# Supplementary material for: Analysis of the Progeny of Sibling Matings Reveals Regulatory Variation Impacting the Transcriptome of Immune Cells in Commercial Chickens
Source: Front Genet. 2019 Nov 14;10:1032. doi: 10.3389/fgene.2019.01032 (PMC6870463; doi:10.3389/fgene.2019.01032)
Supplement: Supplementary file 2 [file Table_1.xlsx]

## Sheet: Full dataset
Gene name	Ensembl gene ID	Ensembl transcript IDs	Chr	Location (chr:start-end:strand)	Description	spleen (F2 (offspring of sibling cross), further to F1 cross of commercial broiler (Ross 308) with hemizygous MAA transgenic layer (on NOVOgen Brown background), 1/2 days post-hatch female 7)	spleen (F2 (offspring of sibling cross), further to F1 cross of commercial broiler (Ross 308) with hemizygous MAA transgenic layer (on NOVOgen Brown background), 1/2 days post-hatch female 11)	spleen (F2 (offspring of sibling cross), further to F1 cross of commercial broiler (Ross 308) with hemizygous MAA transgenic layer (on NOVOgen Brown background), 1/2 days post-hatch male 15)	spleen (F2 (offspring of sibling cross), further to F1 cross of commercial broiler (Ross 308) with hemizygous MAA transgenic layer (on NOVOgen Brown background), 1/2 days post-hatch female 8)	spleen (F2 (offspring of sibling cross), further to F1 cross of commercial broiler (Ross 308) with hemizygous MAA transgenic layer (on NOVOgen Brown background), 1/2 days post-hatch female 9)	spleen (F2 (offspring of sibling cross), further to F1 cross of commercial broiler (Ross 308) with hemizygous MAA transgenic layer (on NOVOgen Brown background), 1/2 days post-hatch male 8)	spleen (F2 (offspring of sibling cross), further to F1 cross of commercial broiler (Ross 308) with hemizygous MAA transgenic layer (on NOVOgen Brown background), 1/2 days post-hatch female 5)	spleen (F2 (offspring of sibling cross), further to F1 cross of commercial broiler (Ross 308) with hemizygous MAA transgenic layer (on NOVOgen Brown background), 1/2 days post-hatch female 10)	spleen (F2 (offspring of sibling cross), further to F1 cross of commercial broiler (Ross 308) with hemizygous MAA transgenic layer (on NOVOgen Brown background), 1/2 days post-hatch female 4)	spleen (F2 (offspring of sibling cross), further to F1 cross of commercial broiler (Ross 308) with hemizygous MAA transgenic layer (on NOVOgen Brown background), 1/2 days post-hatch female 6)	spleen (F2 (offspring of sibling cross), further to F1 cross of commercial broiler (Ross 308) with hemizygous MAA transgenic layer (on NOVOgen Brown background), 1/2 days post-hatch male 3)	Spleen	spleen (F2 (offspring of sibling cross), further to F1 cross of commercial broiler (Ross 308) with hemizygous MAA transgenic layer (on NOVOgen Brown background), 1/2 days post-hatch female 3)	spleen (F2 (offspring of sibling cross), further to F1 cross of commercial broiler (Ross 308) with hemizygous MAA transgenic layer (on NOVOgen Brown background), 1/2 days post-hatch male 10)	spleen (F2 (offspring of sibling cross), further to F1 cross of commercial broiler (Ross 308) with hemizygous MAA transgenic layer (on NOVOgen Brown background), 1/2 days post-hatch male 13)	spleen (F2 (offspring of sibling cross), further to F1 cross of commercial broiler (Ross 308) with hemizygous MAA transgenic layer (on NOVOgen Brown background), 1/2 days post-hatch female 12)	spleen (F2 (offspring of sibling cross), further to F1 cross of commercial broiler (Ross 308) with hemizygous MAA transgenic layer (on NOVOgen Brown background), 1/2 days post-hatch male 4)	spleen (F2 (offspring of sibling cross), further to F1 cross of commercial broiler (Ross 308) with hemizygous MAA transgenic layer (on NOVOgen Brown background), 1/2 days post-hatch male 11)
INDIVIDUAL						1/2 days post-hatch female 7	1/2 days post-hatch female 11	1/2 days post-hatch male 15	1/2 days post-hatch female 8	1/2 days post-hatch female 9	1/2 days post-hatch male 8	1/2 days post-hatch female 5	1/2 days post-hatch female 10	1/2 days post-hatch female 4	1/2 days post-hatch female 6	1/2 days post-hatch male 3	Hatchling	1/2 days post-hatch female 3	1/2 days post-hatch male 10	1/2 days post-hatch male 13	1/2 days post-hatch female 12	1/2 days post-hatch male 4	1/2 days post-hatch male 11
BREED						F2 (offspring of sibling cross), further to F1 cross of commercial broiler (Ross 308) with hemizygous MAA transgenic layer (on NOVOgen Brown background)	F2 (offspring of sibling cross), further to F1 cross of commercial broiler (Ross 308) with hemizygous MAA transgenic layer (on NOVOgen Brown background)	F2 (offspring of sibling cross), further to F1 cross of commercial broiler (Ross 308) with hemizygous MAA transgenic layer (on NOVOgen Brown background)	F2 (offspring of sibling cross), further to F1 cross of commercial broiler (Ross 308) with hemizygous MAA transgenic layer (on NOVOgen Brown background)	F2 (offspring of sibling cross), further to F1 cross of commercial broiler (Ross 308) with hemizygous MAA transgenic layer (on NOVOgen Brown background)	F2 (offspring of sibling cross), further to F1 cross of commercial broiler (Ross 308) with hemizygous MAA transgenic layer (on NOVOgen Brown background)	F2 (offspring of sibling cross), further to F1 cross of commercial broiler (Ross 308) with hemizygous MAA transgenic layer (on NOVOgen Brown background)	F2 (offspring of sibling cross), further to F1 cross of commercial broiler (Ross 308) with hemizygous MAA transgenic layer (on NOVOgen Brown background)	F2 (offspring of sibling cross), further to F1 cross of commercial broiler (Ross 308) with hemizygous MAA transgenic layer (on NOVOgen Brown background)	F2 (offspring of sibling cross), further to F1 cross of commercial broiler (Ross 308) with hemizygous MAA transgenic layer (on NOVOgen Brown background)	F2 (offspring of sibling cross), further to F1 cross of commercial broiler (Ross 308) with hemizygous MAA transgenic layer (on NOVOgen Brown background)	F2 intercross	F2 (offspring of sibling cross), further to F1 cross of commercial broiler (Ross 308) with hemizygous MAA transgenic layer (on NOVOgen Brown background)	F2 (offspring of sibling cross), further to F1 cross of commercial broiler (Ross 308) with hemizygous MAA transgenic layer (on NOVOgen Brown background)	F2 (offspring of sibling cross), further to F1 cross of commercial broiler (Ross 308) with hemizygous MAA transgenic layer (on NOVOgen Brown background)	F2 (offspring of sibling cross), further to F1 cross of commercial broiler (Ross 308) with hemizygous MAA transgenic layer (on NOVOgen Brown background)	F2 (offspring of sibling cross), further to F1 cross of commercial broiler (Ross 308) with hemizygous MAA transgenic layer (on NOVOgen Brown background)	F2 (offspring of sibling cross), further to F1 cross of commercial broiler (Ross 308) with hemizygous MAA transgenic layer (on NOVOgen Brown background)
AGE						1/2 days post-hatch	1/2 days post-hatch	1/2 days post-hatch	1/2 days post-hatch	1/2 days post-hatch	1/2 days post-hatch	1/2 days post-hatch	1/2 days post-hatch	1/2 days post-hatch	1/2 days post-hatch	1/2 days post-hatch	0.5 days	1/2 days post-hatch	1/2 days post-hatch	1/2 days post-hatch	1/2 days post-hatch	1/2 days post-hatch	1/2 days post-hatch
SEX						female	female	male	female	female	male	female	female	Male	female	male	Male	female	male	male	female	male	female
TISSUE						spleen	spleen	spleen	spleen	spleen	spleen	spleen	spleen	spleen	spleen	spleen	Spleen	spleen	spleen	spleen	spleen	spleen	spleen
AA GENOTYPE	AB	B	Chr	D	E	IL10-806 (variant A)	IL10-806 (variant A)	IL10-806 (variant A)	IL10-806 (variant B)	IL10-806 (variant B)	IL10-806 (variant B)	IL12B (variant A)	IL12B (variant A)	IL12B (variant B)	IL12B (variant B)	IL12B (variant B)	IL12B(variant A)	IL34 (variant A)	IL34 (variant A)	IL34 (variant A)	IL34 (variant B)	IL34 (variant B)	IL34 (variant B)	Max/Min	Maximum	Minimum
17.5	no Ensembl gene ID assigned	XM_015300737	.	.	lectin-like protein; type II transmembrane protein (17.5)	9.729	0.097	19.474	0	0	0.291	0	0.171	0	0	0.23	7.325	0	7.163	7.88	7.968	6.15	0	#DIV/0!	19.474	#DIV/0!
MARCH1	ENSGALG00000009520	ENSGALT00000032278, ENSGALT00000062117, ENSGALT00000063116, XM_004940913, XM_015285291, XM_015285292, XM_015285293, XM_015285294, XM_015285295	4	4:23589759-23789476:-1	membrane-associated ring finger (C3HC4) 1, E3 ubiquitin protein ligase	22.089	23.787	26.614	25.847	30.908	19.097	23.051	30.361	21.287	23.229	21.413	20.4674	25.445	24.932	29.896	22.144	22.085	18.905	1.16821	30.908	1.16821
MARCH2	ENSGALG00000000599	ENSGALT00000000837	28	28:803142-814464:-1	membrane associated ring-CH-type finger 2	28.306	31.212	29.448	26.434	25.67	32.926	32.997	36.63	28.463	31.086	28.917	28.68	28.579	34.481	41.784	42.908	29.645	27.267	1.08721	42.908	1.08721
SEPT2	ENSGALG00000005809	ENSGALT00000009328, XM_422654	9	9:4978267-4990311:+1	septin 2	281.206	307.023	306.219	298.6	287.59	268.095	277.783	242.243	310.773	284.016	260.815	240.41	317.968	274.393	261.755	255.176	275.695	237.868	1.15903	317.968	1.15903
MARCH5	ENSGALG00000032234	ENSGALT00000054118, ENSGALT00000090068	6	6:20813843-20836620:-1	E3 ubiquitin-protein ligase MARCH5	43.268	41.376	38.12	47.675	42.3	42.833	42.145	40.501	46.364	45.497	45.018	35.2878	43.859	44.936	44.109	40.804	44.848	42.227	1.06207	47.675	1.06207
SEPT5	ENSGALG00000001688	ENSGALT00000001634, ENSGALT00000048517, ENSGALT00000064523	15	15:742948-780197:+1	septin 5	67.847	78.838	66.723	61.834	70.953	62.749	59.58	53.867	60.122	70.934	67.487	58.0484	65.095	71.861	71.069	62.892	66.887	63.795	1.04847	78.838	1.04847
MARCH6	ENSGALG00000035699	ENSGALT00000053016, ENSGALT00000061752, XM_015282249, XM_015282252, XM_015282253, XM_015282254, XM_015282255	2	2:78505719-78551206:-1	membrane-associated ring finger (C3HC4) 6, E3 ubiquitin protein ligase	30.282	33.112	31.42	27.677	29.254	30.195	30.25	28.407	30.633	30.522	28.04	24.8982	31.265	32.666	34.709	33.648	31.452	30.448	1.03297	34.709	1.03297
SEPT6	ENSGALG00000008633	ENSGALT00000030227, ENSGALT00000052407, ENSGALT00000060928, ENSGALT00000068792, ENSGALT00000084264, XM_015278299	4	4:16572534-16597972:+1	septin 6	252.252	249.492	243.769	224.18	233.191	236.141	210.001	185.664	222.435	218.279	224.164	194.739	209.679	225.8	206.576	229.564	236.552	226.547	1.04416	249.492	1.04416
MARCH7	ENSGALG00000012584	ENSGALT00000020547, ENSGALT00000052681, XM_004943063, XM_004943064, XM_015290170, XM_015290171, XM_015290172, XM_015290173, XM_015290174, XM_015290175, XM_015290176, XM_422176	7	7:36877820-36897162:+1	membrane-associated ring finger (C3HC4) 7, E3 ubiquitin protein ligase	76.826	78.252	73.039	75.71	74.745	71.068	73.76	68.638	80.08	73.211	69.112	62.1654	75.549	78.213	79.46	75.758	74.685	80.419	0.928698	80.419	0.928698
SEPT7	ENSGALG00000032830	ENSGALT00000052723, ENSGALT00000060837, ENSGALT00000077084, XM_015281547, XM_015281548, XM_015281549	2	2:47074449-47146964:-1	septin 7	665.576	606.137	659.377	653.328	553.144	584.03	678.024	590.054	769.551	695.186	692.696	517.284	689.586	579.102	598.083	613.635	664.482	665.249	0.998847	769.551	0.998847
MARCH8	ENSGALG00000005867	ENSGALT00000009430, ENSGALT00000079991, XM_015288379, XM_015288380, XM_015288381, XM_015288382, XM_015288383	6	6:17666577-17751971:-1	membrane-associated ring finger (C3HC4) 8, E3 ubiquitin protein ligase	46.739	44.419	41.935	43.534	44.845	41.262	35.233	48.026	42.065	46.531	37.763	36.5254	39.465	47.756	51.271	43.494	43.123	40.62	1.06162	51.271	1.06162
SEPT8	ENSGALG00000034187	ENSGALT00000065908, ENSGALT00000067946, XM_015294031	13	13:17080748-17109711:-1	septin 8	64.055	57.721	65.537	55.069	50.354	52.785	55.765	51.851	60.631	63.789	54.968	51.0764	63.998	56.883	59.244	60.294	61.43	58.63	1.04776	65.537	1.04776
SEPT9	ENSGALG00000040244	ENSGALT00000047767, XM_015295143, XM_015295144, XM_015295145, XM_015295146, XM_015295147, XM_015295148, XM_015295149	18	18:3824511-3873088:+1	septin 9	302.982	292.394	275.067	257.01	295.134	299.311	286.488	285.08	280.469	292.839	284.206	229.091	246.034	295.529	257.263	293.166	278.972	280.756	0.993646	299.311	0.993646
SEPT10	no Ensembl gene ID assigned	XM_015277915	.	.	septin 10	60.377	63.602	69.775	60.488	56.985	59.084	61.088	54.038	64.8	59.648	54.597	63.5605	63.352	66.784	63.362	66.862	61.026	63.489	0.961206	69.775	0.961206
SEPT11	ENSGALG00000011476	ENSGALT00000018712, ENSGALT00000064547, ENSGALT00000080400, ENSGALT00000089292, XM_420591	4	4:49987231-50032070:-1	septin 11	191.854	145.679	167.988	175.395	117.887	139.893	162.758	124.443	160.625	179.805	164.336	136.983	164.374	158.004	154.543	171.263	149.957	200.754	0.746969	200.754	0.746969
SEPT12	no Ensembl gene ID assigned	XM_004945415, XM_004945416, XM_004945417, XM_015294708, XM_015294710, XM_015294711	.	.	septin 12	25.849	28.059	24.111	27.772	27.611	27.122	25.079	30.319	24.841	24.478	26.368	26.4477	27.135	22.764	25.838	26.963	24.591	19.686	1.24916	30.319	1.24916
5-MCDG	ENSGALG00000031457	ENSGALT00000052099	1	1:54743480-54753986:-1	thymine DNA glycosylase	41.934	44.104	44.599	39.978	46.521	41.871	37.786	37.737	46.078	41.286	38.1	34.323	40.265	43.129	40.278	39.065	42.73	43.602	0.980001	46.521	0.980001
A2M	no Ensembl gene ID assigned	XM_015292681	.	.	alpha-2-macroglobulin	0.414	0.008	0.334	0.328	0.256	0.4	3.095	0.271	0.427	0.304	0.339	0.271	0.77	0.165	0.416	0.232	0.145	0.57	0.254386	3.095	0.008
A2ML2	no Ensembl gene ID assigned	XM_004938104, XM_004938105, XM_004938106, XM_015292733	.	.	alpha-2-macroglobulin-like 2	0.084	0.039	0.664	0.116	0.262	0.077	5.765	0.043	0.121	0.147	0.027	0.22575	0.465	0.056	0.05	0.303	0.142	1.137	0.12489	5.765	0.027
A2ML3	no Ensembl gene ID assigned	XM_015293098	.	.	alpha-2-macroglobulin-like 3	0.082	0	0.251	0.131	0.053	0.041	1.979	0.128	0.178	0.055	0.037	0.116	0.284	0.095	0.102	0.052	0.071	0.37	0.191892	1.979	0
A2ML4	no Ensembl gene ID assigned	XM_015299405	.	.	alpha-2-macroglobulin-like 4	1.272	1.112	0.932	0.489	0.595	1.026	2.373	0.384	0.314	0.797	0.438	0.95125	1.004	0.624	0.504	0.705	0.498	0.979	0.508682	2.373	0.314
A4GALT	ENSGALG00000014128	ENSGALT00000022862	1	1:68397254-68409951:-1	alpha 1,4-galactosyltransferase (P blood group)	7.759	6.37	7.028	10.613	9.117	7.909	11.335	6.382	5.671	8.794	10.687	6.554	13.447	6.307	6.274	8.248	5.522	5.676	0.972868	13.447	0.972868
AAAS	ENSGALG00000032843	ENSGALT00000051034, ENSGALT00000067777, ENSGALT00000088467, XM_015272608, XM_015272609	AADN04000776.1	AADN04000776.1:51817-58062:-1	achalasia, adrenocortical insufficiency, alacrimia	44.464	48.848	42.826	53.649	43.443	47.02	50.559	41.765	38.934	50.13	49.118	47.4468	48.691	42.253	38.527	42.278	47.466	36.014	1.31799	53.649	1.31799
AACS	ENSGALG00000002899	ENSGALT00000004577, ENSGALT00000059003, ENSGALT00000064062, ENSGALT00000070745	15	15:4478299-4515607:-1	Acetoacetyl-CoA synthetase	31.001	41.247	37.117	32.845	28.652	27.234	37.821	25.572	31.503	39.954	28.635	31.442	34.113	32.22	26.755	35.587	32.321	36.099	0.895343	41.247	0.895343
AADAT	ENSGALG00000009655	ENSGALT00000015723, ENSGALT00000054750, ENSGALT00000058507, ENSGALT00000058677, ENSGALT00000067726, ENSGALT00000076956, ENSGALT00000086552	4	4:25423919-25438950:+1	aminoadipate aminotransferase	17.588	20.167	16.705	25.015	22.224	19.665	24.964	18.012	15.777	18.685	22.166	16.695	21.955	23.653	19.875	15.379	19.72	21.899	0.900498	25.015	0.900498
AAED1	no Ensembl gene ID assigned	XM_003643010	.	.	AhpC/TSA antioxidant enzyme domain containing 1	32.24	26.636	38.076	27.483	29.903	44.978	30.036	30.384	44.772	28.283	44.22	31.1088	24.563	60.366	54.519	29.115	49.604	31.995	1.55037	60.366	1.55037
AAGAB	ENSGALG00000007887	ENSGALT00000012808, ENSGALT00000057186	10	10:18876747-18896637:-1	alpha- and gamma-adaptin binding protein	50.923	53.978	51.144	48.855	48.042	44.694	49.262	42.753	46.687	52.256	47.774	42.98	50.507	47.245	47.776	50.793	46.461	48.982	0.948532	53.978	0.948532
AAK1	ENSGALG00000041911	ENSGALT00000054831, ENSGALT00000074732, XM_015297333, XM_015297334, XM_015297335, XM_015297336, XM_015297337, XM_015297338, XM_015297339, XM_015297341, XM_015297342, XM_015297343, XM_015297344, XM_015297345, XM_015297346	22	22:36222-90601:+1	AP2 associated kinase 1	20.125	22.118	22.641	21.739	21.29	21.796	20.804	21.538	24.259	21.109	21.539	21.7246	22.236	18.594	20.968	21.614	21.281	20.928	1.01687	24.259	1.01687
AAMDC	ENSGALG00000041949	ENSGALT00000060312, ENSGALT00000066015, ENSGALT00000083130, XM_015280859, XM_015280860, XM_015280861, XM_015280862	1	1:192989904-192997537:-1	adipogenesis associated, Mth938 domain containing	45.111	44.632	46.16	47.756	36.065	41.74	40.212	36.743	33.771	39.725	36.71	36.9318	44.321	59.773	51.591	43.945	45.58	47.704	0.955475	59.773	0.955475
AAMP	ENSGALG00000011445	ENSGALT00000018663, ENSGALT00000087444	7	7:22692279-22696772:+1	angio associated migratory cell protein	48.306	48.505	45.261	51.083	47.831	47.73	44.867	50.831	46.488	51.026	47.571	40.031	49.297	42.298	48.397	47.243	49.674	47.007	1.05674	51.083	1.05674
AAR2	ENSGALG00000001034	ENSGALT00000040660, ENSGALT00000083366	20	20:251116-256564:+1	AAR2 splicing factor homolog	41.182	44.482	49.89	47.132	44.21	41.543	48.051	50.17	48.549	46.765	46.199	40.5372	48.172	44.603	43.746	45.27	46.959	48.356	0.97111	50.17	0.97111
AARS	ENSGALG00000001965	ENSGALT00000003047, ENSGALT00000085163, ENSGALT00000088427	11	11:1232732-1245134:+1	alanyl-tRNA synthetase, cytoplasmic	55.952	59.661	56.274	53.38	57.497	52.225	65.433	57.699	58.646	54.575	59.242	47.2534	62.111	47.287	48.349	55.699	59.088	54.995	1.07442	65.433	1.07442
AARS2	ENSGALG00000035337	ENSGALT00000051279, ENSGALT00000076094	3	3:30283799-30300196:+1	alanyl-tRNA synthetase 2, mitochondrial	12.805	13.069	12.348	12.786	13.283	12.036	12.369	12.971	12.137	11.558	11.978	10.8016	12.924	13.828	12.363	12.896	11.855	12.459	0.951521	13.828	0.951521
AARSD1	ENSGALG00000002880	ENSGALT00000004541, XM_015299630, XM_015299631, XM_015299632	27	27:5511314-5515677:-1	alanyl-tRNA synthetase domain containing 1	59.106	64.471	63.67	71.19	66.987	69.12	72.478	72.665	65.653	71.374	73.715	57.0874	73.484	63.596	63.151	67.574	70.894	63.497	1.11649	73.715	1.11649
AASDH	ENSGALG00000013764	ENSGALT00000022357	4	4:65200218-65218456:+1	aminoadipate-semialdehyde dehydrogenase	9.174	9.067	8.86	9.069	9.595	8.091	9.225	8.129	9.081	10.199	8.848	8.034	9.511	10.934	10.968	9.819	8.368	11.11	0.753195	11.11	0.753195
AASDHPPT	ENSGALG00000027981	ENSGALT00000045696, ENSGALT00000086505, XM_015278138	1	1:181108575-181131954:-1	aminoadipate-semialdehyde dehydrogenase-phosphopantetheinyl transferase	8.005	11.882	11.098	8.273	8.576	7.377	10.658	9.655	9.874	8.327	11.011	8.0516	9.913	12.767	11.919	10.135	11.443	13.553	0.844315	13.553	0.844315
AASS	ENSGALG00000008953	ENSGALT00000014559, ENSGALT00000047184	1	1:22867946-22895501:+1	aminoadipate-semialdehyde synthase	29.534	27.924	33.646	28.741	21.397	27.003	29.987	37.308	30.163	32.422	35.799	24.169	31.307	44.873	40.902	52.696	42.102	42.17	0.998387	52.696	0.998387
AATF	ENSGALG00000005420	ENSGALT00000008707, ENSGALT00000077750	19	19:8421313-8462726:+1	Protein AATF	22.208	21.646	20.722	19.902	20.528	18.648	20.244	15.768	16.85	21.199	20.152	20.6956	19.566	16.452	16.043	18.127	19.258	16.729	1.15117	21.646	1.15117
AATK	ENSGALG00000006901	ENSGALT00000011176, ENSGALT00000048653, ENSGALT00000050928, ENSGALT00000062320, ENSGALT00000077471, XM_004946265, XM_015295615, XM_015295617, XM_015295618	18	18:9368615-9389026:+1	apoptosis-associated tyrosine kinase	16.924	17.775	15.399	17.247	17.789	18.027	17.334	23.082	14.823	18.934	19.067	17.069	16.457	15.969	17.406	18.601	17.625	14.908	1.18225	23.082	1.18225
ABAT	ENSGALG00000007334	ENSGALT00000011867, ENSGALT00000055148, XM_004945322, XM_004945323, XM_004945324, XM_015294584, XM_414940	14	14:10116342-10141526:-1	4-aminobutyrate aminotransferase	19.031	13.086	12.232	16.275	13.606	12.799	12.422	7.904	10.762	15.357	10.092	14.9248	14.748	13.881	20.839	12.843	24.102	11.856	2.03289	24.102	2.03289
ABCA1	ENSGALG00000015433	ENSGALT00000024891	Z	Z:54725868-54817218:-1	ATP binding cassette subfamily A member 1	45.743	34.232	50.474	29.714	48.095	41.543	25.828	43.025	68.988	35.984	34.929	40.0407	37.322	59.738	90.352	39.19	50.875	50.889	0.999725	90.352	0.999725
ABCA2	ENSGALG00000036894	ENSGALT00000067248, ENSGALT00000070210, XM_015279607, XM_015279609, XM_015279610, XM_015279612	17	17:910977-933990:-1	ATP-binding cassette, sub-family A (ABC1), member 2	20.543	21.455	16.802	17.852	21.976	21.477	21.237	22.723	18.9	18.359	19.508	18.7304	19.426	18.385	17.272	20.021	16.599	18.462	0.89909	22.723	0.89909
ABCA3	ENSGALG00000037837	ENSGALT00000079236	14	14:13626875-13651279:-1	ATP binding cassette subfamily A member 3	42.379	43.594	44.555	42.77	44.235	41.407	45.923	55.74	46.853	41.654	42.62	37.4596	46.591	46.849	42.089	46.227	46.509	44.4	1.0475	55.74	1.0475
ABCA5	ENSGALG00000004333	ENSGALT00000006907, ENSGALT00000052413, XM_015279942, XM_015279943	18	18:8021312-8048227:-1	ATP-binding cassette, sub-family A (ABC1), member 5	8.419	9.878	11.03	7.044	8.678	9.53	7.563	7.734	9.85	8.074	7.075	10.8742	9.759	10.115	9.434	9.186	8.973	10.438	0.859647	11.03	0.859647
ABCA9	no Ensembl gene ID assigned	XM_004946231, XM_415694	.	.	ATP-binding cassette, sub-family A (ABC1), member 9	18.493	30.159	28.352	28.898	36.222	21.22	21.772	35.971	26.91	18.952	26.182	26.4755	27.11	25.453	30.559	22.138	30.257	25.377	1.1923	36.222	1.1923
ABCB10	ENSGALG00000011096	ENSGALT00000018079, XM_015284389, XM_015284390	3	3:40180859-40197033:-1	ATP-binding cassette, sub-family B (MDR/TAP), member 10	41.997	42.598	37.212	35.502	39.047	41.228	41.314	39.969	44.147	40.7	36.157	32.0618	39.076	40.544	41.392	38.475	43.26	43.44	0.995856	44.147	0.995856
ABCB11	ENSGALG00000010891	ENSGALT00000017711, XM_003641637, XM_004942758, XM_015289676	7	7:18965845-19008073:+1	ATP-binding cassette, sub-family B (MDR/TAP), member 11	1.381	2.377	1.459	2.21	1.729	1.851	1.906	1.008	1.567	1.691	1.983	2.8854	1.922	2.546	1.781	1.375	1.771	1.727	1.02548	2.8854	1.008
ABCB1LB	no Ensembl gene ID assigned	XM_015281292, XM_015281293	.	.	ATP-binding cassette, sub-family B (MDR/TAP), member 1-like B	11.924	9.824	13.107	11.074	10.721	8.945	11.612	14.047	15.263	12.128	12.023	11.4822	12.02	10.168	12.593	8.857	10.575	10.735	0.985095	15.263	0.985095
ABCB7	ENSGALG00000007788	ENSGALT00000012629	4	4:12565032-12592136:-1	ATP binding cassette subfamily B member 7	27.64	32.907	29.789	24.033	29.651	26.933	26.875	24.27	28.586	28.062	25.532	23.6738	29.232	29.846	29.676	24.973	27.62	27.583	1.00134	32.907	1.00134
ABCB8	ENSGALG00000031243	ENSGALT00000077548	KQ759368.1	KQ759368.1:17815-24254:-1	ATP binding cassette subfamily B member 8	17.064	16.41	17.539	18.059	18.423	27.177	21.367	28.498	15.29	18.298	18.173	17.268	16.68	16.183	17.474	19.44	23.047	16.489	1.39772	28.498	1.39772
ABCC1	ENSGALG00000006646	ENSGALT00000010749, ENSGALT00000063283, ENSGALT00000067255, ENSGALT00000074491	14	14:7680839-7728571:+1	ATP binding cassette subfamily C member 1	38.949	39.1	37.037	28.37	41.432	36.098	35.708	33.719	37.956	32.381	34.475	31.4912	37.669	47.853	41.81	34.838	40.24	37.166	1.08271	47.853	1.08271
ABCC10	no Ensembl gene ID assigned	XM_004935404, XM_004935405, XM_004935406, XM_015283767, XM_015283768, XM_015283769, XM_015283770, XM_015283771	.	.	ATP-binding cassette, sub-family C (CFTR/MRP), member 10	9.32	9.592	7.506	8.482	9.213	9.101	8.331	9.376	8.709	9.843	9.587	8.725	9.797	12.62	9.083	9.742	10.111	12.174	0.83054	12.62	0.83054
ABCC3	ENSGALG00000007522	ENSGALT00000012164, ENSGALT00000067806, ENSGALT00000081859, XM_015295528, XM_015295529, XM_015295531, XM_015295532	18	18:10231908-10275081:-1	ATP-binding cassette, sub-family C (CFTR/MRP), member 3	25.626	20.866	20.725	17.364	22.447	21.11	19.406	22.891	22.132	20.15	20.546	20.5162	21.31	26.488	30.785	27.876	26.697	29.8	0.895872	30.785	0.895872
ABCC4	ENSGALG00000016896	ENSGALT00000027309, ENSGALT00000085249, XM_015274498	1	1:146127088-146275409:+1	ATP-binding cassette, sub-family C (CFTR/MRP), member 4	8.055	8.782	10.312	6.593	10.326	7.826	7.03	5.301	10.816	10.098	7.431	6.9484	9.445	9.554	8.51	8.384	7.925	9.477	0.836235	10.816	0.836235
ABCC5	ENSGALG00000008369	ENSGALT00000013625, ENSGALT00000053178, ENSGALT00000060903, XM_004943392, XM_015291559, XM_015291560, XM_015291561	9	9:15772298-15813613:-1	ATP-binding cassette, sub-family C (CFTR/MRP), member 5	38.662	46.488	48.548	43.251	43.407	47.614	38.34	44.517	49.916	36.804	36.959	37.1898	41.506	44.591	51.504	48.673	45.135	48.242	0.935596	51.504	0.935596
ABCC6	ENSGALG00000038152	ENSGALT00000048627, XM_015294218, XM_015294219, XM_015294220, XM_015294221	14	14:7732655-7756484:-1	ATP-binding cassette, sub-family C (CFTR/MRP), member 6	10.33	10.442	9.603	8.681	9.073	9.72	11.448	12.964	9.285	9.203	10.882	10.6112	7.905	14.84	13.004	10.791	11.412	11.311	1.00893	14.84	1.00893
ABCC8	no Ensembl gene ID assigned	XM_421005	.	.	ATP-binding cassette, sub-family C (CFTR/MRP), member 8	92.575	69.02	81.222	60.577	45.986	46.509	61.694	43.697	58.644	47.153	45.494	75.8485	74.613	74.736	63.825	83.183	51.659	75.036	0.688456	83.183	0.688456
ABCC9	ENSGALG00000013244	ENSGALT00000021626, ENSGALT00000047243, ENSGALT00000063001, XM_015291589, XM_015291593, XM_015291598	1	1:66927420-66999781:+1	ATP-binding cassette, sub-family C (CFTR/MRP), member 9	66.916	60.756	68.095	54.953	39.473	66.55	60.236	48.185	55.888	48.573	63.909	50.344	48.665	89.649	71.73	75.42	69.248	80.124	0.86426	89.649	0.86426
ABCD2	ENSGALG00000042554	ENSGALT00000054844	1	1:15281148-15323045:+1	ATP binding cassette subfamily D member 2	31.749	32.95	33.628	25.922	33.654	30.255	28.603	28.301	30.505	28.028	24.265	25.0498	29.185	29.822	31.134	28.651	31.133	30.293	1.02773	33.654	1.02773
ABCD3	ENSGALG00000005647	ENSGALT00000009059	8	8:13570708-13597078:-1	ATP binding cassette subfamily D member 3	32.928	30.478	33.439	28.317	32.122	30.341	31.27	28.932	33.02	29.977	27.475	26.6324	28.484	35.258	36.792	32.767	32.701	34.704	0.942283	36.792	0.942283
ABCD4	ENSGALG00000010229	ENSGALT00000016629, ENSGALT00000054865, ENSGALT00000057480, ENSGALT00000076603	5	5:37898509-37911272:-1	ATP binding cassette subfamily D member 4	23.833	22.698	23.306	30.472	22.691	24.977	25.832	21.662	21.042	28.48	25.969	21.0618	25.126	31.902	27.445	24.942	26.918	27.654	0.973385	31.902	0.973385
ABCF2	ENSGALG00000034573	ENSGALT00000050193	2	2:130473-140778:+1	ATP binding cassette subfamily F member 2	58.766	61.659	59.083	57.495	61.978	61.561	57.623	50.843	62.904	59.371	59.096	47.8006	63.59	50.866	49.536	60.995	57.278	52.794	1.08493	63.59	1.08493
ABCF3	ENSGALG00000008480	ENSGALT00000013818, XM_422757	9	9:15889565-15899073:+1	ATP-binding cassette, sub-family F (GCN20), member 3	41.252	41.901	39.64	44.152	42.196	45.805	43.111	49.936	41.935	42.595	42.469	35.189	42.107	41.435	39.231	48.098	44.101	40.043	1.10134	49.936	1.10134
ABCG1	ENSGALG00000016164	ENSGALT00000026046, ENSGALT00000055164, XM_416742	1	1:109319985-109372658:+1	ATP-binding cassette, sub-family G (WHITE), member 1	9.713	11.325	11.915	11.005	15.724	9.443	8.795	9.053	12.612	9.986	8.768	8.9916	12.066	8.988	11.51	8.371	11.662	9.693	1.20314	15.724	1.20314
ABCG2	ENSGALG00000030677	ENSGALT00000009304, ENSGALT00000055859	6	6:17548027-17561317:+1	ATP binding cassette subfamily G member 2 (Junior blood group)	41.459	30.392	38.192	33.573	29.48	33.934	39.133	62.979	41.162	48.339	52.327	29.9232	33.674	51.605	51.549	48.278	56.73	45.832	1.23778	62.979	1.23778
ABCG4	ENSGALG00000006795	ENSGALT00000066694	24	24:4272958-4278960:-1	ATP binding cassette subfamily G member 4	21.442	16.612	17.312	22.301	19.118	22.594	17.579	22.171	22.364	17.138	15.33	20.3334	21.269	12.202	18.796	15.528	20.389	11.714	1.74057	22.594	1.74057
ABHD1	ENSGALG00000033143	ENSGALT00000074655, XM_015285024, XM_015285026, XM_015285027	3	3:104956386-104958385:+1	abhydrolase domain containing 1	7.569	7.792	8.259	9.443	9.025	11.177	11.588	14.111	7.838	8.415	6.597	7.2126	6.953	10.095	10.316	11.841	14.1	7.157	1.9701	14.111	1.9701
ABHD10	ENSGALG00000015378	ENSGALT00000024813, ENSGALT00000072709, XM_416633	1	1:88560955-88564092:+1	abhydrolase domain containing 10	13.072	11.709	13.717	11.397	14.739	11.55	13.062	12.121	12.037	12.627	12.558	10.179	11.114	17.502	13.512	14.654	12.862	13.998	0.918846	17.502	0.918846
ABHD11	ENSGALG00000001056	ENSGALT00000001583, ENSGALT00000079380	19	19:664451-666643:-1	abhydrolase domain containing 11	8.781	10.797	11.567	10.026	15.137	12.252	13.762	14.355	10.988	12.32	13.701	12.0342	13.32	11.223	8.983	7.509	8.12	9.372	0.866411	15.137	0.866411
ABHD12	ENSGALG00000008525	ENSGALT00000013893, ENSGALT00000059811, ENSGALT00000089009, XM_015283374	3	3:4209262-4237075:-1	abhydrolase domain containing 12	100.864	115.298	107.924	99.678	99.435	92.335	91.218	120.802	101.717	91.398	88.695	85.3528	97.667	110.27	100.545	96.625	104.289	104.316	0.999741	120.802	0.999741
ABHD12B	ENSGALG00000020342	ENSGALT00000032445	5	5:58093586-58098354:+1	abhydrolase domain containing 12B	12.282	14.78	14.583	17.725	12.617	15.297	18.664	14.519	12.015	16.245	18.422	12.874	16.917	12.938	13.831	15.335	13.828	12.868	1.0746	18.664	1.0746
ABHD13	ENSGALG00000016853	ENSGALT00000027229, ENSGALT00000084711, ENSGALT00000087148	1	1:140167720-140175705:-1	abhydrolase domain containing 13	58.427	60.246	57.618	63.307	60.82	54.015	59.562	61.27	57.576	63.638	60.732	48.1196	57.424	71.792	70.413	68.607	67.317	69.088	0.974366	71.792	0.974366
ABHD17A	ENSGALG00000041163	ENSGALT00000052871, ENSGALT00000074937	28	28:2239906-2244417:+1	abhydrolase domain containing 17A	47.929	45.442	50.212	47.229	43.366	47.993	48.916	57.055	43.329	45.757	40.923	43.7624	47.11	41.542	44.601	56.875	47.706	44.56	1.0706	57.055	1.0706
ABHD17B	ENSGALG00000015139	ENSGALT00000024428	Z	Z:35602066-35619034:-1	abhydrolase domain containing 17B	32.294	33.336	44.08	31.534	31.359	49.694	32.898	32.88	50.111	34.715	45.354	35.311	31.451	42.542	44.449	31.68	49.547	34.066	1.45444	50.111	1.45444
ABHD17C	ENSGALG00000006420	ENSGALT00000010361	10	10:12355014-12385455:-1	abhydrolase domain containing 17C	11.181	10.876	10.238	11.258	14.46	11.79	14.443	13.83	10.987	9.904	11.73	10.7106	12.364	10.175	11.135	11.402	12.506	10.81	1.15689	14.46	1.15689
ABHD18	ENSGALG00000010201	ENSGALT00000016584, ENSGALT00000089384	4	4:34630992-34653703:+1	abhydrolase domain containing 18	18.69	16.746	17.457	15.546	23.383	19.654	13.503	16.413	18.384	15.665	12.437	14.4878	19.611	18.332	17.953	18.435	16.718	22.876	0.73081	23.383	0.73081
ABHD2	ENSGALG00000006689	ENSGALT00000010812	10	10:12988140-13012103:-1	abhydrolase domain containing 2	22.085	20.012	25.824	16.904	25.195	12.368	17.268	18.566	27.254	26.036	20.952	18.965	22.839	31.212	25.252	20.212	20.932	23.383	0.89518	31.212	0.89518
ABHD5	ENSGALG00000040363	ENSGALT00000060472, ENSGALT00000079363, ENSGALT00000083029	2	2:40990423-41020031:-1	abhydrolase domain containing 5	30.953	33.074	30.193	33.233	26.632	27.879	31.021	29.579	33.168	30.119	32.097	25.8906	29.057	26.469	29.424	28.808	30.27	28.239	1.07192	33.233	1.07192
ABHD6	ENSGALG00000005696	ENSGALT00000009138	12	12:8943243-8953493:+1	abhydrolase domain containing 6	25.555	31.001	31.603	27.601	27.609	28.946	32.177	29.854	28.144	26.884	26.621	25.552	31.062	29.46	28.996	24.288	32.066	25.741	1.24572	32.177	1.24572
ABI1	ENSGALG00000007547	ENSGALT00000014180, XM_015281365, XM_015281366, XM_015281367, XM_015281368, XM_015281369, XM_015281370, XM_015281371, XM_015281372, XM_015281373, XM_015281374, XM_015281375	2	2:16017852-16098074:+1	abl-interactor 1	141.365	126.486	123.938	132.462	120.527	121.663	124.709	121.677	131.037	132.372	130.456	105.25	122.639	117.612	123.133	123.858	116.751	120.579	0.968253	132.462	0.968253
ABI2	ENSGALG00000008714	ENSGALT00000014182, ENSGALT00000052758, ENSGALT00000057897, ENSGALT00000062522, ENSGALT00000072533, ENSGALT00000081898, XM_001232771, XM_004942662, XM_004942663, XM_004942664, XM_004942665, XM_004942666, XM_004942667, XM_015289529, XM_015289530, XM_421962	7	7:13652565-13706800:-1	abl-interactor 2	37.874	31.292	36.84	28.198	30.037	31.052	29.971	27.392	35.688	32.286	31.302	28.2408	31.226	33.796	35.23	31.6	29.248	35.203	0.830838	36.84	0.830838
ABI3	ENSGALG00000044071	ENSGALT00000087970, XM_004948559, XM_015299449, XM_418110	27	27:3632536-3636187:-1	ABI family, member 3	59.768	62.169	54.104	67.014	51.499	63.021	63.047	68.746	57.043	67.211	58.26	54.011	68.668	53.775	59.517	62.82	62.551	53.314	1.17326	68.746	1.17326
ABI3BP	ENSGALG00000015307	ENSGALT00000024704, XM_015296923, XM_015296932, XM_015296937, XM_015296941, XM_015296943, XM_015296948, XM_015296952, XM_015296959, XM_015296967, XM_015296978, XM_015296987, XM_015296995, XM_015297002, XM_015297007, XM_015297017, XM_015297025, XM_015297032, XM_015297034, XM_015297037, XM_015297043, XM_015297048, XM_015297057, XM_015297064, XM_015297073, XM_015297083, XM_015297088, XM_015297091	1	1:84985337-85117095:-1	ABI family, member 3 (NESH) binding protein	42.734	12.011	22.505	25.447	30.637	47.506	28.996	50.278	27.693	43.907	39.557	20.7394	13.138	66.136	28.521	53.099	53.04	38.67	1.37161	66.136	1.37161
ABL1	ENSGALG00000003875	ENSGALT00000006164, XM_015279734	17	17:6472913-6500584:+1	c-abl oncogene 1, non-receptor tyrosine kinase	38.088	34.106	40.988	34.058	30.949	37.205	38.159	37.428	38.418	36.896	34.179	32.848	35.59	34.365	36.718	38.83	34.184	37.649	0.907966	40.988	0.907966
ABLIM3	ENSGALG00000002790	ENSGALT00000004410, XM_004944858, XM_004944861, XM_015293685, XM_015293686, XM_015293688, XM_015293689, XM_015293690, XM_015293691, XM_015293692, XM_015293693, XM_015293694, XM_015293695, XM_015293697, XM_414527	13	13:8543269-8558770:-1	actin binding LIM protein family, member 3	15.228	20.619	14.976	32.299	12.202	17.081	29.176	33.617	19.082	22.518	21.649	19.2244	29.114	17.874	17.769	24.625	16.896	18.107	0.93312	33.617	0.93312
ABR	ENSGALG00000004364	ENSGALT00000006958, ENSGALT00000065478, ENSGALT00000065968, XM_004946646, XM_004946649, XM_015295831, XM_015295832, XM_015295834	19	19:6317334-6339909:+1	active BCR-related	43.912	52.793	53.894	51.587	48.325	51.795	55.339	59.903	55.057	48.963	44.768	44.2372	55.099	48.607	49.016	48.948	55.108	50.485	1.09157	59.903	1.09157
ABTB1	ENSGALG00000005999	ENSGALT00000009651	12	12:9681793-9708956:-1	ankyrin repeat and BTB domain containing 1	38.377	36.152	29.761	32.007	36.454	31.48	30.007	31.639	30.285	31.5	32.967	29.6594	33.959	36.169	35.774	31.534	33.286	32.551	1.02258	36.454	1.02258
AC004754.3	no Ensembl gene ID assigned	XM_004945368, XM_015294618, XM_414950	.	.	Uncharacterized protein; cDNA FLJ60496	30.9	32.765	32.927	29.412	29.447	30.709	30.84	29.912	28.993	31.352	30.456	31.501	30.734	32.273	32.881	29.455	30.283	32.275	0.93828	32.927	0.93828
AC024592.12	no Ensembl gene ID assigned	XM_429731	.	.	Uncharacterized protein	5.524	7.097	4.588	6.5	6.108	11.181	6.557	7.947	4.031	4.592	5.235	5.92725	4.141	4.03	5.22	4.773	11.008	5.092	2.16182	11.181	2.16182
AC025048.1	no Ensembl gene ID assigned	XM_015273167, XM_015273183, XM_015273190	.	.	adaptor-related protein complex 1, sigma 2 subunit	12.374	10.45	10.353	12.776	10.571	16.308	13.112	13.011	15.016	10.033	8.183	11.4883	14.299	17.004	12.94	11.086	11.26	12.138	0.927665	17.004	0.927665
AC104534.3	no Ensembl gene ID assigned	XM_015272501	.	.	Uncharacterized protein	16.524	16.484	20.693	20.854	17.508	20.262	21.63	22.41	15.448	19.107	18.821	18.6388	17.989	19.939	19.822	19.597	18.558	16.581	1.11923	22.41	1.11923
AC113404.1	no Ensembl gene ID assigned	XM_015281694	.	.	Ras-related protein Rap-1b-like protein	121.012	129.33	123.912	119.225	126.442	122.871	120.722	124.959	124.954	119.411	121.24	123.37	123.173	117.331	123.518	122.386	124.278	132.712	0.936449	132.712	0.936449
ACAA1	ENSGALG00000005860	ENSGALT00000009422	2	2:4735739-4743813:-1	acetyl-CoA acyltransferase 1	21.037	22.876	23.656	23.411	23.713	20.595	21.448	23.693	23.082	22.401	22.148	18.596	22.966	24.059	23.866	22.488	24.751	24.613	1.00561	24.751	1.00561
ACAA2	ENSGALG00000031142	ENSGALT00000049854	Z	Z:985790-998134:+1	acetyl-CoA acyltransferase 2	72.954	71.903	110.368	72.147	66.164	109.39	72.073	67.158	118.43	75.38	124.161	81.843	71.723	120.195	115.491	76.284	120.508	77.035	1.56433	124.161	1.56433
ACACA	ENSGALG00000005439	ENSGALT00000034715, ENSGALT00000054036, ENSGALT00000058549, ENSGALT00000065243, XM_015295694, XM_015295695, XM_015295696	19	19:8467524-8567212:-1	acetyl-CoA carboxylase alpha	19.951	19.771	21.019	19.043	18.61	18.677	19.094	16.735	21.379	20.34	18.535	19.7568	22.681	16.901	21.317	21.511	20.07	19.38	1.0356	22.681	1.0356
ACAD11	ENSGALG00000035949	ENSGALT00000054111, ENSGALT00000062455, ENSGALT00000069412	2	2:42421229-42481002:-1	acyl-CoA dehydrogenase family member 11	10.668	11.4	9.762	13.516	9.398	9.8	13.277	12.017	11.923	10.937	12.23	9.4692	12.424	13.423	9.132	11.035	10.793	12.351	0.873856	13.516	0.873856
ACAD8	ENSGALG00000001557	ENSGALT00000002366, ENSGALT00000046931, ENSGALT00000089993	24	24:2561133-2568256:+1	acyl-CoA dehydrogenase family member 8	19.231	21.237	16.625	24.568	19.101	19.107	21.186	22.876	19.866	22.48	22.814	21.1322	21.004	21.441	21.456	22.512	20.295	22.58	0.898804	24.568	0.898804
ACAD9	ENSGALG00000005034	ENSGALT00000008070, ENSGALT00000084341	12	12:5223965-5248483:-1	acyl-CoA dehydrogenase family member 9	115.504	111.308	115.269	110.341	113.72	118.972	118.691	107.595	123.043	106.646	119.709	92.8844	110.179	100.881	112.462	109.143	123.712	118.067	1.04781	123.712	1.04781
ACADL	ENSGALG00000002891	ENSGALT00000004557, ENSGALT00000083313, ENSGALT00000083455, ENSGALT00000087517	7	7:2747214-2760913:-1	acyl-CoA dehydrogenase, long chain	169.566	146.668	164.365	147.533	153.622	146.426	175.753	158.739	163.961	174.836	185.23	127.026	166.351	164.594	155.357	160.177	150.66	157.726	0.955201	185.23	0.955201
ACADS	ENSGALG00000007072	ENSGALT00000011455, ENSGALT00000085987, ENSGALT00000087991, XM_015275330	15	15:9222896-9230485:-1	acyl-CoA dehydrogenase, C-2 to C-3 short chain	44.149	41.785	39.897	42.316	37.156	38.537	41.926	42.905	49.45	47.835	50.254	36.6294	42.9	43.522	44.539	40.825	43.712	43.028	1.0159	50.254	1.0159
ACADSB	ENSGALG00000041417	ENSGALT00000063606, ENSGALT00000073480	6	6:31482888-31496645:+1	acyl-CoA dehydrogenase, short/branched chain	16.671	21.2	23.812	18.463	19.048	21.004	19.856	20.417	26.254	23.947	18.974	17.2292	18.772	19.594	16.216	20.325	14.014	21.477	0.652512	26.254	0.652512
ACAP3	ENSGALG00000033293	ENSGALT00000065452, XM_004947413, XM_004947414, XM_004947415, XM_004947416, XM_015297116, XM_417581	21	21:2375194-2434532:+1	ArfGAP with coiled-coil, ankyrin repeat and PH domains 3	21.394	20.307	21.811	18.559	17.568	19.621	19.238	19.778	23.892	23.99	21.227	20.6142	18.828	24.096	21.679	24.287	17.307	23.887	0.724536	24.287	0.724536
ACAT1	ENSGALG00000017163	ENSGALT00000027718	1	1:180368164-180380540:-1	acetyl-CoA acetyltransferase 1	114.038	132.254	116.857	119.96	114.71	101.477	121.11	93.92	131.478	129.075	124.915	96.8218	127.087	106.452	98.889	89.471	108.492	119.315	0.909291	132.254	0.909291
ACAT2	ENSGALG00000011659	ENSGALT00000019060	3	3:45735280-45743220:-1	acetyl-CoA acetyltransferase 2	36.197	33.814	36.313	28.008	32.626	33.14	30.451	38.638	33.997	36.106	34.053	27.4664	41.645	29.854	42.88	46.017	32.154	34.93	0.920527	46.017	0.920527
ACBD3	ENSGALG00000009246	ENSGALT00000015043	3	3:17124234-17142082:+1	acyl-CoA binding domain containing 3	37.776	40.162	40.089	38.86	37.7	37.493	38.709	35.037	39.33	40.659	34.627	31.9774	39.996	35.603	36.128	40.103	39.392	39.484	0.99767	40.659	0.99767
ACBD4	no Ensembl gene ID assigned	XM_015299289, XM_015299290, XM_015299291, XM_015299292, XM_015299293	.	.	acyl-CoA binding domain containing 4	13.274	17.483	12.84	16.593	19.159	26.222	20.358	22.566	12.752	13.735	14.184	15.0475	13.588	13.2	14.739	18.105	24.647	13.102	1.88116	26.222	1.88116
ACBD6	ENSGALG00000003924	ENSGALT00000006255, ENSGALT00000085112, XM_015290280	8	8:5921795-5988483:+1	acyl-CoA binding domain containing 6	48.891	48.087	44.856	41.838	45.865	50.194	47.076	48.146	43.641	44.55	49.274	38.3344	47.656	43.476	45.531	46.38	47.345	43.364	1.0918	50.194	1.0918
ACBD7	ENSGALG00000019663	ENSGALT00000031228, XM_015281991	2	2:20648060-20650838:+1	acyl-CoA binding domain containing 7	102.569	83.388	77.418	137.36	68.221	97.005	151.652	179.865	85.708	169.467	106.614	80.547	102.184	131.576	153.178	136.153	145.211	174.504	0.832136	179.865	0.832136
ACD	no Ensembl gene ID assigned	XM_015279182, XM_015279183, XM_015279184, XM_015279185	.	.	adrenocortical dysplasia homolog (mouse)	14.337	16.153	14.941	15.448	15.523	17.381	15.872	15.869	14.212	16.069	15.572	15.2197	18.102	13.208	13.067	16.411	14.713	14.586	1.00871	18.102	1.00871
ACER3	ENSGALG00000000755	ENSGALT00000031372, XM_015280885	1	1:193390265-193443628:-1	alkaline ceramidase 3	61.59	48.226	57.198	49.251	64.453	44.858	55.461	56.842	75.86	64.421	50.597	43.453	68.811	66.398	62.77	52.318	60.399	72.026	0.838572	75.86	0.838572
ACKR3	ENSGALG00000021031	ENSGALT00000033813, ENSGALT00000065455, ENSGALT00000075295	7	7:5036416-5041363:-1	atypical chemokine receptor 3	22.069	15.559	33.05	32.245	21.465	27.681	22.864	47.779	36.866	19.432	22.438	21.9846	32.666	29.946	29.176	22.479	31.274	34.207	0.914257	47.779	0.914257
ACLY	ENSGALG00000003475	ENSGALT00000039950, ENSGALT00000070919, XM_015299580	27	27:5123850-5147962:-1	ATP citrate lyase	70.387	68.006	69.247	61.391	61.468	65.325	70.207	58.309	66.301	66.394	64.596	59.2062	67.826	55.375	60.249	60.564	63.757	64.008	0.996079	70.207	0.996079
ACO1	ENSGALG00000002162	ENSGALT00000003386, ENSGALT00000076439	Z	Z:70963355-71000137:+1	aconitase 1	63.248	66.208	68.925	78.892	61.842	61.866	62.223	75.48	82.89	60.939	73.742	69.3182	76.182	82.352	86.668	66.143	82.566	84.45	0.977691	86.668	0.977691
ACO2	ENSGALG00000011950	ENSGALT00000019494, ENSGALT00000069687, ENSGALT00000079640, ENSGALT00000084631	1	1:49642668-49663097:-1	aconitase 2	151.65	164.838	160.612	167.807	166.273	155.214	171.047	166.091	164.856	167.254	176.093	129.181	170.183	158.769	154.671	166.368	159.649	163.494	0.976482	176.093	0.976482
ACOT13	ENSGALG00000013632	ENSGALT00000022178, ENSGALT00000086884	2	2:90550113-90554877:-1	acyl-CoA thioesterase 13	68.156	52.16	60.15	72.522	54.063	55.109	67.593	54.654	66.153	71.12	65.593	50.9976	72.569	48.8	56.498	57.267	58.465	54.886	1.06521	72.569	1.06521
ACOT7	ENSGALG00000000652	ENSGALT00000000926, ENSGALT00000059477, ENSGALT00000061794, ENSGALT00000087758, XM_015297044	21	21:604020-610916:+1	acyl-CoA thioesterase 7	32.734	42.696	38.608	36.887	43.971	42.344	36.546	38.831	36.266	38.949	33.752	34.385	33.073	32.483	24.721	30.811	41.089	34.386	1.19493	43.971	1.19493
ACOT8	ENSGALG00000006842	ENSGALT00000011074	20	20:10717674-10719929:-1	acyl-CoA thioesterase 8	31.335	45.012	41.276	42.506	42.322	43.053	43.619	44.49	38.779	42.909	37.954	36.0258	46.009	32.567	30.616	45.186	39.704	33.915	1.17069	46.009	1.17069
ACOT9	ENSGALG00000016351	ENSGALT00000026377, ENSGALT00000063683, XM_015302437, XM_015302445, XM_015302447, XM_015302451, XM_015302455	1	1:118326154-118347013:+1	acyl-CoA thioesterase 9	39.993	42.902	44.281	37.316	41.915	32.22	41.898	43.351	39.947	40.826	40.788	33.0984	43.274	55.726	51.602	48.469	45.935	52.667	0.872178	55.726	0.872178
ACOX1	ENSGALG00000002159	ENSGALT00000003381, XM_015295163, XM_015295164	18	18:4642267-4660259:+1	acyl-CoA oxidase 1, palmitoyl	57.77	64.64	62.673	60.55	57.003	52.438	55.845	63.95	66.684	50.941	52.784	52.7266	65.952	62.582	59.385	59.016	59.156	62.165	0.951597	66.684	0.951597
ACOX2	ENSGALG00000007132	ENSGALT00000011555, ENSGALT00000063144, ENSGALT00000069970	12	12:11864373-11878164:-1	acyl-CoA oxidase 2	1.795	3.982	4.102	4.241	3.546	3.399	5.679	2.261	5.369	2.097	2.662	5.224	2.658	4.22	2.413	2.467	5.129	5.324	0.963373	5.679	0.963373
ACOX3	ENSGALG00000015591	ENSGALT00000025139, XM_004936193, XM_015285846, XM_015285847, XM_015285848, XM_015285849, XM_420814	4	4:81526790-81561931:-1	acyl-CoA oxidase 3, pristanoyl	7.637	9.555	9.254	9.753	7.535	7.034	7.089	4.456	8.801	9.562	10.562	8.0398	6.981	10.942	8.241	6.449	7.802	6.638	1.17535	10.942	1.17535
ACP1	ENSGALG00000016363	ENSGALT00000026395, ENSGALT00000074537, ENSGALT00000083305, ENSGALT00000083770, ENSGALT00000085642	3	3:92285169-92322399:+1	acid phosphatase 1, soluble	240.646	234.669	241.01	224.736	226.77	212.189	223.443	180.776	234.567	217.812	229.084	188.812	224.835	213.67	184.21	188.442	219.554	231.31	0.949176	241.01	0.949176
ACP2	ENSGALG00000008211	ENSGALT00000013368	5	5:23143994-23152907:+1	acid phosphatase 2, lysosomal	64.235	79.086	74.416	81.998	77.212	62.435	72.246	65.571	73.246	74.745	67.243	60.947	65.635	75.252	76.744	65.899	80.366	72.528	1.10807	81.998	1.10807
ACP5	ENSGALG00000032854	ENSGALT00000069613	AADN04001212.1	AADN04001212.1:12363-15202:+1	acid phosphatase 5, tartrate resistant	35.254	46.413	38.251	43.522	44.415	55.662	34.385	67.387	33.554	37.042	27.265	40.86	35.186	53.749	58.248	60.852	75.802	35.064	2.16182	75.802	2.16182
ACP6	ENSGALG00000015485	ENSGALT00000024972, ENSGALT00000056574, ENSGALT00000089132	1	1:92396608-92403912:-1	lysophosphatidic acid phosphatase type 6 isoform 1 precursor	35.22	34.533	36.26	35.15	32.6	31.985	37.021	33.165	34.355	34.414	33.461	28.4326	31.129	34.078	33.532	35.378	33.573	30.855	1.08809	37.021	1.08809
ACPL2	no Ensembl gene ID assigned	XM_015277036, XM_015277037, XM_015277038, XM_015277039, XM_015277040, XM_015277041, XM_015277043, XM_015277044, XM_015277045, XM_015277046, XM_015277047	.	.	acid phosphatase-like 2	25.192	25.899	22.447	28.275	20.519	22.717	23.515	23.465	24.421	28.354	24.319	25.4532	21.934	30.941	33.034	22.828	30.251	26.186	1.15524	33.034	1.15524
ACRC	no Ensembl gene ID assigned	XM_420196	.	.	acidic repeat containing	11.941	12.036	11.337	13.108	16.276	11.741	10.93	7.321	10.189	11.747	10.803	12.1055	10.962	8.85	7.555	5.606	12.404	9.241	1.34228	16.276	1.34228
ACSBG2	ENSGALG00000001749	ENSGALT00000002682, ENSGALT00000045836, ENSGALT00000068365, XM_015299817, XM_015299819, XM_015299820	28	28:1642902-1659177:+1	acyl-CoA synthetase bubblegum family member 2	56.209	67.083	65.458	60.318	56.253	51.55	59.916	51.03	57.009	60.688	48.956	55.4136	62.602	58.075	61.921	57.013	63.078	54.212	1.16354	67.083	1.16354
ACSF2	ENSGALG00000019768	ENSGALT00000038263, ENSGALT00000072510, ENSGALT00000087984	18	18:10433382-10468658:-1	acyl-CoA synthetase family member 2	207.674	208.934	209.573	259.058	191.738	193.242	227.519	231.659	221.85	225.07	236.287	180.648	212.077	225.47	238.327	252.456	241.007	223.268	1.07945	259.058	1.07945
ACSL1	ENSGALG00000010628	ENSGALT00000017294, ENSGALT00000070463, ENSGALT00000088260	4	4:39713691-39752253:+1	acyl-CoA synthetase long-chain family member 1	22.907	21.276	22.855	18.845	20.796	20.708	19.103	19.812	20.2	22.72	22.585	17.9766	19.659	22.156	21.253	23.95	21.312	21.715	0.981441	23.95	0.981441
ACSL3	ENSGALG00000005206	ENSGALT00000008360, ENSGALT00000048332	9	9:8083881-8108400:+1	acyl-CoA synthetase long-chain family member 3	22.247	25.573	22.208	22.709	24.505	22.035	24.966	18.692	26.647	27.042	21.864	20.3474	22.621	22.333	20.987	20.105	21.5	21.611	0.994864	27.042	0.994864
ACSL4	ENSGALG00000008088	ENSGALT00000013126, XM_004940805, XM_004940806, XM_004940807, XM_004940808, XM_004940809, XM_015278608, XM_015278610, XM_015278611, XM_015278612, XM_015278613, XM_015278614, XM_420317	4	4:13835063-13847676:+1	acyl-CoA synthetase long-chain family member 4	55.909	57.654	53.604	54.162	57.592	52.409	56.649	52.671	55.771	58.18	49.097	45.0658	55.612	51.885	64.193	55.653	58.407	59.377	0.983664	64.193	0.983664
ACSL5	ENSGALG00000008840	ENSGALT00000045031	6	6:26724692-26741477:+1	acyl-CoA synthetase long-chain family member 5	19.5	23.121	21.35	19.224	27.844	18.796	19.216	12.964	18.632	18.046	17.02	17.839	20.506	23.183	16.703	14.985	21.48	20.856	1.02992	27.844	1.02992
ACSS1	ENSGALG00000008632	ENSGALT00000014068, XM_015283542, XM_015283543	3	3:15852650-15884502:-1	acyl-CoA synthetase short-chain family member 1	27.348	31.641	35.139	30.956	31.34	31.13	31.32	36.68	33.613	32.565	27.038	25.6168	34.86	33.794	35.854	32.409	32.233	36.589	0.880948	36.68	0.880948
ACSS2	ENSGALG00000003362	ENSGALT00000005318, ENSGALT00000062050, XM_015296793	20	20:2766641-2796869:-1	acyl-CoA synthetase short-chain family member 2	44.292	50.292	47.892	50.379	54.275	42.426	44.578	40.932	43.036	46.581	44.433	42.571	48.653	48.055	41.134	36.627	43.51	47.08	0.924172	54.275	0.924172
ACSS3	ENSGALG00000010940	ENSGALT00000038401, ENSGALT00000065618	1	1:40117328-40202440:+1	acyl-CoA synthetase short-chain family member 3	9.712	7.37	8.996	9.005	7.324	9.997	8.209	12.08	10.689	11.107	9.824	7.2166	6.615	7.996	8.918	10.303	6.965	7.328	0.950464	12.08	0.950464
ACTA2	no Ensembl gene ID assigned	XM_015288391, XM_015288392	.	.	actin, alpha 2, smooth muscle, aorta	339.432	348.3	700.312	436.33	344.068	368.146	375.2	428.426	509.98	515.24	544.782	456.093	629.24	648.138	554.514	486.646	513.102	562.36	0.912408	700.312	0.912408
ACTB	ENSGALG00000009621	ENSGALT00000015673, ENSGALT00000079176, ENSGALT00000084562, ENSGALT00000085271, ENSGALT00000085953, ENSGALT00000087087, ENSGALT00000088299, ENSGALT00000088705, ENSGALT00000089159, ENSGALT00000089197, ENSGALT00000089372	14	14:4191291-4195531:-1	actin beta	6497.13	7860.95	7966.99	7614.01	6681.53	6704.97	7005.43	6479.39	7194.74	8156.29	7665.96	5990.62	7338.75	6563.99	8036.97	9005.06	8752.56	8501.05	1.02959	9005.06	1.02959
ACTG1	ENSGALG00000001381	ENSGALT00000039969, ENSGALT00000048104, ENSGALT00000050257, ENSGALT00000086676	10	10:2445978-2448023:+1	actin gamma 1	134.227	132.7	144.573	133.593	134.11	139.959	136.215	154.879	153.124	153.903	141.708	111.019	116.077	141.657	143.244	153.171	150.203	145.393	1.03308	154.879	1.03308
ACTG2	ENSGALG00000041634	ENSGALT00000065171	22	22:2844726-2847392:+1	Actin, gamma-enteric smooth muscle	27.33	26.824	73.313	41.05	47.777	50.917	33.07	40.666	52.158	53.149	50.857	38.1034	40.205	42.744	66.314	43.486	52.801	36.861	1.43244	73.313	1.43244
ACTL6A	ENSGALG00000009061	ENSGALT00000039568	9	9:17487621-17496460:-1	actin like 6A	81.567	87.264	75.87	81.398	71.559	64.851	82.489	59.656	76.558	81.423	79.657	67.0198	72.955	64.294	62.761	69.779	72.572	73.931	0.981618	87.264	0.981618
ACTN1	ENSGALG00000042458	ENSGALT00000057487, ENSGALT00000061392, ENSGALT00000065010, ENSGALT00000077464, ENSGALT00000090288, XM_015287257, XM_015287259, XM_015287260, XM_015287261	5	5:28220078-28311746:+1	actinin, alpha 1	302.954	319.048	380.592	344.818	285.551	322.823	299.032	294.593	342.261	363.353	345.809	270.482	351.257	282.87	343.389	326.227	311.253	307.998	1.01057	380.592	1.01057
ACTN4	ENSGALG00000036496	ENSGALT00000055083, ENSGALT00000082431, ENSGALT00000082748	KQ759482.1	KQ759482.1:6345-23131:+1	alpha-actinin-4	160.634	157.409	165.437	155.733	127.345	166.902	173.212	179.339	152.797	167.949	163.679	159.803	183.454	165.165	178.425	178.511	161.778	162.501	0.995551	183.454	0.995551
ACTR1A	ENSGALG00000008086	ENSGALT00000013124, ENSGALT00000066638, ENSGALT00000085231	6	6:23169231-23183400:-1	ARP1 actin-related protein 1 homolog A, centractin alpha	121.454	117.664	123.862	121.115	117.612	115.509	119.451	126.314	125.588	120.472	120.271	98.019	123.047	116.219	116.566	118.174	118.945	121.471	0.979205	126.314	0.979205
ACTR2	ENSGALG00000008779	ENSGALT00000014276	3	3:10012981-10031445:+1	Actin-related protein 2	416.924	478.993	459.543	427.533	475.901	415.39	393.129	375.91	403.735	428.426	398.145	357.199	409.302	433.095	404.509	417.948	500.099	475.382	1.05199	500.099	1.05199
ACTR3	ENSGALG00000012159	ENSGALT00000019859	7	7:29763772-29789814:-1	ARP3 actin related protein 3 homolog	395.407	446.466	427.171	433.877	445.299	383.061	401.937	362.435	418.591	440.268	383.71	341.984	414.377	416.235	387.28	392.833	436.619	410.935	1.0625	446.466	1.0625
ACTR3B	no Ensembl gene ID assigned	XM_015281231, XM_015281232, XM_418544	.	.	ARP3 actin-related protein 3 homolog B (yeast)	21.665	23.133	17.998	20.113	23.595	20.148	22.275	16.857	19.424	20.311	19.983	20.7273	23.842	21.091	20.032	19.88	19.785	18.113	1.09231	23.842	1.09231
ACTR5	ENSGALG00000003559	ENSGALT00000005634	20	20:3889665-3899937:+1	ARP5 actin-related protein 5 homolog	9.08	8.749	8.753	8.906	10.59	9.726	8.16	7.281	8.605	7.803	8.531	11.0976	8.436	9.879	8.951	7.733	8.209	8.579	0.956871	11.0976	0.956871
ACTR6	ENSGALG00000040976	ENSGALT00000064051, ENSGALT00000064201, ENSGALT00000086493, ENSGALT00000087172, ENSGALT00000087406, ENSGALT00000087477	1	1:47183349-47267032:+1	Actin-related protein 6	179.45	148.448	171.764	152.376	168.624	149.415	148.291	119.735	156.026	136.994	136.582	130.608	134.571	120.905	113.604	125.58	139.981	133.43	1.0491	171.764	1.0491
ACTR8	ENSGALG00000005385	ENSGALT00000008651, ENSGALT00000084347	12	12:7236776-7243761:-1	ARP8 actin-related protein 8 homolog	37.565	38.783	37.487	33.288	34.762	30.909	35.145	33.079	33.704	36.777	34.897	31.8246	32.884	30.237	32.341	35.478	34.991	34.973	1.00051	38.783	1.00051
ACVR1	ENSGALG00000037301	ENSGALT00000057698, ENSGALT00000068474, ENSGALT00000082779, ENSGALT00000085664	7	7:36448667-36651282:-1	Activin receptor type-1	97.22	85.741	94.448	78.572	76.248	85.541	80.799	83.346	88.991	87.863	83.99	72.5962	81.364	84.626	90.372	89.595	82.475	90.018	0.916206	94.448	0.916206
ACVR1B	ENSGALG00000029599	ENSGALT00000049191, ENSGALT00000057327, XM_015300267	33	33:9635-25890:-1	activin A receptor, type IB	35.902	33.43	31.142	33.384	32.028	34.663	29.439	42.99	36.037	33.336	29.151	33.3716	32.511	29.993	37.287	34.348	30.572	29.326	1.04249	42.99	1.04249
ACVR2A	ENSGALG00000012444	ENSGALT00000037806, ENSGALT00000083433, ENSGALT00000087796, XM_015289792	7	7:34687035-34741921:+1	activin A receptor, type IIA	35.031	32.037	37.78	29.031	32.323	32.085	28.012	28.22	33.151	30.122	29.64	28.1758	30.042	35.397	34.216	31.646	31.978	32.947	0.970589	37.78	0.970589
ACVRL1	ENSGALG00000035635	ENSGALT00000046796	33	33:25756-32131:-1	activin A receptor like type 1	129.535	129.842	117.033	142.649	123.195	135.246	129.578	209.253	124.489	139.487	126.497	110.412	125.555	147.159	140.798	149.602	140.137	135.133	1.03703	209.253	1.03703
ACYP1	ENSGALG00000010307	ENSGALT00000037727	5	5:38195151-38196110:-1	acylphosphatase 1	23.067	18.2	18.733	19.968	23.752	23.763	21.7	29.007	19.409	19.552	19.222	16.9936	15.905	18.401	22.255	24.074	17.146	19.497	0.879417	29.007	0.879417
ADA	ENSGALG00000004170	ENSGALT00000006631, ENSGALT00000059982	20	20:5501132-5513764:+1	adenosine deaminase	50.573	43.675	47.614	55.2	66.126	54.321	52.602	44.41	50.319	47.252	63.243	43.4124	47.582	33.419	32.256	31.5	43.931	43.216	1.01654	66.126	1.01654
ADAL	ENSGALG00000004038	ENSGALT00000039368, ENSGALT00000078651, XM_015278890	10	10:6173313-6183100:+1	adenosine deaminase-like	21.94	19.309	19.271	20.293	18.028	17.602	24.497	18.93	21.479	22.081	21.339	18.1626	20.059	21.913	19.291	18.919	21.349	24.589	0.868234	24.589	0.868234
ADAM10	ENSGALG00000004212	ENSGALT00000006698, ENSGALT00000086166, ENSGALT00000088558	10	10:6872425-6915022:+1	ADAM metallopeptidase domain 10	153.425	164.848	161.315	141.383	152.349	141.698	141.161	159.022	164.353	144.341	147.205	126.194	151.315	158.244	161.941	160.329	155.355	162.643	0.95519	164.848	0.95519
ADAM12	ENSGALG00000041255	ENSGALT00000050667, ENSGALT00000063442, XM_015288995, XM_015288996	6	6:32619954-32790667:-1	ADAM metallopeptidase domain 12	7.544	8.697	9.437	8.607	8.412	10.046	11.191	13.372	11.815	12.395	10.854	8.057	9.431	16.38	13.777	10.139	11.981	9.494	1.26195	16.38	1.26195
ADAM17	ENSGALG00000016427	ENSGALT00000031606	3	3:96629036-96661484:-1	ADAM metallopeptidase domain 17	51.171	47.985	49.703	48.039	47.267	50.443	47.785	52.029	49.32	48.716	49.033	39.9796	43.132	51.014	50.823	48.834	51.769	51.037	1.01434	52.029	1.01434
ADAM19	ENSGALG00000003744	ENSGALT00000005940	13	13:11323099-11349859:+1	ADAM metallopeptidase domain 19	7.911	10.795	7.753	8.056	9.215	7.221	8.879	5.395	10.464	8.748	9.605	9.503	6.435	7.284	8.027	8.287	7.015	8.418	0.833333	10.795	0.833333
ADAM23	ENSGALG00000008582	ENSGALT00000013975, ENSGALT00000061918, ENSGALT00000079375, XM_015289427, XM_015289428, XM_015289429, XM_015289431, XM_015289432, XM_015289433, XM_015289434	7	7:12503089-12568588:-1	ADAM metallopeptidase domain 23	57.186	47.127	53.343	35.067	37.115	60.199	36.293	33.188	31.404	30.292	24.129	39.9446	43.976	55.527	58.41	52.955	70.169	55.655	1.26079	70.169	1.26079
ADAM28	no Ensembl gene ID assigned	XM_001233495, XM_015297321	.	.	ADAM metallopeptidase domain 28	6.502	8.172	11.359	8.772	7.407	4.033	7.032	3.386	8.532	6.77	10.271	8.70125	4.511	4.605	6.019	3.804	5.654	5.417	1.04375	11.359	1.04375
ADAM33	ENSGALG00000030602	ENSGALT00000077631, XM_015286042	4	4:90146901-90170368:-1	ADAM metallopeptidase domain 33	61.784	70.599	76.652	78.909	64.859	76.612	87.911	81.009	74.65	83.974	76.022	58.3888	81.154	70.526	73.215	79.621	66.479	64.251	1.03468	87.911	1.03468
ADAM9	ENSGALG00000003398	ENSGALT00000005373, ENSGALT00000083336, XM_015297369	22	22:2453219-2473529:+1	ADAM metallopeptidase domain 9	35.892	34.787	37.177	35.134	31.386	33.927	35.282	37.877	36.113	34.203	34.715	32.998	37.238	41.347	43.284	38.87	37.803	40.895	0.924392	43.284	0.924392
ADAMTS1	ENSGALG00000040342	ENSGALT00000072097, ENSGALT00000078634	1	1:103028117-103033674:-1	ADAM metallopeptidase with thrombospondin type 1 motif 1	76.738	112.139	80.277	118.053	65.884	107.283	130.259	128.032	137.162	133.818	91.535	77.6414	112.473	126.704	98.265	110.274	96.348	124.77	0.772205	137.162	0.772205
ADAMTS10	ENSGALG00000033157	ENSGALT00000059116	28	28:1758751-1779652:-1	ADAM metallopeptidase with thrombospondin type 1 motif 10	11.212	9.94	12.239	12.177	10.555	11.594	13.136	10.628	12.138	13.661	11.493	14.7136	11.228	12.744	11.773	13.594	11.1	11.736	0.945808	14.7136	0.945808
ADAMTS12	no Ensembl gene ID assigned	XM_003642975, XM_015277506	.	.	ADAM metallopeptidase with thrombospondin type 1 motif, 12	5.941	5.118	16.132	5.025	6.564	11.923	4.773	7.572	9.488	11.033	6.649	8.054	11.2	9.219	11.577	6.32	5.961	6.572	0.90703	16.132	0.90703
ADAMTS13	ENSGALG00000033597	ENSGALT00000072565, ENSGALT00000080807, XM_004945941, XM_004945942, XM_415435	17	17:7382248-7400151:+1	ADAM metallopeptidase with thrombospondin type 1 motif, 13	38.845	38.49	36.182	36.348	37.353	36.317	35.21	43.01	32.824	34.92	35.594	33.373	32.533	51.047	43.311	38.52	41.702	47.103	0.885336	51.047	0.885336
ADAMTS14	ENSGALG00000039219	ENSGALT00000007138, ENSGALT00000050459, ENSGALT00000075574, XM_003641474, XM_004942045	6	6:11545754-11563815:+1	ADAM metallopeptidase with thrombospondin type 1 motif, 14	16.88	16.527	18.621	17.372	11.983	17.006	17.1	17.235	13.851	19.302	18.777	15.08	13.52	15.884	13.17	15.645	16.919	16.376	1.03316	19.302	1.03316
ADAMTS15	ENSGALG00000001407	ENSGALT00000002140	24	24:1676278-1685806:+1	ADAM metallopeptidase with thrombospondin type 1 motif 15	14.496	17.195	17.027	14.393	12.394	15.026	19.572	26.991	17.315	21.544	16.327	17.4222	14.258	13.084	18.707	20.556	14.093	22.004	0.640474	26.991	0.640474
ADAMTS2	ENSGALG00000032974	ENSGALT00000067480	13	13:13664069-13829628:+1	ADAM metallopeptidase with thrombospondin type 1 motif 2	7.63	4.886	19.524	11.782	10.193	9.861	12.674	10.137	14.455	10.768	9.603	11.3644	15.532	28.087	17.306	14.159	20.49	20.161	1.01632	28.087	1.01632
ADAMTS3	ENSGALG00000011623	ENSGALT00000018988, ENSGALT00000048655, ENSGALT00000075190, XM_015276404	4	4:50807626-50937045:-1	ADAM metallopeptidase with thrombospondin type 1 motif, 3	97.335	68.137	57.419	73.223	59.757	83.879	92.399	55.186	99.164	103.147	83.143	60.0228	74.295	65.948	94.795	93.841	66.547	80.193	0.829836	103.147	0.829836
ADAMTS7	no Ensembl gene ID assigned	XM_003641830	.	.	ADAM metallopeptidase with thrombospondin type 1 motif, 7	17.065	15.353	17.36	15.138	15.424	18.074	23.155	24.114	21.497	18.448	18.889	16.229	16.241	23.003	20.654	16.097	16.46	24.315	0.676948	24.315	0.676948
ADAMTS8	ENSGALG00000001370	ENSGALT00000002090, ENSGALT00000079283, XM_015298130	24	24:1657703-1668923:-1	ADAM metallopeptidase with thrombospondin type 1 motif, 8	7.059	8.739	12.366	9.307	5.866	8.784	11.129	11.245	11.41	9.594	12.812	12.2942	9.849	19.516	9.356	15.347	7.316	7.858	0.931026	19.516	0.931026
ADAMTS9	ENSGALG00000041750	ENSGALT00000051055, ENSGALT00000056295, XM_004944664, XM_004944666, XM_004944670, XM_004944671, XM_015293287, XM_414417	12	12:13758522-13821336:-1	ADAM metallopeptidase with thrombospondin type 1 motif, 9	31.278	37.065	35.968	26.928	27.015	35.474	32.678	40.508	39.637	33.623	35.967	28.6478	31.706	39.019	37.315	36.874	33.435	41.728	0.801261	41.728	0.801261
ADAMTSL2	ENSGALG00000002955	ENSGALT00000004669, ENSGALT00000057771, ENSGALT00000060626, ENSGALT00000070493, XM_003642304, XM_004945946, XM_004945948, XM_004945949, XM_004945953, XM_015279779, XM_015279780, XM_015279781, XM_015279782, XM_015279783, XM_015279784, XM_015279785	17	17:7446665-7466142:+1	ADAMTS-like 2	11.138	10.875	10.53	12.194	10.955	12.972	11.033	12.938	11.986	9.673	8.946	12.3474	12.528	11.953	13.531	12.533	10.771	10.88	0.989982	13.531	0.989982
ADAMTSL5	ENSGALG00000024298	ENSGALT00000041053, ENSGALT00000071033, XM_015299969, XM_015299970	28	28:3256975-3261306:-1	ADAMTS-like 5	9.123	8.492	5.95	14.611	9.709	13.017	11.31	22.845	6.455	11.349	11.635	13.2352	7.601	11.706	9.529	17.512	15.398	9.419	1.63478	22.845	1.63478
ADAP1	ENSGALG00000003819	ENSGALT00000034244, XM_414759	14	14:2188397-2214314:-1	ArfGAP with dual PH domains 1	24.215	27.462	29.53	31.765	22.717	28.653	24.946	25.292	24.47	27.783	23.127	25.3944	30.593	32.192	24.69	29.226	35.27	28.328	1.24506	35.27	1.24506
ADAP2	ENSGALG00000003319	ENSGALT00000005258, ENSGALT00000073605, ENSGALT00000078875, XM_415661	18	18:6713489-6719964:+1	ArfGAP with dual PH domains 2	47.925	51.96	52.918	51.146	46.685	41.626	41.601	55.072	44.548	42.464	41.217	44.3898	49.866	51.75	56.268	51.355	58.118	50.565	1.14937	58.118	1.14937
ADAR	no Ensembl gene ID assigned	XM_001232161, XM_004948259	.	.	adenosine deaminase, RNA-specific	24.324	27.855	28.229	25.45	27.307	25.012	27.07	26.975	24.821	24.969	24.004	26.4645	27.404	20.663	24.035	24.956	23.846	22.33	1.06789	28.229	1.06789
ADARB1	ENSGALG00000007527	ENSGALT00000039535, ENSGALT00000048840, ENSGALT00000062349, ENSGALT00000063024, ENSGALT00000084910, XM_015289082, XM_015289083	7	7:7251087-7327581:+1	adenosine deaminase, RNA-specific, B1	11.085	11.309	10.604	11.968	13.182	10.842	11.705	11.049	12.472	10.309	10.727	10.3932	10.554	10.037	10.117	10.165	10.698	12.489	0.856594	13.182	0.856594
ADAT1	ENSGALG00000000908	ENSGALT00000001336, XM_015292606, XM_015292607, XM_015292608, XM_015292609, XM_015292610, XM_015292611	11	11:20121097-20141797:+1	adenosine deaminase, tRNA-specific 1	52.459	49.835	49.634	43.695	46.432	46.656	45.783	61.52	46.459	46.8	47.088	41.3246	54.296	45.352	50.843	63.192	48.078	49.943	0.962657	63.192	0.962657
ADAT2	ENSGALG00000019976	ENSGALT00000031785, XM_419709	3	3:52619346-52628910:+1	adenosine deaminase, tRNA-specific 2	45.561	51.309	42.611	47.939	45.179	48.361	49.974	45.655	44.78	42.741	49.39	38.084	46.714	44.484	45.933	47.9	50.493	48.178	1.04805	51.309	1.04805
ADCK2	ENSGALG00000012863	ENSGALT00000020977	1	1:56947561-56957857:+1	aarF domain containing kinase 2	8.45	9.221	9.238	9.955	9.734	8.81	9.761	6.587	8.437	9.241	9.576	7.5728	7.841	11.235	8.236	7.019	9.042	9.611	0.940797	11.235	0.940797
ADCK3	no Ensembl gene ID assigned	XM_015283507	.	.	aarF domain containing kinase 3	20.073	17.41	17.822	18.448	16.788	17.53	19.882	16.708	19.298	16.693	17.899	18.4383	17.304	20.724	20.525	16.466	17.996	17.278	1.04156	20.724	1.04156
ADCY5	ENSGALG00000031244	ENSGALT00000057284, ENSGALT00000088592	7	7:27099958-27295391:-1	adenylate cyclase 5	19.859	19.883	23.1	15.568	14.039	18.021	15.374	19.672	17.875	21.043	16.777	17.082	17.762	23.609	21.646	13.438	23.715	22.261	1.06532	23.715	1.06532
ADCY7	ENSGALG00000003837	ENSGALT00000006090, XM_015292407	11	11:6648795-6702833:-1	adenylate cyclase 7	30.807	31.999	31.371	26.424	39.707	27.376	24.852	25.648	32.952	31.623	22.128	26.3202	36.116	35.814	32.875	29.582	31.599	29.919	1.05615	39.707	1.05615
ADCY9	ENSGALG00000007779	ENSGALT00000012620, ENSGALT00000088476, XM_015294128	14	14:12641712-12700251:-1	adenylate cyclase 9	32.405	28.605	31.233	29.578	24.873	29.28	30.419	32.364	31.189	31.41	29.742	27.1642	30.474	28.031	32.344	33.873	28.771	32.444	0.88679	33.873	0.88679
ADD1	ENSGALG00000015664	ENSGALT00000025259, ENSGALT00000083812, XM_015285766, XM_015285767, XM_015285768, XM_015285769, XM_015285771, XM_015285772, XM_015285773, XM_015285774, XM_015285775, XM_015285776, XM_015285777, XM_015285778	4	4:82871401-82928604:-1	adducin 1 (alpha)	120.461	110.467	114.514	104.751	112.353	108.252	122.005	105.791	117.455	112.521	98.458	90.8386	111.868	132.741	113.387	101.526	128.491	130.461	0.9849	132.741	0.9849
ADD3	ENSGALG00000008542	ENSGALT00000013918, ENSGALT00000043456	6	6:25742152-25829646:+1	adducin 3	101.662	107.378	101.372	82.918	131.868	103.333	98.418	71.152	98.867	87.198	97.668	79.866	97.222	99.364	84.645	83.522	86.279	96.607	0.893093	131.868	0.893093
ADGRF5	no Ensembl gene ID assigned	XM_004935931, XM_004935933, XM_015285166, XM_015285167, XM_015285168	.	.	adhesion G protein-coupled receptor F5	17.278	15.978	18.452	20.201	14.538	18.605	17.494	25.148	21.35	23.524	23.584	17.9772	22.444	24.454	23.524	26.76	21.432	23.146	0.925948	26.76	0.925948
ADGRG3	ENSGALG00000040627	ENSGALT00000076137	11	11:573912-576831:-1	adhesion G protein-coupled receptor G3	9.653	18.804	9.064	19.173	19.021	12.944	10.954	9.009	11.796	15.54	20.309	13.5388	18.131	7.126	3.101	6.489	7.823	7.055	1.10886	20.309	1.10886
ADGRG6	ENSGALG00000013803	ENSGALT00000022408, ENSGALT00000037506, ENSGALT00000089812	3	3:53020301-53127121:-1	adhesion G protein-coupled receptor G6	9.926	2.081	7.576	9.288	11.083	8.548	9.132	11.931	11.662	9.155	7.692	6.3742	10.193	7.257	13.349	10.276	9.469	9.926	0.953959	13.349	0.953959
ADGRL2	ENSGALG00000036789	ENSGALT00000048322, ENSGALT00000051043, ENSGALT00000052797, ENSGALT00000054251, ENSGALT00000055817, ENSGALT00000057486, ENSGALT00000057656, ENSGALT00000070878, ENSGALT00000072762	8	8:17407355-17789217:-1	adhesion G protein-coupled receptor L2	41.234	32.496	41.801	32.501	29.106	37.963	34.225	30.27	39.403	36.93	36.709	31.2064	34.235	34.168	40.014	35.996	32.504	41.225	0.788454	41.801	0.788454
ADGRL4	ENSGALG00000008890	ENSGALT00000014453, ENSGALT00000057440, XM_004936666, XM_015290891	8	8:18389085-18659243:+1	adhesion G protein-coupled receptor L4	50.482	40.55	41.082	46.503	33.894	41.601	41.478	56.134	46.758	49.659	51.764	37.3234	44.952	54.485	56.335	58.64	51.874	59.911	0.865851	59.911	0.865851
ADH5	ENSGALG00000012245	ENSGALT00000019994, ENSGALT00000061077, ENSGALT00000063659, ENSGALT00000083465, ENSGALT00000084915, ENSGALT00000087725	4	4:60334644-60342396:-1	alcohol dehydrogenase 5 (class III), chi polypeptide	181.125	175.262	153.213	162.751	160.093	141.544	174.004	142.772	165.326	171.568	170.898	135.27	164.315	163.378	137.018	131.424	155.341	173.334	0.896195	175.262	0.896195
ADHFE1	ENSGALG00000031860	ENSGALT00000051749, XM_015282748, XM_015282749, XM_015282750	2	2:115489638-115504619:+1	alcohol dehydrogenase, iron containing, 1	7.311	4.276	5.125	12.63	4.99	10.876	9.49	10.165	7.024	7.98	11.06	6.2684	9.421	7.252	7.281	6.893	8.03	9.006	0.891628	12.63	0.891628
ADI1	ENSGALG00000025796	ENSGALT00000043545	3	3:94073549-94080731:-1	acireductone dioxygenase 1	90.698	76.774	92.038	84.941	70.48	83.883	107.764	72.758	91.155	91.212	73.056	69.4902	96.523	72.711	79.561	77.725	83.136	84.668	0.981906	107.764	0.981906
ADIPOQ	ENSGALG00000005554	ENSGALT00000008913	9	9:5223114-5225251:-1	adiponectin, C1Q and collagen domain containing	58.716	53.224	62.06	74.18	45.282	76.356	65.788	69.757	58.014	63.305	98.845	51.436	52.354	112.683	173.573	109.952	180.305	72.922	2.47257	180.305	2.47257
ADIPOR1	ENSGALG00000000094	ENSGALT00000000132	26	26:1096733-1102409:+1	adiponectin receptor 1	36.601	36.187	38.62	35.415	38.02	41.044	36.963	46.054	36.574	38.786	36.217	34.5646	39.651	35.809	35.017	40.519	34.961	38.633	0.904952	46.054	0.904952
ADIPOR2	ENSGALG00000035533	ENSGALT00000067627	1	1:60997447-61037837:+1	adiponectin receptor 2	96.316	110.916	98.97	97.88	111.153	94.65	104.993	90.837	94.513	111.261	106.504	81.0164	110.239	104.393	92.671	97.926	98.864	103.678	0.953568	111.261	0.953568
ADK	ENSGALG00000005057	ENSGALT00000008109, ENSGALT00000076547, ENSGALT00000084223, XM_015288217	6	6:15100448-15373532:-1	adenosine kinase	44.93	44.24	40.21	42.468	35.437	37.242	44.778	32.695	39.718	41.515	40.192	35.5696	38.163	31.11	37.128	36.855	37.424	33.319	1.1232	44.778	1.1232
ADM	ENSGALG00000046593	ENSGALT00000088854	5	5:8982540-8983767:-1	adrenomedullin	13.04	11.546	14.452	21.604	18.104	30.437	32.165	81.575	18.372	18.381	28.801	13.1284	28.226	37.035	19.721	17.936	22.353	28.884	0.773889	81.575	0.773889
ADNP	ENSGALG00000007989	ENSGALT00000012969, ENSGALT00000048258, ENSGALT00000061205	20	20:13624955-13645178:+1	activity dependent neuroprotector homeobox	132.777	124.341	129.433	120.004	117.898	124.806	123.177	124.901	136.387	120.916	122.027	105.311	126.527	126.634	125.75	131.915	120.631	137.456	0.877597	137.456	0.877597
ADNP2	ENSGALG00000035669	ENSGALT00000065264, XM_015275924, XM_015275925	2	2:56225453-56238418:-1	ADNP homeobox 2	40.263	36.437	35.998	35.464	35.479	34.279	36.71	31.433	35.198	33.743	33.875	30.0324	35.059	35.582	36.156	31.535	32.525	36.004	0.903372	36.71	0.903372
ADO	no Ensembl gene ID assigned	XM_015288139	.	.	2-aminoethanethiol (cysteamine) dioxygenase	3.99	5.933	5.962	6.589	5.064	11.354	5.496	8.353	4.717	4.112	3.956	5.6185	5.027	2.704	4.179	5.16	7.445	3.482	2.13814	11.354	2.13814
ADORA2A	ENSGALG00000006642	ENSGALT00000033891	15	15:8526761-8536246:-1	adenosine A2a receptor	73.787	68.012	61.302	65.836	50.459	64.194	59.723	61.752	63.4	64.507	65.844	56.7874	62.593	74.583	73.063	67.778	58.866	71.776	0.820135	74.583	0.820135
ADORA3	ENSGALG00000001462	ENSGALT00000002217, ENSGALT00000045853	26	26:3223603-3225944:-1	adenosine A3 receptor	8.417	8.935	7.636	6.924	6.459	6.979	5.979	6.984	8.581	6.408	6.484	11.5824	10.255	7.778	6.979	6.591	6.83	5.834	1.17072	11.5824	1.17072
ADPGK	ENSGALG00000001788	ENSGALT00000002757, ENSGALT00000090001	10	10:1649712-1661540:-1	ADP dependent glucokinase	34.377	33.417	34.677	31.236	29.002	31.06	33.843	33.361	31.489	30.182	32.192	28.7414	31.425	32.605	31.358	34.234	31.302	34.333	0.911718	34.677	0.911718
ADPRH	ENSGALG00000015473	ENSGALT00000030399, ENSGALT00000070464, ENSGALT00000085474, XM_015296361	1	1:92237349-92247857:-1	ADP-ribosylarginine hydrolase	57.901	53.067	52.458	71.027	47.457	47.466	66.81	63.141	62.59	73.469	70.872	47.0906	58.943	71.721	68.056	68.535	55.231	59.76	0.924214	73.469	0.924214
ADPRHL	no Ensembl gene ID assigned	XM_015273172	.	.	ADP-ribosylarginine hydrolase-like	10.815	7.528	7.977	11.04	10.423	11.961	9.184	16.393	5.447	8.73	8.451	9.34	7.675	11.67	9.395	16.503	17.171	10.937	1.56999	17.171	1.56999
ADPRHL2	ENSGALG00000002304	ENSGALT00000003624	23	23:4155704-4160470:-1	ADP-ribosylhydrolase like 2	26.933	27.525	27.619	25.125	25.134	27.746	28.028	28.464	25.056	27.253	27.172	26.0404	27.052	25.524	25.236	28.564	24.77	26.135	0.947771	28.564	0.947771
ADPRM	ENSGALG00000041763	ENSGALT00000081425	18	18:717732-720817:+1	ADP-ribose/CDP-alcohol diphosphatase, manganese dependent	10.337	9.469	8.458	10.045	9.907	11.597	10.027	8.449	9.896	12.574	9.386	11.2618	7.866	11.451	10.587	9.721	10.661	10.044	1.06143	12.574	1.06143
ADRA1B	ENSGALG00000001416	ENSGALT00000002157, XM_004944816	13	13:7992487-8008603:-1	adrenoceptor alpha 1B	56.135	63.662	41.063	69.005	38.877	64.043	72.746	86.672	63.268	53.053	66.603	48.573	71.064	73.249	51.247	61.372	65.09	101.305	0.642515	101.305	0.642515
ADRA2L1	no Ensembl gene ID assigned	XM_004950942	.	.	alpha-2B adrenergic receptor-like	9.576	10.826	9.263	12.299	10.927	11.384	11.425	11.056	9.294	10.879	10.778	10.491	10.875	10.053	11.148	12.725	10.942	9.292	1.17757	12.725	1.17757
ADRB2	ENSGALG00000040035	ENSGALT00000055395, XM_015293684	13	13:8649968-8651161:-1	adrenergic, beta-2-, receptor, surface	45.717	37.96	35.106	36.009	41.069	40.242	42.671	52.779	34.622	29.147	29.416	33.5584	39.326	37.125	47.777	36.534	45.58	41.44	1.0999	52.779	1.0999
ADRBK1	ENSGALG00000042741	ENSGALT00000061580, ENSGALT00000075866, XM_015272621, XM_015272622	AADN04000612.1	AADN04000612.1:37513-43070:-1	adrenergic, beta, receptor kinase 1	37.136	46.351	38.192	46.253	46.52	46.118	43.855	42.355	38.18	47.174	48.159	41.983	46.443	35.777	35.79	42.962	41.779	39.127	1.06778	48.159	1.06778
ADRBK2	no Ensembl gene ID assigned	XM_015275493, XM_015275494	.	.	adrenergic, beta, receptor kinase 2	51.258	59.928	54.527	51.986	55.536	52.632	46.455	45.128	56.228	55.541	50.243	54.4248	60.016	57.266	47.812	56.485	49.298	51.597	0.955443	60.016	0.955443
ADRM1	ENSGALG00000005200	ENSGALT00000008350, ENSGALT00000050988, ENSGALT00000062454, ENSGALT00000072539, ENSGALT00000090296	20	20:8015291-8022371:+1	adhesion regulating molecule 1	96.18	98.498	99.374	94.005	91.498	95.634	99.543	95.569	98.931	97.952	90.027	81.6114	93.362	81.928	84.186	101.508	94.888	88.29	1.07473	101.508	1.07473
ADSL	ENSGALG00000012034	ENSGALT00000019639	1	1:50125302-50140927:-1	adenylosuccinate lyase	47.531	51.776	35.325	43.919	60.955	42.119	50.68	31.32	38.021	33.691	38.609	35.9102	41.304	46.366	33.219	35.526	42.008	47.048	0.892875	60.955	0.892875
ADSS	ENSGALG00000010702	ENSGALT00000017407, ENSGALT00000074255, XM_015283953	3	3:34875664-34908079:+1	adenylosuccinate synthase	110.616	131.756	124.043	115.614	124.023	101.869	105.434	90.296	108.55	104.787	107.427	97.0058	97.357	110.558	99.848	94.92	109.463	113.402	0.965265	131.756	0.965265
ADSSL1	ENSGALG00000011618	ENSGALT00000018983, XM_001235679	5	5:51625809-51648726:+1	adenylosuccinate synthase like 1	24.253	22.298	15.595	17.996	17.652	19.101	23.623	19.566	14.044	20.379	18.625	17.0284	19.46	31.998	28.121	26.918	21.398	23.917	0.894677	31.998	0.894677
AEBP1	ENSGALG00000041834	ENSGALT00000047338, ENSGALT00000070308, ENSGALT00000075992, XM_015297510	22	22:4713252-4725845:-1	AE binding protein 1	43.66	37.087	44.522	39.061	37.852	49.873	38.87	45.582	34.336	39.778	38.625	37.266	30.971	40.209	60.917	61.23	52.772	39.582	1.33323	61.23	1.33323
AEBP2	no Ensembl gene ID assigned	XM_416415	.	.	AE binding protein 2	13.412	13.43	13.626	14.633	13.449	17.275	15.713	14.093	12.073	13.714	12.995	13.7752	12.344	11.912	13.239	13.333	16.711	12.342	1.35399	17.275	1.35399
AES	no Ensembl gene ID assigned	XM_015299736, XM_015299737, XM_015299738, XM_015299739	.	.	amino-terminal enhancer of split	218.843	184.493	189.493	231.864	206.024	237.015	227.465	292.082	204.198	204.742	198.941	206.173	188.047	221.707	256.736	259.36	234.526	200.856	1.16763	292.082	1.16763
AFAP1	ENSGALG00000015556	ENSGALT00000025080, ENSGALT00000037240, ENSGALT00000037241, ENSGALT00000052132	4	4:81124238-81182713:-1	actin filament associated protein 1	29.177	22.715	27.448	20.933	23.408	23.186	24.98	23.695	23.834	26.368	20.985	20.8546	26.055	25.709	25.215	25.528	21.215	26.421	0.80296	27.448	0.80296
AFAP1L1	ENSGALG00000039628	ENSGALT00000054757, ENSGALT00000069646, ENSGALT00000070038, XM_015293698, XM_015293700, XM_015293701	13	13:8524948-8541984:-1	actin filament associated protein 1-like 1	33	33.874	33.757	36.244	26.407	36.723	48.978	47.444	42.937	44.756	36.978	29.975	40.263	30.62	43.884	52.015	35.318	41.345	0.854227	52.015	0.854227
AFAP1L2	ENSGALG00000008999	ENSGALT00000014639, XM_004942297, XM_015288935, XM_015288936, XM_015288937, XM_015288938, XM_015288939, XM_015288940, XM_015288941, XM_015288942, XM_015288943, XM_015288944, XM_015288945, XM_015288946, XM_015288947, XM_015288948, XM_421770	6	6:27778781-27799753:-1	actin filament associated protein 1-like 2	83.616	77.092	78.4	59.496	59.878	70.609	76.287	61.066	63.428	84.248	57.958	60.9208	69.447	66.259	49.471	63.908	54.594	61.831	0.882955	84.248	0.882955
AFDN	ENSGALG00000011329	ENSGALT00000018484, ENSGALT00000046353, ENSGALT00000048333, ENSGALT00000058465, ENSGALT00000069813, ENSGALT00000082362	3	3:42235566-42347326:-1	afadin, adherens junction formation factor	43.468	33.618	39.908	42.037	23.329	31.137	38.752	33.403	40.72	49.313	37.825	32.4062	34.24	44.978	50.069	45.72	37.136	41.797	0.888485	50.069	0.888485
AFF1	ENSGALG00000043935	ENSGALT00000087140, XM_004941099, XM_420549	4	4:46064419-46096688:-1	AF4/FMR2 family, member 1	15.872	15.007	15.105	14.515	14.518	14.19	16.606	15.484	15.896	16.29	14.656	12.8998	15.451	16.304	17.072	15.477	15.583	17.124	0.910009	17.124	0.910009
AFF4	ENSGALG00000030147	ENSGALT00000049448, ENSGALT00000057164, XM_004945032, XM_004945033, XM_015294064	13	13:17170799-17202684:-1	AF4/FMR2 family, member 4	20.699	21.884	26.755	14.856	24.929	18.344	15.624	19.009	25.648	21.855	15.48	19.4388	23.847	27.319	28.299	25.925	18.818	25.862	0.727631	28.299	0.727631
AFG3L2	ENSGALG00000013853	ENSGALT00000022474, ENSGALT00000075042, XM_004939724	2	2:97433438-97456386:+1	AFG3-like AAA ATPase 2	42.553	41.918	42.127	39.206	42.864	41.681	38.962	40.379	45.134	39.132	37.996	33.5608	41.148	39.206	42.049	39.185	43.308	42.783	1.01227	45.134	1.01227
AFMID	ENSGALG00000000109	ENSGALT00000000158, XM_004946295, XM_015295566, XM_015295567, XM_015295568, XM_015295569	18	18:9950627-9953475:-1	arylformamidase	58.094	57.101	55.987	67.492	49.465	59.781	66.107	68.641	72.6	63.767	62.729	51.3348	62.418	43.187	53.591	62.387	57.077	56.209	1.01544	72.6	1.01544
AFTPH	ENSGALG00000008828	ENSGALT00000014347, ENSGALT00000081262	3	3:9778964-9811477:+1	aftiphilin	32.544	31.045	29.184	31.69	32.114	29.47	30.084	32.017	31.682	31.05	29.896	25.4926	30.711	31.91	36.261	34.491	30.244	34.63	0.873347	36.261	0.873347
AGA	ENSGALG00000010716	ENSGALT00000017440	4	4:42504428-42516361:+1	aspartylglucosaminidase	49.106	53.273	48.55	52.923	56.362	52.614	52.277	45.055	49.739	53.147	60.467	41.5704	48.995	60.655	53.23	46.986	50.212	55.088	0.911487	60.655	0.911487
AGAP1	no Ensembl gene ID assigned	XM_004942493, XM_015289260, XM_015289261, XM_015289263, XM_015289264, XM_015289265, XM_015289266, XM_015289267, XM_015289268, XM_421880	.	.	ArfGAP with GTPase domain, ankyrin repeat and PH domain 1	13.424	10.636	15.662	12.337	13.194	12.019	10.541	11.504	13.812	12.897	12.332	13.0147	13.11	13.889	18.556	14.709	14.515	14.109	1.02878	18.556	1.02878
AGAP3	no Ensembl gene ID assigned	XM_015281026, XM_015281027, XM_015281028, XM_015281030, XM_015281031, XM_015281032, XM_015281033, XM_015281034	.	.	ArfGAP with GTPase domain, ankyrin repeat and PH domain 3	14.803	14.272	16.789	15.433	14.096	17.526	15.486	21.338	13.627	15.364	15.124	15.3243	15.156	16.561	15.837	19.971	17.325	17.028	1.01744	21.338	1.01744
AGBL4	ENSGALG00000036909	ENSGALT00000057265, ENSGALT00000069945, XM_001234080, XM_015291228, XM_015291229, XM_015291230, XM_015291231, XM_015291232, XM_015291233	8	8:22774073-23612126:-1	ATP/GTP binding protein-like 4	17.207	16.933	18.309	17.972	17.377	18.032	17.518	19.154	16.913	17.366	15.402	15.6842	17.371	21.84	18.529	23.661	19.181	23.036	0.832653	23.661	0.832653
AGFG1	ENSGALG00000003052	ENSGALT00000004824, ENSGALT00000047823, ENSGALT00000063482, ENSGALT00000088237, XM_015276978, XM_015276980, XM_015276981, XM_015276983, XM_015276984	9	9:9475461-9510946:+1	ArfGAP with FG repeats 1	68.746	82.421	79.656	70.099	74.924	75.713	71.962	75.875	80.609	70.094	70.486	61.9844	72.294	62.065	69.861	69.498	70.381	72.581	0.969689	82.421	0.969689
AGGF1	ENSGALG00000004311	ENSGALT00000006867, XM_004937335	Z	Z:23312501-23332416:-1	angiogenic factor with G patch and FHA domains 1	25.271	29.095	39.156	28.308	24.046	38.398	25.752	27.552	37.313	27.286	36.388	30.4575	29.066	37.898	35.219	27.219	38.307	28.162	1.36024	39.156	1.36024
AGK	ENSGALG00000012870	ENSGALT00000020996, ENSGALT00000090369	1	1:57332274-57363591:+1	acylglycerol kinase	28.902	30.411	31.905	30.381	29.846	26.087	30.969	25.296	27.958	28.893	31.137	24.5198	29.645	31.179	26.356	25.236	30.384	31.54	0.963348	31.905	0.963348
AGL	ENSGALG00000005407	ENSGALT00000008683, ENSGALT00000059645	8	8:12056098-12089965:-1	amylo-alpha-1, 6-glucosidase, 4-alpha-glucanotransferase	19.444	20.709	19.419	20.876	21.066	20.129	21.14	18.201	21.214	21.144	19.487	17.6896	19.993	19.571	17.246	17.604	17.382	23.965	0.725308	23.965	0.725308
AGMAT	ENSGALG00000031872	ENSGALT00000051507, XM_015296806	21	21:4905599-4907952:+1	agmatine ureohydrolase (agmatinase)	2.93	3.692	3.981	4.027	2.828	3.793	5.361	3.698	4.095	4.078	3.695	7.126	3.309	2.948	2.922	2.663	2.889	3.394	0.851208	7.126	0.851208
AGO1	ENSGALG00000002249	ENSGALT00000003529, ENSGALT00000068187, XM_015297696	23	23:4198877-4221506:-1	argonaute RISC catalytic component 1	13.841	14.702	16.708	14.452	14.831	15.578	13.794	15.836	16.959	15.198	13.326	16.5406	16.57	15.317	16.065	14.259	12.48	13.756	0.90724	16.959	0.90724
AGO3	ENSGALG00000043711	ENSGALT00000050979, ENSGALT00000065698, ENSGALT00000084489, ENSGALT00000088799	23	23:4174718-4196516:-1	argonaute 3, RISC catalytic component	9.398	11.414	13.337	9.468	11.779	10.562	9.646	9.303	12.381	11.085	9.504	13.3234	12.952	13.143	11.56	9.93	10.014	11.296	0.886508	13.337	0.886508
AGO4	ENSGALG00000039713	ENSGALT00000049753, ENSGALT00000066954, ENSGALT00000071627	23	23:4226397-4237898:-1	Protein argonaute-4	59.471	64.147	58.863	55.794	64.813	53.382	50.166	57.28	61.072	56.197	52.163	52.255	61.198	58.566	57.063	61.008	56.499	56.905	0.992865	64.813	0.992865
AGPAT2	ENSGALG00000023517	ENSGALT00000039021, XM_001235299, XM_015279793	17	17:8222165-8229069:+1	1-acylglycerol-3-phosphate O-acyltransferase 2	23.874	27.918	31.063	28.265	26.105	24.136	28.346	31.267	27.331	29.148	27.777	25.624	27.681	27.358	24.554	26.417	27.018	23.579	1.14585	31.267	1.14585
AGPAT3	ENSGALG00000031932	ENSGALT00000059575	1	1:110164243-110252690:+1	1-acylglycerol-3-phosphate O-acyltransferase 3	60.8	66.936	60.461	54.478	62.613	53.273	58.224	69.244	71.876	55.663	50.502	48.735	58.67	69.486	63.529	58.081	67.437	73.762	0.914251	73.762	0.914251
AGPAT4	ENSGALG00000011571	ENSGALT00000018874, XM_015284327	3	3:45311448-45379756:+1	1-acylglycerol-3-phosphate O-acyltransferase 4	22.613	23.301	23.373	25.454	23.554	20.39	24.555	24.527	27.298	25.659	26.903	19.5482	25.562	23.414	21.959	21.906	25.442	22.101	1.15117	27.298	1.15117
AGPAT5	ENSGALG00000016329	ENSGALT00000026340	3	3:88826113-88881081:-1	1-acylglycerol-3-phosphate O-acyltransferase 5	46.413	38.066	37.506	40.969	34.557	38.892	46.755	38.014	43.605	43.83	42.028	33.1908	40.276	32.107	36.012	37.598	40.745	37.275	1.09309	46.755	1.09309
AGPAT6	no Ensembl gene ID assigned	XM_015297404, XM_015297405	.	.	1-acylglycerol-3-phosphate O-acyltransferase 6 (lysophosphatidic acid acyltransferase, zeta)	44.019	43.79	41.385	46.379	38.067	39.309	44.262	36.586	37.16	45.339	42.1	43.8932	38.335	46.048	44.48	43.542	38.833	44.657	0.869584	46.379	0.869584
AGPS	ENSGALG00000009236	ENSGALT00000015032, ENSGALT00000052997, XM_015289574, XM_015289575	7	7:15782745-15834792:-1	alkylglycerone phosphate synthase	92.905	93.632	101.561	92.571	105.505	77.433	88.92	78.34	92.575	93.857	90.768	77.5338	95.185	92.292	85.465	81.051	84.573	102.509	0.82503	105.505	0.82503
AGR3	ENSGALG00000019651	ENSGALT00000017598	2	2:28654654-28661465:-1	anterior gradient 3, protein disulphide isomerase family member	4.123	13.289	9.254	3.791	4.912	4.374	2.881	16.342	6.988	11.177	2.977	6.4914	3.444	4.783	11.937	7.906	4.325	2.02	2.14109	16.342	2.02
AGRN	ENSGALG00000039193	ENSGALT00000049023, ENSGALT00000049138, ENSGALT00000065973, ENSGALT00000087506, XM_015296839, XM_015296840, XM_015296841, XM_015296842, XM_015296843, XM_015296844, XM_015296845	21	21:2702980-2766080:-1	agrin	75.073	85.931	78.454	75.038	68.834	91.545	110.878	111.346	95.357	91.832	94.473	67.0992	83.637	95.642	74.34	85.091	74.043	85.413	0.866882	111.346	0.866882
AGT	ENSGALG00000011117	ENSGALT00000018111	3	3:40594171-40606054:-1	angiotensinogen	0.032	0.021	0.279	0.05	0.059	0.025	3.681	0.175	0.124	0.164	0.19	0.6764	0.437	0.141	0.045	0.024	0.109	0.622	0.175241	3.681	0.021
AGTR1	ENSGALG00000038512	ENSGALT00000048034	9	9:12398415-12430615:+1	Type-1 angiotensin II receptor	13.128	4.528	5.788	6.118	4.57	9.386	4.42	8.201	4.245	3.286	5.462	7.7124	4.209	14.522	11.387	10.269	11.587	14.015	0.826757	14.522	0.826757
AGTRAP	ENSGALG00000004623	ENSGALT00000007362, ENSGALT00000048651, XM_015297039	21	21:5632537-5640210:-1	angiotensin II receptor-associated protein	59.896	59.069	63.158	65.791	60.728	62.602	66.713	60.604	42.997	60.651	62.041	53.7828	63.294	67.58	43.684	52.636	55.575	62.699	0.886378	67.58	0.886378
AHCTF1	ENSGALG00000010630	ENSGALT00000017299, XM_015283733, XM_015283734, XM_015283735, XM_015283736	3	3:33860673-33913598:+1	AT hook containing transcription factor 1	23.234	25.254	26.734	20.969	25.658	22.133	20.521	21.114	25.444	22.777	20.273	19.8382	23.91	22.398	22.044	21.47	21.378	24.628	0.868036	26.734	0.868036
AHCY	ENSGALG00000033677	ENSGALT00000049576, ENSGALT00000051087, ENSGALT00000074779	20	20:1594060-1618071:+1	adenosylhomocysteinase	118.273	97.099	72.21	62.774	146.063	79.627	81.98	47.751	62.994	58.058	67.71	74.0712	78.838	62.757	59.777	60.124	70.879	68.407	1.03614	146.063	1.03614
AHCYL1	ENSGALG00000000329	ENSGALT00000000439, ENSGALT00000072079, ENSGALT00000073078, ENSGALT00000079444, ENSGALT00000081143, ENSGALT00000084136, ENSGALT00000084629, ENSGALT00000085857	26	26:1288997-1307914:+1	adenosylhomocysteinase like 1	89.403	100.685	100.908	107.16	87.993	90.117	110.247	115.549	96.711	103.108	110.806	84.8312	103.615	89.875	97.299	116.541	91.524	88.067	1.03925	116.541	1.03925
AHCYL2	ENSGALG00000032868	ENSGALT00000068060, XM_004937407, XM_004937409, XM_004937410, XM_015287911, XM_414971	1	1:740871-754138:+1	adenosylhomocysteinase-like 2	20.404	18.887	18.915	19.804	20.591	19.007	20.354	21.423	21.749	19.094	19.996	15.802	17.91	17.445	19.712	18.615	18.981	17.178	1.10496	21.749	1.10496
AHDC1	ENSGALG00000042916	ENSGALT00000079705, XM_015297595	23	23:2022154-2027077:-1	AT hook, DNA binding motif, containing 1	8.794	8.164	7.893	10.569	10.001	13.776	11.152	16.669	8.351	10.284	8.882	11.684	8.034	10.156	8.774	12.65	11.426	8.275	1.38079	16.669	1.38079
AHSA1	ENSGALG00000010463	ENSGALT00000017033	5	5:39275351-39281005:+1	activator of HSP90 ATPase activity 1	133.143	118.332	117.47	113.392	107.412	128.846	122.286	126.94	123.352	116.064	108.607	97.4674	122.737	92.927	96.973	132.627	109.964	111.473	0.986463	132.627	0.986463
AHSA2	no Ensembl gene ID assigned	XM_015283291	.	.	AHA1, activator of heat shock 90kDa protein ATPase homolog 2 (yeast)	54.242	57.278	61.737	59.355	57.22	54.847	51.053	49.102	50.481	36.89	47.952	58.153	55.867	32.502	53.123	49.944	36.107	47.05	0.767418	61.737	0.767418
AHSG	ENSGALG00000008601	ENSGALT00000014007	9	9:16183794-16229520:+1	alpha 2-HS glycoprotein	1.016	0.32	6.143	1.771	0.089	0.412	79.592	0.66	0.851	1.427	0.62	3.65	7.578	0.298	0.274	2.574	1.296	8.421	0.153901	79.592	0.089
AIFM1	ENSGALG00000004003	ENSGALT00000006376, ENSGALT00000061119, ENSGALT00000083212, ENSGALT00000086192	4	4:1590795-1602749:+1	apoptosis-inducing factor 1, mitochondrial	83.327	89.913	80.596	87.831	83.71	77.947	88.22	73.341	87.291	89.995	86.09	69.1334	88.771	78.954	74.642	78.252	81.448	81.027	1.0052	89.995	1.0052
AIFM2	ENSGALG00000004777	ENSGALT00000007626, ENSGALT00000080877	6	6:11988592-11993397:+1	apoptosis inducing factor, mitochondria associated 2	8.381	10.273	9.67	12.136	8.006	10.614	9.964	5.964	8.186	4.807	5.416	9.292	12.89	8.108	10.396	11.41	7.521	5.652	1.33068	12.89	1.33068
AIG1	ENSGALG00000013780	ENSGALT00000022379, XM_015284205, XM_015284206	3	3:52657464-52777747:-1	androgen-induced 1	18.601	17.846	19.209	17.35	20.826	16.69	22.554	19.716	16.806	18.593	18.235	15.2012	24.654	17.522	17.65	19.736	16.926	22.519	0.751632	24.654	0.751632
AIMP1	ENSGALG00000010553	ENSGALT00000017172, ENSGALT00000078777, ENSGALT00000081029	4	4:38677751-38708713:-1	aminoacyl tRNA synthetase complex interacting multifunctional protein 1	105.867	97.369	96.467	101.368	110.041	98.331	99.017	87.689	105.306	102.454	96.801	81.0142	100.887	102.626	84.342	86.195	98.402	104.534	0.94134	110.041	0.94134
AIMP2	ENSGALG00000003400	ENSGALT00000005377, ENSGALT00000086770, ENSGALT00000087751	14	14:976634-979055:-1	aminoacyl tRNA synthetase complex interacting multifunctional protein 2	70.23	87.856	85.087	79.063	70.597	79.165	78.977	68.813	77.366	77.251	72.661	67.2472	75.026	63.756	65.506	82.934	70.731	71.319	0.991755	87.856	0.991755
AIP	ENSGALG00000040247	ENSGALT00000067754, ENSGALT00000069733, ENSGALT00000090058	5	5:393723-396173:-1	aryl hydrocarbon receptor interacting protein	30.487	31.446	30.639	32.309	37.752	38.258	28.522	37.363	31.854	34.853	31.231	25.9762	32.441	31.132	29.081	35.855	35.954	25.436	1.41351	38.258	1.41351
AIRC	ENSGALG00000013726	ENSGALT00000022308, ENSGALT00000056515	4	4:65146509-65153878:-1	Multifunctional protein ADE2 Phosphoribosylaminoimidazole-succinocarboxamide synthase Phosphoribosylaminoimidazole carboxylase	73.619	75.589	79.23	71.05	75.117	69.018	80.228	60.457	80.37	74.834	77.146	60.6976	75.295	65.803	70.461	63.53	72.525	74.998	0.967026	80.37	0.967026
AK1	ENSGALG00000029150	ENSGALT00000043760	17	17:5415468-5418841:+1	adenylate kinase 1	28.837	29.327	34.241	37.773	25.129	35.336	39.934	34.472	34.968	36.81	28.021	29.4356	35.3	37.285	31.504	27.315	27.747	32.127	0.863666	39.934	0.863666
AK2	ENSGALG00000003597	ENSGALT00000005690, XM_004947852	23	23:5337092-5343837:-1	adenylate kinase 2	100.509	112.452	104.454	98.674	113.424	111.746	107.776	104.033	103.144	108.981	105.104	87.8178	114.888	100.021	92.786	104.749	101.674	99.372	1.02317	114.888	1.02317
AK3	ENSGALG00000014447	ENSGALT00000023329, ENSGALT00000070268, ENSGALT00000070737, XM_015280191, XM_015280192	Z	Z:27452893-27469378:-1	adenylate kinase 3	43.275	45.162	38.047	41.965	46.743	34.76	50.677	35.479	39.599	46.503	39.285	42.1123	46.939	31.931	37.149	41.109	33.619	47.699	0.704816	50.677	0.704816
AK4	ENSGALG00000011035	ENSGALT00000017973	8	8:28363877-28372378:+1	adenylate kinase 4	8.337	8.1	9.342	8.018	10.612	8.789	10.167	8.579	9.042	7.358	9.679	8.3594	9.113	8.414	8.339	8.91	6.909	8.512	0.811678	10.612	0.811678
AK6	ENSGALG00000020534	ENSGALT00000032789	Z	Z:64160615-64164655:-1	adenylate kinase 6	33.184	26.703	52.233	30.777	25.142	48.335	23.243	22.756	55.438	28.317	58.253	35.7242	30.203	49.459	58.166	26.936	42.17	29.983	1.40646	58.253	1.40646
AKAP1	ENSGALG00000005575	ENSGALT00000008944	19	19:8993139-9018756:-1	A-kinase anchoring protein 1	50.478	51.835	52.09	50.033	49.599	47.736	48.907	48.477	51.918	54.494	49.541	44.6872	54.023	51.283	52.7	55.797	48.393	51.383	0.94181	55.797	0.94181
AKAP10	ENSGALG00000004679	ENSGALT00000007457, XM_015295835, XM_015295836, XM_015295837, XM_015295838	19	19:6779590-6790056:+1	A kinase (PRKA) anchor protein 10	55.85	55.49	52.963	48.173	54.771	49.076	49.814	56.173	55.561	49.47	47.872	46.2952	53.894	50.318	53.307	52.456	50.556	54.725	0.923819	56.173	0.923819
AKAP11	ENSGALG00000022739	ENSGALT00000036494, ENSGALT00000050084, ENSGALT00000067585, XM_004938673, XM_004938676	1	1:166395611-166427361:+1	A kinase (PRKA) anchor protein 11	7.612	7.65	9.129	5.963	8.965	6.703	6.48	6.063	8.898	7.641	6.529	6.2708	7.548	10.896	9.47	8.248	6.79	8.325	0.815616	10.896	0.815616
AKAP12	ENSGALG00000036240	ENSGALT00000057936, ENSGALT00000066530, XM_004935624	3	3:48974017-48992482:+1	A kinase (PRKA) anchor protein 12	11.294	10.767	19.762	9.477	12.526	12.533	12.398	8.671	16.364	12.556	11.435	10.86	14.579	13.635	10.761	8.61	8.807	14.057	0.626521	19.762	0.626521
AKAP13	no Ensembl gene ID assigned	XM_015292052, XM_015292053, XM_015292054, XM_015292055, XM_015292056, XM_015292057, XM_015292058, XM_015292059, XM_015292060, XM_015292061	.	.	A kinase (PRKA) anchor protein 13	12.245	9.406	13.19	7.905	14.801	7.055	5.294	6.046	14.253	11.427	8.305	10.6865	13.259	17.088	17.932	11.518	8.533	11.709	0.728756	17.932	0.728756
AKAP17A	ENSGALG00000016686	ENSGALT00000026925, XM_015277696	1	1:129082905-129091212:-1	A kinase (PRKA) anchor protein 17A	52.152	44.026	37.941	37.254	39.26	42.816	39.751	49.149	44.357	37.841	36.802	34.4746	37.896	37.159	40.112	40.12	37.863	38.442	0.984938	49.149	0.984938
AKAP2	no Ensembl gene ID assigned	XM_015280577, XM_015280578, XM_015280579	.	.	A kinase (PRKA) anchor protein 2	5.592	5.996	8.009	5.611	5.353	6.444	5.287	5.155	10.02	7.749	7.318	6.302	7.067	8.305	7.89	7.666	8.793	5.613	1.56654	10.02	1.56654
AKAP7	ENSGALG00000029794	ENSGALT00000058374, XM_004940220	3	3:57586467-57653484:-1	A kinase (PRKA) anchor protein 7	13.255	13.048	11.125	12.977	12.68	12.94	13.475	13.234	11.702	13.38	14.084	10.681	12.515	14.403	11.78	12.673	10.96	12.732	0.860823	14.403	0.860823
AKAP8L	ENSGALG00000039974	ENSGALT00000076657, XM_015302683	KQ759480.1	KQ759480.1:6305-14337:-1	A kinase (PRKA) anchor protein 8-like	29.782	28.082	30.354	28.394	30.473	26.831	30.279	31.144	32.265	29.834	28.139	29.153	30.767	21.64	23.488	26.76	27.139	25.079	1.08214	32.265	1.08214
AKAP9	ENSGALG00000040724	ENSGALT00000071149	2	2:22422267-22521442:+1	A-kinase anchoring protein 9	11.495	12.13	12.266	11.213	11.381	9.873	9.799	10.687	12.09	12.515	11.471	9.8208	11.725	12.726	11.019	13.031	8.951	11.771	0.760428	13.031	0.760428
AKIP1	no Ensembl gene ID assigned	XM_015286491, XM_015286493, XM_420987	.	.	A kinase (PRKA) interacting protein 1	35.633	40.09	33.531	34.19	33.3	30.624	32.868	25.969	27.015	32.54	31.516	35.861	28.237	30.668	38.405	25.162	24.169	27.019	0.894519	40.09	0.894519
AKIRIN2	ENSGALG00000015791	ENSGALT00000025464	3	3:76633221-76649785:+1	akirin 2	249.587	230.514	229.866	238.593	222.168	241.838	226.229	231.658	248.085	242.597	242.244	190.312	213.105	228.707	236.218	233.75	223.416	222.942	1.00213	248.085	1.00213
AKR1A1	ENSGALG00000010244	ENSGALT00000016649, ENSGALT00000053954, ENSGALT00000083803, ENSGALT00000084097, ENSGALT00000084526, ENSGALT00000086151, ENSGALT00000088859	8	8:21226727-21246007:+1	aldo-keto reductase family 1 member A1	81.007	87.756	88.329	94.479	89.851	77.925	94.71	76.389	91.402	87.812	89.788	71.9142	80.49	89.201	77.422	74.542	99.362	91.796	1.08242	99.362	1.08242
AKR1B1	ENSGALG00000045122	ENSGALT00000021332	1	1:62176428-62185484:-1	aldo-keto reductase family 1, member B10 (aldose reductase)	304.312	300.432	304.819	330.61	307.301	249.994	315.108	311.315	286.665	284.301	291.979	248.235	288.737	292.682	348.56	338.133	350.47	348.393	1.00596	350.47	1.00596
AKR1B1L	ENSGALG00000003466	ENSGALT00000005490, ENSGALT00000021337, ENSGALT00000043935, ENSGALT00000058800, ENSGALT00000059959, ENSGALT00000064793, ENSGALT00000065812, ENSGALT00000076342, ENSGALT00000083904, ENSGALT00000085824, ENSGALT00000085908, ENSGALT00000086500, ENSGALT00000088069, ENSGALT00000088813, ENSGALT00000089438	1	1:62199783-62231384:-1	Gallus gallus aldo-keto reductase family 1, member B1-like (aldose reductase) (AKR1B1L), mRNA.	38.555	79.072	56.828	43.192	37.863	65.509	43.994	32.812	43.642	42.06	36.274	43.7294	40.552	77.863	60.883	55.229	60.823	67.176	0.905428	79.072	0.905428
AKR1D1	ENSGALG00000012834	ENSGALT00000020934, ENSGALT00000051781, ENSGALT00000066172, ENSGALT00000079358, ENSGALT00000086718, ENSGALT00000087705, ENSGALT00000089167	1	1:56606803-56640860:+1	aldo-keto reductase family 1 member D1	9.672	20.9	59.132	30.358	25.157	62.533	26.143	53.84	53.134	25.461	30.538	24.2124	20.86	57.54	25.355	14.542	34.706	25.347	1.36924	62.533	1.36924
AKR7A2	no Ensembl gene ID assigned	XM_417628	.	.	aldo-keto reductase family 7, member A2 (aflatoxin aldehyde reductase)	27.9	43.53	39.302	26.06	22.894	25.544	36.377	31.714	34.867	33.927	37.392	34.198	36.4	24.355	35.582	30.88	26.48	33.989	0.779076	43.53	0.779076
AKT1	ENSGALG00000011620	ENSGALT00000037443	5	5:51675984-51745443:-1	AKT serine/threonine kinase 1	110.04	95.032	96.182	102.757	99.527	92.886	94.426	100.694	100.797	104.349	92.748	81.8022	95.861	104.645	108.067	107.75	102.385	108.506	0.943588	108.506	0.943588
AKT2	no Ensembl gene ID assigned	XM_015274151	.	.	v-akt murine thymoma viral oncogene homolog 2	80.056	82.438	69.7	86.642	88.491	82.168	84.638	88.161	66.922	87.582	79.073	79.709	78.298	67.895	65.584	86.614	76.981	70.603	1.09034	88.491	1.09034
AKT3	ENSGALG00000034081	ENSGALT00000078278, ENSGALT00000089902, XM_015283983, XM_015283984	3	3:35081760-35226507:+1	v-akt murine thymoma viral oncogene homolog 3	15.429	14.765	14.658	12.703	14.394	14.01	14.56	18.335	15.936	15.37	14.08	12.111	18.123	19.228	16.486	17.496	17.022	16.095	1.0576	19.228	1.0576
AKTIP	ENSGALG00000033378	ENSGALT00000052968, ENSGALT00000067201, ENSGALT00000088922, XM_015292358	11	11:5078318-5089698:+1	AKT interacting protein	29.682	30.618	30.095	28.193	25.653	28.248	28.324	26.468	30.401	29.218	25.415	25.9176	28.314	29.625	30.36	27.072	26.72	30.726	0.869622	30.726	0.869622
AL021546.6	no Ensembl gene ID assigned	XM_004934392, XM_415269	.	.	Uncharacterized protein	23.978	21.798	24.752	28.739	27.094	31.037	26.774	27.263	18.627	24.999	19.895	24.8167	26.351	21.659	21.531	22.224	22.89	27.757	0.824657	31.037	0.824657
AL928654.7	no Ensembl gene ID assigned	XM_015290407, XM_015290408	.	.	Cysteine-rich protein 1	129.706	115.562	114.417	119.854	97.2	139.476	106.331	127.306	97.09	123.919	109.699	119.885	99.893	94.907	101.534	107.647	121.278	110.343	1.0991	139.476	1.0991
ALAD	ENSGALG00000008865	ENSGALT00000014401	17	17:1938858-1947767:+1	aminolevulinate dehydratase	20.807	21.381	18.784	23.495	21.813	25.759	22.297	19.631	19.724	21.266	23.557	20.2934	20.129	18.458	17.633	21.748	20.6	16.826	1.2243	25.759	1.2243
ALAS1	ENSGALG00000003948	ENSGALT00000036281, ENSGALT00000050013, ENSGALT00000061450, ENSGALT00000084970, ENSGALT00000086842, ENSGALT00000089887	12	12:2927404-2936421:+1	5'-aminolevulinate synthase 1	59.487	70.641	82.2	75.074	70.138	57.313	69.07	83.436	72.616	92.786	75.67	59.8804	77.737	60.352	74.118	92.063	79.793	70.215	1.13641	92.786	1.13641
ALB	ENSGALG00000035219	ENSGALT00000069352	4	4:51168578-51181602:+1	albumin	2.797	2.425	29.956	9.997	1.168	3.833	410.226	6.814	6.316	22.467	5.491	9.835	41.887	1.818	1.093	14.485	4.264	31.745	0.13432	410.226	0.13432
ALCAM	ENSGALG00000015348	ENSGALT00000024769, ENSGALT00000088035	1	1:86503359-86619306:+1	activated leukocyte cell adhesion molecule	35.95	39.176	45.409	31.81	35.362	39.085	28.228	29.914	30.234	37.863	31.842	30.669	30.179	31.933	43.968	33.445	33.499	40.158	0.83418	45.409	0.83418
ALDH18A1	no Ensembl gene ID assigned	XM_015288998, XM_015288999, XM_015289000, XM_015289001, XM_015289002, XM_015289003, XM_015289004, XM_015289005, XM_015289006, XM_015289007	.	.	aldehyde dehydrogenase 18 family, member A1	26.244	26.851	28.734	25.392	28.05	24.647	29.366	20.943	27.716	26.237	23.728	26.8053	30.798	25.066	22.625	24.546	22.089	22.092	0.999864	30.798	0.999864
ALDH1A1	ENSGALG00000015147	ENSGALT00000024442, ENSGALT00000083154	Z	Z:35893999-35947479:-1	aldehyde dehydrogenase 1 family member A1	1.033	0.862	4.086	2.038	3.981	1.219	11.402	3.038	4.527	3.833	2.341	2.00475	4.045	2.412	3.148	3.364	1.718	5.178	0.331788	11.402	0.331788
ALDH3A2	no Ensembl gene ID assigned	XM_015295773, XM_015295774	.	.	aldehyde dehydrogenase 3 family, member A2	12.444	13.282	7.854	3.831	11.48	7.437	6.309	11.401	6.541	4.648	5.688	9.35275	7.469	9.469	8.656	9.973	5.926	6.873	0.862214	13.282	0.862214
ALDH3B1	no Ensembl gene ID assigned	XM_426371	.	.	aldehyde dehydrogenase 3 family, member B1	5.497	4.686	10.703	4.536	7.644	10.116	3.531	6.057	2.773	3.19	7.949	6.3555	8.224	3.743	3.622	5.304	2.364	3.41	0.693255	10.703	0.693255
ALDH4A1	ENSGALG00000042184	ENSGALT00000054755, ENSGALT00000058643	21	21:4544396-4552069:-1	aldehyde dehydrogenase 4 family member A1	27.845	29.784	29.982	28.87	26.721	28.084	30.951	28.689	25.716	26.847	27.751	27.4962	26.102	24.409	24.518	26.476	25.434	22.142	1.14868	30.951	1.14868
ALDH5A1	ENSGALG00000032544	ENSGALT00000058039	2	2:58015698-58026256:-1	aldehyde dehydrogenase 5 family member A1	13.916	18.491	15.274	15.49	22.143	17.07	14.058	12.872	14.992	15.883	16.74	13.0342	15.133	17.558	14.137	14.129	16.897	15.672	1.07816	22.143	1.07816
ALDH6	ENSGALG00000033365	ENSGALT00000078438	10	10:17449825-17484802:+1	aldehyde dehydrogenase 1 family member A3	24.724	25.15	36.874	21.202	39.388	53.635	33.669	38.441	57.116	21.051	29.16	23.59	41.952	25.712	34.62	28.72	30.847	37.304	0.826909	57.116	0.826909
ALDH6A1	ENSGALG00000010211	ENSGALT00000016604, XM_004941779	5	5:37778732-37788095:-1	aldehyde dehydrogenase 6 family, member A1	48.941	51.429	49.617	48.834	47.61	41.163	52.864	39.338	39.175	48.631	47.073	40.7642	41.199	45.815	53.148	50.348	49.38	51.633	0.956365	53.148	0.956365
ALDH7A1	ENSGALG00000008229	ENSGALT00000013392, ENSGALT00000050985, ENSGALT00000052631	Z	Z:78926260-78944398:+1	aldehyde dehydrogenase 7 family member A1	112.445	115.886	212.939	83.525	77.55	194.835	118.742	114.619	183.617	121.552	180.241	131.199	114.205	225.126	211.678	115.093	200.1	113.818	1.75807	225.126	1.75807
ALDH8A1	ENSGALG00000013969	ENSGALT00000022641, ENSGALT00000089691	3	3:56007248-56017201:+1	aldehyde dehydrogenase 8 family member A1	0	0.059	0.047	0.023	0.054	0.115	1.072	0.141	0.115	0.065	0.126	0.6258	0.269	0.234	0.021	0.066	0.177	0.277	0.638989	1.072	0.021
ALDOB	ENSGALG00000015544	ENSGALT00000037630, ENSGALT00000086136	Z	Z:65124989-65133725:+1	aldolase, fructose-bisphosphate B	0.908	1.41	6.925	1.977	0.334	2.533	82.235	1.603	2.329	5.301	1.736	2.805	8.411	0.46	0.228	2.508	1.164	9.139	0.127366	82.235	0.127366
ALDOC	ENSGALG00000026077	ENSGALT00000045371	19	19:5736768-5740448:-1	aldolase, fructose-bisphosphate C	172.757	203.157	187.415	223.513	226.549	195.845	198.504	186.415	173.364	195.421	217.024	161.168	190.509	179.393	159.253	182.315	188.139	129.258	1.45553	226.549	1.45553
ALG1	no Ensembl gene ID assigned	XM_015294728, XM_414707	.	.	asparagine-linked glycosylation 1, beta-1,4-mannosyltransferase homolog (S. cerevisiae)	34.025	33.673	28.55	33.314	35.094	32.824	31.056	25.47	29.771	22.517	28.938	32.3905	33.504	32.782	28.64	30.114	32.742	27.516	1.18993	35.094	1.18993
ALG12	ENSGALG00000008539	ENSGALT00000013914, ENSGALT00000061619, ENSGALT00000081928, ENSGALT00000089294	1	1:18849407-18864906:-1	ALG12, alpha-1,6-mannosyltransferase	108.551	98.446	118.674	100.635	90.077	95.772	111.689	85.122	115.297	97.845	108.713	85.4612	100.031	106.748	115.924	112.321	108.35	131.741	0.822447	131.741	0.822447
ALG14	ENSGALG00000005583	ENSGALT00000008961, XM_015290731, XM_015290732	8	8:13404331-13425456:+1	ALG14, UDP-N-acetylglucosaminyltransferase subunit	238.491	216.09	289.421	250.764	177.863	233.902	251.182	250.319	288.855	250.498	260.198	200.553	250.697	220.707	280.243	253.82	232.117	257.398	0.901782	289.421	0.901782
ALG2	ENSGALG00000013573	ENSGALT00000022094	2	2:90006995-90008669:+1	ALG2, alpha-1,3/1,6-mannosyltransferase	30.223	26.368	34.017	23.14	27.645	27.027	25.872	24.99	27.171	27.745	26.841	23.1496	25.711	25.246	29.69	26.151	28.05	28	1.00179	34.017	1.00179
ALG5	ENSGALG00000017049	ENSGALT00000027546, ENSGALT00000085027	1	1:172318485-172337874:+1	ALG5, dolichyl-phosphate beta-glucosyltransferase	32.531	37.125	37.877	37.76	39.174	37.776	36.23	32.806	38.893	36.777	37.018	29.2586	36.153	44.484	35.994	31.262	34.713	38.375	0.904573	44.484	0.904573
ALG6	ENSGALG00000010991	ENSGALT00000017901, ENSGALT00000088329, ENSGALT00000089355	8	8:27887688-27908128:+1	ALG6, alpha-1,3-glucosyltransferase	33.648	32.112	31.622	33.712	32.057	27.492	33.647	28.5	35.163	34.962	32.58	27.8188	31.681	32.079	31.075	28.517	30.99	32.682	0.948228	35.163	0.948228
ALG8	ENSGALG00000019042	ENSGALT00000030044, ENSGALT00000088712	1	1:192915380-192925768:+1	ALG8, alpha-1,3-glucosyltransferase	41.33	45.133	41.682	43.56	43.299	39.092	38.75	35.812	39.336	36.53	37.288	34.541	39.796	34.714	33.796	34.943	36.078	40.683	0.886808	45.133	0.886808
ALKBH1	ENSGALG00000010485	ENSGALT00000017074, XM_015287550	5	5:39389910-39402770:-1	alkB homolog 1, histone H2A dioxygenase	22.548	23.878	22.024	23.945	20.921	20.323	22.783	21.186	23.512	23.138	22.073	19.479	22.44	23.109	22.027	25.024	25.478	24.581	1.03649	25.478	1.03649
ALKBH2	ENSGALG00000035152	ENSGALT00000047301, ENSGALT00000060577, ENSGALT00000063986, ENSGALT00000085415, ENSGALT00000087368, ENSGALT00000090104, XM_015275304, XM_015275305	15	15:6703685-6705683:-1	alkB homolog 2, alpha-ketoglutarate-dependent dioxygenase	18.646	10.815	11.604	16.268	17.586	15.101	15.428	15.062	18.991	13.906	16.768	14.4666	19.863	14.557	20.579	11.974	15.138	9.274	1.63231	20.579	1.63231
ALKBH3	ENSGALG00000041309	ENSGALT00000046548	5	5:21648706-21664803:+1	alpha-ketoglutarate-dependent dioxygenase alkB homolog 3	25.884	24.015	19.226	11.967	11.747	24.401	16.394	17.638	10.599	13.883	14.342	17.2184	16.152	16.469	15.975	15.112	16.838	15.373	1.0953	24.401	1.0953
ALKBH4	ENSGALG00000001844	ENSGALT00000002854	19	19:4125579-4127076:-1	alkB homolog 4, lysine demethylase	10.844	11.611	9.047	8.758	10.754	9.934	10.625	10.492	9.95	8.617	10.305	11.852	11.594	8.711	9.92	12.145	9.48	8.555	1.10812	12.145	1.10812
ALKBH5	ENSGALG00000043693	ENSGALT00000007980	14	14:5064870-5082428:+1	alkB homolog 5, RNA demethylase	37.438	37.228	40.236	34.411	28.165	36.741	34.166	40.611	33.239	33.386	30.091	32.6626	37.931	31.722	39.176	39.837	34.93	36.75	0.950476	40.611	0.950476
ALKBH8	ENSGALG00000017170	ENSGALT00000027732, ENSGALT00000047290, XM_004938826, XM_004938827, XM_004938829, XM_004938831, XM_015279579, XM_015279586	1	1:180575075-180634272:+1	alkB homolog 8, tRNA methyltransferase	5.81	4.873	4.736	5.101	5.962	5.389	4.49	5.541	11.271	9.618	7.67	4.304	9.807	5.843	3.706	3.829	4.369	7.734	0.564908	11.271	0.564908
ALMS1	no Ensembl gene ID assigned	XM_015286051, XM_015286052, XM_015286053, XM_015286054, XM_015286055, XM_015286056, XM_420887	.	.	Alstrom syndrome 1	16.96	17.236	13.101	14.841	14.36	15.425	15.845	11.282	15.274	11.341	12.029	15.5345	14.811	12.4	11.958	12.412	14.21	13.675	1.03912	17.236	1.03912
ALOX5	ENSGALG00000005857	ENSGALT00000009416, ENSGALT00000056533, XM_015288448	6	6:17636489-17657686:-1	arachidonate 5-lipoxygenase	17.94	26.49	23.909	26.342	22.773	17.826	19.273	22.942	18.697	17.726	19.701	20.1362	24.633	15.923	18.667	18.545	20.09	12.885	1.55918	26.49	1.55918
ALOX5AP	ENSGALG00000026781	ENSGALT00000044379, ENSGALT00000051148	1	1:175088272-175096275:-1	arachidonate 5-lipoxygenase activating protein	47.279	74.938	55.921	64.299	50.566	41.281	45.437	50.049	55.211	49.726	66.609	48.6874	48.151	63.722	41.155	45.222	57.713	52.023	1.10937	74.938	1.10937
ALS2	ENSGALG00000008415	ENSGALT00000013707, XM_015289455	7	7:11598549-11631574:-1	amyotrophic lateral sclerosis 2 (juvenile)	11.823	12.096	11.779	11.675	11.238	11.311	12.618	9.714	12.746	13.52	11.48	10.8746	12.115	13.123	12.813	12.508	12.08	12.274	0.984194	13.52	0.984194
ALS2CL	ENSGALG00000005430	ENSGALT00000008721, XM_004939094, XM_004939096, XM_004939100, XM_015281134, XM_015281135, XM_015281136	2	2:3260213-3285172:-1	ALS2 C-terminal like	12.415	13.438	15.336	15.904	10.839	10.357	12.167	15.929	17.2	15.841	15.803	11.8186	12.919	17.13	15.042	12.915	15.225	14.829	1.0267	17.2	1.0267
ALYREF	ENSGALG00000007237	ENSGALT00000011710, ENSGALT00000087397	18	18:10031892-10036686:-1	Aly/REF export factor	188.996	201.874	184.774	198.452	182.575	179.631	182.857	141.322	184.751	191.777	189.723	158.419	178.327	146.52	136.865	147.698	172.404	150.544	1.14521	201.874	1.14521
AMACR	ENSGALG00000003326	ENSGALT00000039198	Z	Z:10347477-10368417:-1	alpha-methylacyl-CoA racemase	11.76	13.296	18.799	12.173	12.624	16.895	15.574	8.616	21.337	11.188	22.224	14.007	11.165	26.854	20.065	8.385	19.381	10.974	1.76608	26.854	1.76608
AMBP	ENSGALG00000030255	ENSGALT00000079240	17	17:1125509-1130778:-1	alpha-1-microglobulin/bikunin precursor	0.078	0.052	1.036	0.185	0	0.061	14.556	0.134	0.076	0.115	0.1	3.6702	1.401	0.209	0.028	0.439	0.067	1.054	0.0635674	14.556	0
AMBRA1	no Ensembl gene ID assigned	XM_001233288, XM_004941601, XM_015287215, XM_015287216, XM_015287217	.	.	autophagy/beclin-1 regulator 1	31.292	31.104	29.949	28.518	29.152	30.062	30.011	31.973	28.09	29.124	26.812	30.2157	25.309	32.214	31.326	31.225	29.239	29.03	1.0072	32.214	1.0072
AMD1	ENSGALG00000039575	ENSGALT00000079945	3	3:66496131-66511020:-1	adenosylmethionine decarboxylase 1	202.484	199.694	237.425	224.394	161.185	177.933	234.612	195.029	251.975	220.796	252.772	173.399	223.204	160.343	176.908	224.594	196.82	177.791	1.10703	252.772	1.10703
AMDHD1	ENSGALG00000011414	ENSGALT00000018623, ENSGALT00000075393	1	1:45669441-45677498:+1	amidohydrolase domain containing 1	14.51	22.172	19.585	19.277	12.22	15.457	18.49	13.647	11.735	15.591	15.635	15.3088	15.129	39.818	19.839	16.878	17.893	19.45	0.919949	39.818	0.919949
AMER1	ENSGALG00000007599	ENSGALT00000012291, XM_004940779, XM_004940780, XM_015278574	4	4:11720134-11723565:+1	APC membrane recruitment protein 1	12.856	9.996	12.188	9.559	9.91	11.061	10.645	9.833	12.552	12.782	10.89	9.7198	11.468	11.825	13.54	14.538	10.369	12.734	0.814277	14.538	0.814277
AMFR	ENSGALG00000003107	ENSGALT00000004906	11	11:2223302-2243233:+1	autocrine motility factor receptor	38.394	39.358	39.728	35.134	40.174	39.084	35.353	43.187	37.447	34.919	34.392	32.7228	35.381	36.781	36.882	38.292	38.099	36.692	1.03835	43.187	1.03835
AMHR2	no Ensembl gene ID assigned	XM_015289958	.	.	anti-Mullerian hormone receptor, type II	13.064	9.703	10.572	13.421	11.767	14.052	7.886	9.99	6.744	8.113	9.623	11.69	5.938	9.94	14.828	13.094	8.704	12.227	0.711867	14.828	0.711867
AMICA1	no Ensembl gene ID assigned	XM_015298256, XM_015298257, XM_417915	.	.	adhesion molecule, interacts with CXADR antigen 1	24.561	48.022	36.697	29.896	56.106	24.848	47.041	33.92	27.194	33.615	37.23	34.794	26.744	25.68	31.646	45.309	24.631	24.251	1.01567	56.106	1.01567
AMMECR1	ENSGALG00000008074	ENSGALT00000013107, XM_015278601, XM_015278602	4	4:13672485-13738312:+1	Alport syndrome, mental retardation, midface hypoplasia and elliptocytosis chromosomal region gene 1	23.02	24.092	24.627	23.932	26.221	26.963	22.048	24.03	25.338	24.265	23.163	19.9342	26.766	29.202	27.958	24.99	25.754	27.828	0.925471	29.202	0.925471
AMMECR1L	ENSGALG00000026728	ENSGALT00000044633, ENSGALT00000072277, ENSGALT00000077432, XM_015277185	9	9:1459167-1468236:-1	AMME chromosomal region gene 1-like	36.116	40.154	39.145	37.46	41.843	34.384	36.107	38.204	36.216	37.368	34.312	32.375	41.424	39.738	37.62	41.305	39.978	39.96	1.00045	41.843	1.00045
AMN1	ENSGALG00000012938	ENSGALT00000021103, XM_004937900, XM_015287094, XM_015287097, XM_015287103, XM_015287105, XM_015287111	1	1:59452519-59473212:+1	antagonist of mitotic exit network 1 homolog (S. cerevisiae)	14.609	15.453	13.92	17.675	15.427	15.885	14.509	17.072	15.838	15.93	15.264	12.5314	14.843	20.997	15.956	13.335	15.727	18.589	0.846038	20.997	0.846038
AMOT	ENSGALG00000007952	ENSGALT00000012914	4	4:13029175-13067695:+1	angiomotin	34.054	32.114	37.603	25.793	27.962	31.038	29.852	30.736	31.498	31.64	29.55	26.7128	33.887	33.417	29.926	28.99	27.903	37.406	0.74595	37.603	0.74595
AMOTL1	ENSGALG00000017208	ENSGALT00000027816, ENSGALT00000054573, ENSGALT00000069747	1	1:185571024-185628252:-1	angiomotin like 1	12.525	10.495	12.146	12.619	10.361	12.991	11.778	15.987	11.164	12.482	13.581	9.757	10.409	12.891	13.46	13.302	12.426	12.486	0.995195	15.987	0.995195
AMOTL2	no Ensembl gene ID assigned	XM_015277136, XM_015277137, XM_015277138	.	.	angiomotin like 2	8.839	7.998	11.243	8.571	8.049	9.156	9.179	19.471	7.462	14.021	9.221	9.16275	11.642	9.523	10.388	13.676	14.344	9.07	1.58148	19.471	1.58148
AMPD2	ENSGALG00000034009	ENSGALT00000052880	26	26:1248143-1255055:+1	adenosine monophosphate deaminase 2	19.914	22.538	18.655	23.172	22.758	24.565	22.637	24.309	18.112	18.697	18.81	22.0558	19.78	18.64	21.459	24.113	20.975	17.883	1.1729	24.565	1.1729
AMPD3	ENSGALG00000005662	ENSGALT00000009084, XM_015286378, XM_015286379	5	5:8920344-8945952:-1	adenosine monophosphate deaminase 3	17.038	12.977	13.145	12.79	15.66	14.123	14.092	13.94	17.641	18.281	14.081	12.19	16.838	15.47	16.235	15.652	15.88	16.669	0.952667	18.281	0.952667
AMT	ENSGALG00000025844	ENSGALT00000045000, XM_015292818	12	12:2412853-2415010:-1	aminomethyltransferase	15.231	16.256	15.419	18.829	17.373	26.247	20.711	25.881	14.268	18.542	19.089	15.547	15.346	15.946	19.188	23.472	22.477	14.793	1.51943	26.247	1.51943
AMY1A	no Ensembl gene ID assigned	XM_015290606, XM_015290607, XM_015290608, XM_015290609, XM_015290610	.	.	amylase, alpha 1A; hepatic	73.141	67.959	71.886	60.158	48.552	69.579	76.983	76.837	79.279	76.64	72.932	68.286	67.181	57.883	80.074	84.538	54.431	81.936	0.664311	84.538	0.664311
ANAPC1	no Ensembl gene ID assigned	XM_004940127, XM_004940128, XM_004940129, XM_004940132, XM_015283385, XM_419303	.	.	anaphase promoting complex subunit 1	28.666	31.157	30.461	26.755	32.141	27.167	30.09	23.926	31.744	27.229	27.306	29.2597	27.783	30.388	26.651	26.816	29.229	29.245	0.999453	32.141	0.999453
ANAPC10	ENSGALG00000028643	ENSGALT00000044835, XM_015276176, XM_015276177	4	4:31228978-31263585:-1	anaphase promoting complex subunit 10	45.308	44.515	44.813	44.954	49.229	44.654	46.086	37.008	45.191	43.848	42.339	36.718	41.603	36.306	33.783	35.182	45.793	44.391	1.03158	49.229	1.03158
ANAPC15	no Ensembl gene ID assigned	XM_003643434	.	.	anaphase promoting complex subunit 15	26.398	26.346	24.629	31.104	31.456	28.914	24.916	23.791	20.702	22.256	20.715	27.1193	28.249	26.572	25.26	33.594	26.298	26.303	0.99981	33.594	0.99981
ANAPC16	ENSGALG00000004410	ENSGALT00000007029, XM_015288239	6	6:11462949-11470050:-1	anaphase promoting complex subunit 16	122.505	134.39	131.071	135.078	129.776	129.623	132.24	123.904	122.806	136.181	134.836	105.809	133.469	117.491	124.175	131.158	118.994	108.432	1.09741	136.181	1.09741
ANAPC2	ENSGALG00000008625	ENSGALT00000014053, ENSGALT00000085210	17	17:2280467-2289298:+1	anaphase promoting complex subunit 2	39.793	42.862	41.094	38.792	42.139	41.504	54.426	46.27	42.736	39.781	40.841	35.9082	53.389	42.886	39.088	49.25	40.786	38.649	1.05529	54.426	1.05529
ANAPC4	no Ensembl gene ID assigned	XM_001231776, XM_015285704, XM_015285705	.	.	anaphase promoting complex subunit 4	30.028	35.743	38.857	36.167	32.843	31.54	36.436	26.658	38.173	39.244	32.345	35.1988	35.573	38.576	31.148	31.977	33.524	34.054	0.984436	39.244	0.984436
ANAPC5	ENSGALG00000004179	ENSGALT00000039252, ENSGALT00000088133	15	15:5492611-5504275:-1	anaphase promoting complex subunit 5	25.106	24.902	18.755	27.13	24.268	20.174	27.38	16.508	24.198	28.18	26.935	22.1786	21.979	21.879	20.547	16.521	20.814	18.311	1.13669	28.18	1.13669
ANGEL1	ENSGALG00000010372	ENSGALT00000016899, XM_015287393, XM_015287394, XM_015287395	5	5:38928040-38938522:-1	angel homolog 1 (Drosophila)	32.831	32.76	31.38	30.749	30.452	28.312	31.791	28.579	32.73	33.406	29.396	26.544	35.221	35.252	36.072	34.207	31.815	33.975	0.936424	36.072	0.936424
ANGEL2	ENSGALG00000009802	ENSGALT00000015943, ENSGALT00000071187, ENSGALT00000083315, XM_015283661	3	3:21756707-21768767:+1	angel homolog 2 (Drosophila)	43.579	42.915	44.489	43.298	44.229	38.298	39.782	39.507	42.371	39.752	37.071	35.4562	39.371	36.716	38.416	39.338	42.007	41.977	1.00071	44.489	1.00071
angiopoietin-2B	ENSGALG00000036189	ENSGALT00000060832	3	3:88967352-88991324:+1	angiopoietin 2	47.531	20.633	35.346	37.957	16.153	25.965	42.605	37.229	39.832	45.538	53.031	28.8934	39.993	40.112	53.546	41.928	36.261	60.338	0.600965	60.338	0.600965
ANGPT1	ENSGALG00000029983	ENSGALT00000057472	2	2:131784819-131949415:-1	angiopoietin 1	26.226	20.448	21.256	18.711	17.163	17.741	20.379	15.952	33.162	21.93	32.767	17.7282	21.528	22.209	15.848	16.394	21.727	17.358	1.2517	33.162	1.2517
ANGPT2	no Ensembl gene ID assigned	XM_015284813, XM_015284814	.	.	angiopoietin 2	47.66	25.591	24.298	38.633	22.884	42.529	50.982	67.768	28.288	47.89	45.927	34.0455	35.78	39.571	57.11	44.001	43.221	40.456	1.06835	67.768	1.06835
ANGPT4	ENSGALG00000040755	ENSGALT00000078274	20	20:10094792-10101201:+1	angiopoietin 4	32.938	31.143	30.327	56.299	35.688	45.323	62.264	63.649	43.617	51.021	51.08	34.1414	44.269	40.831	44.715	56.935	47.381	34.994	1.35397	63.649	1.35397
ANGPTL2	ENSGALG00000000927	ENSGALT00000001362	17	17:10786882-10804616:-1	angiopoietin like 2	106.302	102.201	135.829	129.339	96.519	105.893	113.346	93.201	120.902	120.599	129.159	98.1342	121.025	123.912	144.232	116.769	135.391	128.203	1.05607	144.232	1.05607
ANGPTL3	ENSGALG00000010978	ENSGALT00000017884, ENSGALT00000086450	8	8:27634248-27640770:+1	angiopoietin like 3	0	0	0.618	0.053	0.434	0.121	1.716	0.069	0.065	0.152	0.057	1.7342	0.154	0	0.073	0.1	0.044	0.218	0.201835	1.7342	0
ANGPTL4	ENSGALG00000000619	ENSGALT00000000877	28	28:838935-846067:-1	angiopoietin like 4	2.963	1.134	2.071	1.656	1.623	2.028	3.098	6.053	2.533	2.341	2.765	7.1648	1.259	10.187	2.458	1.544	2.576	4.11	0.626764	10.187	0.626764
ANKDD1A	ENSGALG00000007252	ENSGALT00000011736, XM_015292089	10	10:17729059-17742586:+1	ankyrin repeat and death domain containing 1A	15.372	17.518	16.782	14.875	14.518	16.077	16.182	12.5	14.6	17.837	15.573	14.9094	14.54	18.948	16.955	14.188	18.31	13.614	1.34494	18.948	1.34494
ANKFY1	ENSGALG00000001467	ENSGALT00000002223, XM_015295971, XM_415742	19	19:3146816-3171826:+1	ankyrin repeat and FYVE domain containing 1	37.291	38.366	43.202	31.438	41.091	36.358	33.477	33.306	42.944	35.749	31.715	33.8594	39.18	46.944	41.857	38.528	38.273	41.567	0.920754	46.944	0.920754
ANKH	ENSGALG00000012964	ENSGALT00000021148	2	2:76381967-76473528:+1	ANKH inorganic pyrophosphate transport regulator	58.452	51.839	54.702	57.235	55.011	42.059	61.309	52.403	62.109	57.894	51.543	44.8456	50.091	51.5	64.716	51.781	59.661	54.491	1.09488	64.716	1.09488
ANKIB1	ENSGALG00000031917	ENSGALT00000050703, XM_015281961, XM_015281962	2	2:22587398-22642927:+1	ankyrin repeat and IBR domain containing 1	18.053	17.505	16.901	16.387	18.194	18.046	17.802	17.694	17.839	18.539	14.099	14.1692	19.378	16.986	18.339	18.276	15.845	19.443	0.814946	19.443	0.814946
ANKLE1	no Ensembl gene ID assigned	XM_015300080	.	.	ankyrin repeat and LEM domain containing 1	9.077	9.296	8.539	9.648	10.465	11.82	10.61	9.81	7.731	9.453	8.021	9.14	9.49	5.926	5.834	8.461	9.372	6.676	1.40383	11.82	1.40383
ANKLE2	ENSGALG00000002143	ENSGALT00000003358, ENSGALT00000065576, ENSGALT00000066522, XM_004945490	15	15:1431681-1447736:-1	ankyrin repeat and LEM domain containing 2	31.861	35.635	37.307	32.749	30.402	33.683	34.29	32.09	36.308	34.797	30.925	30.5104	33.062	31.868	33.113	35.149	32.307	34.452	0.937739	37.307	0.937739
ANKMY1	ENSGALG00000033920	ENSGALT00000082335, XM_004945750, XM_004945752, XM_004945753	17	17:741749-761953:-1	ankyrin repeat and MYND domain containing 1	10.574	10.802	10.006	12.766	10.509	10.621	11.108	11.546	12.794	12.075	12.151	12.2296	12.411	13.8	14.375	15.038	10.267	12.407	0.827517	15.038	0.827517
ANKMY2	ENSGALG00000010804	ENSGALT00000017566	2	2:28519381-28540347:-1	ankyrin repeat and MYND domain containing 2	46.203	40.874	42.337	49.592	39.897	41.41	47.87	49.394	50.221	49.326	45.951	36.2012	51.637	48.839	47.55	46.685	46.482	54.613	0.851116	54.613	0.851116
ANKRA2	ENSGALG00000013511	ENSGALT00000022003, ENSGALT00000035832, ENSGALT00000055765, ENSGALT00000088338	Z	Z:24717771-24724815:+1	ankyrin repeat family A member 2	34.835	39.878	58.826	33.021	36.621	59.641	40.974	33.665	66.955	39.221	65.036	41.64	37.312	69.621	64.273	37.901	58.109	36.988	1.57102	69.621	1.57102
ANKRD10	ENSGALG00000030125	ENSGALT00000071997, ENSGALT00000085038	1	1:139241471-139275735:-1	Ankyrin repeat domain-containing protein 10	180.672	171.829	165.589	170.967	143.314	156.463	154.79	188.037	157.288	139.25	155.444	138.011	138.463	157.374	162.759	185.447	177.927	195.227	0.911385	195.227	0.911385
ANKRD11	no Ensembl gene ID assigned	XM_015292674	.	.	ankyrin repeat domain 11	42.782	38.516	38.005	38.851	38.06	42.503	38.656	43.454	41.989	41.279	37.681	39.5385	40.742	39.24	41.188	42.801	40.049	40.546	0.987742	43.454	0.987742
ANKRD12	ENSGALG00000008399	ENSGALT00000013683, ENSGALT00000047118, ENSGALT00000057848, XM_015282499	2	2:98810392-98854927:-1	ankyrin repeat domain 12	8.871	9.228	8.212	7.641	8.15	9.559	8.521	8.868	9.272	7.677	6.069	7.1904	8.675	9.303	9.481	8.525	8.061	10.211	0.789443	10.211	0.789443
ANKRD13A	ENSGALG00000043357	ENSGALT00000078136, XM_004949927, XM_415193	15	15:6939266-6946547:+1	ankyrin repeat domain 13A	100.501	103.886	108.239	102.491	108.3	92.862	95.087	93.295	102.794	101.677	88.985	86.0234	100.587	99.174	97.816	97.111	99.419	111.006	0.895618	111.006	0.895618
ANKRD13C	ENSGALG00000031210	ENSGALT00000056757, ENSGALT00000077786, XM_430177	8	8:29129339-29149016:-1	ankyrin repeat domain 13C	54.29	51.166	53.548	46.65	48.904	49.983	49.204	44.077	53.367	48.451	45.294	42.7308	51.44	46.009	45.718	48.941	47.901	52.1	0.919405	53.548	0.919405
ANKRD13D	ENSGALG00000042297	ENSGALT00000049722, XM_015272643	AADN04000612.1	AADN04000612.1:33289-37362:-1	ankyrin repeat domain 13 family member D	10.427	13.082	11.401	15.554	11.568	14.902	14.404	16.636	12.15	15.017	15.138	12.616	12.039	10.386	14.276	16.242	14.638	10.641	1.37562	16.636	1.37562
ANKRD17	ENSGALG00000011642	ENSGALT00000019023, ENSGALT00000054208, ENSGALT00000065760, XM_004941182, XM_004941183, XM_004941184, XM_004941185	4	4:51063217-51142345:-1	ankyrin repeat domain 17	42.566	45.094	46.445	39.932	44.214	41.333	39.044	37.428	47.006	42.598	36.342	35.6074	45.432	43.836	43.469	45.012	38.512	45.158	0.852828	47.006	0.852828
ANKRD22	ENSGALG00000028250	ENSGALT00000045852, XM_015288400	6	6:19179812-19189494:-1	ankyrin repeat domain 22	4.947	6.989	1.69	17.426	4.164	3.504	9.109	4.823	10.882	13.153	19.906	7.4104	6.973	2.825	1.443	1.6	4.158	2.371	1.75369	19.906	1.443
ANKRD27	ENSGALG00000004671	ENSGALT00000007444, ENSGALT00000044013, ENSGALT00000059753, XM_015292433	11	11:9998400-10038995:-1	ankyrin repeat domain 27 (VPS9 domain)	19.093	18.572	18.299	20.065	19.538	17.007	18.212	17.477	19.241	19.447	16.993	17.4058	18.726	19.465	19.02	15.33	16.214	17.157	0.945037	20.065	0.945037
ANKRD28	ENSGALG00000011226	ENSGALT00000018312, XM_004939388, XM_015281817	2	2:34106867-34212704:-1	ankyrin repeat domain 28	16.376	15.101	15.616	13.381	13.476	15.174	14.335	12.575	15.615	14.098	14.736	12.4948	13.603	16.077	16.218	13.705	14.41	14.424	0.999029	16.218	0.999029
ANKRD32	no Ensembl gene ID assigned	XM_004949396, XM_004949397, XM_004949398, XM_004949399, XM_424703	.	.	ankyrin repeat domain 32	12.354	12.124	24.132	12.346	12.162	20.973	10.616	8.323	21.953	11.305	20.22	15.239	13.054	20.517	20.805	9.615	20.725	12.598	1.6451	24.132	1.6451
ANKRD39	no Ensembl gene ID assigned	XM_015302412	.	.	ankyrin repeat domain 39	6.132	6.631	5.88	12.969	10.294	17.093	8.912	14.983	8.555	6.989	8.731	7.903	9.002	8.428	6.29	10.787	16.739	4.826	3.4685	17.093	3.4685
ANKRD40	ENSGALG00000026189	ENSGALT00000045234, XM_015295417, XM_015295418, XM_015295419	18	18:10204919-10208415:+1	ankyrin repeat domain 40	12.747	11.736	10.619	11.99	11.689	13.937	11.294	13.496	8.978	10.211	10.337	13.0184	8.996	9.039	9.453	10.613	10.1	9.15	1.10383	13.937	1.10383
ANKRD44	ENSGALG00000007996	ENSGALT00000012982, XM_015289400, XM_015289401, XM_015289402, XM_015289403, XM_015289404, XM_015289405, XM_015289406, XM_015289407	7	7:10074592-10185212:-1	ankyrin repeat domain 44	42.183	46.987	44.805	37.275	54.334	37.781	34.451	35.02	47.415	41.821	32.112	35.65	42.372	47.099	43.071	42.234	38.634	37.663	1.02578	54.334	1.02578
ANKRD46	no Ensembl gene ID assigned	XM_003640842, XM_004939977, XM_004939978, XM_015282972, XM_423967	.	.	ankyrin repeat domain 46	38.144	33.498	32.901	35.257	34.083	32.155	34.655	35.827	36.975	37.028	33.283	34.95	36.968	43.854	39.928	41.442	35.618	41.148	0.865607	43.854	0.865607
ANKRD47	no Ensembl gene ID assigned	XM_004948671, XM_425881	.	.	ankyrin repeat domain 47	39.719	32.616	38.014	37.804	32.635	49.597	39.891	58.875	38.306	41.744	39.022	37.0383	40.21	35.761	37.903	51.302	42.118	37.018	1.13777	58.875	1.13777
ANKRD49	ENSGALG00000017210	ENSGALT00000027818	1	1:185689014-185691418:-1	ankyrin repeat domain 49	21.389	22.364	22.547	22.988	20.435	21.677	18.928	21.382	19.241	19.185	19.95	18.0576	18.42	22.547	20.781	21.741	20.692	19.12	1.08222	22.988	1.08222
ANKRD50	ENSGALG00000011831	ENSGALT00000019307	4	4:53218480-53254834:+1	ankyrin repeat domain 50	28.527	22.994	30.185	20.51	23.083	24.321	19.759	23.749	25.549	28.169	23.211	21.2432	25.541	33.343	34.187	26.128	22.645	31.494	0.719026	34.187	0.719026
ANKRD52	ENSGALG00000031973	ENSGALT00000068724, ENSGALT00000082984	33	33:728697-744086:-1	ankyrin repeat domain 52	17.385	16.651	17.018	14.915	17.144	17.739	13.993	14.89	17.471	16.604	14.688	19.7938	17.694	13.38	15.955	15.211	14.781	13.69	1.07969	19.7938	1.07969
ANKRD54	no Ensembl gene ID assigned	XM_004937738, XM_416271	.	.	ankyrin repeat domain 54	12.123	6.912	8.617	7.212	11.91	15.179	10.717	11.942	5.408	8.011	8.093	8.716	7.166	6.895	8.696	11.141	15.066	6.783	2.22114	15.179	2.22114
ANKRD60	ENSGALG00000007624	ENSGALT00000012339, XM_015296542	20	20:11461828-11465362:+1	ankyrin repeat domain 60	11.332	12.458	10.945	11.538	12.572	11.967	12.918	13.309	11.078	11.518	9.609	13.2546	14.528	12.209	13.702	12.016	11.69	9.962	1.17346	14.528	1.17346
ANKRD9	ENSGALG00000011376	ENSGALT00000018558	5	5:49728731-49729609:-1	ankyrin repeat domain 9	2.383	2.545	1.894	2.168	2.107	2.655	3.436	3.128	1.631	2.423	1.626	2.798	2.008	2.178	1.731	1.839	2.532	2.376	1.06566	3.436	1.06566
ANKS1A	ENSGALG00000002723	ENSGALT00000004295, ENSGALT00000055634, XM_004935037, XM_004935038, XM_004935039, XM_015298995, XM_015298996, XM_015298997, XM_015298998, XM_015298999	26	26:4191373-4271977:-1	ankyrin repeat and sterile alpha motif domain containing 1A	16.319	16.006	16.389	16.112	17.002	16.298	14.284	19.462	16.958	20.209	17.119	18.1652	16.932	18.683	18.278	16.863	18.878	16.128	1.17051	20.209	1.17051
ANKS1B	ENSGALG00000011549	ENSGALT00000018814, ENSGALT00000050235, XM_015284697, XM_015284704, XM_015284705, XM_015284710, XM_015284714, XM_015284716, XM_015284723, XM_015284725	1	1:46756368-47168639:-1	ankyrin repeat and sterile alpha motif domain containing 1B	4.258	3.722	4.489	12.385	2.832	3.498	4.306	5.174	4.434	4.384	3.642	5.1708	4.953	5.738	6.551	5.539	4.92	6.428	0.765401	12.385	0.765401
ANKS3	ENSGALG00000000643	ENSGALT00000000915, ENSGALT00000063300, ENSGALT00000070567, ENSGALT00000078300, XM_015294685, XM_015294686	14	14:12889940-12901828:-1	ankyrin repeat and sterile alpha motif domain containing 3	17.746	17.642	17.928	19.363	16.647	17.687	18.682	19.788	19.089	19.191	19.71	17.3358	20.195	19.335	20.11	22.057	18.765	17.827	1.05262	22.057	1.05262
ANKZF1	ENSGALG00000011332	ENSGALT00000018493, XM_001232759, XM_015290090	7	7:22332671-22343840:-1	ankyrin repeat and zinc finger domain containing 1	9.189	10.585	9.908	9.705	10.876	10.751	9.918	9.419	8.993	10.529	9.958	9.2774	10.815	9.646	9.768	10.014	9.608	9.884	0.972076	10.876	0.972076
ANLN	no Ensembl gene ID assigned	XM_015281682, XM_015281683, XM_418836	.	.	anillin actin binding protein	43.62	39.077	53.601	44.554	51.255	42.531	50.608	27.686	57.347	42.281	42.499	45.213	42.486	30.969	27.426	24.426	37.948	43.711	0.868157	57.347	0.868157
ANO1	ENSGALG00000041808	ENSGALT00000064540, XM_004941530, XM_004941531, XM_015286869, XM_015286870, XM_015286871, XM_421072	5	5:17729748-17800632:+1	anoctamin 1, calcium activated chloride channel	43.247	31.203	38.063	32.896	23.61	30.006	28.7	33.286	26.951	27.069	32.844	30.0818	30.157	37.968	46.932	36.386	38.984	36.177	1.07759	46.932	1.07759
ANO10	ENSGALG00000042371	ENSGALT00000077598	2	2:41037808-41152313:+1	anoctamin 10	19.772	17.955	19.8	20.296	16.201	16.902	23.407	18.273	18.937	21.166	20.677	15.9646	21.664	24.517	18.184	20.493	18.886	21.346	0.884756	24.517	0.884756
ANO3	ENSGALG00000013311	ENSGALT00000021741, ENSGALT00000043126, XM_015286171, XM_015286172, XM_015286173, XM_015286175	5	5:3237323-3358041:+1	anoctamin 3	8.336	7.653	8.544	5.944	5.385	6.254	8.494	4.856	8.065	6.059	5.064	7.0954	7.623	9.146	10.991	6.861	5.904	8.965	0.658561	10.991	0.658561
ANO5	ENSGALG00000003748	ENSGALT00000005949, ENSGALT00000058404, ENSGALT00000060811, ENSGALT00000076216, ENSGALT00000076888, XM_015286182, XM_015286183, XM_015286185, XM_015286187	5	5:2699425-2749644:+1	anoctamin 5	41.365	43.161	47.064	33.619	41.83	41.035	34.199	37.037	42.738	38.296	35.654	34.0418	38.766	46.224	46.758	39.625	39.243	42.59	0.921413	47.064	0.921413
ANO8	no Ensembl gene ID assigned	XM_015300106	.	.	anoctamin 8	26.173	19.572	14.789	84.357	21.291	19.897	35.469	34.598	28.819	57.891	90.835	36.2227	33.969	19.435	12.683	17.551	41.882	22.646	1.84942	90.835	1.84942
ANP32A	no Ensembl gene ID assigned	XM_004943928, XM_413932	.	.	acidic (leucine-rich) nuclear phosphoprotein 32 family, member A	190.769	198.091	200.055	194.225	219.321	212.957	223.521	188.176	223.538	201.888	199.883	195.785	207.831	193.969	165.946	168.282	191.271	172.778	1.10703	223.538	1.10703
ANP32B	ENSGALG00000037483	ENSGALT00000072790, ENSGALT00000086550	28	28:1724096-1732840:+1	Acidic leucine-rich nuclear phosphoprotein 32 family member B	380.586	461.14	405.808	394.395	433.125	395.951	398.287	341.028	392.478	425.433	412.711	333.986	412.635	377.611	357.059	353.571	406.133	387.08	1.04922	461.14	1.04922
ANP32E	ENSGALG00000039891	ENSGALT00000075671, XM_015298326	25	25:162085-174154:-1	acidic (leucine-rich) nuclear phosphoprotein 32 family, member E	348.637	353.596	345.61	340.603	363.731	333.653	372.517	300.31	363.589	352.752	342.672	282.689	349.093	337.796	330.426	321.773	361.165	345.27	1.04604	372.517	1.04604
ANPEP	ENSGALG00000027501	ENSGALT00000044858, ENSGALT00000064511, ENSGALT00000084741	10	10:19886093-20028017:-1	alanyl aminopeptidase, membrane	127.641	105.31	104.582	144.321	99.761	137.999	128.484	130.757	99.035	132.288	128.81	98.3708	99.583	120.652	139.471	160.13	121.105	104.217	1.16205	160.13	1.16205
ANTXR1	ENSGALG00000030603	ENSGALT00000062293, XM_425758	22	22:156208-246299:-1	anthrax toxin receptor 1	6.975	5.955	11.657	6.535	8.563	6.738	8.006	8.531	8.609	8.302	7.351	10.6244	6.393	7.373	7.501	6.871	6.864	8.812	0.778938	11.657	0.778938
ANTXR2	ENSGALG00000043675	ENSGALT00000055938, XM_015276523	4	4:45520827-45620890:-1	anthrax toxin receptor 2	203.743	176.016	179.853	202.004	166.625	173.895	190.941	197.826	205.763	208.926	183.048	153.123	188.565	184.702	215.035	207.536	187.376	185.383	1.01075	215.035	1.01075
ANTXRL	no Ensembl gene ID assigned	XM_015288443	.	.	anthrax toxin receptor-like	48.401	39.315	38.839	48.434	34.75	38.093	43.72	39.484	42.709	43.16	39.762	43.7473	28.291	34.041	45.718	39.276	35.081	42.516	0.825125	48.434	0.825125
ANXA1	ENSGALG00000015148	ENSGALT00000032821	Z	Z:36022686-36040369:+1	annexin A1	53.154	161.593	151.33	90.845	119.238	98.723	57.88	48.597	110.227	93.816	163.559	114.231	53.295	90.646	79.043	41.618	87.59	72.327	1.21103	163.559	1.21103
ANXA11	ENSGALG00000043826	ENSGALT00000064801	6	6:5164861-5184130:-1	annexin A11	132.004	135.644	128.844	114.839	121.207	122.548	113.037	112.093	109.102	120.345	117.623	103.466	118.771	138.382	131.555	117.633	121.48	139.316	0.871975	139.316	0.871975
ANXA2	ENSGALG00000003770	ENSGALT00000005981, ENSGALT00000050124, ENSGALT00000080041, ENSGALT00000083426, ENSGALT00000085466, ENSGALT00000089656	10	10:5019352-5044352:+1	annexin A2	138.221	178.616	284.8	161.382	236.04	154.455	132.266	165.975	162.964	148.7	184.529	154.604	160.899	130.452	137.032	99.235	140.541	144.317	0.973835	284.8	0.973835
ANXA4	ENSGALG00000038783	ENSGALT00000060406	22	22:4585752-4593637:+1	annexin A4	97.341	99.507	92.942	105.9	87.104	91.934	97.918	114.419	109.167	103.275	101.391	83.538	106.496	110.072	119.037	125.199	103.317	106.627	0.968957	125.199	0.968957
ANXA5	ENSGALG00000011885	ENSGALT00000019391, ENSGALT00000068401, ENSGALT00000082996, ENSGALT00000089681	4	4:54329226-54351750:+1	Annexin A5	651.674	614.705	660.574	590.033	483.08	552.781	520.284	510.168	522.942	663.622	587.802	504.197	530.05	632.954	669.32	652.656	662.69	713.062	0.929358	713.062	0.929358
ANXA6	ENSGALG00000004357	ENSGALT00000006949, ENSGALT00000006950, ENSGALT00000074699, XM_015293733	13	13:13030906-13043365:+1	annexin A6	703	675.1	730.769	582.154	543.418	729.965	782.999	990.831	752.455	838.819	724.932	540.805	739.213	773.177	875.874	871.22	723.021	893.841	0.808892	990.831	0.808892
ANXA7	ENSGALG00000005299	ENSGALT00000008499	6	6:16201311-16215922:-1	annexin A7	56.094	50.279	65.854	60.841	48.617	58.182	62.225	65.933	67.825	57.953	64.062	47.8136	64.642	55.628	63.694	58.359	61.827	58.607	1.05494	67.825	1.05494
ANXA8	no Ensembl gene ID assigned	XM_015288444, XM_421646	.	.	annexin A8	9.495	6.783	15.629	11.353	15.362	5.272	8.263	3.54	5.251	7.501	10.261	10.815	11.492	9.656	10.864	7.141	6.739	7.315	0.921258	15.629	0.921258
AOAH	ENSGALG00000035505	ENSGALT00000061127, ENSGALT00000075332	2	2:46830837-46896210:+1	acyloxyacyl hydrolase	31.253	25.554	23.976	17.848	32.891	29.418	13.155	12.71	10.47	13.369	14.513	20.1262	19.461	24.823	27.157	31.491	21.122	21.952	0.96219	32.891	0.96219
AP000295.9	no Ensembl gene ID assigned	XM_015299252	.	.	Uncharacterized protein	12.773	10.248	14.322	13.325	12.034	13.786	9.054	10.833	11.557	7.498	10.247	12.667	10.193	2.509	13.014	11.601	13.29	8.382	1.58554	14.322	1.58554
AP000304.12	no Ensembl gene ID assigned	XM_416717	.	.	Uncharacterized protein	66.528	76.422	80.942	70.142	107.944	108.415	82.572	107.046	70.186	70.698	60.929	73.5085	56.938	98.093	79.833	112.5	106.212	67.11	1.58266	112.5	1.58266
AP000721.4	no Ensembl gene ID assigned	XM_001235548	.	.	Uncharacterized protein	16.675	23.382	20.858	25.732	24.783	44.616	25.672	39.348	15.776	22.638	21.066	21.6618	16.624	17.863	19.622	22.632	36.717	15.952	2.30172	44.616	2.30172
AP1AR	ENSGALG00000028807	ENSGALT00000045568, XM_003641234, XM_004935951, XM_004935952	4	4:57555810-57571942:-1	adaptor-related protein complex 1 associated regulatory protein	38.38	39.545	36.162	34.494	42.812	31.757	33.617	31.721	37.472	38.493	38.492	30.5162	35.625	38.508	35.345	33.624	41.426	39.853	1.03947	42.812	1.03947
AP1B1	ENSGALG00000042213	ENSGALT00000065498, ENSGALT00000067873, ENSGALT00000074692, XM_004934468, XM_004934470, XM_004934471	15	15:11196579-11208691:+1	adaptor-related protein complex 1, beta 1 subunit	49.577	54.064	48.474	52.524	53.112	54.444	55.066	60.274	51.466	49.367	48.871	43.9278	51.053	45.357	50.721	53.896	52.077	52	1.00148	60.274	1.00148
AP1G1	ENSGALG00000000848	ENSGALT00000001245, XM_015292600, XM_015292602, XM_015292603	11	11:19994788-20036521:+1	adaptor-related protein complex 1, gamma 1 subunit	88.966	94.966	91.781	89.259	93.939	88.374	84.588	87.061	95.18	90.522	83.845	75.1944	89.568	92.278	92.932	96.357	89.243	97.886	0.911703	97.886	0.911703
AP1M1	ENSGALG00000003959	ENSGALT00000006310, ENSGALT00000079249	28	28:4424049-4432875:-1	adaptor related protein complex 1 mu 1 subunit	68.425	67.226	67.318	55.225	66.318	63.578	57.339	52.053	61.878	62.083	58.673	57.2388	67.18	59.281	58.419	62.462	68.293	54.768	1.24695	68.293	1.24695
AP1S2	ENSGALG00000016551	ENSGALT00000026710, ENSGALT00000074488, ENSGALT00000079999, ENSGALT00000088560	1	1:121850197-121884181:+1	adaptor related protein complex 1 sigma 2 subunit	172.019	213.313	179.517	194.41	179.706	163.814	174.356	189.519	196.52	156.626	183.003	152.052	173.86	176.465	177.364	157.068	202.47	206.846	0.978844	213.313	0.978844
AP1S3	ENSGALG00000005171	ENSGALT00000008302, ENSGALT00000083292, XM_015276902, XM_015276904, XM_015276905	9	9:8269421-8285174:-1	adaptor-related protein complex 1, sigma 3 subunit	3.799	3.669	4.005	5.195	5.911	2.751	5.097	2.905	4.058	2.529	2.667	5.1336	3.017	2.241	3.257	2.006	3.099	3.126	0.991363	5.911	0.991363
AP2A2	ENSGALG00000006799	ENSGALT00000010998, ENSGALT00000049968, XM_015286613, XM_015286614, XM_015286616	5	5:15100354-15143253:-1	adaptor-related protein complex 2, alpha 2 subunit	124.756	142.244	150.813	133.43	139.352	127.148	124.141	124.973	155.057	128.399	133.435	111.249	122.73	127.508	143.864	128.313	150.461	141.651	1.0622	155.057	1.0622
AP2B1	ENSGALG00000042125	ENSGALT00000077732, XM_015296016	19	19:4367119-4427244:-1	adaptor-related protein complex 2, beta 1 subunit	66.855	77.568	69.003	70.517	69.156	65.596	73.699	67.127	70.413	72.953	69.503	60.5886	72.914	59.702	64.36	61.772	67.559	63.339	1.06663	77.568	1.06663
AP2M1	ENSGALG00000008432	ENSGALT00000013739, ENSGALT00000087668, XM_015291442, XM_015291443, XM_015291444, XM_015291445, XM_015291446	9	9:15866405-15889107:+1	adaptor-related protein complex 2, mu 1 subunit	455.257	473.34	473.009	464.189	442.988	414.164	475.263	426.716	482.11	435.557	459.485	374.959	440.104	412.495	451.616	421.743	450.391	448.879	1.00337	482.11	1.00337
AP2S1	ENSGALG00000042633	ENSGALT00000055455, ENSGALT00000079096	AADN04007734.1	AADN04007734.1:6438-8896:-1	adaptor related protein complex 2 sigma 1 subunit	218.818	238.115	225.521	269.85	232.242	201.413	257.806	251.364	213.083	245.972	221.681	238.076	250.523	233.303	216.039	227.829	218.372	218.251	1.00055	269.85	1.00055
AP3B1	ENSGALG00000004390	ENSGALT00000006998, ENSGALT00000060467, XM_015277632	Z	Z:22789995-22948814:+1	adaptor-related protein complex 3, beta 1 subunit	36.645	36.161	61.728	36.787	37.029	58.09	37.254	32.051	66.535	36.171	60.215	42.8303	34.91	61.041	60.346	33.849	63.081	36.511	1.72773	66.535	1.72773
AP3D1	ENSGALG00000000996	ENSGALT00000001472, ENSGALT00000047030	28	28:2096718-2125319:+1	adaptor related protein complex 3 delta 1 subunit	58.228	61.224	62.397	57.589	57.043	60.617	57.346	66.684	65.777	57.941	53.882	53.4876	59.845	58.195	62.513	64.381	60.925	62.765	0.970684	66.684	0.970684
AP3M1	ENSGALG00000005070	ENSGALT00000008126, ENSGALT00000052471	6	6:15373749-15390453:+1	adaptor related protein complex 3 mu 1 subunit	213.263	205.797	198.411	180.652	190.856	173.48	183.422	201.548	192.858	171.41	174.364	160.825	177.455	185.656	196.245	197.794	202.857	194.075	1.04525	205.797	1.04525
AP3M2	ENSGALG00000038155	ENSGALT00000049840, ENSGALT00000057587	22	22:2725644-2736728:+1	adaptor related protein complex 3 mu 2 subunit	109.543	105.733	101.699	108.128	105.824	116.568	108.314	127.415	112.412	107.157	101.482	89.4206	101.417	102.25	116.658	109.326	109.72	119.9	0.915096	127.415	0.915096
AP3S1	ENSGALG00000002341	ENSGALT00000003691, ENSGALT00000050652, ENSGALT00000077994, ENSGALT00000083137	Z	Z:72903093-72932147:-1	AP-3 complex subunit sigma-1	98.698	105.338	124.005	82.902	101.893	101.866	90.971	101.547	122.472	89.553	103.467	102.736	88.555	97.716	96.851	85.826	114.799	95.872	1.19742	124.005	1.19742
AP3S2	ENSGALG00000008291	ENSGALT00000033574, ENSGALT00000065665, ENSGALT00000084676	10	10:20031637-20035333:-1	adaptor-related protein complex 3, sigma 2 subunit isoform 2	193.597	181.047	170.623	246.594	199.182	248.927	245.195	249.531	191.503	251.909	247.939	160.372	224.113	253.183	217.119	275.901	234.127	207.98	1.12572	275.901	1.12572
AP4B1	ENSGALG00000035295	ENSGALT00000057570, ENSGALT00000071936, ENSGALT00000075658	26	26:3763580-3770447:-1	AP-4 complex subunit beta-1	61.433	50.409	45.111	53.429	40.186	58.349	49.875	45.56	39.815	43.128	41.817	47.2764	48.715	54.947	56.781	59.284	64.223	53.401	1.20266	64.223	1.20266
AP4E1	no Ensembl gene ID assigned	XM_015291933	.	.	adaptor-related protein complex 4, epsilon 1 subunit	14.595	15.128	14.648	14.43	14.458	12.508	12.505	12.056	15.398	15.147	13.514	14.7002	13.128	16.46	15.435	12.314	13.642	14.429	0.945457	16.46	0.945457
AP4S1	ENSGALG00000009936	ENSGALT00000016156, ENSGALT00000049704, ENSGALT00000077658, ENSGALT00000087162, ENSGALT00000088574, XM_015287637, XM_015287638, XM_015287639, XM_015287640, XM_015287641, XM_421226	5	5:34343811-34360277:+1	adaptor-related protein complex 4, sigma 1 subunit	28.394	28.541	27.699	27.752	30.352	28.301	31.764	29.02	26.036	25.371	33.71	23.4772	30.691	30.086	32.384	29.417	24.454	30.836	0.793034	33.71	0.793034
AP5M1	ENSGALG00000012101	ENSGALT00000019765	5	5:55699101-55709296:-1	adaptor related protein complex 5 mu 1 subunit	36.332	39.207	39.135	36.438	40.361	35.166	30.702	29.215	30.934	31.96	28.646	31.2224	34.202	49.26	43.859	35.806	48.77	40.455	1.20554	49.26	1.20554
AP5S1	ENSGALG00000030095	ENSGALT00000076781	AADN04003971.1	AADN04003971.1:11803-12971:-1	adaptor related protein complex 5 sigma 1 subunit	9.885	11.34	8.005	11.26	15.076	15.666	12.62	16.466	10.313	11.189	10.885	10.1225	9.17	10.851	9.324	12.695	17.759	7.242	2.45222	17.759	2.45222
AP5Z1	ENSGALG00000040528	ENSGALT00000050659, ENSGALT00000051132, ENSGALT00000074433, ENSGALT00000081094	14	14:4009890-4027865:+1	adaptor related protein complex 5 zeta 1 subunit	23.775	28.096	25.864	25.769	24.911	24.217	23.627	21.02	21.276	24.353	21.898	23.5008	25.43	21.726	21.433	22.992	22.212	22.833	0.972803	28.096	0.972803
APAF1	ENSGALG00000011531	ENSGALT00000038231, XM_004937654, XM_015289686, XM_015289693	1	1:46718811-46744193:+1	apoptotic peptidase activating factor 1	15.935	19.383	20.658	18.47	17.929	16.814	16.116	13.352	17.078	15.736	13.537	15.0892	19.311	18.598	17.625	16.74	17.651	16.114	1.09538	20.658	1.09538
APBA3	ENSGALG00000000740	ENSGALT00000001057, ENSGALT00000066456	28	28:975013-979463:+1	amyloid beta precursor protein binding family A member 3	13.375	17.731	12.472	17.252	14.572	18.216	17.355	15.463	14.608	14.85	14.281	17.766	17.343	14.222	13.422	15.83	14.057	12.367	1.13665	18.216	1.13665
APBB1	ENSGALG00000046164	ENSGALT00000089789, XM_015280932, XM_015280933, XM_015280934	1	1:194444274-194448722:+1	amyloid beta (A4) precursor protein-binding, family B, member 1 (Fe65)	12.136	12.07	11.903	13.381	15.569	17.352	13.468	17.479	10.624	12.509	12.128	10.098	13.403	13.358	11.765	13.504	16.004	10.773	1.48557	17.479	1.48557
APBB1IP	ENSGALG00000007579	ENSGALT00000012254, ENSGALT00000061113	2	2:16147118-16204934:-1	amyloid beta precursor protein binding family B member 1 interacting protein	76.502	76.987	59.015	76.281	93.001	74.488	64.336	63.746	64.02	65.051	60.352	58.157	69.631	66.942	64.021	62.566	74.443	63.856	1.16579	93.001	1.16579
APBB2	ENSGALG00000014262	ENSGALT00000023068, XM_004936092, XM_004936093, XM_004936094, XM_004936095, XM_004936096, XM_004936097, XM_004936098, XM_004936099, XM_004936100, XM_004936104, XM_004936105, XM_004936106, XM_015285456, XM_015285457, XM_015285458, XM_015285459, XM_420735	4	4:69151136-69235250:+1	amyloid beta (A4) precursor protein-binding, family B, member 2	38.107	31.605	36.882	29.849	28.76	38.191	32.719	38.525	43.106	38.126	38.512	28.0886	35.631	41.255	41.905	36.023	33.896	40.516	0.836608	43.106	0.836608
APH1A	ENSGALG00000045163	ENSGALT00000085887, XM_001233301	25	25:2391546-2394670:-1	anterior pharynx defective 1 homolog A (C. elegans)	20.218	23.873	23.354	21.268	21.96	21.548	21.514	24.955	21.412	25.05	22.151	22.7426	22.438	23.313	22.434	23.447	21.249	21.502	0.988234	25.05	0.988234
API5	ENSGALG00000037968	ENSGALT00000061756	5	5:21406791-21420773:+1	Apoptosis inhibitor 5	140.299	138.146	135.94	135.327	134.938	135.631	142.202	133.467	140.582	139.014	135.643	110.942	138.414	137.707	135.43	138.134	134.926	147.678	0.91365	147.678	0.91365
APIP	ENSGALG00000031286	ENSGALT00000059308, ENSGALT00000085148, ENSGALT00000089207	5	5:18851337-18864284:-1	APAF1 interacting protein	72.814	74.595	74.127	76.789	68.094	58.717	73.925	63.597	70.913	74.551	70.413	60.665	74.046	77.155	69.899	73.175	67.286	73.733	0.912563	77.155	0.912563
APLF	ENSGALG00000008745	ENSGALT00000014234	3	3:11370185-11391577:+1	aprataxin and PNK-like factor	22.311	20.096	18.925	20.75	21.871	19.043	20.798	19.087	16.091	17.174	13.011	17.0164	20.793	26.545	21.291	18.657	19.384	21.006	0.922784	26.545	0.922784
APLNR	ENSGALG00000004841	ENSGALT00000007728	5	5:17052980-17054092:+1	apelin receptor	19.945	15.257	20.006	16.131	14.911	23.155	23.824	25.658	19.354	18.013	16.645	15.2678	14.994	13.424	17.744	15.76	16.065	12.219	1.31476	25.658	1.31476
APLP2	ENSGALG00000001250	ENSGALT00000001897, ENSGALT00000001898, ENSGALT00000078389	24	24:1440224-1481454:-1	amyloid beta precursor like protein 2	246.456	226.156	272.962	260.792	217.151	235.429	269.842	282.715	261.048	245.633	254.225	206.073	260.863	247.484	262.666	230.632	240.017	275.826	0.870175	282.715	0.870175
APMAP	ENSGALG00000008651	ENSGALT00000014091, ENSGALT00000083636, ENSGALT00000086789	3	3:15835498-15848546:-1	adipocyte plasma membrane associated protein	94.333	83.678	89.335	100.782	79.444	85.318	101.218	107.966	93.686	94.565	86.028	74.2256	101.485	109.589	92.359	89.964	93.157	99.368	0.937495	109.589	0.937495
APOA1	ENSGALG00000007114	ENSGALT00000011524, ENSGALT00000052540, ENSGALT00000078121, ENSGALT00000084694, ENSGALT00000084883, ENSGALT00000089703, ENSGALT00000090218	24	24:5110448-5112102:-1	apolipoprotein A1	1807.93	1488.46	1589.13	2342.53	2602.59	2052.01	2635.76	4469.51	1401.8	2424.56	1929.59	1450.41	1093.15	2421.75	3377.14	4403.36	2978.5	1977.18	1.50644	4469.51	1.50644
APOA1BP	no Ensembl gene ID assigned	XM_015298337, XM_015298338	.	.	apolipoprotein A-I binding protein	43.423	37.297	38.823	46.338	39.58	46.734	47.513	52.052	35.425	44.073	43.384	41.4703	37.917	43.29	43.703	44.802	43.543	36.169	1.20388	52.052	1.20388
APOA2	no Ensembl gene ID assigned	XM_003643414	.	.	apolipoprotein A-II	1.248	0.837	11.932	3.934	0	0.428	157.181	1.494	1.761	3.11	0.312	4.48775	18.674	0.819	0.13	5.425	2.926	16.916	0.172972	157.181	0
APOA4	ENSGALG00000007109	ENSGALT00000011516	24	24:5107031-5108520:-1	apolipoprotein A4	0.243	0.116	1.912	0.191	0.128	0.135	13.983	0.26	0.505	2.9	0.177	5.2924	0.95	0.093	0.025	0.233	0.238	0.911	0.261251	13.983	0.025
APOA5	ENSGALG00000014368	ENSGALT00000023212	24	24:5103948-5105599:-1	apolipoprotein A5	1.453	1.296	1.253	2.186	1.898	2.121	4.167	2.284	1.557	2.869	2.367	6.0376	1.644	1.737	1.661	1.206	1.252	1.203	1.04073	6.0376	1.04073
APOB	ENSGALG00000016491	ENSGALT00000026601	3	3:102659050-102693303:-1	apolipoprotein B	0.132	0.046	0.261	0.073	0.074	0.051	2.563	0.035	0.083	0.225	0.053	0.7024	0.226	0.103	0.047	0.164	0.104	0.436	0.238532	2.563	0.035
APOD	ENSGALG00000006995	ENSGALT00000011326	9	9:12704199-12707547:+1	apolipoprotein D	1.803	3.98	4.894	11.356	2.759	7.414	18.087	5.623	7.497	10.703	10.726	6.2066	5.622	3.263	7.159	2.948	5.516	4.103	1.34438	18.087	1.34438
APOH	ENSGALG00000033376	ENSGALT00000070046, ENSGALT00000085836	18	18:7515359-7521011:+1	apolipoprotein H	0.712	0.475	1.671	0.601	0.151	0.415	12.583	0.366	0.44	0.908	0.315	4.2918	1.513	0.581	0.508	0.705	0.729	1.613	0.451953	12.583	0.151
APOLD1	ENSGALG00000011784	ENSGALT00000019230	1	1:48216410-48217150:+1	apolipoprotein L domain containing 1	8.169	9.82	12.308	14.033	5.334	6.927	8.552	14.224	9.234	43.989	14.424	9.066	10.597	7.265	8.164	7.812	21.363	14.82	1.4415	43.989	1.4415
APOO	no Ensembl gene ID assigned	XM_015272534, XM_015272548, XM_416798	.	.	apolipoprotein O	18.33	17.882	17.98	18.753	16.183	17.011	16.843	14.547	18.588	17.697	16.954	18.2363	19.598	15.704	15.439	17.527	16.565	17.936	0.923562	19.598	0.923562
APOOL	ENSGALG00000006978	ENSGALT00000011305, ENSGALT00000061748	4	4:8758889-8771986:-1	apolipoprotein O like	73.775	73.445	70.928	82.76	76.307	56.8	78.91	70.169	80.531	87.634	75.166	60.9816	76.537	86.228	79.635	79.537	82.298	80.272	1.02524	87.634	1.02524
APOPT1	ENSGALG00000044519	ENSGALT00000088671, XM_015287849	5	5:50489701-50496944:+1	apoptogenic 1, mitochondrial	44.988	49.119	44.403	49.291	45.351	51.78	43.885	46.942	43.156	46.348	46.22	38.5602	46.064	46.265	44.414	46.869	42.821	39.4	1.08683	51.78	1.08683
APP	ENSGALG00000015770	ENSGALT00000001896, ENSGALT00000036803, ENSGALT00000086642, ENSGALT00000088697	1	1:102609866-102809834:-1	amyloid beta precursor protein	1110.09	862.703	871.273	837.341	817.257	973.799	809.233	775.976	922.683	873.395	949.865	736.482	721.34	747.651	824.81	873.612	847.648	938.965	0.902747	973.799	0.902747
APPBP2	ENSGALG00000005314	ENSGALT00000008517	19	19:8001048-8019014:+1	amyloid beta precursor protein binding protein 2	44.059	42.453	41.7	40.353	42.49	40.114	38.302	40.36	45.032	42.382	38.825	37.513	45.16	45.001	43.187	39.101	42.265	45.136	0.936392	45.16	0.936392
APPL1	ENSGALG00000005527	ENSGALT00000008865, XM_004944584, XM_414344	12	12:8610054-8639123:+1	adaptor protein, phosphotyrosine interaction, PH domain and leucine zipper containing 1	19.2	20.215	20.64	18.192	21.062	19.347	16.833	18.716	25.137	19.64	19.418	18.0494	21.455	19.56	26.432	22.96	20.006	21.161	0.945418	26.432	0.945418
APPL2	ENSGALG00000027122	ENSGALT00000044719	1	1:54262171-54293903:+1	adaptor protein, phosphotyrosine interacting with PH domain and leucine zipper 2	40.202	44.982	44.729	37.557	39.925	33.105	38.825	44.724	40.937	37.655	35.756	33.694	35.454	37.022	43.736	42.454	37.104	39.44	0.940771	44.982	0.940771
APRT	ENSGALG00000031000	ENSGALT00000049652, ENSGALT00000087257	11	11:18706797-18709517:-1	adenine phosphoribosyltransferase	58.281	66.604	65.622	48.997	68.385	50.22	54.047	53.084	45.085	42.171	47.106	50.1008	53.436	55.683	54.409	70.054	67.434	48.542	1.38919	70.054	1.38919
APTX	ENSGALG00000001954	ENSGALT00000003023, ENSGALT00000061694, XM_015280583	Z	Z:70584679-70593677:-1	aprataxin	21.188	27.955	41.372	29.267	32.103	43.606	25.686	19.092	43.833	21.06	42.064	29.9455	24.429	44.436	41.438	20.643	40.672	24.976	1.62844	44.436	1.62844
AQP3	ENSGALG00000002452	ENSGALT00000003868	Z	Z:7196650-7209336:-1	aquaporin 3 (Gill blood group)	55.856	55.354	34.348	98.408	34.85	28.362	66.175	41.176	71.752	42.143	46.207	60.9915	70.197	63.631	58.996	61.571	46.185	49.145	0.93977	98.408	0.93977
AQP9	ENSGALG00000004261	ENSGALT00000006776, ENSGALT00000064987, ENSGALT00000067066	10	10:7007996-7035035:-1	aquaporin 9	0	0.385	0.175	0.173	0.275	0.085	1.383	0.146	0.16	0.121	0.206	2.1466	0.05	0.241	0.156	0.432	0.061	0.336	0.181548	2.1466	0.05
AQR	ENSGALG00000009838	ENSGALT00000015995, ENSGALT00000055143, ENSGALT00000081344	5	5:32217852-32264571:+1	aquarius intron-binding spliceosomal factor	26.199	27.976	29.858	24.498	27.953	24.905	27.12	20.307	28.963	28.808	27.554	22.7062	29.224	29.029	27.058	26.082	27.286	29.649	0.920301	29.858	0.920301
ARAP2	ENSGALG00000041373	ENSGALT00000052752, ENSGALT00000059926, ENSGALT00000064650, XM_004936122	4	4:70658678-70767342:+1	ArfGAP with RhoGAP domain, ankyrin repeat and PH domain 2	7.869	9.031	7.215	7.234	10.983	6.617	7.042	5.705	7.724	6.638	8.016	7.0698	7.123	8.899	7.851	6.565	8.192	7.608	1.07676	10.983	1.07676
ARAP3	ENSGALG00000002562	ENSGALT00000004047, ENSGALT00000049754, XM_015293631	13	13:1939272-1953501:-1	ArfGAP with RhoGAP domain, ankyrin repeat and PH domain 3	39.616	41.245	41.276	39.428	33.147	39.919	43.809	54.848	42.801	43.131	40.417	34.913	44.315	37.029	46.77	51.114	37.881	42.339	0.894707	54.848	0.894707
ARCN1	ENSGALG00000007430	ENSGALT00000012021, ENSGALT00000079596	24	24:5475477-5483503:-1	Coatomer subunit delta	144.555	150.831	155.583	141.782	134.669	144.005	148.804	137.22	153.782	154.107	145.966	123.35	151.089	136.253	135.996	154.463	145.32	143.003	1.0162	155.583	1.0162
AREL1	ENSGALG00000010270	ENSGALT00000016704, ENSGALT00000058902, ENSGALT00000061159	5	5:38041021-38068051:-1	apoptosis resistant E3 ubiquitin protein ligase 1	19.303	19.361	16.929	13.89	19.172	16.645	16.541	13.676	16.513	14.535	13.116	14.8966	17.478	18.97	18.194	19.82	15.924	20.087	0.792752	20.087	0.792752
ARF1	ENSGALG00000005393	ENSGALT00000039166, ENSGALT00000083172	2	2:2395981-2408032:-1	ADP ribosylation factor 1	1151.92	1050.74	1152.6	1057.96	1003.02	1040.99	1021.77	1078.43	1128.24	1064.92	1073.87	883.045	1066.15	1045.12	1044.52	973.447	1152.32	1148.55	1.00328	1152.6	1.00328
ARF3	no Ensembl gene ID assigned	XM_015273181	.	.	ADP ribosylation factor 3	27.857	31.64	30.252	31.86	31.788	31.947	30.998	31.418	33.389	30.553	33.318	30.4022	34.034	31.225	29.754	32.984	31.587	27.485	1.14925	34.034	1.14925
ARF4	no Ensembl gene ID assigned	XM_015293388	.	.	ADP-ribosylation factor 4	177.81	176.185	177.935	178.184	153.831	170.988	184.692	159.209	178.189	186.213	180.953	177.529	172.611	144.636	171.861	162.923	179.749	172.076	1.04459	186.213	1.04459
ARF5	ENSGALG00000043476	ENSGALT00000009021, ENSGALT00000056542, ENSGALT00000076734	1	1:456388-463442:-1	ADP ribosylation factor 5	191.247	194.879	199.329	197.291	172.303	184.184	205.862	175.516	196.328	203.707	194.663	156.749	189.88	155.336	189.082	181.055	195.727	182.895	1.07016	205.862	1.07016
ARF6	ENSGALG00000026944	ENSGALT00000045497	5	5:57835096-57835623:+1	ADP-ribosylation factor 6	178.648	194.915	183.056	180.376	180.677	180.127	169.706	165.947	194.134	191.707	169.877	148.399	183.12	155.722	162.317	171.61	181.278	139.794	1.29675	194.915	1.29675
ARFGAP1	ENSGALG00000005781	ENSGALT00000009286, ENSGALT00000057823, ENSGALT00000071917	20	20:8976414-9002067:+1	ADP ribosylation factor GTPase activating protein 1	31.491	35.165	42.049	33.363	39.293	32.439	36.122	35.467	40.911	34.14	31.289	32.4136	40.305	39.729	40.596	43.169	38.948	41.677	0.93452	43.169	0.93452
ARFGAP2	ENSGALG00000008247	ENSGALT00000013425, ENSGALT00000061193	5	5:23201926-23211313:+1	ADP ribosylation factor GTPase activating protein 2	56.715	60.425	55.13	59.209	60.598	52.72	57.466	54.118	56.771	59.643	56.75	47.2958	54.824	55.128	50.436	56.046	56.061	56.195	0.997615	60.598	0.997615
ARFGAP3	ENSGALG00000014140	ENSGALT00000022879, ENSGALT00000050341, ENSGALT00000057685	1	1:68427144-68530323:-1	ADP ribosylation factor GTPase activating protein 3	74.642	70.626	71.498	73.28	72.131	64.924	80.079	61.12	75.706	81.418	83.42	58.2092	78.552	57.688	66.865	67.686	67.087	72.875	0.920576	83.42	0.920576
ARFGEF1	ENSGALG00000034610	ENSGALT00000079624	2	2:115785451-115869427:-1	ADP ribosylation factor guanine nucleotide exchange factor 1	23.854	25.884	25.863	24.079	27.43	23.329	23.594	24.107	27.967	27.045	23.656	20.336	28.365	28.433	28.73	27.324	24.439	27.566	0.886563	28.73	0.886563
ARFGEF2	ENSGALG00000004663	ENSGALT00000007428	20	20:6557911-6589620:+1	ADP ribosylation factor guanine nucleotide exchange factor 2	13.575	13.208	15.375	10.901	16.423	11.904	10.608	12.289	14.574	12.645	11.337	14.6118	14.346	15.516	14.623	13.829	11.793	15.1	0.780993	16.423	0.780993
ARFIP1	ENSGALG00000041361	ENSGALT00000061768, ENSGALT00000065974, ENSGALT00000087579, XM_015276326, XM_015276328, XM_015276329, XM_015276330	4	4:34140530-34184212:+1	ADP-ribosylation factor interacting protein 1	102.481	104.813	107.282	97.959	92.402	97.306	98.69	104.487	105.574	103.604	98.527	83.307	100.502	91.964	103.68	102.518	101.231	99.647	1.0159	107.282	1.0159
ARFIP2	ENSGALG00000037839	ENSGALT00000071933, XM_015280929, XM_015280930	1	1:194413988-194418083:+1	ADP-ribosylation factor interacting protein 2	34.258	36.408	35.029	35.491	32.262	33.727	37.094	37.844	34.525	37.923	34.867	28.4372	36.226	33.473	35.959	38.014	35.622	36.6	0.973279	38.014	0.973279
ARFRP1	ENSGALG00000006101	ENSGALT00000009849	20	20:9829353-9839972:+1	ADP ribosylation factor related protein 1	52.557	45.122	41.998	48.271	50.051	44.612	43.739	46.458	49.489	47.13	39.769	41.5896	48.787	44.06	44.14	48.954	46.653	46.355	1.00643	50.051	1.00643
ARGLU1	ENSGALG00000016855	ENSGALT00000027231, ENSGALT00000085545, ENSGALT00000087545	1	1:141032141-141042349:+1	arginine and glutamate rich 1	380.628	342.967	325.196	354.926	366.618	385.805	338.676	416.943	339.848	332.013	323.325	280.943	338.198	369.356	391.061	399.053	372.797	343.754	1.08449	416.943	1.08449
ARHGAP1	ENSGALG00000042357	ENSGALT00000053465, ENSGALT00000079282, XM_004941589, XM_015287238, XM_015287239, XM_015287240, XM_015287241, XM_015287242	5	5:23454031-23475701:+1	Rho GTPase activating protein 1	76.74	75.936	86.214	71.123	72.929	78.312	78.019	67.734	77.037	75.279	71.524	63.0026	74.612	70.232	71.53	76.024	70.613	73.314	0.963158	86.214	0.963158
ARHGAP10	ENSGALG00000010031	ENSGALT00000016293, XM_015276676, XM_015276677	4	4:32240431-32368307:+1	Rho GTPase activating protein 10	29.995	26.658	35.794	22.377	25.005	24.27	23.152	27.057	27.571	24.694	30.847	23.7648	25.148	23.342	38.796	23.465	28.289	25.879	1.09313	38.796	1.09313
ARHGAP11A	no Ensembl gene ID assigned	XM_015287342, XM_015287343	.	.	Rho GTPase activating protein 11A	8.315	10.044	9.532	10	13.369	7.478	10.844	5.191	9.901	10.923	10.076	9.47275	8.129	7.751	6.755	4.12	13.252	9.53	1.39056	13.369	1.39056
ARHGAP12	ENSGALG00000007254	ENSGALT00000011742, ENSGALT00000060659, XM_015282117, XM_015282118, XM_015282119, XM_015282120, XM_015282121, XM_015282122, XM_015282123, XM_015282124	2	2:14265597-14327923:+1	Rho GTPase activating protein 12	37.618	41.611	42.384	36.469	36.611	31.877	31.695	36.976	40.028	35.443	35.875	32.0164	35.006	37.431	42.662	43.524	45.441	39.197	1.1593	45.441	1.1593
ARHGAP15	ENSGALG00000012421	ENSGALT00000037826, ENSGALT00000064878, ENSGALT00000075184	7	7:32874820-33193628:+1	Rho GTPase activating protein 15	77.335	83.903	67.904	71.08	101.964	75.87	67.797	61.533	68.273	71.188	68.409	61.4444	73.156	79.694	58.835	63.353	74.314	65.002	1.14326	101.964	1.14326
ARHGAP17	ENSGALG00000041213	ENSGALT00000068374, XM_004945256, XM_004945258, XM_004945259, XM_015294471, XM_414864	14	14:6581985-6654458:-1	Rho GTPase activating protein 17	119.019	114.031	116.361	120.689	113.873	119.372	115.849	120.359	115.209	113.287	104.206	96.82	114.742	128.014	123.064	132.695	125.814	119.483	1.05299	132.695	1.05299
ARHGAP18	ENSGALG00000031843	ENSGALT00000070593, XM_015284131	3	3:58213348-58270372:+1	Rho GTPase activating protein 18	79.345	72.575	75.615	77.401	68.306	68.077	68.335	83.762	72.917	68.362	66.365	61.5872	82.643	94.07	88.035	88.21	78.875	86.526	0.911576	94.07	0.911576
ARHGAP20	ENSGALG00000017150	ENSGALT00000027700	1	1:179517182-179576104:+1	Rho GTPase activating protein 20	9.817	5.914	7.788	10.396	8.107	7.796	6.898	10.229	7.37	7.213	10.37	6.983	5.078	7.123	11.729	11.757	6.026	5.766	1.04509	11.757	1.04509
ARHGAP21	ENSGALG00000007721	ENSGALT00000012520, XM_015281379, XM_015281380, XM_015281381, XM_015281382	2	2:16798393-16935393:+1	Rho GTPase activating protein 21	41.341	39.4	42.168	36.696	35.074	35.507	40.657	38.11	42.655	37.727	36.109	32.321	37.944	48.797	55.719	51.396	42.373	49.745	0.851804	55.719	0.851804
ARHGAP24	ENSGALG00000011124	ENSGALT00000018134, XM_004941111, XM_004941112, XM_004941116, XM_015276489, XM_015276490, XM_015276491, XM_015276493, XM_015276494, XM_015276495, XM_420552	4	4:46380881-46407320:-1	Rho GTPase activating protein 24	36.333	29.343	25.816	30.204	26.824	35.055	26.837	31.475	29.377	25.554	28.017	25.1392	29.081	33.477	37.821	45.93	31.056	34.822	0.89185	45.93	0.89185
ARHGAP25	ENSGALG00000035194	ENSGALT00000049938, ENSGALT00000054626, XM_015297303	22	22:300019-316574:-1	Rho GTPase activating protein 25	24.257	28.602	23.089	24.14	29.383	25.914	23.011	26.433	23.61	24.911	23.062	24.4176	25.881	29.136	27.234	27.01	26.43	24.273	1.08886	29.383	1.08886
ARHGAP26	ENSGALG00000033938	ENSGALT00000049656, ENSGALT00000065201, ENSGALT00000070058, XM_015294013	13	13:17375824-17476484:+1	Rho GTPase activating protein 26	47.345	58.442	53.163	54.526	46.805	47.963	46.503	51.398	49.682	53.498	49.761	45.2952	51.077	53.605	48.678	57.983	50.533	49.202	1.02705	58.442	1.02705
ARHGAP27	no Ensembl gene ID assigned	XM_015299363	.	.	Rho GTPase activating protein 27	16.375	18.477	15.222	16.826	20.533	19.277	18.971	23.12	17.111	17.847	16.913	16.725	17.876	16.984	14.127	16.403	18.013	13.868	1.29889	23.12	1.29889
ARHGAP29	ENSGALG00000005683	ENSGALT00000009113, ENSGALT00000044091, ENSGALT00000083003, XM_015290631, XM_015290633, XM_015290634	8	8:13620637-13671273:+1	Rho GTPase activating protein 29	37.25	34.644	33.773	30.015	35.681	32.892	31.663	29.695	34.294	33.375	30.043	28.7364	28.988	33.148	35.577	33.326	28.676	34.385	0.833968	35.681	0.833968
ARHGAP31	ENSGALG00000015077	ENSGALT00000024321	1	1:80711561-80764144:+1	Rho GTPase activating protein 31	49.55	53.416	61.81	38.316	45.077	44.718	34.495	50.8	60.409	58.625	46.503	40.8184	56.303	67.697	74.222	68.896	48.264	74.659	0.646459	74.659	0.646459
ARHGAP35	ENSGALG00000036101	ENSGALT00000051503, ENSGALT00000065617, XM_003643760	KQ759559.1	KQ759559.1:5886-15105:+1	Rho GTPase activating protein 35	14.223	12.749	13.376	14.28	13.438	16.681	15.356	17.52	14.023	15.121	14.516	13.657	13.346	11.191	12.691	14.5	13.947	11.471	1.21585	17.52	1.21585
ARHGAP36	no Ensembl gene ID assigned	XM_015278528, XM_015278529, XM_015278530	.	.	Rho GTPase activating protein 36	9.264	9.447	8.848	6.76	7.535	11.253	7.083	12.643	5.669	9.733	8.101	8.57975	8.361	14.695	12.702	9.912	8.964	11.014	0.813873	14.695	0.813873
ARHGAP39	no Ensembl gene ID assigned	XM_004946888, XM_004946889	.	.	Rho GTPase activating protein 39	8.748	8.961	8.62	9.776	6.835	10.044	8.923	10.646	9.354	9.98	9.211	9.02625	9.622	9.547	10.56	10.632	9.113	9.998	0.911482	10.646	0.911482
ARHGAP40	ENSGALG00000003550	ENSGALT00000005616, ENSGALT00000069973, XM_015296353, XM_015296354	20	20:3848253-3884004:-1	Rho GTPase activating protein 40	40.346	28.41	36.461	28.888	26.417	31.481	42.717	32.975	41.282	36.219	32.944	30.821	32.946	41.963	44.669	34.713	31.525	40.32	0.78187	44.669	0.78187
ARHGAP42	ENSGALG00000017196	ENSGALT00000027794	1	1:183296518-183451526:-1	Rho GTPase activating protein 42	21.558	15.541	20.558	14.727	16.098	16.007	14.962	14.928	21.583	18.967	16.137	14.6768	16.75	26.42	22.485	20.087	18.571	24.41	0.760795	26.42	0.760795
ARHGAP5	ENSGALG00000009992	ENSGALT00000016236	5	5:34703929-34739968:+1	Rho GTPase activating protein 5	62.193	57.411	62.939	50.394	58.203	51.626	56.293	49.894	70.773	73.569	47.932	47.5874	53.714	69.752	59.958	64.154	55.53	71.41	0.777622	73.569	0.777622
ARHGAP6	no Ensembl gene ID assigned	XM_004938400, XM_015273809, XM_015273814, XM_015273826, XM_416840	.	.	Rho GTPase activating protein 6	24.048	19.164	16.777	21.377	20.05	18.609	17.564	19.922	16.688	25.318	18.867	20.3415	16.335	19.018	19.523	23.01	21.447	18.166	1.18061	25.318	1.18061
ARHGDIA	ENSGALG00000008443	ENSGALT00000013753	18	18:10022900-10031707:-1	Rho GDP dissociation inhibitor alpha	690.684	766.153	727.498	742.365	745.381	693.859	732.644	651.477	704.95	729.452	716.52	588.94	715.625	681.731	691.063	629.299	744.886	692.551	1.07557	766.153	1.07557
ARHGDIB	ENSGALG00000011738	ENSGALT00000030630, ENSGALT00000056960, ENSGALT00000083156, ENSGALT00000085351	1	1:48011198-48019515:+1	Rho GDP dissociation inhibitor beta	689.92	729.837	615.603	686.065	753.255	814.346	697.648	665.537	596.054	617.144	743.085	544.485	647.698	647.566	632.267	627.067	610.773	660.609	0.924561	814.346	0.924561
ARHGEF10	ENSGALG00000016350	ENSGALT00000026373, ENSGALT00000056051, XM_015284923, XM_015284924, XM_015284926	3	3:91225080-91324009:-1	Rho guanine nucleotide exchange factor (GEF) 10	10.877	9.418	12.467	10.232	8.421	8.788	10.787	12.398	14.089	13.1	11.151	9.1988	11.915	11.046	13.127	11.285	9.857	11.904	0.828041	14.089	0.828041
ARHGEF10L	ENSGALG00000043128	ENSGALT00000069949, ENSGALT00000080197, XM_004947293, XM_004947295, XM_004947296, XM_004947297, XM_015296958, XM_015296960, XM_015296961, XM_015296962	21	21:117333-138142:-1	Rho guanine nucleotide exchange factor (GEF) 10-like	20.484	21.644	21.06	22.826	20.357	19.823	21.663	27.188	21.148	20.767	19.605	21.4028	22.864	25.5	23.37	24.113	24.329	18.632	1.30576	27.188	1.30576
ARHGEF11	ENSGALG00000039163	ENSGALT00000049879, ENSGALT00000059522, ENSGALT00000066637, ENSGALT00000067188, ENSGALT00000081060, XM_015298444, XM_015298445, XM_015298446, XM_015298447, XM_015298449, XM_015298450, XM_015298451, XM_015298452, XM_015298453, XM_015298454, XM_015298455, XM_015298456	25	25:1357719-1378793:+1	Rho guanine nucleotide exchange factor (GEF) 11	27.74	29.146	30.4	32.124	26.081	31.847	32.435	39.115	31.716	34.732	33.255	28.882	31.992	27.378	30.423	35.891	29.065	29.427	0.987698	39.115	0.987698
ARHGEF12	ENSGALG00000006663	ENSGALT00000010780, ENSGALT00000070883, XM_015298184	24	24:3718300-3780408:-1	Rho guanine nucleotide exchange factor (GEF) 12	56.069	50.538	54.63	50.985	47.579	52.661	39.658	46.88	54.236	49.295	47.284	47.2444	55.117	56.757	61.455	58.527	48.393	53.342	0.907221	61.455	0.907221
ARHGEF16	ENSGALG00000001058	ENSGALT00000001585, XM_004947371, XM_004947372, XM_417549	21	21:1013086-1019368:-1	Rho guanine nucleotide exchange factor (GEF) 16	12.224	9.817	10.454	10.492	11.134	11.606	10.659	13.366	10.259	10.574	9.606	12.7974	9.532	11.172	12.198	12.76	12.027	13.011	0.924372	13.366	0.924372
ARHGEF17	no Ensembl gene ID assigned	XM_015280995	.	.	Rho guanine nucleotide exchange factor (GEF) 17	6.836	5.534	6.563	6.42	5.38	8.509	7.829	10.434	6.16	7.391	7.204	6.33825	6.919	6.895	6.563	8.312	7.177	6.287	1.14156	10.434	1.14156
ARHGEF18	no Ensembl gene ID assigned	XM_015300162, XM_015300163, XM_015300164, XM_015300165, XM_418249	.	.	Rho/Rac guanine nucleotide exchange factor (GEF) 18	15.969	15.915	16.319	12.713	16.058	15.824	14.163	13.155	15.057	14.528	13.293	15.229	17.384	15.823	14.062	15.148	15.051	14.868	1.01231	17.384	1.01231
ARHGEF26	ENSGALG00000010352	ENSGALT00000016857, ENSGALT00000074477	9	9:23309859-23353078:-1	Rho guanine nucleotide exchange factor 26	16.299	17.234	20.073	17.114	14.974	18.986	17.109	16.899	20.341	19.451	17.498	15.944	21.543	21.252	19.689	20.505	17.956	16.225	1.10669	21.543	1.10669
ARHGEF3	ENSGALG00000005481	ENSGALT00000008805, XM_015293068, XM_015293069, XM_015293070	12	12:8432702-8463996:-1	Rho guanine nucleotide exchange factor (GEF) 3	43.085	46.76	33.615	44.507	55.879	44.462	40.388	35.599	43.848	39.411	43.285	35.9934	47.045	36.989	41.412	43.522	38.003	33.327	1.14031	55.879	1.14031
ARHGEF39	ENSGALG00000002599	ENSGALT00000004088	Z	Z:9282639-9296314:+1	Rho guanine nucleotide exchange factor 39	14.002	17.42	34.871	13.985	18.219	26.637	14.867	8.201	19.967	13.411	21.655	20.0695	14.859	18.805	16.125	8.48	20.983	15.088	1.39071	34.871	1.39071
ARHGEF6	ENSGALG00000006439	ENSGALT00000010390, ENSGALT00000051548, XM_015278264, XM_015278265	4	4:4402043-4431398:-1	Rac/Cdc42 guanine nucleotide exchange factor (GEF) 6	80.629	77.126	70.257	78.774	82.174	78.865	75.234	72.771	75.349	80.064	74.293	62.1572	77.76	77.628	77.317	77.967	77.584	65.233	1.18934	82.174	1.18934
ARHGEF7	ENSGALG00000031009	ENSGALT00000058310, XM_003640531, XM_004938544, XM_004938545, XM_004938547, XM_015277869	1	1:139355134-139413259:+1	Rho guanine nucleotide exchange factor (GEF) 7	31.792	33.23	35.3	23.779	28.148	30.864	28.934	35.381	32.06	31.028	29.576	25.0202	27.902	33.055	43.81	34.728	33.583	38.112	0.881166	43.81	0.881166
ARHGEF9	ENSGALG00000007608	ENSGALT00000012303, ENSGALT00000059157, XM_004940783, XM_004940784, XM_004940785, XM_015278575, XM_015278576, XM_015278577, XM_015278578, XM_015278580, XM_015278581, XM_420291	4	4:11861715-11920370:+1	Cdc42 guanine nucleotide exchange factor (GEF) 9	24.957	23.172	25.097	23.435	25.428	24.407	25.924	28.546	28.477	26.138	24.502	20.1322	28.546	26.032	28.01	27.22	22.616	26.729	0.846122	28.546	0.846122
ARID1A	ENSGALG00000029316	ENSGALT00000050382, ENSGALT00000081482, XM_015297556, XM_015297557, XM_417693	23	23:33777-89058:-1	AT rich interactive domain 1A (SWI-like)	34.453	34.124	33.297	31.632	34.543	35.313	31.327	33.443	32.293	30.805	28.309	31.3012	35.432	32.844	31.352	33.442	32.538	32.863	0.99011	35.432	0.99011
ARID1B	ENSGALG00000013683	ENSGALT00000022247, XM_015284230, XM_015284232, XM_015284233, XM_015284234, XM_015284235, XM_015284236, XM_015284237, XM_015284238	3	3:51335816-51624319:+1	AT rich interactive domain 1B (SWI1-like)	28.144	26.98	27.037	26.59	29.372	26.484	29.527	24.309	27.147	28.595	26.949	22.3502	27.663	25.554	27.171	26.231	26.095	28.16	0.926669	29.527	0.926669
ARID2	ENSGALG00000033074	ENSGALT00000048984, ENSGALT00000068017, XM_004937551, XM_004937554	1	1:30752198-30856043:+1	AT rich interactive domain 2 (ARID, RFX-like)	16.785	15.093	14.698	15.686	17.302	15.238	15.722	14.043	15.313	15.25	14.733	12.6524	14.616	19.711	17.277	14.995	16.755	17.389	0.96354	19.711	0.96354
ARID3A	ENSGALG00000026231	ENSGALT00000044479	28	28:2875145-2898594:+1	AT-rich interaction domain 3A	22.548	22.52	20.761	23.099	25.044	25.788	23.553	25.094	19.864	21.455	21.415	23.3856	21.902	19.5	19.543	21.455	25.635	18.212	1.40759	25.788	1.40759
ARID3B	ENSGALG00000001376	ENSGALT00000002097	10	10:2418109-2443420:-1	AT-rich interaction domain 3B	12.668	12.347	13.287	12.395	13.495	13.309	12.303	13.989	13.904	14.105	14.606	12.1394	13.688	13.418	14.024	12.849	13.288	12.419	1.06997	14.606	1.06997
ARID4A	ENSGALG00000012037	ENSGALT00000000022, ENSGALT00000056398, ENSGALT00000075080, XM_015287508, XM_015287509	5	5:55351968-55395918:-1	AT rich interactive domain 4A (RBP1-like)	31.961	33.149	30.148	29.071	33.438	29.347	28.539	28.66	28.408	27.397	24.846	25.8658	30.32	32.178	32.733	26.864	28.703	31.347	0.915654	33.438	0.915654
ARID4B	ENSGALG00000034003	ENSGALT00000058666, ENSGALT00000060614, ENSGALT00000088353, XM_004935477	3	3:38241567-38329305:+1	AT rich interactive domain 4B (RBP1-like)	30.117	29.054	30.518	26.967	31.129	29.408	28.248	30.766	30.393	27.673	25.864	23.9312	28.526	32.179	33.813	28.78	31.714	31.748	0.998929	33.813	0.998929
ARID5A	ENSGALG00000039206	ENSGALT00000073275, XM_015297451, XM_015297452	22	22:2802815-2806073:-1	AT-rich interaction domain 5A	15.997	17.061	19.699	17.453	12.977	18.522	15.665	24.002	13.919	21.028	16.039	18.442	15.642	18.301	19.311	19.059	17.404	17.332	1.00415	24.002	1.00415
ARID5B	ENSGALG00000031534	ENSGALT00000053154, XM_015288120, XM_015288121, XM_015288122, XM_015288123, XM_015288124, XM_015288125, XM_015288127, XM_015288128	6	6:8297642-8403485:-1	AT rich interactive domain 5B (MRF1-like)	16.143	14.473	18.194	13.347	14.078	16.454	14.7	15.088	13.208	14.482	15.146	13.6314	15.534	15.315	17.425	16.782	14.631	18.875	0.775152	18.875	0.775152
ARIH1	ENSGALG00000001901	ENSGALT00000002788, ENSGALT00000081066	10	10:1563315-1611686:+1	ariadne RBR E3 ubiquitin protein ligase 1	91.926	85.921	84.495	77.694	85.928	84.027	85.139	85.897	80.148	76.704	76.428	70.0072	79.028	69.558	75.32	80.307	69.516	82.856	0.838998	85.928	0.838998
ARIH2	ENSGALG00000006956	ENSGALT00000011269, ENSGALT00000044557, ENSGALT00000063242	12	12:11697397-11726287:-1	ariadne RBR E3 ubiquitin protein ligase 2	33.951	37.139	38.036	34.38	33.599	32.57	33.225	36.523	35.949	33.554	34.282	31.1012	38.743	32.641	31.082	33.579	29.668	32.096	0.924352	38.743	0.924352
ARL1	ENSGALG00000011651	ENSGALT00000019040, ENSGALT00000086697	1	1:47732183-47737782:-1	ADP ribosylation factor like GTPase 1	233.765	249.605	228.33	248.873	195.348	226.445	268.838	194.396	242.463	247.68	277.673	192.315	214.852	235.985	257.178	257.673	217.688	235.843	0.923021	277.673	0.923021
ARL13B	ENSGALG00000015412	ENSGALT00000024861, ENSGALT00000075594, XM_004938311, XM_004938312, XM_004938313, XM_015297922	1	1:89700493-89743259:+1	ADP-ribosylation factor-like 13B	27.627	26.662	31.829	30.169	25.739	28.518	30.581	26.085	30.784	26.655	27.654	23.4574	29.475	29.675	27.998	25.868	25.336	29.971	0.845351	31.829	0.845351
ARL14EP	ENSGALG00000012139	ENSGALT00000019831, ENSGALT00000040146, ENSGALT00000066671, ENSGALT00000090025	5	5:4538541-4545797:+1	ADP ribosylation factor like GTPase 14 effector protein	60.957	58.789	61.66	59.979	60.71	59.16	67.891	55.826	66.196	59.931	57.719	49.277	66	70.465	63.814	64.998	56.963	60.393	0.943205	70.465	0.943205
ARL15	ENSGALG00000014911	ENSGALT00000024048, ENSGALT00000074103, ENSGALT00000081824, XM_015277567	Z	Z:16203913-16414421:-1	ADP-ribosylation factor-like 15	41.455	37.326	49.193	37.885	34.349	46.365	42.15	44.237	51.772	41.539	45.619	41.4648	40.428	44.692	54.835	39.82	44.381	47.014	0.943995	54.835	0.943995
ARL2BP	ENSGALG00000039116	ENSGALT00000056563, ENSGALT00000058334, ENSGALT00000061751, ENSGALT00000078279, XM_015301809	11	11:796419-801639:+1	ADP-ribosylation factor-like 2 binding protein	29.291	30.745	30.573	35.364	27.697	24.184	33.164	25.118	27.957	31.825	27.39	27.3946	30.078	33.018	29.428	38.471	28.417	30.941	0.918425	38.471	0.918425
ARL3	no Ensembl gene ID assigned	XM_421730	.	.	ADP-ribosylation factor-like 3	18.12	19.4	21.735	21.556	17.848	18.039	20.706	14.229	19.149	18.572	20.167	20.2027	18.65	19.056	19.059	18.817	16.536	21.13	0.782584	21.735	0.782584
ARL4A	ENSGALG00000027757	ENSGALT00000043011	2	2:26855855-26856457:+1	ADP ribosylation factor like GTPase 4A	156.518	135.736	98.182	137.173	112.852	134.696	137.962	143.916	117.211	137.28	111.641	105.922	123.853	158.902	109.73	114.776	155.511	140.298	1.10843	158.902	1.10843
ARL4C	ENSGALG00000021021	ENSGALT00000033786	7	7:5719533-5720111:-1	ADP ribosylation factor like GTPase 4C	43.445	54.057	51.278	62.816	47.573	50.266	44.598	42.692	40.441	47.634	42.184	43.7192	52.219	47.942	67.304	51.434	54.264	44.056	1.23171	67.304	1.23171
ARL5A	ENSGALG00000041099	ENSGALT00000081061, XM_015301618	AADN04000639.1	AADN04000639.1:84395-91343:-1	ADP-ribosylation factor-like 5A	113.794	147.297	136.668	128.15	142.56	125.47	125.697	122.493	133.377	122.492	125.219	131.477	141.969	120.993	133.318	119.223	126.9	124.651	1.01804	147.297	1.01804
ARL5B	ENSGALG00000008557	ENSGALT00000013939, ENSGALT00000086811, XM_015281384	2	2:19106290-19122391:-1	ADP-ribosylation factor-like 5B	76.28	77.138	84.647	61.609	67.903	71.303	67.713	86.117	79.512	80.512	74.25	60.3348	80.873	77.441	85.889	97.858	75.09	87.234	0.860788	97.858	0.860788
ARL6	ENSGALG00000019215	ENSGALT00000030410, ENSGALT00000081763, ENSGALT00000083503, ENSGALT00000088454, XM_015296312	1	1:91211079-91229743:+1	ADP-ribosylation factor-like 6	18.277	17.08	18.11	16.264	19.784	14.076	20.854	18.404	21.437	18.594	19.445	14.1462	18.79	17.902	17.559	16.372	14.994	17.983	0.833787	21.437	0.833787
ARL6IP4	no Ensembl gene ID assigned	XM_015275609	.	.	ADP-ribosylation factor-like 6 interacting protein 4	16.593	15.802	14.077	16.326	16.139	18.395	16.696	20.586	16.045	15.979	15.747	15.6995	17.22	16.037	17.816	16.082	15.488	15.62	0.991549	20.586	0.991549
ARL6IP5	ENSGALG00000038904	ENSGALT00000055861	12	12:15348518-15358050:+1	PRA1 family protein 3	139.973	155.634	142.492	156.108	142	134.867	157.227	158.858	155.157	148.997	146.091	121.241	144.915	144.772	150.516	162.779	140.545	138.866	1.01209	162.779	1.01209
ARL8A	ENSGALG00000000606	ENSGALT00000040899	26	26:344889-354803:-1	ADP ribosylation factor like GTPase 8A	89.574	104.921	97.668	107.357	96.975	101.578	100.571	106.235	104.857	94.053	92.859	85.104	92.309	85.585	98.567	100.399	108.57	90.351	1.20165	108.57	1.20165
ARL8B	ENSGALG00000008314	ENSGALT00000013532, XM_015293177, XM_015293178	12	12:18642877-18655919:+1	ADP-ribosylation factor-like 8B	100.346	113.334	107.393	108.216	105.416	108.937	101.896	94.835	108.142	100.033	103.622	88.2578	101.997	104.322	106.516	108.243	109.51	110.453	0.991462	113.334	0.991462
ARL9	ENSGALG00000026653	ENSGALT00000045113	4	4:49584046-49587727:+1	ADP ribosylation factor like GTPase 9	66.642	70.618	68.162	71.522	96.027	76.343	79.409	72.743	76.589	80.278	64.752	56.1888	79.843	73.154	65.189	68.893	72.574	70.052	1.036	96.027	1.036
ARMC1	ENSGALG00000036567	ENSGALT00000052610, ENSGALT00000079794, XM_015282727	2	2:115183808-115214033:-1	armadillo repeat containing 1	51.65	52.419	55.694	49.292	45.833	47.631	49.275	45.494	52	48.95	53.297	42.211	53.388	51.481	52.311	55.256	52.051	52.187	0.997394	55.694	0.997394
ARMC10	no Ensembl gene ID assigned	XM_004934739, XM_415964	.	.	armadillo repeat containing 10	16.572	12.941	12.067	11.096	14.36	9.17	13.029	8.137	12.039	15.408	11.839	13.169	14.136	15.71	10.984	8.576	10.811	9.994	1.08175	15.71	1.08175
ARMC6	ENSGALG00000003024	ENSGALT00000004779	28	28:3671339-3676081:-1	armadillo repeat containing 6	35.198	38.243	35.362	36.701	36.343	38.891	39.185	42.021	38.248	37.43	37.679	34.7008	36.148	32.395	34.184	37.746	33.44	36.716	0.910775	42.021	0.910775
ARMC7	ENSGALG00000007961	ENSGALT00000012930, ENSGALT00000086555, XM_015295399	18	18:10749358-10751459:+1	armadillo repeat containing 7	26.92	30.418	27.347	27.847	26.005	26.28	28.104	30.424	27.909	28.516	27.012	26.1064	26.65	28.867	28.329	27.983	27.751	25.169	1.10259	30.424	1.10259
ARMC8	ENSGALG00000040889	ENSGALT00000047618, ENSGALT00000086065, ENSGALT00000086228, XM_015291327, XM_015291328, XM_015291329, XM_015291330, XM_015291331, XM_015291332, XM_015291333, XM_015291334, XM_015291335	9	9:557105-617279:-1	armadillo repeat containing 8	37.65	37.715	38.997	39.068	37.299	35.202	36.205	35.874	40.335	34.55	36.095	32.486	37.015	35.343	34.735	37.734	35.139	37.13	0.946378	40.335	0.946378
ARNT	ENSGALG00000000751	ENSGALT00000029129, ENSGALT00000046934, ENSGALT00000050457, ENSGALT00000070053, ENSGALT00000087572	25	25:2589833-2610503:-1	aryl hydrocarbon receptor nuclear translocator	83.742	84.406	80.86	87.743	82.588	89.162	87.469	102.077	83.241	84.327	87.203	72.3502	84.006	78.948	87.368	89.246	85.446	80.491	1.06156	102.077	1.06156
ARNTL	ENSGALG00000005378	ENSGALT00000008634, ENSGALT00000078497, XM_015286334, XM_015286335, XM_015286336	5	5:7560411-7605351:-1	aryl hydrocarbon receptor nuclear translocator-like	49.353	43.587	41.617	39.474	42.267	39.431	46.273	46.388	45.102	48.704	46.247	35.8062	47.731	42.707	50.117	58.268	40.932	47.771	0.856838	58.268	0.856838
ARNTL2	ENSGALG00000014096	ENSGALT00000022820, XM_015289844, XM_015289853, XM_015289857, XM_015289859, XM_015289865, XM_015289868, XM_015289873, XM_015289880	1	1:68192301-68228416:+1	aryl hydrocarbon receptor nuclear translocator-like 2	17.674	17.502	17.88	19.577	16.522	16.408	17.252	20.053	17.232	18.964	17.855	14.7266	16.758	21.277	16.618	18.135	18.293	18.371	0.995754	21.277	0.995754
ARPC1A	no Ensembl gene ID assigned	XM_015294248, XM_015294249	.	.	actin related protein 2/3 complex, subunit 1A, 41kDa	7.262	8.468	6.887	10.659	5.363	10.335	9.654	10.024	14.269	7.256	9.236	8.319	9.719	10.23	12.075	10.477	8.58	10.992	0.780568	14.269	0.780568
ARPC1B	ENSGALG00000032588	ENSGALT00000063494, ENSGALT00000089759	14	14:4384127-4390002:+1	actin related protein 2/3 complex subunit 1B	236.432	308.54	283.26	246.116	299.819	262.945	234.593	249.563	222.403	239.125	228.675	217.67	253.111	240.714	233.705	222.005	244.857	210.085	1.16551	308.54	1.16551
ARPC2	ENSGALG00000011452	ENSGALT00000018675, ENSGALT00000085560, ENSGALT00000088461	7	7:22696571-22713891:-1	actin related protein 2/3 complex subunit 2	697.948	726.725	687.501	725.752	668.279	635.372	687.608	691.192	731.107	763.967	704.549	568.985	707.101	694.813	687.463	676.484	705.378	673.18	1.04783	763.967	1.04783
ARPC3	ENSGALG00000003820	ENSGALT00000006056	15	15:5321668-5326598:+1	actin related protein 2/3 complex subunit 3	756.781	848.039	778.488	761.825	817.84	724.302	739.288	798.404	791.653	779.117	728.315	632.027	762.782	833.735	790.185	779.422	854.223	814.11	1.04927	854.223	1.04927
ARPC4	ENSGALG00000006691	ENSGALT00000010814	12	12:11506589-11508357:+1	actin related protein 2/3 complex subunit 4	560.852	603.685	595.098	636.773	600.063	586.385	586.212	632.905	598.433	655.875	629.729	481.682	581.014	618.34	630.926	610.537	652.279	538.668	1.21091	655.875	1.21091
ARPC5	ENSGALG00000020927	ENSGALT00000039377, ENSGALT00000073297	8	8:7647635-7653452:-1	actin related protein 2/3 complex subunit 5	510.902	613.358	538.064	567.32	575.212	530.884	515.068	508.588	545.059	562.137	541.874	447.529	504.349	554.519	510.297	490.515	583.989	525.673	1.11094	613.358	1.11094
ARPC5L	ENSGALG00000001014	ENSGALT00000001496, XM_015279852	17	17:10066626-10069746:-1	actin related protein 2/3 complex, subunit 5-like	41.956	45.673	40.949	44.176	47.765	43.171	41.712	41.335	41.631	43.637	41.942	37.9508	45.649	40.075	41.121	45.305	48.76	38.681	1.26057	48.76	1.26057
ARPP19	ENSGALG00000017370	ENSGALT00000039081	10	10:8721261-8730500:+1	cAMP regulated phosphoprotein 19	229.366	230.331	233.162	248.769	228.36	236.559	208.644	210.001	240.347	220.604	226.536	190.326	232.393	209.23	224.75	206.612	225.977	238.575	0.947195	248.769	0.947195
ARR3	ENSGALG00000004251	ENSGALT00000006763, ENSGALT00000076402, XM_015278319	4	4:1253552-1260151:+1	arrestin 3, retinal	18.657	20.861	15.822	22.014	18.789	19.34	21.135	22.695	15.783	19.219	21.452	16.2708	19.023	20.821	19.073	18.759	19.568	15.671	1.24868	22.695	1.24868
ARRDC1	ENSGALG00000008475	ENSGALT00000013811, ENSGALT00000050210, XM_015279526	17	17:2456073-2482710:+1	arrestin domain containing 1	16.307	18.092	17.259	19.848	22.226	20.09	17.37	21.614	20.436	18.263	16.097	17.7012	17.023	15.499	16.474	15.716	18.464	16.723	1.10411	22.226	1.10411
ARRDC2	ENSGALG00000003527	ENSGALT00000052073, XM_001233359, XM_015300167	28	28:4063103-4065550:-1	arrestin domain containing 2	23.533	21.351	15.47	23.067	22.82	27.499	21.033	32.992	18.921	22.414	17.959	22.2842	25.81	23.774	27.336	23.894	22.531	26.07	0.86425	32.992	0.86425
ARRDC3	ENSGALG00000025915	ENSGALT00000044087, XM_015280550	Z	Z:59332839-59343581:+1	arrestin domain containing 3	24.21	38.545	21.47	34.563	28.596	53.732	35.775	36.63	38.265	26.393	30.872	29.697	28.315	98.246	43.918	22.542	44.121	36.1	1.22219	98.246	1.22219
ARRDC4	ENSGALG00000007012	ENSGALT00000011347	10	10:16471589-16478235:+1	arrestin domain containing 4	21.352	19.796	21.343	16.557	18.101	16.369	15.914	18.564	21.258	16.434	17.116	17.8096	18.648	17.175	17.578	16.672	18.605	15.984	1.16398	21.343	1.16398
ARSA	ENSGALG00000035824	ENSGALT00000048685, ENSGALT00000082928, XM_015286904	1	1:106221-121695:-1	arylsulfatase A	18.162	19.221	15.679	17.979	18.823	19.521	17.897	17.407	18.9	16.983	16.735	14.4082	20.181	17.111	15.977	15.411	14.913	18.774	0.794343	20.181	0.794343
ARSB	ENSGALG00000004438	ENSGALT00000038612	Z	Z:22502430-22568199:+1	arylsulfatase B	26.362	26.533	40.675	26.75	25.121	35.666	25.566	24.51	41.718	24.618	50.926	30.08	21.588	36.679	48.174	21.275	41.438	25.887	1.60073	50.926	1.60073
ARSH	no Ensembl gene ID assigned	XM_015277671, XM_015277672, XM_015277673	.	.	arylsulfatase family, member H	18.385	12.109	9.847	9.22	7.981	11.454	14.911	12.178	12.848	14.552	14.444	12.3902	9.65	14.074	13.832	13.878	12.582	12.294	1.02343	14.911	1.02343
ARSI	ENSGALG00000005616	ENSGALT00000009011	13	13:13183770-13186780:+1	arylsulfatase family member I	5.294	5.564	7.499	7.336	4.913	6.692	7.623	12.242	5.592	5.131	6.841	7.7386	2.714	14.317	3.216	6.366	4.588	4.59	0.999564	14.317	0.999564
ARSK	ENSGALG00000014672	ENSGALT00000023643, ENSGALT00000063159, XM_015280522	Z	Z:57413321-57424586:-1	arylsulfatase family, member K	25.447	25.293	37.282	26.753	25.364	42.897	24.899	26.38	45.164	27.35	42.236	28.6937	24.237	55.621	51.878	23.71	50.294	29.644	1.6966	55.621	1.6966
ART7C	no Ensembl gene ID assigned	XM_003640602, XM_004938945	.	.	erythroblast NAD--arginine ADP-ribosyltransferase-like	67.052	14.784	17.559	18.761	38.085	53.586	34.879	35.086	38.889	20.265	18.418	29.539	18.992	9.631	55.634	18.896	26.326	31.647	0.831864	55.634	0.831864
ARTN	ENSGALG00000032098	ENSGALT00000077233	8	8:20406992-20407925:+1	artemin	6.607	8.871	6.64	10.137	6.959	12.898	12.3	13.294	7.791	12.571	10.729	8.051	6.46	9.45	11.405	14.9	13.587	8.225	1.65191	14.9	1.65191
ARV1	ENSGALG00000011155	ENSGALT00000031842	3	3:40721312-40724648:+1	ARV1 homolog, fatty acid homeostasis modulator	24.724	23.635	29.08	26.95	29.485	25.887	26.339	23.106	29.729	25.559	24.972	21.4778	29.759	29.596	25.959	26.198	28.802	28.92	0.99592	29.759	0.99592
ARVCF	ENSGALG00000043373	ENSGALT00000050747, XM_015275158, XM_015275159, XM_015275160, XM_015275161, XM_015275162, XM_015275164, XM_015275165, XM_015275166, XM_015275167, XM_015275168, XM_015275169, XM_015275170	15	15:1064142-1189296:-1	armadillo repeat gene deleted in velocardiofacial syndrome	20.633	19.804	29.285	19.728	16.588	20.27	22.659	20.931	34.431	30.846	27.114	20.89	31.756	24.778	27.192	19.214	18.837	26.389	0.71382	34.431	0.71382
AS3MT	ENSGALG00000008133	ENSGALT00000013199	6	6:23394646-23398836:+1	arsenite methyltransferase	44.365	37.283	37.627	47.232	39.381	40.161	47.247	35.622	32.8	39.273	43.204	34.5014	48.389	44.682	39.248	44.742	47.551	39.745	1.1964	48.389	1.1964
ASAH1	ENSGALG00000026364	ENSGALT00000044806, ENSGALT00000084266	4	4:63189333-63204571:+1	N-acylsphingosine amidohydrolase 1	148.755	151.872	139.509	171.705	168.664	137.568	141.091	161.333	143.857	128.61	139.811	123.168	147.477	159.073	174.846	152.196	151.625	158.121	0.958918	174.846	0.958918
ASAP1	ENSGALG00000037618	ENSGALT00000057725, ENSGALT00000065342, XM_015283133, XM_015283134, XM_015283135	2	2:140681764-140794785:-1	ArfGAP with SH3 domain, ankyrin repeat and PH domain 1	24.473	24.535	24.245	18.391	21.825	21.768	20.661	22.552	24.495	22.315	18.418	18.7288	21.806	20.649	27.23	25.941	21.003	23.525	0.892795	27.23	0.892795
ASAP2	ENSGALG00000016419	ENSGALT00000026486, ENSGALT00000076709, XM_015276070, XM_015276071, XM_015276073, XM_015276074, XM_015276075	3	3:96512108-96596917:+1	ArfGAP with SH3 domain, ankyrin repeat and PH domain 2	20.746	18.451	17.581	16.696	18.883	19.043	19.682	29.858	26.968	18.342	17.092	15.2948	19.354	29.69	28.134	28.168	27.944	27.85	1.00338	29.858	1.00338
ASAP3	ENSGALG00000036949	ENSGALT00000055607	23	23:2183588-2196148:-1	ArfGAP with SH3 domain, ankyrin repeat and PH domain 3	10.549	12.104	14.024	17.292	10.405	12.287	13.948	16.093	14.742	15.414	19.328	15.3938	17.861	12.639	13.79	16.075	14.112	15.68	0.9	19.328	0.9
ASB1	ENSGALG00000004272	ENSGALT00000006793, XM_004942513, XM_421885	7	7:5973865-5983496:+1	ankyrin repeat and SOCS box containing 1	12.292	11.901	12.125	12.135	13.613	13.587	14.404	11.91	13.031	13.442	13.462	11.0906	13.955	12.307	13.269	13.01	9.931	11.992	0.828135	14.404	0.828135
ASB5	ENSGALG00000010837	ENSGALT00000017617, ENSGALT00000053279, ENSGALT00000075006, ENSGALT00000081169, ENSGALT00000083530	4	4:44659402-44694034:-1	ankyrin repeat and SOCS box containing 5	11.784	10.897	13.068	11.758	11.537	12.675	12.392	12.725	12.737	12.859	14.005	10.3014	13.729	13.148	14.374	14.39	14.117	14.517	0.972446	14.517	0.972446
ASB6	ENSGALG00000004378	ENSGALT00000006983	17	17:6111390-6116397:-1	ankyrin repeat and SOCS box containing 6	17.614	17.282	17.161	15.739	16.102	18.19	15.066	18.328	15.865	15.062	14.326	16.9592	17.169	15.272	17.343	19.911	14.761	17.121	0.862158	19.911	0.862158
ASB7	ENSGALG00000007115	ENSGALT00000011525, ENSGALT00000049371	10	10:17354180-17382648:+1	ankyrin repeat and SOCS box containing 7	10.114	9.288	10.155	10.234	9.058	8.882	11.118	10.364	10.196	9.918	10.604	9.9582	10.48	10.831	10.953	10.119	9.845	10.508	0.936905	11.118	0.936905
ASB8	ENSGALG00000037396	ENSGALT00000072819, ENSGALT00000077964, ENSGALT00000087328	AADN04000745.1	AADN04000745.1:38341-41371:-1	Gallus gallus ankyrin repeat and SOCS box containing 8 (ASB8), mRNA.	12.594	13.988	14.005	12.643	13.513	14.917	13.353	14.667	11.163	12.538	13.18	13.3075	11.886	11.306	14.14	16.878	13.604	11.149	1.2202	16.878	1.2202
ASB9	ENSGALG00000016563	ENSGALT00000026730, ENSGALT00000049900, ENSGALT00000060051, ENSGALT00000060342, ENSGALT00000069696, ENSGALT00000070842, ENSGALT00000071655, ENSGALT00000084747, ENSGALT00000086828	1	1:122126014-122139309:+1	ankyrin repeat and SOCS box containing 9	15.067	16.719	6.642	8.715	11.301	11.146	7.217	5.501	9.422	6.333	6.073	9.6286	9.618	8.876	11.114	10.238	11.839	15.34	0.771773	16.719	0.771773
ASCC1	ENSGALG00000026019	ENSGALT00000007036, ENSGALT00000049666, ENSGALT00000050662, ENSGALT00000064387, ENSGALT00000070071, ENSGALT00000089611, ENSGALT00000090155	6	6:11469738-11497205:+1	activating signal cointegrator 1 complex subunit 1	36.988	43.766	40.125	43.185	44.69	39.205	40.748	39.956	38.986	45.332	43.745	34.0128	35.916	38.811	34.194	37.109	35.278	38.779	0.909719	45.332	0.909719
ASCC2	ENSGALG00000008059	ENSGALT00000013083, XM_015294899, XM_015294900, XM_015294903	15	15:11066501-11090937:+1	activating signal cointegrator 1 complex subunit 2	24.002	21.743	23.866	24.216	24.631	25.169	24.047	20.019	22.218	27.282	22.457	21.7654	23.157	24.1	24.768	25.424	23.266	23.983	0.970104	27.282	0.970104
ASCC3	ENSGALG00000015465	ENSGALT00000024935	3	3:70898793-71165070:+1	activating signal cointegrator 1 complex subunit 3	13.931	13.583	13.544	12.23	13.758	12.393	13.055	11.079	14.275	13.302	11.989	11.2576	14.12	13.431	14.699	13.681	12.314	14.122	0.871973	14.699	0.871973
ASF1	ENSGALG00000014887	ENSGALT00000037366, ENSGALT00000073491	3	3:62944793-62955222:-1	Histone chaperone ASF1	140.844	132.898	132.662	129.53	139.948	125.538	133.493	100.672	138.577	123.742	132.798	107.787	126.878	117.128	101.728	106.263	132.684	123.022	1.07854	139.948	1.07854
ASH1L	ENSGALG00000014638	ENSGALT00000023591, XM_015298652, XM_015298653, XM_015298654	25	25:2206557-2239618:-1	ash1 (absent, small, or homeotic)-like (Drosophila)	37.993	35.133	39.56	34.793	34.123	37.125	34.941	41.897	38.641	37.644	33.156	34.4958	36.869	39.195	40.819	39.663	36.466	39.864	0.91476	41.897	0.91476
ASH2L	ENSGALG00000003233	ENSGALT00000005118, XM_015297368	22	22:2281515-2288928:+1	ash2 (absent, small, or homeotic)-like (Drosophila)	37.893	39.989	35.946	35.744	35.264	38.61	36.184	39.688	38.318	35.969	36.683	34.3144	39.272	34.272	33.973	38.397	36.358	35.882	1.01327	39.989	1.01327
ASL2	ENSGALG00000002576	ENSGALT00000004043, ENSGALT00000080158, ENSGALT00000080684, ENSGALT00000084351, ENSGALT00000085143, XM_015295737	19	19:4919234-4928185:-1	argininosuccinate lyase	13.969	22.23	20.159	16.614	20.369	13.666	15.718	17.394	16.161	15.921	16.157	18.3944	19.852	15.427	15.385	15.86	14.721	18.737	0.785665	22.23	0.785665
ASMTL	ENSGALG00000016689	ENSGALT00000026928, ENSGALT00000050365, ENSGALT00000088987, XM_004938447	1	1:129164014-129190488:+1	acetylserotonin O-methyltransferase-like	18.88	20.113	19.766	19.626	18.495	14.596	18.523	17.502	17.954	19.665	18.417	15.877	22.825	23.545	20.204	16.477	19.111	18.938	1.00914	23.545	1.00914
ASNS	ENSGALG00000009748	ENSGALT00000015862, ENSGALT00000053148, ENSGALT00000060536, ENSGALT00000088516	2	2:24690802-24704682:-1	asparagine synthetase (glutamine-hydrolyzing)	53.949	73.553	62.647	64.077	88.683	54.237	56.518	46.372	60.745	52.294	53.439	51.2452	70.174	51.624	42.835	45.019	54.927	50.251	1.09305	88.683	1.09305
ASNSD1	ENSGALG00000041666	ENSGALT00000053924	7	7:318278-324965:-1	asparagine synthetase domain containing 1	38.726	43.278	38.242	33.844	39.306	41.789	31.109	32.483	34.748	34.932	32.833	32.218	32.472	32.469	33.399	33.549	35.109	34.497	1.01774	43.278	1.01774
ASPA	ENSGALG00000004669	ENSGALT00000007439, XM_004946672, XM_004946673, XM_015295845, XM_015295846, XM_415853	19	19:6702366-6708308:-1	aspartoacylase	5.354	12.218	10.457	10.959	7.381	5.62	14.042	12.671	14.09	11.758	12.005	11.5976	13.083	14.349	18.096	12.926	12.541	19.782	0.63396	19.782	0.63396
ASPG	ENSGALG00000011572	ENSGALT00000018877, ENSGALT00000085832	5	5:50712094-50758331:+1	asparaginase	42.175	46.699	37.679	30.422	48.125	47.038	37.154	36.21	39.769	31.263	38.43	32.395	54.007	37.82	39.813	38.313	40.985	39.974	1.02529	54.007	1.02529
ASPH	ENSGALG00000030112	ENSGALT00000049646, ENSGALT00000063430, ENSGALT00000067582, XM_015282704, XM_015282705, XM_015282706, XM_015282707, XM_015282708, XM_015282709, XM_015282710, XM_015282712, XM_015282713, XM_015282714, XM_015282715	2	2:113648722-113776295:-1	aspartate beta-hydroxylase	46.426	42.072	45.132	40.595	38.048	46.039	40.579	38.176	50.219	47.317	43.061	35.245	40.273	40.793	49.07	42.144	44.883	47.351	0.947879	50.219	0.947879
ASPM	ENSGALG00000032398	ENSGALT00000062608, ENSGALT00000081861	8	8:2613832-2645512:+1	abnormal spindle microtubule assembly	109.787	113.817	125.135	108.477	137.513	112.367	108.212	68.939	125.553	89.262	101.874	93.0432	103.311	86.947	79.669	58.704	103.718	100.613	1.03086	137.513	1.03086
ASPN	ENSGALG00000004722	ENSGALT00000007519	12	12:3382143-3397878:+1	asporin	21.843	13.756	27.433	16.154	15.776	31.798	24.326	26.693	26.588	25.095	27.219	18.2372	12.607	19.657	26.834	19.573	15.784	22.717	0.69481	31.798	0.69481
ASPR	ENSGALG00000036638	ENSGALT00000079214	22	22:2970616-2982735:+1	tachykinin receptor 1	9.043	9.207	10.482	6.516	6.889	12.651	9.577	10.523	8.693	10.317	11.424	11.4496	9.258	12.492	8.613	9.148	10.822	11.27	0.960248	12.651	0.960248
ASPSCR1	ENSGALG00000039172	ENSGALT00000056474, XM_015295351, XM_015295352, XM_415639	18	18:5064574-5099122:-1	alveolar soft part sarcoma chromosome region, candidate 1	32.697	35.401	32.865	32.452	32.521	32.72	31.799	34.94	32.785	29.449	32.314	30.283	32.248	32.582	31.432	30.162	33.32	34.281	0.971967	35.401	0.971967
ASRGL1	ENSGALG00000015949	ENSGALT00000025705	3	3:82582264-82603067:+1	asparaginase like 1	22.182	16.872	14.483	24.945	25.876	15.441	26.559	21.557	19.787	24.261	23.694	16.2964	23.482	17.505	15.947	23.873	16.106	19.645	0.819852	26.559	0.819852
ASS1	ENSGALG00000023689	ENSGALT00000039564, ENSGALT00000048144	17	17:6346895-6367468:+1	argininosuccinate synthase 1	103.259	171.575	173.403	141.351	145.129	104.094	132.241	157.55	129.372	107.414	112.701	121.318	171.567	140.409	119.394	131.634	137.822	119.628	1.15209	173.403	1.15209
ASTN2	ENSGALG00000007038	ENSGALT00000011395, ENSGALT00000066858, XM_003642274, XM_015279691	17	17:3724742-3998741:-1	astrotactin 2	16.58	11.238	11.196	16.603	16.209	17.543	15.746	16.301	14.955	16.906	12.188	14.5234	12.186	11.025	13.968	13.382	12.158	8.842	1.37503	17.543	1.37503
ASUN	no Ensembl gene ID assigned	XM_416439	.	.	asunder spermatogenesis regulator	148.83	148.704	148.871	135.38	149.2	135.742	132.093	131.728	147.753	133.765	133.696	145.446	150.761	119.489	123.786	128.824	137.388	136.398	1.00726	150.761	1.00726
ASXL1	ENSGALG00000006612	ENSGALT00000010675, ENSGALT00000069419, ENSGALT00000071058, XM_015296597	20	20:10358970-10373491:+1	additional sex combs like transcriptional regulator 1	17.759	17.779	17.232	18.401	15.749	16.859	17.184	15.738	17.241	16.818	16.173	18.2342	18.115	16.424	16.902	16.514	16.048	16.803	0.955068	18.401	0.955068
ASXL2	ENSGALG00000016531	ENSGALT00000026678, XM_015285098, XM_015285099, XM_015285100	3	3:105234656-105318244:-1	additional sex combs like transcriptional regulator 2	26.01	23.473	25.142	20.276	26.482	22.014	17.82	16.528	24.359	26.545	19.164	19.5802	24.361	28.045	26.636	22.701	22.882	25.305	0.904248	28.045	0.904248
ATAD1	ENSGALG00000003652	ENSGALT00000005787, ENSGALT00000051523, ENSGALT00000088751	6	6:9626737-9641125:+1	ATPase family, AAA domain containing 1	78.529	86.335	80.476	76.898	80.713	74.398	75.237	63.319	76.271	78.517	72.588	65.6476	80.824	72.456	66.016	73.735	77.066	70.652	1.09078	86.335	1.09078
ATAD2	ENSGALG00000034348	ENSGALT00000064875, XM_004940026	2	2:138117754-138150128:-1	ATPase family, AAA domain containing 2	34.993	35.537	36.719	36.793	36.977	31.227	40.096	26.559	39.224	37.621	33.475	29.2084	37.645	27.381	25.713	24.415	29.977	32.229	0.930125	40.096	0.930125
ATAD2B	ENSGALG00000037872	ENSGALT00000047313, ENSGALT00000069055, XM_015285046, XM_015285047, XM_015285049, XM_419982	3	3:104447300-104516627:-1	ATPase family, AAA domain containing 2B	20.447	22.441	23.02	17.32	25.683	19.654	19.643	20.245	26.093	19.48	15.583	17.2456	21.671	23.041	22.225	22.667	19.29	23.249	0.829713	26.093	0.829713
ATAD3A	no Ensembl gene ID assigned	XM_015297122	.	.	ATPase family, AAA domain containing 3A	13.305	13.412	13.072	13.851	12.963	12.664	13.12	9.912	12.504	16.461	13.682	13.41	12.676	10.462	11.835	13.174	11.523	10.654	1.08157	16.461	1.08157
ATAD5	ENSGALG00000003294	ENSGALT00000005217, XM_015279878, XM_015279879	18	18:6696138-6712562:+1	ATPase family, AAA domain containing 5	16.551	17.988	18.277	16.918	18.157	14.961	16.135	9.885	16.793	15.855	15.89	17.5468	16.446	13.577	13.193	11.932	14.724	15.918	0.924991	18.277	0.924991
ATE1	ENSGALG00000009502	ENSGALT00000015466, ENSGALT00000033012	6	6:31045102-31115203:-1	arginyltransferase 1	56.122	46.079	52.306	48.766	40.273	47.43	43.746	43.975	50.163	48.174	48.829	41.8546	47.206	47.1	55.078	56.944	45.646	46.833	0.974655	56.944	0.974655
ATF1	no Ensembl gene ID assigned	XM_004949717, XM_004949718, XM_004949719, XM_004949720, XM_015300261, XM_015300262, XM_424481	.	.	activating transcription factor 1	43.721	48.401	43.234	39.768	49.564	45.167	38.226	44.165	43.376	42.241	39.641	43.781	44.167	44.592	37.426	43.696	39.882	42.303	0.94277	49.564	0.94277
ATF2	ENSGALG00000009287	ENSGALT00000033263, ENSGALT00000051421	7	7:16722225-16768556:+1	cyclic AMP-dependent transcription factor ATF-2	56.294	58.903	60.85	57.282	63.104	53.292	58.615	61.165	62.314	60.461	59.967	48.0658	57.535	55.017	54.961	53.424	56.947	54.055	1.0535	63.104	1.0535
ATF3	ENSGALG00000025887	ENSGALT00000043027	3	3:21874342-21876244:-1	activating transcription factor 3	9.362	12.961	13.554	9.665	9.157	8.556	9.41	13.799	10.857	13.947	10.324	9.7084	13.386	14.959	18.009	13.834	12.125	14.181	0.855017	18.009	0.855017
ATF4	ENSGALG00000012135	ENSGALT00000037892, ENSGALT00000084261	1	1:50633582-50636513:-1	activating transcription factor 4	851.667	862.692	919.343	830.859	773.05	813.211	789.645	793.521	867.875	810.244	756.717	693.112	786.434	687.029	768.901	799.99	791.026	727.671	1.08707	919.343	1.08707
ATF6	ENSGALG00000032278	ENSGALT00000080901, XM_015290399	8	8:3720750-3789997:+1	activating transcription factor 6	30.335	29.555	32.378	34.659	29.055	32.093	30.186	33.51	34.162	30.082	33.779	26.9854	31.828	34.494	33.214	32.051	32.149	38.29	0.839619	38.29	0.839619
ATF7	no Ensembl gene ID assigned	XM_003643835	.	.	activating transcription factor 7	10.459	8.697	9.471	10.85	10.331	11.897	11.604	15.315	9.904	10.072	10.415	9.86925	9.036	11.265	9.944	11.893	10.834	8.638	1.25423	15.315	1.25423
ATF7IP	ENSGALG00000011814	ENSGALT00000019288, XM_015284948, XM_015284951, XM_015284958, XM_015284968, XM_015284984, XM_015284992, XM_015284999	1	1:48864006-48924443:+1	activating transcription factor 7 interacting protein	26.331	23.6	23.39	22.845	22.585	22.326	22.845	22.016	26.504	24.032	21.418	19.4332	23.95	31.751	26.524	24.629	21.565	27.646	0.780041	31.751	0.780041
ATG10	ENSGALG00000027714	ENSGALT00000043880, ENSGALT00000073155	Z	Z:63371447-63454155:-1	autophagy related 10	6.159	6.41	14.702	7.452	3.786	10.335	12.369	8.281	18.501	8.416	15.185	8.68075	7.036	17.979	8.935	8.624	15.05	8.022	1.87609	18.501	1.87609
ATG101	ENSGALG00000042016	ENSGALT00000059739, ENSGALT00000085322	AADN04001839.1	AADN04001839.1:9003-12163:-1	autophagy related 101	9.143	9.599	12.912	12.954	8.643	9.935	11.056	13.163	17.358	12.424	17.235	11.152	14.222	13.68	8.984	17.452	14.065	14.132	0.995259	17.452	0.995259
ATG12	ENSGALG00000002345	ENSGALT00000003696, XM_004949628	Z	Z:72932224-72934699:+1	autophagy related 12	42.537	38.868	53.865	38.77	33.843	50.974	39.297	36.086	46.083	38.401	48.42	43.51	37.782	48.351	52.828	44.772	52.382	33.49	1.56411	53.865	1.56411
ATG13	ENSGALG00000008347	ENSGALT00000013587, XM_015287222, XM_015287223, XM_015287225, XM_015287226, XM_015287227, XM_015287228, XM_015287229, XM_015287230, XM_015287231, XM_015287233, XM_015287234	5	5:23485165-23498897:-1	autophagy related 13	61.505	55.321	55.711	58.063	60.327	54.32	54.918	66.702	54.632	53.1	54.487	47.12	54.483	69.349	62.687	57.96	65.311	64.893	1.00644	69.349	1.00644
ATG14	ENSGALG00000012148	ENSGALT00000019842	5	5:56311818-56327604:+1	autophagy related 14	11.123	9.857	10.233	9.239	10.456	9.898	9.06	11.581	10.637	10.522	8.908	9.0904	9.754	11.966	10.702	10.414	10.556	10.028	1.05265	11.966	1.05265
ATG16L1	ENSGALG00000001619	ENSGALT00000002475, ENSGALT00000059856, XM_003641751, XM_004936938, XM_004936940, XM_004936942, XM_004936943, XM_015277204, XM_015277206, XM_422568	9	9:1162778-1181569:+1	autophagy related 16-like 1	33.268	34.544	31.059	32.776	32.55	30.214	34.108	28.317	33.92	34.151	34.253	28.1294	31.908	29.545	32.07	33.518	31.376	32.56	0.963636	34.544	0.963636
ATG2B	ENSGALG00000042088	ENSGALT00000066952, ENSGALT00000069882, XM_015287777	5	5:46490362-46531868:-1	autophagy related 2B	15.533	15.007	15.362	13.043	16.343	13.949	12.725	13.833	15.111	14.756	12.466	12.789	14.345	18.062	18.434	17.242	14.41	16.536	0.871432	18.434	0.871432
ATG3	ENSGALG00000015204	ENSGALT00000024530, ENSGALT00000072951	1	1:83574965-83598582:+1	autophagy related 3	83.517	89.171	90.616	85.064	84.247	81.105	83.624	77.666	89.939	85.272	81.192	69.8736	87.302	84.1	78.862	77.1	85.826	86.516	0.992025	90.616	0.992025
ATG4A	ENSGALG00000008282	ENSGALT00000013477, ENSGALT00000083554, XM_015278325	4	4:14154500-14166280:-1	autophagy related 4A, cysteine peptidase	52.491	50.791	48.509	53.047	47.319	48.073	43.631	52.327	49.092	47.881	45.848	41.7676	47.242	51.806	57.793	52.057	52.697	59.602	0.884148	59.602	0.884148
ATG4B	ENSGALG00000006298	ENSGALT00000010179, ENSGALT00000085496, XM_015276847	9	9:4782699-4802426:-1	autophagy related 4B, cysteine peptidase	30.483	36.53	34.194	33.399	31.528	32.731	34.062	33.083	37.814	36.847	35.911	28.7212	35.495	33.765	32.614	33.853	33.464	33.8	0.990059	37.814	0.990059
ATG4C	ENSGALG00000010985	ENSGALT00000017894, ENSGALT00000050694, ENSGALT00000073602	8	8:27684401-27706441:+1	autophagy related 4C cysteine peptidase	24.086	25.047	24.538	26.582	22.156	22.305	25.782	20.168	24.647	25.153	28.021	21.6506	24.912	25.325	25.273	24.922	24.49	26.427	0.926704	28.021	0.926704
ATG5	ENSGALG00000015387	ENSGALT00000024823, ENSGALT00000045965, ENSGALT00000051836, ENSGALT00000063500, ENSGALT00000078627, XM_015284516, XM_015284517, XM_015284518, XM_015284520, XM_015284521, XM_015284522, XM_015284523	3	3:68405534-68477842:+1	autophagy related 5	89.132	66.476	68.542	64.914	60.767	57.227	70.093	54.763	65.15	58.384	63.058	58.4128	61.687	60.549	54.912	61.172	61.99	70.126	0.88398	70.126	0.88398
ATG7	ENSGALG00000004932	ENSGALT00000036275, ENSGALT00000047265	12	12:4379082-4468625:+1	autophagy related 7	14.912	14.989	15.192	17.074	14.114	12.694	16.017	11.049	14.246	17.208	14.876	14.8334	15.786	17.786	15.188	14.134	13.811	16.396	0.84234	17.786	0.84234
ATG9A	ENSGALG00000011649	ENSGALT00000019038, XM_015289856	7	7:22344495-22352746:+1	autophagy related 9A	18.596	19.49	20.028	17.682	18.139	19.749	17.676	20.523	18.55	17.826	16.873	16.5592	18.155	15.941	18.288	20.664	16.846	17.381	0.969219	20.664	0.969219
ATIC	ENSGALG00000003570	ENSGALT00000005653, ENSGALT00000050011, ENSGALT00000051490, ENSGALT00000082157, ENSGALT00000083881, ENSGALT00000084409, ENSGALT00000086578, ENSGALT00000089877	7	7:4369399-4387211:+1	5-aminoimidazole-4-carboxamide ribonucleotide formyltransferase/IMP cyclohydrolase	181.367	199.914	196.008	177.232	240.142	180.762	207.79	175.554	183.334	174.55	190.223	152.304	211.274	195.948	189.447	174.467	177.057	201.416	0.879061	240.142	0.879061
ATL1	ENSGALG00000012339	ENSGALT00000020162, ENSGALT00000066343, ENSGALT00000089842	5	5:57999534-58025515:+1	atlastin GTPase 1	40.822	36.464	44.433	39.736	26.765	38.025	43.229	41.584	40.843	38.845	36.358	33.291	42.307	39.451	41.486	41.479	35.164	37.391	0.94044	44.433	0.94044
ATL2	ENSGALG00000037289	ENSGALT00000065464, XM_003640929, XM_004935264, XM_015283567, XM_015283568, XM_015283569, XM_015283570, XM_015283571	3	3:16434760-16471281:-1	atlastin GTPase 2	65.006	65.642	67.05	58.173	71.212	63.715	58.889	60.985	67.378	59.511	59.86	51.7742	59.846	65.722	66.531	63.22	65.029	68.508	0.949218	71.212	0.949218
ATM	ENSGALG00000017159	ENSGALT00000027713, XM_015277571, XM_015277574	1	1:180285849-180345559:-1	ATM serine/threonine kinase	9.631	9.847	11.097	9.549	8.942	8.354	9.42	8.063	10.666	10.83	9.305	8.2248	10.276	12.848	11.464	10.712	9.84	11.034	0.891789	12.848	0.891789
ATMIN	ENSGALG00000040475	ENSGALT00000051800	11	11:15596767-15605827:+1	ATM interactor	7.639	7.505	7.11	6.713	8.847	7.397	6.75	6.125	7.158	7.261	6.95	7.9934	8.66	10.573	8.481	8.285	7.378	8.304	0.888487	10.573	0.888487
ATN1	ENSGALG00000014554	ENSGALT00000064235, ENSGALT00000082612, XM_004938120, XM_015293875, XM_015293881	1	1:77317847-77325309:+1	atrophin 1	24.657	23.353	24.985	26.467	20.846	26.688	26.12	34.512	24.138	25.909	25.084	20.0924	23.618	23.659	24.982	29.745	24.191	24.092	1.00411	34.512	1.00411
ATOH8	ENSGALG00000033083	ENSGALT00000082746	4	4:85899147-85919220:+1	atonal bHLH transcription factor 8	63.624	64.044	52.688	83.196	57.659	66.609	74.466	117.683	73.04	72.858	82.608	53.5104	72.974	79.053	88.322	98.513	75.143	79.695	0.942882	117.683	0.942882
ATP10A	ENSGALG00000043118	ENSGALT00000055338	1	1:131727335-131837673:+1	ATPase phospholipid transporting 10A (putative)	19.569	18.761	19.539	17.991	19.521	20.813	16.383	14.208	16.067	18.171	12.687	15.372	20.283	16.439	16.362	13.145	19.066	18.73	1.01794	20.813	1.01794
ATP10D	ENSGALG00000014192	ENSGALT00000022955, XM_004936057, XM_015285489	4	4:67190626-67220017:-1	ATPase, class V, type 10D	38.323	39.559	44.278	32.922	29.569	30.426	33.721	38.484	39.862	31.346	33.043	31.8164	34.215	35.476	35.568	31.803	34.774	42.262	0.82282	44.278	0.82282
ATP11A	ENSGALG00000041644	ENSGALT00000072740, XM_015277887, XM_015277888, XM_015277890, XM_015277891, XM_015277892, XM_015277893, XM_015277894, XM_015277895	1	1:137769210-137885823:-1	ATPase, class VI, type 11A	16.686	19.239	19.631	14.2	17.986	9.33	12.513	14.451	21.513	14.895	16.083	14.1512	12.615	18.903	19.925	19.985	16.901	22.778	0.741988	22.778	0.741988
ATP11B	no Ensembl gene ID assigned	XM_015291511, XM_015291514, XM_015291515, XM_015291516, XM_015291517, XM_015291518, XM_015291519, XM_015291520, XM_015291521, XM_015291522, XM_015291523, XM_422773	.	.	ATPase, class VI, type 11B	20.004	18.331	21.367	17.976	20.898	15.722	19.15	16.078	21.292	20.873	20.29	19.4195	15.453	22.296	19.12	17.595	23.134	20.942	1.10467	23.134	1.10467
ATP11C	ENSGALG00000006623	ENSGALT00000010690, ENSGALT00000053632, ENSGALT00000054417, ENSGALT00000062220, ENSGALT00000079296, XM_004940688, XM_015278486, XM_015278487, XM_015278488, XM_015278490	4	4:5119565-5166894:-1	ATPase, class VI, type 11C	136.362	116.732	124.669	106.976	121.538	117.048	101.505	109.22	124.185	118.859	103.675	97.7478	117.047	128.492	147.253	100.175	134.464	128.498	1.04643	147.253	1.04643
ATP13A1	ENSGALG00000032815	ENSGALT00000073335, ENSGALT00000085366, XM_004950824, XM_004950825, XM_004950827	AADN04000744.1	AADN04000744.1:17678-35761:+1	ATPase type 13A1	59.149	54.666	56.495	61.366	48.478	59.044	59.855	64.498	58.109	63.661	61.776	57.919	60.205	55.423	57.666	59.356	54.992	55.864	0.984391	64.498	0.984391
ATP13A2	ENSGALG00000003774	ENSGALT00000005987, ENSGALT00000047559, ENSGALT00000072241, ENSGALT00000078141, XM_015296903, XM_015296904, XM_015296905, XM_015296908, XM_015296909, XM_015296910, XM_015296911	21	21:4411149-4423378:-1	ATPase type 13A2	60.589	75.914	65.561	77.694	70.811	67.342	71.077	74.125	60.275	70.809	67.035	60.1516	75.777	62.31	58.55	68.404	66.218	57.41	1.15342	77.694	1.15342
ATP13A3	ENSGALG00000007075	ENSGALT00000011460, ENSGALT00000066902	9	9:12873044-12920564:+1	ATPase 13A3	35.677	36.942	40.113	28.863	39.722	27.173	30.31	29.024	42.058	34.784	28.616	30.119	34.856	41.818	37.745	35.761	31.493	37.085	0.849211	42.058	0.849211
ATP1A1	ENSGALG00000032247	ENSGALT00000047913, ENSGALT00000063825, ENSGALT00000067410	1	1:80243655-80267671:-1	ATPase Na+/K+ transporting subunit alpha 1	277.8	307.898	330.173	312.342	270.063	290.649	328.391	296.616	360.815	363.819	349.164	245.843	375.461	357.573	340.443	302.401	299.076	365.165	0.819016	375.461	0.819016
ATP1B1	ENSGALG00000015233	ENSGALT00000036926, ENSGALT00000085745	1	1:83773214-83787119:-1	ATPase Na+/K+ transporting subunit beta 1	244.457	254.388	248.921	273.566	206.07	282.52	262.149	286.757	281.742	324.901	320.289	204.466	285.164	220.964	302.158	275.88	279.829	287.357	0.973803	324.901	0.973803
ATP1B3	ENSGALG00000002764	ENSGALT00000004364, ENSGALT00000056315	9	9:10307410-10329985:+1	ATPase Na+/K+ transporting subunit beta 3	316.982	308.788	302.12	276.517	254.026	273.865	308.447	245.987	310.294	325	322.066	242.681	269.623	246.366	282.716	246.796	282.195	268.058	1.05274	325	1.05274
ATP1B4	ENSGALG00000008593	ENSGALT00000039082, ENSGALT00000047228	4	4:16506356-16513518:-1	ATPase Na+/K+ transporting family member beta 4	35.262	41.542	36.974	40.778	28.797	37.896	38.388	42.027	35.654	37.349	44.516	31.7112	31.424	46.768	40.309	45.976	42.066	43.571	0.965459	46.768	0.965459
ATP23	ENSGALG00000009747	ENSGALT00000015861, ENSGALT00000088746, ENSGALT00000089802	1	1:31441878-31449081:+1	ATP23 metallopeptidase and ATP synthase assembly factor homolog	64.906	63.948	55.864	53.624	59.069	51.855	53.21	57.028	59.089	64.794	50.339	47.8684	55.462	57.363	57.367	54.459	57.838	62.616	0.923694	64.794	0.923694
ATP2A2	ENSGALG00000032287	ENSGALT00000062494, ENSGALT00000072840, ENSGALT00000085704, ENSGALT00000087059	15	15:5344147-5385167:-1	ATPase sarcoplasmic/endoplasmic reticulum Ca2+ transporting 2	71.925	69.763	82.57	66.497	66.804	71.638	73.02	66.602	77.02	66.348	68.144	61.151	74.74	83.169	86.071	77.797	73.076	90.439	0.808014	90.439	0.808014
ATP2A3	ENSGALG00000001564	ENSGALT00000002375, XM_015295672	19	19:3247312-3281243:+1	ATPase, Ca++ transporting, ubiquitous	66.504	73.695	55.844	67.913	81.763	66.471	66.739	68.918	56.736	66.336	53.037	56.5912	64.003	52.498	64.544	79.658	62.382	60.912	1.02413	81.763	1.02413
ATP2B1	ENSGALG00000030550	ENSGALT00000055271, ENSGALT00000066504, ENSGALT00000067100, ENSGALT00000080355, ENSGALT00000082937, XM_015276955, XM_015276999, XM_015277127	1	1:43392905-43455189:-1	ATPase, Ca++ transporting, plasma membrane 1	61.071	65.037	74.473	61.602	63.29	59.484	55.486	65.556	73.306	56.945	54.283	52.6366	58.821	63.837	78.435	66.494	68.58	66.709	1.02805	78.435	1.02805
ATP2B4	ENSGALG00000003601	ENSGALT00000005696, ENSGALT00000048228, ENSGALT00000052542, ENSGALT00000053804, XM_004948447, XM_015298961, XM_015298962, XM_015298963, XM_015298964, XM_015298965	26	26:5209970-5248800:+1	ATPase, Ca++ transporting, plasma membrane 4	44.128	45.399	48.331	41.911	41.463	40.426	38.568	44.382	41.329	42.201	39.075	41.1538	46.347	45.103	44.99	47.756	42.454	43.615	0.973381	48.331	0.973381
ATP2C1	ENSGALG00000034340	ENSGALT00000050252, ENSGALT00000068878, XM_015281756, XM_015281759, XM_015281760	2	2:41819152-41871459:+1	ATPase, Ca++ transporting, type 2C, member 1	86.747	83.977	88.988	81.329	82.064	82.215	81.357	82.004	94.157	84.496	79.184	68.6082	82.761	85.791	85.18	85.321	87.423	94.21	0.927959	94.21	0.927959
ATP5A1	no Ensembl gene ID assigned	XM_015277422	.	.	ATP synthase, H+ transporting, mitochondrial F1 complex, alpha subunit 1, cardiac muscle	76.511	82.546	148.707	74.216	78.1	150.305	78.931	65.952	148.43	78.573	138.667	95.495	75.043	124.798	128.63	65.194	153.538	71.825	2.13767	153.538	2.13767
ATP5A1W	no Ensembl gene ID assigned	XM_015300412, XM_015300413, XM_429118	.	.	ATP synthase subunit alpha	50.162	52.311	0.359	50.005	46.806	0.251	50.246	48.545	0.266	54.013	0.312	38.2092	55.599	0.192	0.088	52.39	0.132	54.582	0.00241838	55.599	0.00241838	W
ATP5B	ENSGALG00000038801	ENSGALT00000078184, ENSGALT00000086181, ENSGALT00000086365, ENSGALT00000089966, ENSGALT00000090184	33	33:1630552-1633524:+1	ATP synthase, H+ transporting, mitochondrial F1 complex, beta polypeptide	463.153	455.119	457.784	483.601	469.705	453.141	501.163	457.092	449.316	475.151	481.626	378.531	497.479	422.333	406.493	440.472	446.298	421.041	1.05999	501.163	1.05999
ATP5C1	ENSGALG00000006753	ENSGALT00000010913, ENSGALT00000048245, ENSGALT00000059202, ENSGALT00000084609, ENSGALT00000085270, ENSGALT00000085346, ENSGALT00000087518, ENSGALT00000089094	1	1:4248371-4255204:+1	ATP synthase, H+ transporting, mitochondrial F1 complex, gamma polypeptide 1	443.456	458.278	454.134	453.894	436.969	421.145	449.066	422.245	454.163	473.93	482.034	362.152	458.451	446.848	431.169	414.128	450.36	461.641	0.975563	482.034	0.975563
ATP5D	ENSGALG00000032875	ENSGALT00000075874	28	28:3061180-3063379:+1	ATP synthase, H+ transporting, mitochondrial F1 complex, delta subunit	289.722	245.171	210.718	266.619	312.534	294.615	224.025	291.591	237.512	205.285	204.231	208.046	251.475	272.956	238.718	243.986	298.494	248.01	1.20356	312.534	1.20356
ATP5F1	ENSGALG00000001452	ENSGALT00000002207	26	26:3215748-3219185:+1	ATP synthase, H+ transporting, mitochondrial Fo complex subunit B1	486.434	491.386	487.356	468.965	498.007	482.15	495.508	432.021	513.592	499.131	468.545	392.028	473.181	482.261	455.997	424.886	537.219	509.239	1.05494	537.219	1.05494
ATP5G1	ENSGALG00000001330	ENSGALT00000002026, ENSGALT00000081747	27	27:3706954-3709485:-1	ATP synthase, H+ transporting, mitochondrial Fo complex subunit C1 (subunit 9)	391.316	405.306	382.576	435.698	371.772	373.284	441.9	361.848	392.796	445.722	422.776	328.379	429.864	351.48	368.524	368.762	367.37	356.59	1.03023	445.722	1.03023
ATP5G2	no Ensembl gene ID assigned	XM_015300350	.	.	ATP synthase, H+ transporting, mitochondrial Fo complex, subunit C2 (subunit 9)	122.107	130.059	119.235	132.792	132.583	120.324	149.357	128.144	128.78	130.558	127.771	126.048	132.404	112.159	107.488	120.53	116.938	107.416	1.08865	149.357	1.08865
ATP5G3	ENSGALG00000009286	ENSGALT00000015106, ENSGALT00000084323, ENSGALT00000085275, ENSGALT00000085582	7	7:16713222-16716389:+1	ATP synthase, H+ transporting, mitochondrial Fo complex subunit C3 (subunit 9)	613.595	723.168	646.953	665.447	696.757	661.802	708.713	606.118	627.553	718.418	721.132	531.233	654.08	531.044	537.682	531.2	680.499	567.977	1.19811	723.168	1.19811
ATP5H	ENSGALG00000007926	ENSGALT00000012869, ENSGALT00000068967, ENSGALT00000084498	18	18:10720628-10723334:-1	ATP synthase, H+ transporting, mitochondrial Fo complex subunit D	316.407	328.911	335.559	353.163	348.549	354.744	366.693	353.811	324.321	361.131	345.612	270.408	341.58	339.162	321.279	329.916	349.419	331.266	1.0548	366.693	1.0548
ATP5J	ENSGALG00000015751	ENSGALT00000025402, ENSGALT00000063486, ENSGALT00000084094	1	1:102543808-102548326:-1	ATP synthase, H+ transporting, mitochondrial Fo complex subunit F6	585.726	551.067	607.959	571.467	542.844	530.853	583.899	550.395	591.054	562.71	563.043	463.444	594.978	563.508	540.039	531.231	543.477	567.246	0.958098	607.959	0.958098
ATP5L	no Ensembl gene ID assigned	XM_015298211	.	.	ATP synthase, H+ transporting, mitochondrial Fo complex, subunit G	280.396	274.69	269.45	288.818	284.202	299.696	304.136	271.298	268.847	298.8	274.797	278.339	282.222	263.625	256.788	284.194	300.446	235.594	1.27527	304.136	1.27527
ATP5S	ENSGALG00000012287	ENSGALT00000020080, ENSGALT00000074859	5	5:57918026-57922997:+1	ATP synthase, H+ transporting, mitochondrial Fo complex subunit s (factor B)	8.541	8.656	12.397	15.705	10.816	9.743	14.91	10.992	8.305	9.301	13.489	10.0598	13.453	14.985	9.095	11.974	14.726	13.021	1.13094	15.705	1.13094
ATP5SL	no Ensembl gene ID assigned	XM_015274099	.	.	ATP5S-like	15.507	16.558	17.319	18.647	18.242	17.077	20.462	17.574	13.798	21.477	18.035	17.0078	15.232	13.439	15.915	17.446	18.114	15.903	1.13903	21.477	1.13903
ATP6	ENSGALG00000041091	ENSGALT00000076413	MT	MT:9240-9923:+1	ATP synthase subunit a	6258.76	6140.7	6679.5	6712.27	6430.44	5761.42	6676.49	6804.4	6604.82	6581.45	6535.72	6447.81	4780.19	6611.42	7003.5	6384.95	6576	6801.81	0.966801	7003.5	0.966801
ATP6AP1	ENSGALG00000008836	ENSGALT00000014357, ENSGALT00000087537	1	1:22343252-22397263:+1	ATPase H+ transporting accessory protein 1	320.535	334.506	385.208	399.951	320.223	279.312	419.049	474.046	430.213	361.565	376.797	288.24	383.601	391.615	404.12	341.935	382.729	422.898	0.905015	474.046	0.905015
ATP6AP2	ENSGALG00000016241	ENSGALT00000026187, ENSGALT00000036654, XM_015301559	1	1:112273190-112282375:-1	ATPase, H+ transporting, lysosomal accessory protein 2	131.297	151.892	127.097	132.992	143.585	134.055	114.065	131.904	132.524	127.668	125.618	108.856	141.408	128.105	138.89	138.023	140.549	139.498	1.00753	151.892	1.00753
ATP6V0A1	ENSGALG00000003256	ENSGALT00000005154, ENSGALT00000053230, ENSGALT00000075480, ENSGALT00000089687, XM_015299582, XM_015299583, XM_015299585	27	27:5352969-5381707:+1	ATPase, H+ transporting, lysosomal V0 subunit a1	48.777	54.706	54.711	49.927	51.719	50.185	52.582	60.415	59.34	54.442	52.284	47.0242	56.911	57.913	66.267	73.836	59.031	59.686	0.989026	73.836	0.989026
ATP6V0A2	ENSGALG00000003194	ENSGALT00000005063, XM_015275171, XM_015275172	15	15:4955473-4970589:-1	ATPase, H+ transporting, lysosomal V0 subunit a2	54.86	53.072	54.576	51.671	53.527	49.477	52.295	52.734	53.456	48.271	48.948	45.8358	54.253	48.256	51.345	53.892	49.184	51.717	0.951022	54.576	0.951022
ATP6V0B	ENSGALG00000010091	ENSGALT00000016414, ENSGALT00000090388	8	8:20435484-20440428:+1	ATPase H+ transporting V0 subunit b	124.309	157.758	134.632	168.763	142.752	136.616	151.186	157.46	157.972	145.736	142.487	118.692	133.507	140.979	141.687	130.493	153.184	127.882	1.19785	168.763	1.19785
ATP6V0C	ENSGALG00000009229	ENSGALT00000015018	14	14:13928964-13939858:-1	ATPase H+ transporting V0 subunit c	419.531	472.863	502.304	431.772	434.276	427.757	410.239	460.322	438.246	423.986	419.558	368.094	433.164	401.147	449.834	469.829	489.633	416.04	1.17689	502.304	1.17689
ATP6V0D1	ENSGALG00000002237	ENSGALT00000003500, XM_015279135	11	11:1432057-1456454:-1	ATPase, H+ transporting, lysosomal 38kDa, V0 subunit d1	91.321	112.613	107.891	86.495	115.404	99.922	76.331	85.898	90.418	83.71	93.898	81.864	81.177	83.938	89.952	92.668	80.54	69.854	1.15298	115.404	1.15298
ATP6V1A	ENSGALG00000014800	ENSGALT00000023895, ENSGALT00000023896	1	1:79181779-79210181:-1	ATPase H+ transporting V1 subunit A	58.429	77.466	66.166	63.437	67.517	57.676	60.736	64.331	68.91	63.907	62.378	53.2996	60.098	66.688	64.329	62.675	66.569	64.619	1.03018	77.466	1.03018
ATP6V1B2	ENSGALG00000033663	ENSGALT00000082444	22	22:1603946-1612326:-1	V-type proton ATPase subunit B, brain isoform	108.42	118.796	112.99	120.01	114.544	101.215	105.359	131.674	111.078	108.379	96.877	96.4432	112.147	108.512	115.619	107.582	116.824	112.904	1.03472	131.674	1.03472
ATP6V1C1	ENSGALG00000034099	ENSGALT00000074299	2	2:129894934-129916432:+1	ATPase H+ transporting V1 subunit C1	104.302	105.286	96.517	103.852	101.207	89.53	90.463	108.893	101.485	96.287	94.284	82.3914	100.608	102.664	103.013	99.154	112.487	106.67	1.05453	112.487	1.05453
ATP6V1C2	ENSGALG00000016446	ENSGALT00000070715	3	3:97348635-97364836:+1	ATPase H+ transporting V1 subunit C2	6.136	8.392	7.392	6.929	8.785	6.176	4.357	6.752	7.234	6.969	7.114	6.3698	6.576	4.163	5.328	4.658	4.602	6.139	0.749633	8.785	0.749633
ATP6V1D	ENSGALG00000009570	ENSGALT00000015588, ENSGALT00000081849, ENSGALT00000088383	5	5:28983464-28991899:+1	ATPase H+ transporting V1 subunit D	160.126	173.389	136.057	143.678	166.42	142.159	144.488	148.424	143.826	142.062	134.518	123.65	156.036	138.673	149.324	160.295	146.455	145.329	1.00775	173.389	1.00775
ATP6V1G1	ENSGALG00000007190	ENSGALT00000011643	17	17:3005469-3008362:+1	ATPase H+ transporting V1 subunit G1	303.449	346.582	336.29	340.317	306.113	318.299	331.874	357.275	336.286	345.143	348.975	268.728	335.744	362.992	376.243	347.63	360.835	336.825	1.07128	376.243	1.07128
ATP6V1H	ENSGALG00000013621	ENSGALT00000022162	2	2:110590632-110632452:-1	V-type proton ATPase subunit H	49.754	60.094	53.681	53.104	50.772	47.125	53.38	52.93	53.206	61.883	51.292	43.7266	54.859	56.62	51.047	52.036	58.435	55.044	1.06161	61.883	1.06161
ATP7A	ENSGALG00000007902	ENSGALT00000012828	4	4:12963772-12981841:+1	ATPase copper transporting alpha	17.668	17.74	22.522	14.754	18.63	15.582	14.121	16.406	22.479	16.037	13.97	15.3368	19.902	21.214	21.579	17.537	15.447	18.343	0.84212	22.522	0.84212
ATP8A1	ENSGALG00000014236	ENSGALT00000023022, XM_004936074, XM_015285473, XM_015285474, XM_015285475, XM_015285476, XM_420729	4	4:68573329-68662442:+1	ATPase, aminophospholipid transporter (APLT), class I, type 8A, member 1	10.304	11.91	14.578	9.14	11.805	8.641	8.633	9.118	11.813	9.734	8.262	9.9864	11.7	12.058	12.929	11.721	11.477	11.152	1.02914	14.578	1.02914
ATP8B2	ENSGALG00000034501	ENSGALT00000050329, ENSGALT00000062105	25	25:2154551-2162948:+1	ATPase phospholipid transporting 8B2	40.054	36.876	38.385	34.447	35.92	41.494	38.483	43.369	38.014	36.576	35.903	34.9524	36.643	36.997	38.765	39.482	34.909	34.059	1.02496	43.369	1.02496
ATP9B	no Ensembl gene ID assigned	XM_003640746	.	.	ATPase, class II, type 9B	12.495	13.864	13.399	11.919	12.429	12.481	11.439	11.628	14.069	12.615	12.901	12.9193	13.272	14.594	14.397	15.289	12.599	12.562	1.00295	15.289	1.00295
ATPAF1	no Ensembl gene ID assigned	XM_004936773, XM_422453	.	.	ATP synthase mitochondrial F1 complex assembly factor 1	11.544	12.272	10.626	13.391	11.578	10.886	14.5	9.785	12.242	12.447	13.087	11.9582	12.236	17.245	14.225	11.447	12.42	14.47	0.858328	17.245	0.858328
ATPAF2	ENSGALG00000004926	ENSGALT00000007880, XM_004945196, XM_015294421	14	14:5016429-5021231:-1	ATP synthase mitochondrial F1 complex assembly factor 2	17.96	19.854	18.291	18.977	19.723	17.556	18.486	19.136	16.938	19.117	18.518	17.8164	18.702	19.092	19.333	18.515	17.808	18.442	0.965622	19.854	0.965622
ATPIF1	ENSGALG00000038672	ENSGALT00000077074	23	23:1572308-1572826:+1	ATPase inhibitory factor 1	184.26	167.035	158.947	200.082	172.54	128.114	166.178	177.503	165.687	191.522	192.728	146.665	175.604	155.905	161.619	168.353	102.238	177.007	0.577593	200.082	0.577593
ATR	ENSGALG00000002663	ENSGALT00000004194, ENSGALT00000065682	9	9:10472558-10508150:-1	ATR serine/threonine kinase	13.268	13.415	13.135	10.886	13.75	10.894	12.968	7.248	12.681	12.969	12.357	11.9408	11.32	10.982	10.482	8.637	10.4	11.436	0.909409	13.75	0.909409
ATRAID	no Ensembl gene ID assigned	XM_015285004, XM_015285005	.	.	all-trans retinoic acid-induced differentiation factor	27.762	24.481	26.229	31.054	33.869	43.834	32.289	34.628	22.066	28.798	23.7	27.3815	21.241	26.17	29.46	30.273	39.872	19.296	2.06633	43.834	2.06633
ATRN	ENSGALG00000016034	ENSGALT00000025829, XM_015286048, XM_015286049, XM_015286050	4	4:89786495-89895044:+1	attractin	165.371	165.467	149.405	163.675	178.323	141.27	135.943	169.718	152.127	160.042	156.768	129.584	142.721	178.829	187.374	183.863	166.023	158.571	1.04699	187.374	1.04699
ATRX	ENSGALG00000007843	ENSGALT00000012737, ENSGALT00000056853, XM_015278592, XM_015278593, XM_015278594	4	4:12860852-12935606:-1	alpha thalassemia/mental retardation syndrome X-linked	23.567	24.335	27.251	20.78	27.346	22.916	21.064	21.207	27.405	24.482	20.72	19.9866	25.786	29.809	30.028	24.755	22.258	27.726	0.802784	30.028	0.802784
ATXN10	ENSGALG00000014234	ENSGALT00000023016, ENSGALT00000048126, XM_015291006	1	1:70660407-70756330:+1	ataxin 10	23.069	26.434	27.947	25.607	22.318	20.728	24.896	21.516	24.371	24.811	27.576	20.8114	25.137	23.568	20.949	23.806	23.329	23.761	0.981819	27.947	0.981819
ATXN1L	ENSGALG00000028253	ENSGALT00000043828	11	11:19990903-19992975:-1	ataxin 1 like	23.419	21.869	21.971	22.368	21.607	21.807	21.828	26.138	22.127	20.234	21.533	20.1254	20.259	20.828	23.304	26.107	21.068	21.552	0.977543	26.138	0.977543
ATXN2	ENSGALG00000004625	ENSGALT00000007367, ENSGALT00000051553, XM_015275557, XM_015275558, XM_015275559, XM_015275560, XM_015275561, XM_015275562, XM_015275563, XM_015275564, XM_015275565, XM_015275566, XM_015275567, XM_015275568, XM_015275569	15	15:6178126-6220003:-1	ataxin 2	42.967	45.871	44.988	42.104	47.078	43.324	42.543	42.825	46.38	42.038	39.363	38.186	45.09	41.894	39.66	42.184	40.525	41.361	0.979788	47.078	0.979788
ATXN3	no Ensembl gene ID assigned	XM_015287267, XM_015287268, XM_015287269	.	.	ataxin 3	11.937	10.595	9.212	10.225	13.888	9.719	10.908	11.439	9.415	9.214	7.343	10.4923	10.014	17.268	15.635	12.471	11.145	12.726	0.875766	17.268	0.875766
ATXN7	ENSGALG00000007302	ENSGALT00000036231, ENSGALT00000049861, ENSGALT00000056400, ENSGALT00000066097, ENSGALT00000067942, XM_004944660	12	12:13569844-13629851:+1	ataxin 7	18.055	18.666	18.505	17.846	18.389	15.922	14.679	15.187	18.94	18.556	16.98	17.0144	19.389	21.85	19.882	19.44	17.18	21.002	0.818017	21.85	0.818017
ATXN7L1	ENSGALG00000008115	ENSGALT00000013172, ENSGALT00000053876, XM_004934747, XM_015275778, XM_015275779, XM_015275780, XM_015275781, XM_015275782, XM_015275783, XM_015275784	1	1:14021170-14128960:-1	ataxin 7-like 1	22.316	23.567	20.907	21.784	23.126	20.105	19.46	21.161	22.873	21.828	20.98	17.9148	22.518	24.944	24.25	22.657	23.096	24.034	0.960972	24.944	0.960972
ATXN7L3	no Ensembl gene ID assigned	XM_015273210, XM_015273211, XM_015273212	.	.	ataxin 7-like 3	9.725	9.835	8.855	9.91	7.884	7.29	10.12	9.829	8.7	10.264	8.532	9.58125	10.096	10.368	8.817	10.442	7.209	9.209	0.782821	10.442	0.782821
AUH	ENSGALG00000021843	ENSGALT00000024542, ENSGALT00000035387, XM_015280295, XM_015280296	Z	Z:44207218-44317539:-1	AU RNA binding protein/enoyl-CoA hydratase	14.509	16.828	23.133	15.586	17.403	25.147	16.938	17.311	24.62	16.245	25.084	17.514	13.387	21.909	22.76	16.412	21.971	18.124	1.21226	25.147	1.21226
AUP1	ENSGALG00000030148	ENSGALT00000069256, XM_015301296	KQ759405.1	KQ759405.1:80836-91531:-1	ancient ubiquitous protein 1	59.435	64.579	62.433	65.728	56.053	66.016	69.352	65.172	60.71	67.184	68.572	63.0438	63.376	60.647	58.673	62.134	62.853	58.465	1.07505	69.352	1.07505
AURKA	ENSGALG00000007768	ENSGALT00000033524, ENSGALT00000083586, ENSGALT00000084307	20	20:12229605-12236352:+1	aurora kinase A	46.05	53.844	55.707	45.779	72.883	47.085	49.483	28.706	51.309	40.082	44.173	44.276	48.929	40.898	30.996	28.499	50.424	45.115	1.11768	72.883	1.11768
AURKAIP1	ENSGALG00000001555	ENSGALT00000002364, ENSGALT00000086428, ENSGALT00000088388	21	21:2230098-2232688:+1	aurora kinase A interacting protein 1	96.354	83.005	74.734	79.092	83.002	86.513	83.293	74.734	76.839	82.237	85.461	70.837	82.931	70.089	77.74	87.49	85.764	80.52	1.06513	87.49	1.06513
AvBD8	no Ensembl gene ID assigned	XM_015285097	.	.	avian beta-defensin 8	0.884	0	0.432	0.434	0.337	0.999	3.461	0.253	0.35	0.936	2.309	0.4375	1.002	0.161	0	0	0.306	0.394	0.77665	3.461	0
AVEN	ENSGALG00000009642	ENSGALT00000015704	5	5:30090917-30175827:+1	apoptosis and caspase activation inhibitor	28.159	27.409	28.07	25.38	24.541	29.595	27.243	26.692	25.28	26.16	25.832	22.8036	28.553	31.748	29.143	28.744	34.008	31.649	1.07454	34.008	1.07454
avenaII	ENSGALG00000009303	ENSGALT00000015141, ENSGALT00000015142, ENSGALT00000038756, ENSGALT00000068430	3	3:17305522-17391881:+1	enabled homolog (Drosophila)	14.795	13.302	12.469	10.462	17.222	11.054	12.537	13.525	13.35	13.346	8.325	10.8056	13.242	11.796	12.327	14.104	10.404	17.323	0.600589	17.323	0.600589
AVL9	ENSGALG00000041568	ENSGALT00000061539	2	2:48244696-48279632:-1	AVL9 cell migration associated	20.936	21.492	20.625	19.511	21.354	21.063	18.567	18.734	19.829	19.049	19.375	16.9128	19.41	22.326	20.178	18.494	20.465	21.829	0.937514	22.326	0.937514
AXIN1	ENSGALG00000029402	ENSGALT00000055308, ENSGALT00000066388, ENSGALT00000083567, XM_015294137	14	14:12212172-12280905:+1	axin 1	17.038	15.683	16.849	15.581	14.756	17.021	17.056	18.721	18.006	15.585	15.438	15.8302	14.454	13.68	15.081	17.738	15.81	15.701	1.00694	18.721	1.00694
AXIN2	ENSGALG00000039200	ENSGALT00000078960	18	18:7687437-7708690:+1	axin 2	12.023	7.283	10.405	9.723	8.558	9.646	11.623	14.38	9.969	8.757	11.499	11.4868	10.154	13.357	11.515	8.991	9.887	8.941	1.1058	14.38	1.1058
AZI2	ENSGALG00000011428	ENSGALT00000018638, XM_015281788, XM_418759	2	2:38973380-38987116:-1	5-azacytidine induced 2	77.008	84.414	86.905	81.583	86.334	75.066	76.651	74.223	84.517	72.988	72.7	66.382	81.838	75.757	82.903	80.872	76.824	80.433	0.95513	86.905	0.95513
AZIN1	ENSGALG00000029295	ENSGALT00000063248, ENSGALT00000085855, ENSGALT00000086613, ENSGALT00000086897	2	2:129840394-129865982:-1	antizyme inhibitor 1	225.069	249.302	227.077	272.228	221.013	211.143	233.788	218.229	226.648	233.411	262.91	195.135	238.528	226.979	237.961	230.412	216.038	244.24	0.884532	272.228	0.884532
AZIN2	ENSGALG00000003614	ENSGALT00000005718, ENSGALT00000081834	23	23:5344811-5350016:+1	antizyme inhibitor 2	12.947	14.236	11.464	17.565	17.58	13.679	16.823	14.173	12.275	14.557	14.535	15.8424	15.567	11.986	13.776	16.084	14.802	13.306	1.11243	17.58	1.11243
B2M	ENSGALG00000002160	ENSGALT00000040255	10	10:1254940-1257208:+1	beta-2-microglobulin	1709.03	1805.88	1735.39	1769.72	1993.31	1910.14	1712.43	1608.62	1628.99	1513.62	1711.48	1406	1750.97	1668.17	1731.84	1497.22	1723.9	1311.75	1.3142	1993.31	1.3142
B3GALNT2	ENSGALG00000013952	ENSGALT00000022610, XM_004935467, XM_015284412	3	3:38173330-38196146:+1	beta-1,3-N-acetylgalactosaminyltransferase 2	30.984	26.949	30.941	26.38	25.735	25.291	31.724	24.84	30.512	27.626	29.487	23.6508	25.129	27.399	26.427	26.254	25.537	28.847	0.885257	31.724	0.885257
B3GALT2	no Ensembl gene ID assigned	XM_001231893	.	.	UDP-Gal:betaGlcNAc beta 1,3-galactosyltransferase, polypeptide 2	10.38	8.001	9.646	8.127	7.402	9.611	5.388	10.081	7.485	5.356	7.607	9.0385	5.223	14.779	15.087	8.954	11.643	15.418	0.755156	15.418	0.755156
B3GAT1	ENSGALG00000001611	ENSGALT00000034500, XM_015297925, XM_015297926, XM_015297927, XM_015297928	24	24:2590102-2619976:-1	beta-1,3-glucuronyltransferase 1 (glucuronosyltransferase P)	27.336	28.591	29.356	18.741	31.015	28.995	22.622	27.901	22.371	20.463	18.911	25.6048	18.247	30.33	29.306	30.547	32.285	34.831	0.926904	34.831	0.926904
B3GLCT	ENSGALG00000017076	ENSGALT00000027584	1	1:174956251-174999081:-1	beta 3-glucosyltransferase	41.954	43.245	45.302	43.576	38.079	41.863	41.424	45.814	49.447	44.773	49.868	35.0154	34.895	46.945	47.504	41.962	52.959	52.692	1.00507	52.959	1.00507
B3GNT2	ENSGALG00000008930	ENSGALT00000014514	3	3:9067300-9084370:+1	UDP-GlcNAc:betaGal beta-1,3-N-acetylglucosaminyltransferase 2	28.742	36.408	30.513	34.757	32.621	28.074	29.76	23.896	32.024	37.125	31.056	26.684	30.726	40.637	30.917	27.753	40.764	32.681	1.24733	40.764	1.24733
B3GNT4	ENSGALG00000028803	ENSGALT00000044480, XM_003642193	15	15:5834814-5835917:+1	UDP-GlcNAc:betaGal beta-1,3-N-acetylglucosaminyltransferase 4	11.291	13.012	12.814	12.966	13.001	16.066	12.054	14.18	12.797	9.521	15.594	13.0166	11.031	16.005	11.434	12.109	15.02	18.021	0.833472	18.021	0.833472
B3GNT5	ENSGALG00000032526	ENSGALT00000058942	9	9:16350056-16354532:-1	UDP-GlcNAc:betaGal beta-1,3-N-acetylglucosaminyltransferase 5	11.768	13.041	12.773	8.99	17.553	9.005	5.263	4.955	10.549	6.473	6.204	11.1144	8.332	6.295	5.843	5.973	6.601	5.924	1.11428	17.553	1.11428
B3GNT9	ENSGALG00000021345	ENSGALT00000034432	11	11:2493393-2494640:-1	UDP-GlcNAc:betaGal beta-1,3-N-acetylglucosaminyltransferase 9	27.015	29.292	30.489	25.176	23.148	25.968	27.65	33.286	30.232	25.381	24.45	24.5944	26.117	27.435	28.115	25.83	24.861	23.845	1.04261	33.286	1.04261
B3GNTL1	ENSGALG00000001433	ENSGALT00000002182, XM_015295256, XM_015295257, XM_015295258, XM_015295259, XM_015295260	18	18:3160548-3269810:+1	UDP-GlcNAc:betaGal beta-1,3-N-acetylglucosaminyltransferase-like 1	14.735	17.196	16.008	17.786	14.888	13.976	28.553	34.608	31.56	25.855	20.363	16.745	20.908	31.521	25.965	24.01	16.945	17.991	0.94186	34.608	0.94186
B4GAL-T7	ENSGALG00000032145	ENSGALT00000070999	13	13:10098027-10099984:-1	beta-1,4-galactosyltransferase 7	25.094	28.131	27.17	25.631	25.656	29.648	28.275	28.771	28.903	31.464	30.412	23.8052	27.853	25.837	24.913	30.743	29.88	26.509	1.12716	31.464	1.12716
B4GALNT4	ENSGALG00000004250	ENSGALT00000006762, XM_015286252	5	5:1529587-1547463:-1	beta-1,4-N-acetyl-galactosaminyl transferase 4	10.747	9.951	11.022	11.701	8.481	9.126	11.883	8.246	11.616	12.636	12.283	9.6842	11.868	9.574	9.238	9.092	9.176	8.726	1.05157	12.636	1.05157
B4GALT1	ENSGALG00000002022	ENSGALT00000029706, XM_015280592	Z	Z:70633213-70650559:-1	UDP-Gal:betaGlcNAc beta 1,4- galactosyltransferase, polypeptide 1	46.832	44.41	70.718	41.236	38.516	63.521	47.627	50.688	63.059	50.242	69.674	50.799	45.176	73.487	61.975	47.381	72.098	43.028	1.67561	73.487	1.67561
B4GALT2	ENSGALG00000010094	ENSGALT00000016418, ENSGALT00000054187, ENSGALT00000076544	8	8:20256330-20450472:+1	beta-1,4-galactosyltransferase 2	60.254	56.157	62.833	50.523	50.441	58.014	61.622	70.638	56.314	61.699	58.18	47.5534	56.977	53.323	59.875	67.433	53.62	57.527	0.932084	70.638	0.932084
B4GALT3	no Ensembl gene ID assigned	XM_015280056, XM_416564	.	.	UDP-Gal:betaGlcNAc beta 1,4- galactosyltransferase, polypeptide 3	23.122	23.719	23.442	23.512	23.532	29.575	22.388	30.837	19.873	22.955	21.764	23.4488	25.095	20.237	21.108	25.441	26.404	20.604	1.2815	30.837	1.2815
B4GALT4	ENSGALG00000015069	ENSGALT00000024311, ENSGALT00000083544, ENSGALT00000086208, XM_015294775	1	1:80596007-80621096:+1	UDP-Gal:betaGlcNAc beta 1,4- galactosyltransferase, polypeptide 4	27.725	35.201	29.58	28.844	27.392	28.163	30.124	29.009	28.906	29.203	28.982	24.47	29.382	27.753	26.843	27.448	26.59	25.453	1.04467	35.201	1.04467
B4GALT5	no Ensembl gene ID assigned	XM_015296479, XM_015296480, XM_015302325, XM_015302326	.	.	UDP-Gal:betaGlcNAc beta 1,4- galactosyltransferase, polypeptide 5	28.248	29.912	29.123	28.053	27.83	28.676	28.148	31.081	33.501	31.407	31.691	28.834	29.763	31.12	27.026	35.9	33.862	31.741	1.06682	35.9	1.06682
B4GALT6	ENSGALG00000015151	ENSGALT00000024447	2	2:106483864-106507860:-1	beta-1,4-galactosyltransferase 6	16.427	17.852	19.028	21.022	19.683	17.552	14.879	18.283	20.09	15.857	16.274	15.2658	21.845	19.317	19.792	16.098	19.602	17.084	1.14739	21.845	1.14739
B9D1	ENSGALG00000005096	ENSGALT00000008174	14	14:5257917-5260122:-1	B9 domain containing 1	12.934	13.668	14.356	12.306	11.866	12.511	11.666	10.64	12.311	14.525	13.205	13.4528	14.655	14.728	11.437	13.331	11.532	14.553	0.792414	14.728	0.792414
BABAM1	no Ensembl gene ID assigned	XM_015300103, XM_015300104, XM_015300105	.	.	BRISC and BRCA1 A complex member 1	56.514	57.992	55.598	60.264	56.236	63.767	60.718	59.497	50.813	55.215	56.682	57.592	57.378	52.269	48.721	54.118	57.004	54.952	1.03734	63.767	1.03734
BABAM2	ENSGALG00000010039	ENSGALT00000016306, ENSGALT00000053662, ENSGALT00000084540	3	3:27486112-27649822:-1	BRISC and BRCA1 A complex member 2	40.177	42.333	41.738	44.261	41.251	39.727	38.965	32.489	39.432	40.173	38.422	34.3018	39.511	41.337	32.53	33.525	41.443	41.755	0.992528	44.261	0.992528
BACE1	ENSGALG00000007298	ENSGALT00000011815, ENSGALT00000073502	24	24:5238005-5244773:-1	beta-secretase 1	33.383	32.323	31.805	35.248	30.672	33.257	32.999	35.334	33.408	35.195	34.758	31.3518	35.793	29.713	34.068	33.578	29.958	31.092	0.963528	35.793	0.963528
BACE2	ENSGALG00000034932	ENSGALT00000059855	1	1:108844363-108894770:+1	beta-site APP-cleaving enzyme 2	11.27	9.524	12.376	9.831	9.954	12.125	10.834	8.898	11.115	9.704	7.573	8.8002	11.07	14.19	13.889	12.332	12.624	13.384	0.943216	14.19	0.943216
BACH1	ENSGALG00000015828	ENSGALT00000025518	1	1:104102312-104115468:+1	BTB domain and CNC homolog 1	45.011	47.741	40	34.858	45.337	39.211	28.9	46.367	35.289	36.396	32.208	33.722	38.269	41.095	42.667	43.319	37.385	38.991	0.958811	47.741	0.958811
BAG3	ENSGALG00000009433	ENSGALT00000015358, ENSGALT00000043959, ENSGALT00000062756, ENSGALT00000087455, ENSGALT00000088658, XM_015288908	6	6:30302056-30319962:+1	BCL2-associated athanogene 3	49.193	35.292	37.939	29.989	28.368	46.402	35.919	44.58	34.239	29.008	28.463	31.6826	43.389	38.839	35.009	64.425	36.895	43.171	0.854625	64.425	0.854625
BAG4	ENSGALG00000003254	ENSGALT00000005150, ENSGALT00000080108, XM_015297421	22	22:2295195-2297365:+1	BCL2-associated athanogene 4	40.283	49.149	44.637	45.775	40.951	44.883	46.529	56.463	49.644	41.46	49.729	40.3688	46.744	36.952	49.675	43.758	43.385	40.719	1.06547	56.463	1.06547
BAG5	ENSGALG00000031062	ENSGALT00000075288	5	5:50484678-50489630:-1	BCL2 associated athanogene 5	40.304	38.575	35.845	34.485	38.224	34.964	40.058	43.156	33.058	36.896	34.982	30.8418	35.117	41.41	37.4	42.394	43.709	39.946	1.0942	43.709	1.0942
BAHCC1	no Ensembl gene ID assigned	XM_015279922, XM_015279923, XM_015279924, XM_015279925	.	.	BAH domain and coiled-coil containing 1	17.74	15.725	14.502	18.791	18.11	29.529	19.79	29.665	15.767	18.321	17.665	16.6895	15.629	18.475	17.803	21.743	21.324	13.45	1.58543	29.665	1.58543
BAHD1	ENSGALG00000033675	ENSGALT00000055768	5	5:808383-820342:+1	bromo adjacent homology domain-containing 1 protein	24.057	23.409	21.222	22.523	24.505	22.815	21.174	24.742	22.216	22.105	20.48	19.2422	22.439	24.189	24.903	22.07	22.13	22.721	0.973989	24.903	0.973989
BAIAP2	ENSGALG00000042538	ENSGALT00000049140, ENSGALT00000063905, ENSGALT00000071398, ENSGALT00000074119, XM_015295625, XM_015295626, XM_015295628, XM_015295629	18	18:9392580-9423796:-1	BAI1-associated protein 2	18.483	15.915	15.191	17.053	17.77	18.189	18.617	24.615	22.04	16.981	18.547	16.9284	18.557	14.676	20.101	18.862	15.368	13.425	1.14473	24.615	1.14473
BAK1	ENSGALG00000031493	ENSGALT00000053689	26	26:4677808-4730058:+1	BCL2 antagonist/killer 1	56.373	59.599	56.197	49.825	49.41	49.869	59.369	48.904	56.022	49.279	48.884	49.5988	63.67	45.944	45.237	55.852	50.213	43.619	1.15117	63.67	1.15117
BAMBI	ENSGALG00000040993	ENSGALT00000056719	2	2:15317843-15321683:-1	BMP and activin membrane bound inhibitor	129.797	152.391	178.004	161.453	111.75	98.073	158.673	98.591	136.191	118.421	140.099	124.729	100.866	139.163	203.116	173.468	161.194	134.805	1.19576	203.116	1.19576
BANK1	ENSGALG00000012292	ENSGALT00000020085, XM_015285617, XM_420665	4	4:60976048-61081696:+1	B-cell scaffold protein with ankyrin repeats 1	9.775	10.545	8.779	13.519	10.51	9.226	9.382	8.433	9.391	8.237	10.639	9.3236	9.061	9.145	7.276	7.366	8.38	8.838	0.948178	13.519	0.948178
BANP	ENSGALG00000005872	ENSGALT00000009439, ENSGALT00000054154, ENSGALT00000082153, XM_015292561, XM_015292562, XM_015292563, XM_015292564, XM_015292565, XM_015292566, XM_015292567	11	11:18243649-18386576:+1	BTG3 associated nuclear protein	14.243	13.255	12.741	12.804	13.093	14.386	12.465	13.258	13.38	13.204	13.133	12.8086	13.139	12.391	12.428	12.271	12.021	13.867	0.866878	14.386	0.866878
BAP1	ENSGALG00000004366	ENSGALT00000006965, ENSGALT00000076311	12	12:3100374-3112954:-1	BRCA1 associated protein 1	42.331	40.778	41.569	44.541	39.187	42.938	44.304	47.236	43.957	44.366	44.206	36.2438	45.699	37.123	40.224	44.541	39.883	36.725	1.08599	47.236	1.08599
BARD1	ENSGALG00000003484	ENSGALT00000005512, ENSGALT00000046057	7	7:4211635-4254770:-1	BRCA1-associated RING domain protein 1	13.663	15.018	14.43	13.579	14.618	11.515	13.151	8.128	14.242	12.38	12.509	12.738	13.254	9.303	9.094	9.044	11.383	11.595	0.981716	15.018	0.981716
BATF	no Ensembl gene ID assigned	XM_004941809, XM_004941810, XM_015287700, XM_015287701, XM_015287702, XM_421279	.	.	basic leucine zipper transcription factor, ATF-like	7.369	8.922	8.845	7.428	10.272	7.025	7.64	4.396	6.4	5.255	6.369	8.141	9.561	7.623	5.417	5.317	7.182	5.469	1.31322	10.272	1.31322
BATF3	ENSGALG00000035516	ENSGALT00000049410, XM_004935335, XM_419428	3	3:21845131-21847685:+1	basic leucine zipper transcription factor, ATF-like 3	28.732	32.839	30.608	28.254	28.569	29.267	23.501	23.604	21.003	22.091	25.162	24.6866	30.369	17.523	27.138	24.018	29.587	24.866	1.18986	32.839	1.18986
BAZ1A	no Ensembl gene ID assigned	XM_015287650, XM_015287651, XM_015287652, XM_015287653	.	.	bromodomain adjacent to zinc finger domain, 1A	25.195	28.379	28.451	25.95	35.326	24.126	23.817	26.017	32.339	26.242	23.056	26.9938	28.156	20.19	21.067	23.677	22.767	26.087	0.872734	35.326	0.872734
BAZ1B	ENSGALG00000029408	ENSGALT00000074220, ENSGALT00000077925, ENSGALT00000082466, ENSGALT00000085426, XM_001233716, XM_015295903	19	19:212309-261603:+1	bromodomain adjacent to zinc finger domain, 1B	64.657	65.573	61.565	59.961	59.696	60.715	61.495	51.5	62.94	61.735	58.6	54.1512	62.303	49.741	49.998	57.139	52.962	54.446	0.972744	65.573	0.972744
BAZ2B	ENSGALG00000012579	ENSGALT00000020542, ENSGALT00000063723, ENSGALT00000067516, ENSGALT00000078003, XM_015290136, XM_015290137, XM_015290138, XM_015290140, XM_015290141, XM_015290142, XM_015290143, XM_015290144, XM_015290145, XM_015290147, XM_015290148	7	7:36743535-36851144:-1	bromodomain adjacent to zinc finger domain, 2B	19.756	17.72	20.47	18.528	18.721	18.456	18.532	19.461	21.194	20.776	18.043	16.6948	20.275	26.577	22.903	22.541	18.469	23.66	0.7806	26.577	0.7806
BBOX1	ENSGALG00000013297	ENSGALT00000021712, ENSGALT00000088590, XM_004941332, XM_015286233	5	5:3484747-3518031:+1	butyrobetaine (gamma), 2-oxoglutarate dioxygenase (gamma-butyrobetaine hydroxylase) 1	7.144	7.018	11.64	6.632	6.232	8.102	6.676	7.269	9.115	6.879	7.517	7.4868	10.517	10.268	9.819	7.451	7.44	9.171	0.811253	11.64	0.811253
BBS2	ENSGALG00000042415	ENSGALT00000052110	11	11:2188618-2203659:+1	Bardet-Biedl syndrome 2	17.113	15.759	18.825	16.491	16.24	15.344	20.326	17.707	18.529	19.385	16.783	15.8376	15.344	20.169	18.308	21.564	16.198	17.832	0.908367	21.564	0.908367
BBS4	ENSGALG00000001798	ENSGALT00000002774, ENSGALT00000082419, ENSGALT00000084287, ENSGALT00000088213	10	10:1612983-1647497:+1	Bardet-Biedl syndrome 4	20.922	21.819	18.907	19.402	16.981	17.167	23.382	17.936	19.127	18.413	19.612	18.21	20.109	24.225	18.536	19.554	23.595	16.34	1.444	24.225	1.444
BBS7	ENSGALG00000011880	ENSGALT00000019385	4	4:54275609-54290011:+1	Bardet-Biedl syndrome 7	24.925	22.334	29.547	26.743	28.271	25.184	28.129	22.567	29.424	26.03	26.436	21.5098	26.555	28.73	24.253	25.915	28.215	26.313	1.07228	29.547	1.07228
BBX	ENSGALG00000015353	ENSGALT00000024777, XM_004938282, XM_015297328, XM_015297332, XM_015297340, XM_015297349, XM_015297353, XM_015297357, XM_015297365, XM_015297371, XM_015297377, XM_015297382, XM_015297392, XM_015297403	1	1:87305099-87349328:+1	bobby sox homolog (Drosophila)	15.239	16.439	19.562	12.32	17.65	15.976	12.755	14.755	17.624	14.475	13.711	12.912	16.384	19.719	17.68	15.851	14.612	17.467	0.836549	19.719	0.836549
BCAP29	ENSGALG00000008009	ENSGALT00000013000, ENSGALT00000081900	1	1:14768856-14792300:+1	B-cell receptor associated protein 29	168.05	183.826	190.25	164.08	194.023	158.24	156.32	173.508	176.502	158.404	168.294	141.441	157.724	177.178	192.009	178.66	166.731	163.607	1.01909	194.023	1.01909
BCAP31	no Ensembl gene ID assigned	XM_015273226, XM_015273227	.	.	B-cell receptor-associated protein 31	50.81	50.605	49.666	58.139	58.412	55.704	59.051	65.926	48.149	59.674	55.862	52.305	57.753	55.871	54.973	60.482	54.731	55.676	0.983027	65.926	0.983027
BCAR1	ENSGALG00000042895	ENSGALT00000061497, XM_015279219	11	11:2033491-2038419:-1	breast cancer anti-estrogen resistance 1	18.448	21.084	28.407	20.68	15.862	27.195	24.107	26.945	24.194	26.009	22.072	19.9238	18.95	17.852	25.929	25.354	23.265	20.84	1.11636	28.407	1.11636
BCAS1	ENSGALG00000007796	ENSGALT00000012644, ENSGALT00000082313, XM_417504	20	20:12593355-12627734:+1	breast carcinoma amplified sequence 1	13.441	21.236	29.248	27.866	9.198	12.925	23.177	25.418	35.555	35.646	30.048	22.3582	55.6	35.887	23.171	27.05	27.267	38.203	0.71374	55.6	0.71374
BCAS2	ENSGALG00000002002	ENSGALT00000003118	26	26:3869908-3872919:-1	BCAS2, pre-mRNA processing factor	78.092	80.19	76.614	88.439	88.978	81.328	74.239	84.993	78.972	82.686	82.248	69.867	82.263	80.823	73.11	86.879	88.315	73.597	1.19998	88.978	1.19998
BCAS3	ENSGALG00000005295	ENSGALT00000008492, ENSGALT00000046759, ENSGALT00000047344, ENSGALT00000049198, ENSGALT00000051216, ENSGALT00000071390, ENSGALT00000075875, ENSGALT00000077608, ENSGALT00000085744, XM_004946731, XM_004946732, XM_004946733, XM_015296147	19	19:7659287-7972906:-1	breast carcinoma amplified sequence 3	10.081	11.616	10.643	12.258	10.973	11.336	12.119	14.149	11.555	10.882	10.983	12.7196	10.676	13.403	10.323	12.777	12.356	11.953	1.03372	14.149	1.03372
BCAT1	ENSGALG00000013177	ENSGALT00000021521, XM_416424	1	1:65432216-65472333:+1	branched chain amino-acid transaminase 1, cytosolic	49.934	54.215	56.799	35.318	64.777	43.921	41.93	44.055	55.522	40.882	35.496	39.4532	44.387	62.701	65.473	46.345	56.201	58.942	0.953497	65.473	0.953497
BCCIP	ENSGALG00000006617	ENSGALT00000010681	6	6:32571769-32577739:+1	BRCA2 and CDKN1A interacting protein	90.121	90.517	96.877	80.458	86.093	84.766	72.788	74.544	90.968	88.124	79.806	72.7946	76.252	76.124	75.485	75.665	79.756	73.526	1.08473	96.877	1.08473
BCDIN3D	ENSGALG00000043400	ENSGALT00000047197, ENSGALT00000080067, ENSGALT00000083742	33	33:1411893-1416397:-1	BCDIN3 domain containing RNA methyltransferase	11.076	10.265	9.56	8.857	9.228	8.616	8.649	9.269	7.827	10.421	12.253	14.5516	7.604	9.496	9.86	10.995	8.375	8.391	0.998093	14.5516	0.998093
BCHE	ENSGALG00000034860	ENSGALT00000052772, XM_015291639, XM_015291640	9	9:21061419-21088025:+1	butyrylcholinesterase	54.283	78.788	80.078	81.353	46.85	60.938	75.332	59.919	88.302	85.976	71.468	60.7004	76.694	130.61	67.157	92.433	125.506	101.347	1.23838	130.61	1.23838
BCKDHA	no Ensembl gene ID assigned	XM_015272493	.	.	branched chain keto acid dehydrogenase E1, alpha polypeptide	23.927	25.175	22.019	29.314	27.715	27.894	31.688	37.443	22.833	30.223	20.834	25.1088	28.542	29.345	27.065	29.166	34.135	29.256	1.16677	37.443	1.16677
BCKDHB	ENSGALG00000040702	ENSGALT00000057535, ENSGALT00000073489	3	3:79329300-79439703:-1	2-oxoisovalerate dehydrogenase subunit beta, mitochondrial precursor	25.184	29.939	29.227	26.649	29.094	24.453	27.124	22.591	20.52	25.02	23.327	22.7998	23.222	26.976	23.507	30.448	27.322	27.77	0.983867	30.448	0.983867
BCL10	ENSGALG00000028935	ENSGALT00000044967	8	8:16349746-16357586:+1	B-cell CLL/lymphoma 10	37.092	34.406	40.628	29.577	37.104	35.223	29.038	29.084	36.504	32.066	30.064	29.9406	32.825	31.756	32.587	32.958	36.01	31.598	1.13963	40.628	1.13963
BCL11A	ENSGALG00000034048	ENSGALT00000047023, ENSGALT00000074049, XM_015283300, XM_015283302, XM_015283303, XM_015283304, XM_015283305	3	3:1854198-1913151:-1	B-cell CLL/lymphoma 11A (zinc finger protein)	14.192	16.901	13.813	14.903	20.073	20.571	15.227	14.556	13.978	13.712	12.742	12.5618	16.728	17.947	11.232	13.982	14.929	12.412	1.20279	20.571	1.20279
BCL2	ENSGALG00000012885	ENSGALT00000021014, ENSGALT00000086232	2	2:68102902-68190463:+1	BCL2, apoptosis regulator	11.325	14.338	15.582	11.275	13.595	16.966	14.934	14.444	14.221	13.934	14.595	10.904	10.079	15.862	14.905	13.749	12.952	13.732	0.943198	16.966	0.943198
BCL2L1	ENSGALG00000006211	ENSGALT00000010026, ENSGALT00000010073, ENSGALT00000078202	20	20:10217327-10234317:-1	BCL2 like 1	48.275	52.394	53.042	47.391	39.622	52.69	46.695	63.539	46.331	51.821	48.505	44.2204	51.833	41.086	45.648	55.002	44.746	48.911	0.914845	63.539	0.914845
BCL2L11	no Ensembl gene ID assigned	XM_015283427	.	.	BCL2-like 11 (apoptosis facilitator)	9.511	8.053	6.511	8.534	8.332	10.173	9.556	10.542	8.686	8.684	7.94	8.15225	7.24	8.882	9.766	7.548	9.398	7.691	1.22195	10.542	1.22195
BCL2L13	ENSGALG00000013037	ENSGALT00000021282, XM_004937951, XM_015286377	1	1:61870544-61907992:+1	BCL2-like 13 (apoptosis facilitator)	36.628	33.842	35.014	30.731	31.534	26.07	33.53	24.706	33.811	30.428	33.779	27.443	38.924	30.145	28.278	30.955	27.762	30.279	0.916873	38.924	0.916873
BCL2L15	no Ensembl gene ID assigned	XM_001233930	.	.	BCL2-like 15	11.502	16.564	9.641	18.654	17.697	14.902	14.009	11.871	12.569	17.013	16.775	14.0903	16.096	10.169	14.368	10.094	12.515	12.248	1.0218	18.654	1.0218
BCL6	ENSGALG00000007357	ENSGALT00000011898	9	9:14830574-14846807:+1	B-cell CLL/lymphoma 6	56.78	60.938	42.988	71.969	54.401	54.871	62.662	72.298	62.837	57.163	70.443	48.335	62.429	83.589	82.608	84.893	58.342	65.732	0.887574	84.893	0.887574
BCL7A	ENSGALG00000004379	ENSGALT00000006984, XM_004945565, XM_415148	15	15:5751928-5767726:+1	B-cell CLL/lymphoma 7A	51.703	49.944	52.092	45.621	52.367	48.705	45.086	42.486	48.562	46.631	45.154	42.872	47.737	45.448	44.113	45.178	49.893	50.465	0.988665	52.367	0.988665
BCL7B	ENSGALG00000036647	ENSGALT00000047441, ENSGALT00000054624, XM_003643231	19	19:161387-164441:-1	B-cell CLL/lymphoma 7B	61.819	71.516	70.217	67.397	68.228	70.087	68.332	72.16	64.582	68.198	65.365	57.9898	71.637	57.894	65.943	71.266	66.686	55.23	1.20742	72.16	1.20742
BCL9	ENSGALG00000037655	ENSGALT00000054607, XM_004938331, XM_015298293	1	1:92375565-92389300:+1	B-cell CLL/lymphoma 9	13.29	11.789	13.072	13.201	10.468	13.911	13.678	16.246	11.578	11.736	12.753	10.4704	14.61	13.584	14.41	14.908	12.555	13.935	0.900969	16.246	0.900969
BCL9L	ENSGALG00000007685	ENSGALT00000012457, XM_015298270	24	24:5578946-5589603:-1	B-cell CLL/lymphoma 9-like	14.413	12.934	15.432	13.526	11.68	14.829	14.021	17.114	14.061	13.716	13.047	16.061	14.884	12.765	14.482	15.567	12.808	12.355	1.03667	17.114	1.03667
BCLAF1	ENSGALG00000013935	ENSGALT00000022585, ENSGALT00000062456, ENSGALT00000062593, ENSGALT00000063320, ENSGALT00000070838, XM_004935718	3	3:55388152-55408404:+1	BCL2-associated transcription factor 1	107.965	107.829	104.31	109.141	113.865	96.533	106.595	98.134	106.875	109.037	97.707	86.449	106.313	104.608	91.858	98.904	98.301	106.236	0.925308	113.865	0.925308
BCMO1	no Ensembl gene ID assigned	XM_015292519, XM_015292520	.	.	beta-carotene 15,15'-monooxygenase 1	11.252	10.843	11.122	12.027	12.011	10.165	9.492	8.508	10.98	9.4	9.96	11.311	12.092	12.254	12.162	10.152	10.915	10.555	1.03411	12.254	1.03411
BCOR	ENSGALG00000016245	ENSGALT00000036653, ENSGALT00000047006, ENSGALT00000082179, XM_015302080, XM_015302089, XM_015302098, XM_015302102, XM_015302112, XM_015302123	1	1:112393549-112409925:+1	BCL6 corepressor	13.658	13.92	14.816	13.942	14.48	15.527	17.211	16.417	15.136	15.777	13.148	11.4672	14.747	15.148	15.11	13.739	14.072	13.063	1.07724	17.211	1.07724
BCORL1	ENSGALG00000003976	ENSGALT00000006334, ENSGALT00000062267, ENSGALT00000066958	4	4:1600734-1625497:-1	BCL6 corepressor like 1	7.628	7.799	7.415	9.603	8.115	8.843	8.19	12.567	7.706	7.968	7.386	7.289	8.104	8.585	7.973	9.558	8.096	7.622	1.06219	12.567	1.06219
BCR	ENSGALG00000006695	ENSGALT00000010819, XM_015275441	15	15:8625525-8717899:-1	breakpoint cluster region	10.167	13.066	12.985	10.581	10.425	9.845	10.624	10.087	12.337	14.063	13.001	12.3598	12.49	21.117	14.533	13.022	13.15	14.469	0.90884	21.117	0.90884
BCS1L	ENSGALG00000011386	ENSGALT00000018571, ENSGALT00000046573, ENSGALT00000089146	7	7:22592086-22597668:-1	BCS1 homolog, ubiquinol-cytochrome c reductase complex chaperone	12.385	11.745	12.815	11.479	10.097	11.46	11.427	11.099	10.563	10.981	9.283	11.0848	11.07	10.118	9.377	11.625	9.82	10.682	0.919304	12.815	0.919304
BDH1	ENSGALG00000006947	ENSGALT00000011255, ENSGALT00000088610	9	9:12665620-12679204:-1	3-hydroxybutyrate dehydrogenase 1	88.626	86.911	87.973	83.509	88.933	86.905	80.54	72.223	83.675	81.131	75.155	71.2038	83.471	69.623	73.533	79.429	77.626	74.273	1.04514	88.933	1.04514
BDH2	ENSGALG00000012338	ENSGALT00000020161	4	4:61363428-61376731:-1	3-hydroxybutyrate dehydrogenase 2	77.759	66.986	55.89	68.102	63.162	69.096	71.597	81.873	71.596	72.593	68.268	54.5474	67.631	79.877	81.642	73.481	83.6	83.269	1.00398	83.6	1.00398
BEAN1	ENSGALG00000005266	ENSGALT00000008452	11	11:11619893-11657333:-1	brain expressed associated with NEDD4 1	37.938	31.092	37.272	40.558	32.698	33.852	32.774	34.15	40.768	32.025	33.395	31.572	43.785	30.934	40.04	17.481	42.851	32.14	1.33326	43.785	1.33326
BEND3	ENSGALG00000015314	ENSGALT00000024718, XM_015284547	3	3:68143484-68151654:+1	BEN domain containing 3	17.676	17.492	17.827	15.787	18.486	16.001	15.342	14.247	17.014	16.823	14.445	14.3564	16.719	15.945	16.732	17.208	15.778	15.746	1.00203	18.486	1.00203
BEND5	ENSGALG00000010505	ENSGALT00000017109, ENSGALT00000058503	8	8:23084517-23113939:-1	BEN domain containing 5	22.231	17.493	21.175	20.278	15.337	16.629	19.262	21.361	19.497	22.529	18.176	17.8354	20.856	25.087	22.608	21.397	20.183	27.075	0.745448	27.075	0.745448
BEND6	ENSGALG00000016283	ENSGALT00000026253, XM_004940457, XM_015284890, XM_015284891, XM_015284892, XM_015284893	3	3:87150129-87156007:-1	BEN domain containing 6	10.215	9.411	10.039	14.232	7.014	8.246	14.461	14.418	12.652	13.202	12.065	9.3794	13.846	11.658	12.057	11.57	11.314	10.999	1.02864	14.461	1.02864
BEND7	ENSGALG00000006682	ENSGALT00000010805	1	1:6790345-6838577:-1	BEN domain containing 7	28.042	28.015	26.116	25.441	24.799	26.373	26.557	22.752	26.434	24.463	22.012	21.7228	27.045	24.683	24.986	23.149	25.526	25.369	1.00619	28.015	1.00619
BET1	ENSGALG00000024485	ENSGALT00000041398, ENSGALT00000065068, ENSGALT00000087117	2	2:23421226-23431596:-1	Bet1 golgi vesicular membrane trafficking protein	44.014	45.972	43.512	42.331	39.654	34.536	44.249	43.529	44.582	41.582	35.735	35.5658	50.077	45.338	37.93	42.38	49.622	48.973	1.01325	50.077	1.01325
BET1L	ENSGALG00000004172	ENSGALT00000006633, ENSGALT00000064744	5	5:1599696-1604031:+1	Bet1 golgi vesicular membrane trafficking protein like	71.755	70.228	70.022	83.319	57.96	78.612	77.778	79.991	65.275	72.801	68.39	60.0648	68.574	55.592	73.08	74.248	71.787	66.684	1.07653	83.319	1.07653
BF1	ENSGALG00000033932	ENSGALT00000054028, ENSGALT00000066783, ENSGALT00000073734, ENSGALT00000078541, ENSGALT00000080529, ENSGALT00000086848, ENSGALT00000089467, XM_015294995	16	16:87661-89904:-1	MHC BF1 class I	240.867	292.79	304.46	326.877	287.339	355.551	381.061	386.739	387.656	369.31	359.332	236.199	418.347	378.532	240.688	211.872	333.446	321.41	1.03745	418.347	1.03745
BFAR	ENSGALG00000003111	ENSGALT00000004911, XM_004945082, XM_004945083, XM_004945084, XM_015294282, XM_414737	14	14:832254-836956:+1	bifunctional apoptosis regulator	34.773	36.96	35.914	35.681	38.217	34.602	35.891	34.037	33.705	36.022	32.817	31.4656	37.591	39.124	36.212	34.695	36.213	40.645	0.890958	40.645	0.890958
BFIV21	ENSGALG00000041380	ENSGALT00000077683, ENSGALT00000079478, ENSGALT00000080781, ENSGALT00000085671, ENSGALT00000087837, ENSGALT00000088264	16	16:73915-76152:+1		417.221	452.711	130.037	97.883	505.965	168.859	66.652	75.911	97.56	58.552	59.491	222.77	85.83	61.323	450.112	378.53	416.936	52.7	7.9115	505.965	7.9115
BFSP1	ENSGALG00000008735	ENSGALT00000039401	3	3:11489065-11507709:+1	beaded filament structural protein 1	7.689	9.85	9.364	21.862	8.209	10.038	14.705	17.517	16.953	12.718	13.534	10.353	15.111	15.773	11.073	10.175	13.101	9.652	1.35734	21.862	1.35734
BG2	no Ensembl gene ID assigned	XM_015294999, XM_015295000	.	.	intestinal zipper protein	1.793	50.877	0.988	93.19	1.157	38.502	42.128	3.703	1.748	2.375	37.319	36.712	2.668	42.47	1.051	1.392	1.851	44.663	0.0414437	93.19	0.0414437	*
BHLHA15	no Ensembl gene ID assigned	XM_015294285	.	.	basic helix-loop-helix family, member a15	45.304	50.345	48.98	47.726	48.265	50.974	45.507	56.811	44.806	46.328	45.788	48.0887	47.058	50.533	48.381	47.184	56.794	49.427	1.14905	56.811	1.14905
BHLHE40	ENSGALG00000008308	ENSGALT00000013524, ENSGALT00000073347	12	12:18624949-18629296:+1	basic helix-loop-helix family member e40	14.202	17.527	19.681	18.932	18.794	18.287	17.299	22.537	15.954	24.604	18.043	16.4684	15.146	16.292	23.67	24.308	18.994	16.015	1.18601	24.604	1.18601
BHMT	no Ensembl gene ID assigned	XM_414685	.	.	betaine--homocysteine S-methyltransferase	1.406	1.236	2.039	2.127	0.962	1.68	5.344	1.309	1.49	1.561	2.219	1.702	1.516	1.452	2.346	1.608	1.602	2.247	0.712951	5.344	0.712951
BICC1	ENSGALG00000036095	ENSGALT00000052159, XM_015287964, XM_015287965	6	6:762212-857639:-1	BicC family RNA binding protein 1	13.811	14.855	17.435	12.714	13.989	15.61	14.174	15.696	19.124	16.485	13.297	12.963	14.149	18.613	15.587	16.294	15.438	18.413	0.838429	19.124	0.838429
BICD2	ENSGALG00000005249	ENSGALT00000008433, XM_004944558, XM_004944560	12	12:6826774-6901196:-1	bicaudal D homolog 2 (Drosophila)	88.283	72.051	80.894	68.369	73.406	74.454	71.562	74.961	81.274	77.023	71.849	64.3194	76.743	77.114	83.884	77.502	72.55	80.594	0.900191	83.884	0.900191
BID	ENSGALG00000013039	ENSGALT00000021284, ENSGALT00000053387, ENSGALT00000058033	1	1:61913394-61932331:-1	BH3 interacting domain death agonist	98.44	116.971	97.364	111.811	109.778	101.128	121.402	87.761	101.103	99.27	115.646	85.1172	124.539	105.743	91.978	101.487	106.872	106.463	1.00384	124.539	1.00384
BIN1	ENSGALG00000011541	ENSGALT00000018820, XM_015289802, XM_015289803, XM_015289804, XM_015289805, XM_015289806, XM_015289807, XM_015289808, XM_015289809, XM_015289810, XM_015289811, XM_015289812, XM_015289813, XM_015289814, XM_015289815, XM_015289816, XM_015289817, XM_015289818, XM_015289819	7	7:23809924-23893673:+1	bridging integrator 1	58.862	56.299	67.589	57.645	60.505	65.768	56.104	65.989	69.218	63.661	54.262	49.479	68.079	75.213	77.202	73.77	60.561	73.655	0.822225	77.202	0.822225
BIN3	no Ensembl gene ID assigned	XM_015273185	.	.	bridging integrator 3	51.081	49.672	44.612	58.052	49.037	54.798	56.258	52.59	50.504	57.331	53.424	50.8543	57.244	49.007	50.735	58.553	50.503	44.935	1.12391	58.553	1.12391
BIRC5	ENSGALG00000008713	ENSGALT00000039118, ENSGALT00000039119, ENSGALT00000053383, ENSGALT00000084234	3	3:15427651-15428804:-1	baculoviral IAP repeat containing 5	88.536	110.669	108.722	114.565	134.983	110.734	126.226	71.338	106.646	86.54	91.259	85.0984	102.104	87.757	65.004	58.822	107.653	90.727	1.18656	134.983	1.18656
BIRC6	ENSGALG00000010541	ENSGALT00000017157, ENSGALT00000046963, XM_015283759, XM_015283760, XM_015283761, XM_015283762, XM_015283763, XM_015283766	3	3:31572475-31748573:-1	baculoviral IAP repeat containing 6	18.314	17.136	18.221	16.194	17.664	18.215	16.279	16.431	18.583	17.756	16.101	14.573	17.631	19.225	19.765	17.977	17.577	20.029	0.877578	20.029	0.877578
BIVM	no Ensembl gene ID assigned	XM_015274245, XM_015274249	.	.	basic, immunoglobulin-like variable motif containing	21.715	25.496	22.02	22.063	23.107	17.168	20.502	19.292	23.481	27.286	25.203	22.8235	26.634	30.817	27.251	22.915	22.188	26.814	0.827478	30.817	0.827478
BLB1	ENSGALG00000000141	ENSGALT00000008925, ENSGALT00000068635	16	16:116646-118450:+1		637.256	1043.07	1076.77	2104.12	904.141	1569.27	1245.84	627.923	410.863	440.728	1204.07	975.443	1185.74	1003.76	618.981	696.745	407.323	576.362	0.706714	2104.12	0.706714
BLB2	ENSGALG00000030940	ENSGALT00000058455, ENSGALT00000067879, ENSGALT00000068640	16	16:109677-111212:-1		624.282	608.242	293.425	194.982	843.371	236.227	298.782	675.68	597.776	468.127	289.562	347.386	505.404	242.813	643.568	688.593	650.799	147.825	4.4025	843.371	4.4025
BLEC1	no Ensembl gene ID assigned	XM_015294948	.	.	C-type lectin-like receptor 1	11.037	18.969	12.193	18.652	14.424	14.697	18.293	13.809	7.381	14.426	22.851	15.2127	21.94	15.952	12.844	14.406	16.535	10.016	1.65086	22.851	1.65086
BLEC3	no Ensembl gene ID assigned	XM_015294937, XM_015294938, XM_015294939, XM_015294940, XM_015294941, XM_015294942, XM_015294943	.	.	c-type lectin-like receptor 3	1.42	5.956	0.829	12.459	1.379	5.643	9.819	8.501	2.349	5.594	8.634	5.166	6.6	9.199	1.238	1.126	5.069	7.042	0.719824	12.459	0.719824
BLK	ENSGALG00000016661	ENSGALT00000026890	3	3:107708021-107727966:+1	BLK proto-oncogene, Src family tyrosine kinase	12.632	15.125	15.233	14.154	17.315	13.498	13.667	11.69	14.883	13.637	11.485	12.0288	14.44	15.66	13.128	13.149	13.125	13.165	0.996962	17.315	0.996962
BLM	ENSGALG00000008256	ENSGALT00000013437, ENSGALT00000082169, ENSGALT00000090232	10	10:19933508-19950517:-1	Bloom syndrome RecQ like helicase	16.748	16.375	15.213	16.665	16.972	14.486	16.526	12.708	16.707	15.49	15.746	15.0002	14.808	11.811	12.351	10.853	14.421	13.742	1.04941	16.972	1.04941
BLMH	ENSGALG00000004259	ENSGALT00000006773, ENSGALT00000062358, ENSGALT00000085948, ENSGALT00000088919	19	19:6224236-6239656:-1	bleomycin hydrolase	216.786	246.622	252.758	226.312	218.213	205.856	238.77	178.677	255.345	234.283	229.484	192.296	247.555	210.555	190.234	218.438	226.841	235.446	0.963452	255.345	0.963452
BLNK	ENSGALG00000006973	ENSGALT00000011296, ENSGALT00000039674, XM_015288571, XM_015288572, XM_015288573, XM_015288574	6	6:21081986-21124235:-1	B-cell linker	65.903	61.99	54.107	63.909	60.039	70.76	61.091	55.197	57.712	63.042	55.403	50.3818	63.46	56.696	55.93	55.036	69.368	70.063	0.99008	70.76	0.99008
BLOC1S1	no Ensembl gene ID assigned	XM_015272582	.	.	biogenesis of lysosomal organelles complex-1, subunit 1	65.289	74.522	65.1	79.967	76.134	102.125	66.905	64.955	86.97	75.162	55.816	71.2195	75.927	58.235	62.81	54.672	63.66	48.348	1.3167	102.125	1.3167
BLOC1S2	ENSGALG00000005794	ENSGALT00000040091, ENSGALT00000083475, ENSGALT00000084350, ENSGALT00000086292, ENSGALT00000087283	6	6:17562682-17567599:+1	biogenesis of lysosomal organelles complex 1 subunit 2	84.345	92.618	81.691	80.114	92.581	88.044	87.606	74.579	82.626	96.675	94.21	68.9536	82.054	106.905	90.878	84.652	108.579	89.701	1.21045	108.579	1.21045
BLOC1S3	no Ensembl gene ID assigned	XM_004950584, XM_430405	.	.	biogenesis of lysosomal organelles complex-1, subunit 3	0	0	1.762	13.331	0.107	0.278	14.803	12.097	8.642	6.204	6.975	3.77325	11.776	3.124	2.77	2.53	4.331	1.818	2.38229	14.803	0
BLOC1S4	ENSGALG00000013591	ENSGALT00000022115, XM_419086	2	2:90085930-90091751:-1	biogenesis of lysosomal organelles complex-1, subunit 4, cappuccino	48.822	38.869	42.312	43.219	49.693	43.489	42.278	39.756	44.662	41.35	38.548	35.0444	44.525	46.933	38.716	42.831	45.698	48.021	0.951625	49.693	0.951625
BLOC1S6	ENSGALG00000040735	ENSGALT00000064067	10	10:10695134-10700906:+1	biogenesis of lysosomal organelles complex 1 subunit 6	118.575	112.204	98.719	120.989	117.079	109.681	143.579	135.647	151.467	96.064	124.524	92.0974	116.013	108.876	98.605	97.568	112.074	112.485	0.996346	151.467	0.996346
BLVRA	ENSGALG00000031786	ENSGALT00000056614	2	2:51764995-51794492:+1	biliverdin reductase A	14.343	9.829	10.934	6.3	6.689	9.879	6.849	3.857	4.913	5.615	5.25	8.6812	5.854	9.719	16.708	6.316	6.32	10.42	0.606526	16.708	0.606526
BLZF1	ENSGALG00000015225	ENSGALT00000024570, XM_004938226, XM_015296706, XM_416590	1	1:83677123-83683799:-1	basic leucine zipper nuclear factor 1	45.178	35.015	37.833	37.834	37.873	41.606	38.958	40.742	41.292	37.07	38.311	31.372	40.389	42.25	44.578	41.594	40.928	39.819	1.02785	44.578	1.02785
BMF	ENSGALG00000014537	ENSGALT00000023454, ENSGALT00000046117, ENSGALT00000069832, XM_015287565	5	5:29410988-29430989:+1	Bcl2 modifying factor	29.104	23.699	23.83	26.334	30.96	31.555	26.282	36.857	32.02	29.737	25.7	21.5934	29.422	47.282	40.248	33.394	32.591	28.047	1.16201	47.282	1.16201
BMI1	ENSGALG00000041267	ENSGALT00000047281, ENSGALT00000066908	2	2:17748562-17758699:-1	Polycomb complex protein BMI-1	49.506	37.307	39.304	42.439	42.191	47.496	45.985	45.635	40.615	46.121	43.436	34.1112	40.021	40.968	43.689	41.874	43.383	44.207	0.98136	47.496	0.98136
BMP2	ENSGALG00000029301	ENSGALT00000065435	3	3:15110369-15113622:-1	bone morphogenetic protein 2	14.181	9.827	11.419	11.671	9.607	11.558	10.902	15.385	15.949	12.633	15.157	10.0196	14.073	15.487	19.132	17.405	14.565	14.751	0.987391	19.132	0.987391
BMP2K	ENSGALG00000010885	ENSGALT00000017693, ENSGALT00000047560, XM_004941089	4	4:45191555-45248570:+1	BMP2 inducible kinase	56.628	62.316	63.456	58.123	66.467	57.288	52.827	51.221	63.33	60.871	57.228	48.9046	55.02	71.567	71.904	64.938	67.018	64.132	1.045	71.904	1.045
BMP4	ENSGALG00000012429	ENSGALT00000020316, ENSGALT00000090266	5	5:58698105-58700937:-1	bone morphogenetic protein 4	62.069	67.648	81.212	58.19	48.136	56.14	88.251	70.132	68.246	113.386	67.522	54.8238	84.668	53.978	65.269	76.464	47.837	65.902	0.725881	113.386	0.725881
BMPER	ENSGALG00000029811	ENSGALT00000074371, XM_015281550, XM_015281551	2	2:47688331-47834840:-1	BMP binding endothelial regulator	6.791	9.472	7.894	7.474	12.127	12.41	6.392	7.525	11.024	7.898	4.268	6.7262	12.006	7.184	4.509	4.907	9.163	11.906	0.769612	12.41	0.769612
BMPR1A	ENSGALG00000002003	ENSGALT00000003119, ENSGALT00000065543	6	6:2497710-2573153:+1	bone morphogenetic protein receptor type 1A	19.318	19.786	26.28	17.467	15.9	19.555	22.429	23.658	25.893	23.693	19.915	17.7702	19.586	19.987	19.7	23.724	18.801	22.805	0.824424	26.28	0.824424
BMS1	ENSGALG00000002624	ENSGALT00000004133, XM_015288007	6	6:5071454-5092701:-1	BMS1 ribosome biogenesis factor	45.119	47.35	44.14	40.744	40.011	39.608	39.098	32.718	43.053	42.306	39.568	36.6706	45.969	41.873	42.643	42.55	44.658	45.145	0.989213	47.35	0.989213
BMT2	ENSGALG00000009440	ENSGALT00000038899	1	1:26768477-26802391:+1	base methyltransferase of 25S rRNA 2 homolog	15.63	17.153	15.654	20.317	15.594	15.727	14.528	17.58	14.727	15.186	14.138	13.9508	13.339	16.924	19.439	16.386	20.531	18.872	1.08791	20.531	1.08791
BNAS1	ENSGALG00000002913	ENSGALT00000004598	15	15:4518239-4520623:+1	BRI3 binding protein	107.323	113.758	119.207	109.513	101.268	115.656	111.304	108.822	109.153	123.557	109.67	92.9602	118.652	111.957	121.392	112.939	113.165	112.72	1.00395	123.557	1.00395
BNIP1	ENSGALG00000002882	ENSGALT00000004545	13	13:9179299-9184374:+1	BCL2 interacting protein 1	32.229	42.862	34.098	38.462	35.553	36.883	42.584	40.069	38.666	37.084	37.959	32.1302	38.254	33.325	28.806	30.051	32.389	38.92	0.832194	42.862	0.832194
BNIP2	ENSGALG00000003788	ENSGALT00000006011, ENSGALT00000063805, XM_015279006, XM_015279007, XM_413765	10	10:5315236-5324861:+1	BCL2/adenovirus E1B 19kDa interacting protein 2	98.207	90.97	91.421	86.063	87.555	77.08	87.389	88.904	97.148	87.945	92.306	75.3322	96.168	88.161	93.297	88.673	96.39	104.738	0.920296	104.738	0.920296
BNIP3	ENSGALG00000010476	ENSGALT00000017059	6	6:34844510-34850063:-1	BCL2 interacting protein 3	72.766	67.097	61.798	71.077	75.807	64.409	70.689	79.745	69.716	65.113	70.586	55.7476	64.704	72.343	82.366	68.067	81.32	95.996	0.847119	95.996	0.847119
BNIP3L	ENSGALG00000043405	ENSGALT00000064098, ENSGALT00000086627, XM_015297312	22	22:531919-545332:-1	BCL2/adenovirus E1B 19kDa interacting protein 3-like	202.179	177.729	169.484	166.494	198.499	183.472	183.615	188.485	185.417	167.723	160.728	147.577	186.851	187.762	179.732	170.726	193.261	193.577	0.998368	198.499	0.998368
BOC	ENSGALG00000015152	ENSGALT00000024449, XM_015296544, XM_015296548, XM_015296560	1	1:83273631-83292347:-1	BOC cell adhesion associated, oncogene regulated	19.66	20.344	22.79	20.614	15.357	18.961	21.831	23.944	19.796	23.475	18.191	16.8816	18.181	25.85	25.422	18.52	22.021	18.686	1.17848	25.85	1.17848
BOD1L1	ENSGALG00000026470	ENSGALT00000045755, XM_015285806	4	4:77944595-77980409:+1	biorientation of chromosomes in cell division 1-like 1	16.502	16.393	16.444	14.53	17.326	14.908	14.657	15.284	17.729	16.094	14.215	13.5738	16.933	17.801	17.808	17.652	15.498	17.823	0.869551	17.823	0.869551
BOK	ENSGALG00000005772	ENSGALT00000009271	9	9:5088178-5101479:+1	BOK, BCL2 family apoptosis regulator	40.02	37.017	38.233	29.554	33.394	38.19	46.169	27.665	33.995	40.618	37.434	30.7648	37.854	35.714	39.043	36.412	28.967	24.435	1.18547	46.169	1.18547
BOLA3	no Ensembl gene ID assigned	XM_015297467	.	.	bolA family member 3	76.638	72.983	73.496	78.113	76.813	86.089	80.031	67.668	68.806	77.441	73.391	75.3075	73.487	56.214	65.192	77.532	72.355	46.649	1.55105	86.089	1.55105
BOP1	no Ensembl gene ID assigned	XM_423665	.	.	block of proliferation 1	15.741	14.806	15.591	15.934	16.189	16.66	17.07	14.238	14.059	17.682	15.486	15.518	17.283	14.084	13.794	14.42	16.981	13.234	1.28313	17.682	1.28313
BORA	no Ensembl gene ID assigned	XM_015275799, XM_015275801, XM_015275808, XM_015275815	.	.	bora, aurora kinase A activator	14.089	15.75	16.915	10.277	20.223	12.317	14.282	9.188	16.223	11.873	12.349	14.2577	13.248	9.937	8.684	7.845	13.604	13.786	0.986798	20.223	0.986798
BORCS5	ENSGALG00000040393	ENSGALT00000050822, ENSGALT00000068215, XM_015290585	1	1:71899126-71960632:+1	BLOC-1 related complex subunit 5	24.91	23.669	24.899	25.788	22.754	22.912	21.91	21.821	20.999	21.591	23.521	20.0532	25.607	24.862	25.886	17.846	25.397	21.782	1.16596	25.886	1.16596
BORCS7	no Ensembl gene ID assigned	XM_015288639, XM_015288640	.	.	chromosome 6 open reading frame, human C10orf32	14.05	12.803	17.556	12.984	12.536	16.103	14.369	13.776	10.432	13.632	12.846	14.3483	10.879	14.178	13.043	13.418	13.248	13.857	0.956051	17.556	0.956051
BORCS8	ENSGALG00000014581	ENSGALT00000023513, ENSGALT00000069337	28	28:3587092-3594853:+1	BLOC-1 related complex subunit 8	28.907	29.008	26.672	33.631	30.254	31.604	30.185	29.596	21.428	26.854	28.305	29.2436	28.047	28.399	31.314	30.349	27.946	28.059	0.995973	33.631	0.995973
BPGM	ENSGALG00000013069	ENSGALT00000021340, ENSGALT00000087388	1	1:62239536-62258379:+1	bisphosphoglycerate mutase	38.811	33.869	28.621	27.382	33.022	31.654	26.605	30.045	28.154	32.351	25.381	25.9366	25.432	25.975	30.092	29.354	24.043	29.503	0.814934	33.869	0.814934
BPHL	ENSGALG00000029659	ENSGALT00000077586, XM_004939670, XM_015276016, XM_015276017, XM_015276018	2	2:66518737-66541167:-1	biphenyl hydrolase-like (serine hydrolase)	13.39	11.686	9.759	7.798	14.683	10.163	14.426	7.311	7.349	10.398	12.966	8.9266	11.995	14.274	8.247	6.389	12.658	14.833	0.853367	14.833	0.853367
BPI	no Ensembl gene ID assigned	XM_004947186, XM_417465	.	.	bactericidal/permeability-increasing protein	96.92	98.652	89.655	88.497	68.699	88.968	89.907	118.309	88.635	83.042	74.211	93.431	75.834	79.389	116.091	82.889	88.705	124.623	0.711787	124.623	0.711787
BPNT1	ENSGALG00000009576	ENSGALT00000038566, ENSGALT00000070108, ENSGALT00000079842, ENSGALT00000084685, ENSGALT00000087173	3	3:18827463-18843109:+1	3'(2'), 5'-bisphosphate nucleotidase 1	31.814	34.113	25.805	26.862	28.736	28.766	33.986	22.17	29.244	29.111	32.661	24.3188	30.276	26.858	21.603	25.052	27.811	29.43	0.944988	34.113	0.944988
BPTF	ENSGALG00000038222	ENSGALT00000051707, ENSGALT00000053934, ENSGALT00000056243, ENSGALT00000067064, ENSGALT00000072209, ENSGALT00000073051, ENSGALT00000077468, ENSGALT00000085299, XM_003642329, XM_004946205, XM_015279960, XM_015279961, XM_015279962, XM_015279963, XM_015279964, XM_015279965, XM_015279967, XM_015279968, XM_015279969, XM_015279970, XM_015279971	18	18:7073216-7117413:-1	bromodomain PHD finger transcription factor	43.517	39.704	38.745	37.219	41.465	40.289	43.088	40.112	42.848	40.14	38.191	35.437	41.342	41.511	43.059	42.517	38.816	42.272	0.918244	43.088	0.918244
BRAF	ENSGALG00000012865	ENSGALT00000020980, ENSGALT00000059810, XM_015284532, XM_015284536, XM_015284541	1	1:56983387-57058584:-1	v-raf murine sarcoma viral oncogene homolog B	7.919	9.049	9.741	8.106	10.038	8.019	6.868	7.28	9.754	8.432	7.744	7.163	9.068	9.477	9.864	9.309	7.904	9.742	0.811332	10.038	0.811332
BRAP	ENSGALG00000004650	ENSGALT00000007407	15	15:6237578-6272982:-1	BRCA1 associated protein	30.844	33.232	29.45	28.548	27.33	26.964	30.281	31.265	29.467	33.142	29.797	27.4148	30.439	28.034	28.623	31.472	27.868	29.167	0.955463	33.232	0.955463
BRCA1	no Ensembl gene ID assigned	XM_015299561, XM_015299562, XM_015299563, XM_015299564, XM_015299565	.	.	breast cancer 1, early onset	14.419	17.855	15.951	16.151	11.582	12.606	15.291	8.768	11.763	12.636	11.536	16.094	13.15	10.088	7.725	7.929	15.105	13.526	1.11674	17.855	1.11674
BRCA2	ENSGALG00000017073	ENSGALT00000027576, ENSGALT00000083960, XM_015277493	1	1:174560560-174597292:-1	breast cancer 2, early onset	19.472	15.384	17.43	14.203	17.103	15.685	14.814	9.157	15.299	15.049	15.501	13.4978	15.03	15.196	11.783	12.42	13.885	16.012	0.867162	17.43	0.867162
BRCC3	ENSGALG00000005383	ENSGALT00000008648	4	4:2200027-2204262:+1	BRCA1/BRCA2-containing complex subunit 3	30.473	29.664	33.233	30.83	30.775	28.619	31.005	26.902	29.963	29.085	30.952	25.64	29.587	30.096	29.659	30.355	30.276	28.828	1.05023	33.233	1.05023
BRD1	ENSGALG00000029379	ENSGALT00000048667, ENSGALT00000055780, ENSGALT00000056505, ENSGALT00000069716, XM_015302206, XM_015302269, XM_015302324, XM_015302381, XM_015302444, XM_015302496	1	1:18747413-18806394:-1	bromodomain containing 1	32.991	30.736	31.386	29.499	31.508	29.365	28.547	34.678	32.095	30.147	27.913	25.1224	31.499	34.537	34.965	33.092	30.684	35.624	0.861329	35.624	0.861329
BRD2	ENSGALG00000000156	ENSGALT00000000212, XM_015294961, XM_015294962, XM_015294963, XM_015294964	16	16:102514-113361:+1	bromodomain containing 2	135.973	144.09	129.337	135.32	137.332	140.588	131.792	144.06	129.357	125.396	123.038	112.144	140.779	107.034	125.258	138.822	126.783	117.814	1.07613	144.09	1.07613
BRD3	ENSGALG00000002682	ENSGALT00000004226	17	17:7634707-7650589:-1	bromodomain containing 3	20.913	19.725	20.938	19.061	19.916	21.059	18.399	18.146	19.85	20.165	18.667	19.5274	19.86	17.631	16.554	16.439	17.648	19.42	0.908754	21.059	0.908754
BRD4	ENSGALG00000034725	ENSGALT00000053355, ENSGALT00000054808, ENSGALT00000068061, ENSGALT00000074595	AADN04000659.1	AADN04000659.1:5286-43520:-1	bromodomain containing 4	22.081	21.956	20.608	23.751	22.759	22.926	21.794	23.612	20.851	21.222	20.259	22.099	24.168	19.836	22.461	22.717	21.004	19.863	1.05744	24.168	1.05744
BRD7	ENSGALG00000003786	ENSGALT00000006006	11	11:6630401-6644729:+1	bromodomain containing 7	90.579	92.421	94.063	91.079	98.489	86.505	89.951	86.791	98.885	87.491	82.708	75.8284	90.992	84.466	75.24	82.259	87.611	90.432	0.968805	98.885	0.968805
BRD8	ENSGALG00000037646	ENSGALT00000058620, ENSGALT00000063928, ENSGALT00000066586, ENSGALT00000076817	13	13:10065289-10080015:+1	bromodomain containing 8	52.471	48.432	45.84	47.405	54.616	49.727	47.071	49.833	48.024	46.01	45.003	41.4296	47.647	49.186	52.678	48.401	50.486	51.577	0.978847	54.616	0.978847
BRD9	no Ensembl gene ID assigned	XM_015275919, XM_015275920, XM_015275921	.	.	bromodomain containing 9	19.605	24.28	24.389	25.126	25.848	21.702	21.838	20.767	23.731	21.626	25.655	23.35	23.159	25.693	22.732	22.005	24.944	25.571	0.97548	25.848	0.97548
BRE	no Ensembl gene ID assigned	XM_015283708, XM_015283709	.	.	brain and reproductive organ-expressed (TNFRSF1A modulator)	40.691	42.921	41.525	44.261	40.794	40.099	39.636	32.806	40.136	40.5	39.117	42.3495	39.949	41.812	32.53	33.655	41.929	42.31	0.990995	44.261	0.990995
BRF1	ENSGALG00000011705	ENSGALT00000019132, XM_015287873	5	5:52749257-52908313:-1	BRF1, RNA polymerase III transcription initiation factor 90 kDa subunit	19.203	17.568	15.803	15.816	17.179	15.592	14.81	13.395	18.357	17.061	13.848	14.678	17.624	16.152	15.75	16.809	14.888	16.583	0.897787	18.357	0.897787
BRIP1	ENSGALG00000005279	ENSGALT00000039225	19	19:7494633-7541587:+1	BRCA1 interacting protein C-terminal helicase 1	10.927	11.263	10.548	11.227	10.974	9.351	11.852	7.025	10.133	12.529	11.883	12.593	10.319	12.527	9.042	7.444	11.019	11.29	0.975996	12.593	0.975996
BRIX1	ENSGALG00000003373	ENSGALT00000005332	Z	Z:10563582-10567349:+1	BRX1, biogenesis of ribosomes	67.736	71.507	148.181	63.083	65.857	123.308	68.759	59.364	129.849	73.949	117.178	87.6267	71.886	113.041	108.17	64.007	127.959	69.327	1.84573	148.181	1.84573
BRK-3	ENSGALG00000008459	ENSGALT00000013786, ENSGALT00000049675	7	7:11874180-11969327:+1	bone morphogenetic protein receptor type 2	9.385	8.814	9.805	7.73	11.225	5.375	5.345	9.181	7.967	9.3	6.375	8.5468	11.256	12.266	10.092	10.723	8.453	10.363	0.81569	12.266	0.81569
BRMS1L	ENSGALG00000010093	ENSGALT00000016417, ENSGALT00000089487	5	5:36396570-36415543:+1	Breast cancer metastasis-suppressor 1-like protein	52.867	54.715	57.21	53.065	50.593	50.23	51.067	54.434	57.91	55.136	54.562	44.5714	53.784	46.094	50.085	47.769	53.558	55	0.973782	57.91	0.973782
BROX	ENSGALG00000009413	ENSGALT00000015332, XM_004935306, XM_004935307, XM_419397	3	3:18004998-18013721:-1	BRO1 domain and CAAX motif containing	39.622	38.425	36.208	34.379	38.977	38.525	34.613	34.785	39.34	35.934	36.846	30.3268	39.499	42.319	42.529	36.514	37.285	40.337	0.924337	42.529	0.924337
BRPF1	ENSGALG00000033529	ENSGALT00000071760, XM_015293133, XM_015293134, XM_015293135, XM_015293136, XM_015293137, XM_015293138, XM_015293139, XM_015293140	12	12:11486636-11497797:+1	bromodomain and PHD finger containing, 1	9.488	9.421	10.08	9.489	9.701	10.595	9.696	9.913	9.494	9.356	9.193	10.0956	9.361	8.411	9.212	9.9	9.443	8.228	1.14767	10.595	1.14767
BRPF3	no Ensembl gene ID assigned	XM_015298722, XM_015298723, XM_015298724	.	.	bromodomain and PHD finger containing, 3	12.074	12.275	12.945	13.605	12.193	13.123	11.866	14.475	13.969	14.953	13.906	12.7248	13.85	12.799	13.338	13.986	13.477	12.798	1.05306	14.953	1.05306
BRWD1	ENSGALG00000016065	ENSGALT00000025882, ENSGALT00000082609, XM_015301320, XM_015301327, XM_015301334, XM_015301340, XM_015301347, XM_416730	1	1:107943223-107993948:-1	bromodomain and WD repeat domain containing 1	23.583	24.084	24.717	21.053	26.013	22.252	22.022	21.819	25.025	22.381	20.685	18.8874	23.076	27.989	25.72	22.147	22.966	24.319	0.944364	27.989	0.944364
BRWD3	ENSGALG00000007151	ENSGALT00000011586, ENSGALT00000060609, XM_015278523, XM_015278524	4	4:9450043-9499029:+1	bromodomain and WD repeat domain containing 3	9.391	10.303	11.864	8.591	13.244	9.526	8.666	8.349	13.092	10.665	8.215	8.8298	10.707	14.432	13.303	12.159	9.875	13.283	0.743431	14.432	0.743431
BSDC1	ENSGALG00000003405	ENSGALT00000005386, ENSGALT00000083428, ENSGALT00000090005	23	23:5206054-5215312:-1	BSD domain containing 1	27.642	24.027	24.935	25.597	25.591	27.369	25.682	26.803	24.449	24.825	24.783	25.0402	26.213	25.163	27.243	26.031	25.013	26.732	0.935695	27.369	0.935695
BSG	ENSGALG00000001328	ENSGALT00000002022, ENSGALT00000068947, ENSGALT00000081458, ENSGALT00000084488	28	28:2698084-2709095:+1	basigin (Ok blood group)	711.051	606.595	630.326	672.607	595.76	675.888	682.813	677.422	673.392	695.335	730.81	529.716	636.115	718.334	725.666	774.612	670.797	616.451	1.08816	774.612	1.08816
BST1	ENSGALG00000014509	ENSGALT00000043970, XM_015285754, XM_015285755	4	4:77208280-77222604:-1	bone marrow stromal cell antigen 1	33.871	36.702	30.093	32.654	40.344	31.998	28.288	29.561	40.25	34.099	37.934	27.464	34.418	27.535	34.018	24.04	30.425	43.607	0.697709	43.607	0.697709
BTAF1	ENSGALG00000030598	ENSGALT00000057297	6	6:20942394-20984116:-1	B-TFIID TATA-box binding protein associated factor 1	27.863	30.082	30.788	24.363	31.24	27.64	25.997	24.566	29.496	27.325	23.489	23.8192	28.145	29.094	27.574	27.629	27.361	29.469	0.928467	31.24	0.928467
BTBD1	ENSGALG00000006020	ENSGALT00000009692, ENSGALT00000009693	10	10:11192901-11206182:-1	BTB domain containing 1	71.367	69.681	82.702	77.899	74.006	73.648	62.129	71.899	72.127	66.158	66.943	62.3298	77.928	65.828	62.708	76.556	73.156	69.53	1.05215	82.702	1.05215
BTBD10	ENSGALG00000005369	ENSGALT00000008620, ENSGALT00000045689, ENSGALT00000074856	5	5:7534735-7560040:+1	BTB domain containing 10	26.004	18.346	18.606	18.934	18.795	22.217	18.659	19.162	16.658	19.314	22.041	17.378	19.807	19.358	21.843	19.484	18.866	20.041	0.94137	22.217	0.94137
BTBD19	ENSGALG00000028978	ENSGALT00000081650, XM_015291289, XM_015291290	8	8:20861919-20867316:+1	BTB (POZ) domain containing 19	4.636	5.121	4.097	5.1	4.208	7.015	5.335	11.034	4.165	7.566	7.911	5.3908	7.484	6.422	8.863	10.711	4.948	5.043	0.981162	11.034	0.981162
BTBD2	ENSGALG00000001019	ENSGALT00000001502	28	28:2143380-2155407:+1	BTB domain containing 2	19.431	21.82	20.383	17.405	20.579	23.094	19.537	26.367	20.207	19.759	19.772	21.4078	19.659	19.537	18.893	20.326	19.354	18.161	1.06569	26.367	1.06569
BTBD3	ENSGALG00000009028	ENSGALT00000014689, XM_015283526, XM_015283527, XM_015283528	3	3:13082203-13088766:-1	BTB (POZ) domain containing 3	13.089	11.486	13.492	11.876	11.316	12.736	12.777	12.998	13.776	13.374	13.087	10.5886	11.121	15.236	13.317	15.046	13.303	14.818	0.897759	15.236	0.897759
BTBD6	ENSGALG00000033813	ENSGALT00000057576, ENSGALT00000072729, ENSGALT00000084535	5	5:52829868-52832920:+1	BTB domain containing 6	63.32	46.25	55.88	52.317	41.636	55.486	53.124	87.868	65.4	65.194	62.44	44.5534	46.055	75.711	92.584	62.915	60.925	57.24	1.06438	92.584	1.06438
BTBD7	no Ensembl gene ID assigned	XM_004941881, XM_015287757, XM_421333	.	.	BTB (POZ) domain containing 7	14.58	13.582	16.958	11.133	13.495	13.327	12.243	13.002	18.498	13.364	11.422	14.0633	15.26	17.986	17.345	16.179	13.375	16.076	0.831986	18.498	0.831986
BTBD9	ENSGALG00000010131	ENSGALT00000038190	3	3:29594124-29704099:+1	BTB domain containing 9	20.335	22.218	23.934	18.645	24.529	18.826	18.63	18.399	25.587	20.92	17.295	17.6264	22.282	25.076	23.512	22.784	18.812	22.821	0.824328	25.587	0.824328
BTD	ENSGALG00000011216	ENSGALT00000018291	2	2:34089580-34100249:+1	biotinidase	21.978	21.521	22.024	20.947	17.627	16.53	20.84	19.332	19.238	20.895	17.815	17.694	19.035	22.587	22.392	21.468	20.267	23.897	0.848098	23.897	0.848098
BTF3	ENSGALG00000013512	ENSGALT00000029777, ENSGALT00000083179, ENSGALT00000086847, ENSGALT00000088411	Z	Z:24736670-24743237:-1	basic transcription factor 3	252.482	269.832	407.648	258.916	258.31	419.364	221.222	243.88	391.484	259.76	422.088	297.219	249.082	401.402	374.62	218.654	442.282	260.086	1.70052	442.282	1.70052
BTF3L4	ENSGALG00000010570	ENSGALT00000017200	8	8:24338651-24348899:+1	basic transcription factor 3 like 4	426.418	446.52	424.895	409.318	439.091	412.099	423.566	361.825	447.994	469.1	442.225	343.03	451.668	441.751	397.827	400.3	431.268	429.493	1.00413	469.1	1.00413
BTG1	ENSGALG00000011276	ENSGALT00000018400, ENSGALT00000085775, ENSGALT00000088736	1	1:44398383-44401046:-1	BTG anti-proliferation factor 1	606.192	615.666	443.85	555.372	673.99	580.824	530.368	586.57	524.35	499.67	496.388	444.416	541.32	656.274	540.49	574.348	590.786	605.14	0.97628	673.99	0.97628
BTG2	ENSGALG00000026858	ENSGALT00000042662	26	26:5123258-5124762:+1	BTG anti-proliferation factor 2	161.814	159.97	168.465	133.635	164.179	158.225	140.404	152.351	162.776	251.093	162.638	129.977	128.366	139.297	168.651	176.416	175.208	126.371	1.38646	251.093	1.38646
BTK	ENSGALG00000004958	ENSGALT00000007950, ENSGALT00000048434, ENSGALT00000060296, ENSGALT00000088477	4	4:2042911-2053843:+1	Bruton tyrosine kinase	68.153	91.324	73.927	70.139	81.785	87.271	71.687	83.205	72.98	71.895	71.77	61.5086	83.621	78.849	80.77	85.178	86.048	75.532	1.13923	91.324	1.13923
BTLA	no Ensembl gene ID assigned	XM_015297782, XM_015297784, XM_429579	.	.	B and T lymphocyte associated	48.096	56.555	40.327	20.657	72.772	60.803	45.88	12.639	34.85	38.773	32.349	41.4088	31.296	50.192	39.081	37.64	36.875	28.06	1.31415	72.772	1.31415
BTN1	no Ensembl gene ID assigned	XM_015295001, XM_015295002, XM_015295003, XM_015295004, XM_015295005, XM_015295006, XM_015295007, XM_015295008, XM_015295009, XM_015295010, XM_015295011	.	.	B-butyrophilin 1	12.653	9.96	11.973	8.753	13.764	10.659	10.09	9.472	9.866	12.312	11.201	10.8347	10.865	10.899	14.078	11.977	13.245	8.588	1.54227	14.078	1.54227
BTRC	ENSGALG00000007820	ENSGALT00000033197, ENSGALT00000048079, ENSGALT00000049866, ENSGALT00000064729, ENSGALT00000074564, XM_004942217, XM_004942220, XM_015288763, XM_015288764, XM_015288765, XM_015288766, XM_015288768, XM_015288769, XM_015288770, XM_015288771	6	6:22831879-22943782:-1	beta-transducin repeat containing E3 ubiquitin protein ligase	23.283	30.338	23.55	22.967	25.813	21.254	20.985	26.583	25.633	23.914	21.26	21.2276	24.418	22.598	22.084	23.787	20.505	27.406	0.748194	30.338	0.748194
BUB1	ENSGALG00000008233	ENSGALT00000013400	3	3:3107192-3126953:+1	BUB1 mitotic checkpoint serine/threonine kinase	31.946	35.957	37.229	31.367	44.469	30.193	32.191	19.996	37.455	25.569	28.133	27.8998	32.275	23.252	19.824	18.606	29.576	30.291	0.976396	44.469	0.976396
BUB1B	ENSGALG00000036892	ENSGALT00000055374, ENSGALT00000087715	5	5:558497-582785:+1	BUB1 mitotic checkpoint serine/threonine kinase B	45.23	49.506	54.257	41.688	55.263	44.767	46.013	26.514	52.876	35.172	38.055	39.1362	39.75	33.588	28.459	26.088	43.352	39.935	1.08556	55.263	1.08556
BUB3	ENSGALG00000009681	ENSGALT00000015757, ENSGALT00000074308, ENSGALT00000086766, XM_015288690	6	6:31536692-31548248:+1	BUB3 mitotic checkpoint protein	181.376	210.864	190.522	200.577	190.394	189.249	197.391	163.253	198.612	178.742	194.431	157.868	204.832	174.182	173.312	170.66	183.265	174.418	1.05072	210.864	1.05072
BUD13	ENSGALG00000025882	ENSGALT00000040723, ENSGALT00000061633, ENSGALT00000076174, XM_015298020, XM_015298021, XM_015298022, XM_015298023, XM_015298024, XM_015298025, XM_015298026, XM_015298027	24	24:5093021-5098988:-1	BUD13 homolog (S. cerevisiae)	27.078	24.774	25.636	32.046	27.366	30.68	26.499	26.998	26.993	27.529	26.734	26.7068	30.001	28.533	26.202	27.328	27.323	23.522	1.16159	32.046	1.16159
BUD31	ENSGALG00000004705	ENSGALT00000007493, ENSGALT00000067853, ENSGALT00000086158	14	14:4399144-4401534:+1	BUD31 homolog	279.271	269.09	265.757	282.601	262.719	273.328	289.311	282.598	295.128	286.304	286.939	222.144	282.976	265.899	274.652	255.68	267.997	278.538	0.962156	295.128	0.962156
BYSL	ENSGALG00000003467	ENSGALT00000005492, ENSGALT00000084889	26	26:5026787-5029465:+1	bystin like	37.577	45.744	41.04	50.091	41.968	38.627	43.179	38.145	41.585	47.106	39.127	40.0904	48.662	33.11	34.343	36.703	39.454	36.434	1.08289	50.091	1.08289
BZFP3	no Ensembl gene ID assigned	XM_015294987, XM_015294988	.	.	B-locus zinc finger protein 3	4.219	6.51	3.73	13.77	4.187	8.136	11.069	8.874	7.694	7.263	11.033	7.05725	7.928	10.231	5.294	4.468	4.558	8.031	0.567551	13.77	0.567551
BZW1	ENSGALG00000008220	ENSGALT00000033478, ENSGALT00000089201, ENSGALT00000090317	7	7:11337369-11347900:+1	basic leucine zipper and W2 domains 1	340.088	361.288	357.462	356.412	368.028	322.224	351.926	340.356	374.05	339.81	349.5	284.45	349.234	330.85	329.802	329.117	334.449	394.68	0.847393	394.68	0.847393
BZW2	ENSGALG00000010809	ENSGALT00000017574, ENSGALT00000048873, ENSGALT00000052603, ENSGALT00000062281, ENSGALT00000081854, ENSGALT00000084392	2	2:28540481-28592547:+1	basic leucine zipper and W2 domains 2	323.352	295.663	265.619	246.295	280.433	280.062	270.629	245.845	258.466	308.068	267.759	226.586	255.672	243.19	289.517	269.604	255.786	260.862	0.980541	308.068	0.980541
C	ENSGALG00000032365	ENSGALT00000051074, ENSGALT00000077917, ENSGALT00000087795	11	11:10448330-10453866:+1	CCAAT/enhancer binding protein gamma	70.414	74.236	70.528	79.582	70.025	63.011	66.975	70.962	69.885	72.73	74.808	61.152	71.279	64.043	73.473	61.47	69.732	69.65	1.00118	79.582	1.00118
C10H15orf39	no Ensembl gene ID assigned	XM_004943666	.	.	chromosome 10 open reading frame, human C15orf39	22.793	26.384	27.132	22.168	25.896	24.569	21.459	21.357	20.718	20.434	19.386	24.6193	23.012	18.629	23.52	25.527	21.708	15.303	1.41855	27.132	1.41855
C10H15ORF40	no Ensembl gene ID assigned	XM_015292027, XM_413838	.	.	chromosome 10 open reading frame, human C15orf40	32.904	30.323	26.839	32.858	25.433	33.451	42.577	31.852	41.475	28.329	36.982	30.731	29.553	32.633	26.771	32.731	29.663	25.619	1.15785	42.577	1.15785
C10orf128	no Ensembl gene ID assigned	XM_015288421, XM_015288422, XM_015288423, XM_015288424, XM_430096	.	.	chromosome 10 open reading frame 128	146.785	114.198	97.956	100.359	126.806	109.317	88.446	88.353	84.933	91.387	83.945	114.825	103.226	130.644	155.748	148.072	109.664	106.94	1.02547	155.748	1.02547
C10orf54	no Ensembl gene ID assigned	XM_001231980	.	.	chromosome 6 open reading frame, human C10orf54	56.484	64.452	56.618	69.307	64.198	57.205	65.67	68.271	53.876	61.982	62.387	61.7152	57.747	65.481	55.303	57.546	61.339	55.848	1.09832	69.307	1.09832
C11orf24	no Ensembl gene ID assigned	XM_003641373, XM_004941482, XM_004941483, XM_004941484, XM_015286827, XM_015286828, XM_015286829	.	.	chromosome 11 open reading frame 24	31.563	32.309	37.893	31.293	29.7	37.553	31.512	30.256	34.702	33.098	32.007	33.2645	30.494	34.564	36.112	37.742	36.065	35.622	1.01244	37.893	1.01244
C11orf30	no Ensembl gene ID assigned	XM_015280887, XM_015280888, XM_015280890, XM_015280891, XM_015280892, XM_015280893, XM_015280894, XM_015280895, XM_015280896, XM_015280897	.	.	chromosome 1 open reading frame, human C11orf30	10.948	11.036	11.572	12.616	11.891	11.551	11.158	10.267	11.725	12.901	11.676	11.543	13.27	11.597	10.866	11.181	10.532	11.447	0.920066	13.27	0.920066
C11orf31	ENSGALG00000031031	ENSGALT00000075788	5	5:16974079-16974902:-1	selenoprotein H	54.797	62.266	60.323	65.317	79.94	111.137	66.224	67.931	49.48	70.108	52.239	49.5406	51.68	49.14	48.34	52.431	104.119	44.773	2.32549	111.137	2.32549
C11orf49	ENSGALG00000008255	ENSGALT00000013436, ENSGALT00000047439, ENSGALT00000050717, XM_015287187	5	5:23204929-23293797:-1	chromosome 5 open reading frame, human C11orf49	9.547	10.714	10.721	13.156	11.095	8.559	10.831	9.111	13.62	14.276	11.38	9.8276	8.92	10.301	7.785	9.156	9.534	8.193	1.16368	14.276	1.16368
C11orf54	ENSGALG00000017219	ENSGALT00000027832, ENSGALT00000050605, ENSGALT00000087480	1	1:185861462-185870861:-1	chromosome 11 open reading frame 54	36.581	44.596	43.343	44.138	38.904	40.16	42.505	47.124	46.014	40.369	39.994	33.9316	35.987	38.059	39.129	36.289	43.421	38.07	1.14056	47.124	1.14056
C11orf57	ENSGALG00000007882	ENSGALT00000012801	24	24:6149138-6153898:-1	chromosome 11 open reading frame 57	4.738	5.47	7.503	6.125	7.095	10.537	6.452	6.388	5.159	6.803	5.815	9.5672	5.018	4.21	5.456	8.661	10.822	6.482	1.66955	10.822	1.66955
C11orf58	ENSGALG00000006077	ENSGALT00000009809, ENSGALT00000087321	5	5:11543973-11549741:+1	chromosome 11 open reading frame 58	232.603	245.323	229.089	261.033	228.466	228.164	259.079	224.853	255.238	252.872	238.127	194.61	245.402	245.52	221.319	232.399	246.171	263.055	0.935816	263.055	0.935816
C11orf74	ENSGALG00000007941	ENSGALT00000012899, ENSGALT00000060890	5	5:19521772-19561907:+1	chromosome 11 open reading frame 74	8.952	9.601	8.786	9.272	9.919	9.676	8.946	6.646	9.083	10.305	10.235	8.3222	7.675	10.235	7.402	5.053	9.608	10.479	0.916881	10.479	0.916881
C11orf96	ENSGALG00000042103	ENSGALT00000079511	5	5:21670426-21671409:+1	chromosome 11 open reading frame 96	68.942	51.844	39.827	32.106	23.095	104.089	57.85	114.937	28.671	45.442	48.048	39.5438	69.032	39.139	30.692	29.572	64.735	31.799	2.03576	114.937	2.03576
C11orf97	no Ensembl gene ID assigned	XM_004938850, XM_015280532	.	.	chromosome 11 open reading frame 97	19.375	14.865	20.182	14.977	16.258	13.142	17.779	10.871	16.745	14.943	14.787	17.3498	14.889	19.43	14.51	12.092	17.608	20.411	0.862672	20.411	0.862672
C12H3ORF18	no Ensembl gene ID assigned	XM_015292775, XM_015292776, XM_015292778, XM_015292779, XM_015292780	.	.	chromosome 12 open reading frame, human C3orf18	27.258	20.03	29.79	33.006	28.917	23.092	28.316	30.183	28.348	27.7	35.26	27.521	30.316	44.984	39.236	33.043	31.1	31.12	0.999357	44.984	0.999357
C12H9ORF89	no Ensembl gene ID assigned	XM_001232398, XM_001232443, XM_004944551, XM_004944552, XM_015293413, XM_015293414, XM_015293415, XM_414329	.	.	chromosome 12 open reading frame, human C9orf89	19.409	25.94	21.959	18.831	19.853	14.092	26.846	21.841	20.463	21.914	26.864	21.5348	21.214	26.177	12.951	16.043	17.342	30.091	0.576319	30.091	0.576319
C12orf10	ENSGALG00000037688	ENSGALT00000055331, ENSGALT00000085377, XM_015272610	AADN04000776.1	AADN04000776.1:47638-50396:+1	chromosome unknown open reading frame, human C12orf10	16.216	17.541	18.72	15.811	19.377	23.153	16.919	14.927	16.024	20.391	16.017	17.072	16.624	13.715	16.265	18.516	22.423	14.577	1.53825	23.153	1.53825
C12orf29	ENSGALG00000011168	ENSGALT00000018208, ENSGALT00000086391, XM_015283592, XM_015283603	1	1:42795854-42802617:+1	chromosome 1 open reading frame, human C12orf29	28.824	29.369	35.983	24.53	23.975	25.766	27.986	18.486	24.987	23.996	22.681	23.9412	25.599	23.385	23.057	28.283	31.967	30.905	1.03436	35.983	1.03436
C12orf4	ENSGALG00000017289	ENSGALT00000027944	1	1:73124893-73151338:+1	chromosome 12 open reading frame 4	12.294	12.587	11.706	12.002	12.473	11.354	11.231	8.908	11.621	12.831	11.177	9.9178	11.974	11.748	10.88	9.439	10.985	11.812	0.929986	12.831	0.929986
C12orf45	ENSGALG00000012694	ENSGALT00000020722, ENSGALT00000087364	1	1:54370469-54374950:-1	chromosome 12 open reading frame 45	81.282	83.999	87.65	84.423	92.258	76.52	81.728	76.944	83.914	72.888	85.266	67.6708	91.023	77.398	70.204	75.556	74.613	73.223	1.01898	92.258	1.01898
C12orf49	ENSGALG00000031821	ENSGALT00000069189	15	15:11504654-11510195:+1	chromosome 12 open reading frame 49	28.573	36.729	33.153	26.115	24.135	27.855	26.599	27.318	30.919	26.426	27.495	27.914	25.054	29.512	30.876	25.058	30.544	28.767	1.06177	36.729	1.06177
C12orf50	ENSGALG00000045093	ENSGALT00000090276, XM_015283577, XM_416128	1	1:42783312-42794501:-1	chromosome 1 open reading frame, human C12orf50	9.457	10.061	8.918	9.516	10.488	7.704	8.185	8.16	10.294	8.096	9.931	7.7904	8.86	9.301	7.857	7.816	7.51	10.103	0.743344	10.488	0.743344
C12orf57	ENSGALG00000014555	ENSGALT00000023478, ENSGALT00000083303, ENSGALT00000087833	1	1:77325963-77327101:+1	chromosome 12 open reading frame 57	128.624	132.943	129.176	159.786	139.334	176.44	155.076	169.476	127.078	161.73	146.48	110.306	165.926	174.017	185.714	151.778	170.191	137.977	1.23347	185.714	1.23347
C12orf65	ENSGALG00000029390	ENSGALT00000050501, ENSGALT00000063658, ENSGALT00000083825	15	15:5097210-5099714:-1	chromosome 12 open reading frame 65	34.476	34.275	33.083	31.878	34.126	33.562	33.231	32.258	29.418	34.626	36.129	29.7424	31.17	35.094	33.398	36.346	34.435	39.379	0.874451	39.379	0.874451
C12orf66	ENSGALG00000027682	ENSGALT00000015981, ENSGALT00000045276, ENSGALT00000073655, ENSGALT00000080557, ENSGALT00000086903, ENSGALT00000087458, ENSGALT00000088803	1	1:33594888-33606303:-1	chromosome 12 open reading frame 66	746.546	746.493	728.172	708.868	855.329	713.276	701.016	678.313	742.496	805.309	808.769	586.216	861.454	766.495	715.169	648.921	724.489	796.776	0.909276	861.454	0.909276
C12orf75	ENSGALG00000026311	ENSGALT00000046214, XM_015286071, XM_015286075, XM_015286078	1	1:54229629-54246246:-1	chromosome 12 open reading frame 75	62.492	78.173	51.31	43.472	78.959	54.726	45.929	62.155	50.717	42.46	42.758	47.2894	48.368	59.415	74.993	72.351	57.884	53.272	1.08657	78.959	1.08657
C13H5ORF24	no Ensembl gene ID assigned	XM_015294097, XM_015294098	.	.	chromosome 13 open reading frame, human C5orf24	142.127	135.58	135.141	131.583	123.913	133.1	131.996	156.059	149.415	138.245	132.693	136.108	136.066	123.178	129.07	138.265	134.738	140.514	0.958894	156.059	0.958894
C13H5ORF45	no Ensembl gene ID assigned	XM_004944955, XM_414603	.	.	chromosome 13 open reading frame, human C5orf45	36.136	36.882	36.784	23.114	31.392	37.668	24.224	16.679	20.304	23.165	19.313	33.229	14.304	24.712	17.42	16.456	28.173	22.469	1.25386	37.668	1.25386
C14H16ORF52	no Ensembl gene ID assigned	XM_015294550, XM_015294551, XM_015294552, XM_015294553, XM_015294554, XM_414916	.	.	chromosome 14 open reading frame, human C16orf52	18.284	18.117	16.986	18.751	17.505	17.685	17.013	15.483	16.903	16.34	17.785	18.0345	18.88	20.121	16.724	16.208	18.408	20.88	0.881609	20.88	0.881609
C14H16ORF88	no Ensembl gene ID assigned	XM_004945463, XM_015294792	.	.	chromosome 14 open reading frame, human C16orf88	24.97	22.258	27.001	24.054	22.434	19.904	26.169	17.46	30.169	26.322	26.376	24.5708	26.419	27.074	24.337	22.886	28.088	25.164	1.1162	30.169	1.1162
C14orf1	no Ensembl gene ID assigned	XM_421281	.	.	chromosome 5 open reading frame, human C14orf1	12.785	16.307	14.935	19.624	14.86	13.631	18.076	15.108	15.259	20.05	18.957	15.9127	18.298	15.434	16.275	16.203	13.45	14.218	0.945984	20.05	0.945984
C14orf166	ENSGALG00000012379	ENSGALT00000020212, ENSGALT00000057751, ENSGALT00000068649, ENSGALT00000081720	5	5:58218690-58231377:+1	chromosome 14 open reading frame 166	201.266	216.781	218.469	200.367	199.701	193.495	206.021	179.633	220.339	210.954	215.092	168.377	213.386	207.443	184.201	197.7	210.809	206.301	1.02185	220.339	1.02185
C14orf180	no Ensembl gene ID assigned	XM_004936391, XM_015287851, XM_430057	.	.	chromosome 14 open reading frame 180	22.301	6.549	12.13	6.435	12.594	14.296	7.84	5.803	5.148	7.346	9.778	11.8537	10.263	26.276	11.88	34.798	8.134	14.258	0.570487	34.798	0.570487
C14orf4	no Ensembl gene ID assigned	XM_015287717	.	.	interferon regulatory factor 2 binding protein-like	14.159	12.146	14.486	13.953	13.199	17.562	16.531	18.186	13.163	16.788	14.552	13.686	11.894	14.59	14.765	14.626	17.796	12.84	1.38598	18.186	1.38598
C14orf80	ENSGALG00000027492	ENSGALT00000045846, XM_004943157, XM_004943158	8	8:3926886-3999300:-1	chromosome 8 open reading frame, human C14orf80	18.24	21.252	19.473	18.476	20.471	17.676	20.019	11.132	19.202	19.695	18.559	17.0882	20.705	10.989	13.206	14.865	12.224	14.987	0.81564	21.252	0.81564
C15H12ORF65	no Ensembl gene ID assigned	XM_015275275	.	.	chromosome 15 open reading frame, human C12orf65	13.258	12.082	13.695	12.541	12.727	13.934	13.265	12.486	11.44	12.565	13.811	12.894	11.717	13.991	12.888	14.954	13.753	16.201	0.848898	16.201	0.848898
C15H22ORF39	no Ensembl gene ID assigned	XM_015275693	.	.	chromosome 15 open reading frame, human C22orf39	6.416	9.516	8.376	10.977	12.279	22.288	12.378	16.134	7.022	9.015	10.252	8.82125	7.968	11.789	8.894	13.864	25.09	6.977	3.5961	25.09	3.5961
C15orf27	no Ensembl gene ID assigned	XM_001233622, XM_015279013, XM_015279014, XM_015279015	.	.	chromosome 10 open reading frame, human C15orf27	10.838	9.489	8.962	9.228	11.051	13.151	11.127	12.522	10.007	8.871	9.085	9.62925	10.179	12.185	10.138	11.921	11.934	7.664	1.55715	13.151	1.55715
C15orf41	ENSGALG00000009801	ENSGALT00000015942, ENSGALT00000079778, ENSGALT00000086000	5	5:31454003-31569444:-1	chromosome 15 open reading frame 41	13.692	12.568	14.236	13.745	12.259	12.874	14.513	12.113	13.764	11.632	13.076	11.8482	13.829	12.586	11.185	12.706	14.262	12.742	1.11929	14.513	1.11929
C15orf43	no Ensembl gene ID assigned	XM_015279079	.	.	chromosome 15 open reading frame 43	100.212	69.746	63.948	47.293	38.464	36.724	37.831	42.657	41.017	39.388	41.111	70.2998	65.424	52.817	50.744	42.288	41.563	69.125	0.601273	70.2998	0.601273
C15orf57	ENSGALG00000029332	ENSGALT00000071295, ENSGALT00000073992, ENSGALT00000080753, ENSGALT00000089617	5	5:860498-867769:-1	chromosome 15 open reading frame 57	65.769	59.325	64.359	65.424	61.218	60.151	69.239	63.227	58.477	71.08	67.444	51.9754	67.692	65.565	61.693	60.069	56.753	61.467	0.923308	71.08	0.923308
C15orf61	ENSGALG00000028141	ENSGALT00000012856	10	10:18959625-18962085:+1	chromosome 15 open reading frame 61	12.56	14.882	13.737	13.174	13.908	10.798	13.116	19.91	11.34	12.012	11.985	12.8706	12.511	13.292	12.717	12.489	14.667	10.893	1.34646	19.91	1.34646
C16orf45	ENSGALG00000006456	ENSGALT00000010426	14	14:7521315-7561630:+1	chromosome 16 open reading frame 45	19.493	14.902	17.995	15.998	11.104	10.906	19.018	15.012	25.398	21.587	21.545	16.4776	21.095	15.55	16.229	16.813	14.358	22.785	0.630151	25.398	0.630151
C16orf62	ENSGALG00000002119	ENSGALT00000003311, ENSGALT00000051552, ENSGALT00000052124, ENSGALT00000060208, ENSGALT00000063567, ENSGALT00000064101	14	14:14717931-14809857:-1	chromosome 16 open reading frame 62	65.964	66.628	59.521	58.482	63.452	55.972	57.596	53.346	63.729	63.991	58.092	52.919	63.538	63.018	57.818	56.526	59.045	61.183	0.965056	66.628	0.965056
C16orf70	ENSGALG00000003183	ENSGALT00000005051	11	11:2452598-2486132:+1	chromosome 16 open reading frame 70	28.191	27.475	26.288	27.783	27.433	28.458	25.956	31.375	28.634	30.212	28.666	24.1474	26.637	34.266	28.112	27.577	27.877	29.617	0.94125	34.266	0.94125
C16orf72	ENSGALG00000007291	ENSGALT00000039834, XM_015294583	14	14:9913060-9923922:-1	chromosome 16 open reading frame 72	75.882	76.913	84.048	65.522	83.583	73.313	68.824	76.514	70.124	73.082	63.93	63.273	74.012	70.26	68.019	74.208	74.766	72.759	1.02758	84.048	1.02758
C16orf87	ENSGALG00000017363	ENSGALT00000028047	11	11:7889806-7903422:+1	chromosome 16 open reading frame 87	61.478	67.312	59.471	73.004	65.456	65.048	60.24	63.636	61.155	66.045	58.919	54.453	56.196	69.342	73.022	64.099	64.789	68.627	0.944074	73.022	0.944074
C17H9orf142	no Ensembl gene ID assigned	XM_015279613	.	.	chromosome 17 open reading frame, human C9orf142	16.208	16.193	16.062	17.01	20.793	18.135	15.956	20.269	12.884	15.771	15.307	16.3682	16.378	15.97	14.477	17.452	16.074	14.566	1.10353	20.793	1.10353
C17H9ORF78	no Ensembl gene ID assigned	XM_415471	.	.	chromosome 17 open reading frame, human C9orf78	28.59	25.592	22.921	25.564	25.188	27.22	25.094	25.631	25.639	23.346	22.646	25.6668	28.498	25.592	25.643	24.265	24.114	29.638	0.813618	29.638	0.813618
C17H9ORF91	no Ensembl gene ID assigned	XM_004945796, XM_015279690, XM_415524	.	.	chromosome 17 open reading frame, human C9orf91	32.578	37.407	38.501	39.531	34.527	27.276	33.066	33.851	34.171	26.494	29.95	37.0042	28.863	33.23	39.194	36.416	42.943	37.3	1.15129	42.943	1.15129
C17H9ORF96	no Ensembl gene ID assigned	XM_004945935, XM_004945936, XM_004945937, XM_004945938, XM_004945939, XM_015279778	.	.	chromosome 17 open reading frame, human C9orf96	9.189	7.313	5.362	8.397	6.026	6.198	6.004	7.35	6.477	7.234	6.357	7.56525	7.067	10.591	7.107	5.832	7.263	8.608	0.84375	10.591	0.84375
C17orf62	ENSGALG00000001607	ENSGALT00000002445	18	18:3536063-3544410:+1	chromosome 17 open reading frame 62	15.306	14.394	13.852	14.734	17.973	13.836	15.054	12.388	15.168	15.192	14.924	15.2572	14.776	17.994	13.448	13.909	16.598	14.427	1.15048	17.994	1.15048
C17orf75	ENSGALG00000003434	ENSGALT00000005437	18	18:6801943-6805493:-1	chromosome 17 open reading frame 75	24.369	31.311	33.192	20.01	23.766	14.97	24.656	21.242	30.894	26.026	25.203	25.3764	22.821	25.438	31.316	22.416	25.502	28.121	0.906867	33.192	0.906867
C17orf80	no Ensembl gene ID assigned	XM_415700	.	.	chromosome 18 open reading frame, human C17orf80	11.954	12.627	10.553	13.393	12.139	12.499	12.088	11.351	10.231	13.757	14.031	12.1318	12.786	15.851	13.249	12.48	12.103	13.072	0.925872	15.851	0.925872
C18H17ORF62	no Ensembl gene ID assigned	XM_015295268, XM_015295269, XM_015295270, XM_415607	.	.	chromosome 18 open reading frame, human C17orf62	45.919	43.742	43.364	45.318	53.92	42.199	45.833	38.034	46.393	46.235	45.544	44.5858	44.327	54.688	42.855	41.727	50.548	43.96	1.14986	54.688	1.14986
C18H17ORF75	no Ensembl gene ID assigned	XM_004946179, XM_004946180, XM_415664	.	.	chromosome 18 open reading frame, human C17orf75	15.582	19.812	16.508	13.247	14.682	17.743	14.759	16.19	22.525	15.086	19.584	16.2873	14.549	13.496	15.363	17.72	21.234	16.813	1.26295	22.525	1.26295
C18orf21	ENSGALG00000013131	ENSGALT00000021435, XM_419039	2	2:83841416-83847040:-1	chromosome 2 open reading frame, human C18orf21	36.95	38.604	35.541	37.683	36.781	36.56	36.121	28.585	35.778	34.531	37.603	30.1556	36.971	34.243	29.407	33.759	37.062	35.276	1.05063	38.604	1.05063
C18orf32	ENSGALG00000042000	ENSGALT00000057413	Z	Z:1081841-1085343:+1	chromosome 18 open reading frame 32	159.481	154.307	248.587	144.697	139.72	235.298	153.046	138.665	247.931	171.247	265.472	176.768	147.696	271.036	263.978	169.031	237.094	158.558	1.49531	271.036	1.49531
C18orf8	ENSGALG00000033054	ENSGALT00000047727, ENSGALT00000077200	2	2:103330531-103346162:+1	chromosome 18 open reading frame 8	59.425	51.357	47.142	45.509	53.194	48.466	46.399	54.362	52.084	48.6	48.559	41.0866	52.342	52.593	54.178	50.066	51.106	58.003	0.881092	58.003	0.881092
C19orf24	ENSGALG00000029614	ENSGALT00000052668	28	28:3108656-3111773:+1	chromosome 19 open reading frame 24	19.586	24.349	23.645	21.122	25.492	26.561	25.241	28.805	19.371	23.375	20.71	23.3404	21.563	21.316	25.934	24.212	26.739	19.525	1.36948	28.805	1.36948
C19orf25	no Ensembl gene ID assigned	XM_003642872, XM_004948879	.	.	chromosome 19 open reading frame 25	16.491	21.621	19.646	23.879	20.308	20.859	24.375	25.66	15.297	22.984	21.183	20.4093	19.714	19.34	18.147	22.089	19.141	17.901	1.06927	25.66	1.06927
C19orf70	ENSGALG00000026847	ENSGALT00000045698	28	28:1332157-1335751:+1	chromosome 19 open reading frame 70	92.084	100.467	107.877	94.901	96.788	100.109	103.072	92.712	88.711	104.287	100.2	84.6658	109.162	84.086	88.665	92.759	76.543	84.695	0.903749	109.162	0.903749
C1D	ENSGALG00000008765	ENSGALT00000014258, ENSGALT00000046033, ENSGALT00000085082, ENSGALT00000088871	3	3:11233265-11246857:-1	C1D nuclear receptor corepressor	148.888	155.839	152.695	169.656	174.508	155.391	152.02	139.14	183.988	179.554	172.007	126.016	176.496	158.908	141.595	143.013	155.381	146.858	1.05804	183.988	1.05804
C1GALT1	ENSGALG00000009752	ENSGALT00000015869	2	2:24717102-24730949:+1	core 1 synthase, glycoprotein-N-acetylgalactosamine 3-beta-galactosyltransferase 1	41.232	43.025	40.07	34.432	43.968	35.84	36.484	34.231	42.334	37.863	35.786	32.1518	36.998	42.207	39.41	38.282	37.585	42.078	0.893222	43.968	0.893222
C1GALT1C1	no Ensembl gene ID assigned	XM_015278296	.	.	C1GALT1-specific chaperone 1	53.727	47.81	49.426	51.034	41.707	48.073	49.665	53.217	53.73	58.605	49.956	50.4993	51.568	44.367	54.025	57.924	49.906	54.438	0.916749	58.605	0.916749
C1H11ORF54	no Ensembl gene ID assigned	XM_015280021	.	.	chromosome 1 open reading frame, human C11orf54	12.194	14.865	14.447	14.713	12.968	13.387	14.168	15.708	15.338	13.456	13.331	14.0548	11.996	12.687	13.043	12.096	14.474	12.69	1.14058	15.708	1.14058
C1H11ORF82	no Ensembl gene ID assigned	XM_004938887, XM_004938888, XM_004938889, XM_015280250	.	.	chromosome 1 open reading frame, human C11orf82	10.772	7.356	6.942	5.359	11.811	9.743	8.256	6.312	7.938	9.405	9.415	7.60725	7.256	13.072	8.973	9.017	8.45	9.237	0.914799	13.072	0.914799
C1H12ORF23	no Ensembl gene ID assigned	XM_015285437	.	.	chromosome 1 open reading frame, human C12orf23	77.046	74.93	69.61	65.369	67.659	66.694	71.447	71.537	69.889	66.828	76.479	71.7388	70.517	76.652	65.678	73.193	72.223	70.014	1.03155	76.652	1.03155
C1H12ORF4	no Ensembl gene ID assigned	XM_001231609	.	.	chromosome 1 open reading frame, human C12orf4	12.294	12.587	11.706	12.002	12.473	11.354	11.231	8.908	11.621	12.831	11.177	12.1473	11.974	11.748	10.88	9.439	10.985	11.812	0.929986	12.831	0.929986
C1H12ORF5	no Ensembl gene ID assigned	XM_417232	.	.	chromosome 1 open reading frame, human C12orf5	12.952	14.433	8.684	12.046	12.35	8.179	12.155	12.162	10.13	11.418	8.457	12.0287	12.678	11.204	9.431	10.155	10.185	12.374	0.823097	14.433	0.823097
C1H21ORF59	ENSGALG00000037962	ENSGALT00000047798	1	1:104998580-105005906:-1		22.559	28.693	31.198	23.446	23.78	21.749	21.594	23.645	21.938	21.288	20.309	21.3792	24.065	23.886	22.088	22.98	23.291	19.639	1.18596	31.198	1.18596
C1H21ORF91	no Ensembl gene ID assigned	XM_015295756, XM_015295763	.	.	chromosome 1 open reading frame, human C21orf91	53.85	48.301	48.597	55.775	48.154	46.466	61.757	50.864	62.88	66.837	60.945	51.6308	49.712	58.124	53.633	43.213	43.871	57.84	0.758489	66.837	0.758489
C1H2ORF40	no Ensembl gene ID assigned	XM_001234360, XM_004938515	.	.	chromosome 1 open reading frame, human C2orf40	77.396	58.838	73.066	99.852	47.288	87.084	90.268	102.397	72.034	98.774	88.063	77.288	81.694	74.858	91.412	62.915	104.413	80.357	1.29936	104.413	1.29936
C1H3ORF38	no Ensembl gene ID assigned	XM_004938306, XM_416640	.	.	chromosome 1 open reading frame, human C3orf38	21.825	18.624	17.516	17.623	18.739	15.184	17.328	18.07	20.861	18.398	17.783	18.897	20.694	17.444	16.823	18.409	17.984	19.676	0.914007	20.861	0.914007
C1H7orf55	no Ensembl gene ID assigned	XM_015289305	.	.	chromosome 1 open reading frame, human C7orf55	8.612	7.51	6.64	10.612	10.962	17.466	12.749	12.72	7.499	8.916	7.283	8.3435	6.661	6.768	8.093	8.882	15.306	7.328	2.0887	17.466	2.0887
C1HXORF36	no Ensembl gene ID assigned	XM_004934602, XM_416761	.	.	chromosome 1 open reading frame, human CXorf36	17.048	20.847	20.373	14.857	16.655	18.82	15.016	22.025	21.611	18.002	18.445	18.2812	19.279	16.927	16.835	17.126	16.274	18.123	0.897975	22.025	0.897975
C1orf109	ENSGALG00000045165	ENSGALT00000088126, XM_417759	23	23:3665108-3666326:+1	chromosome 23 open reading frame, human C1orf109	9.688	10.736	10.094	11.501	12.503	15.677	12.439	12.558	11.755	12.109	12.104	13.0038	11.643	9.625	12.281	11.599	13.526	10.043	1.34681	15.677	1.34681
C1orf116	ENSGALG00000001091	ENSGALT00000001635, XM_015299054, XM_015299055, XM_015299056, XM_417978	26	26:2605227-2608015:-1	chromosome 26 open reading frame, human C1orf116	5.71	9.394	8.702	7.349	9.344	7.168	5.271	6.243	6.995	4.926	5.36	11.431	6.042	7.467	6.719	7.469	7.782	6.318	1.23172	11.431	1.23172
C1orf123	ENSGALG00000026516	ENSGALT00000045956, ENSGALT00000085149	8	8:24720213-24727655:-1	chromosome 1 open reading frame 123	96.268	90.287	72.467	101.088	93.553	93.198	104.306	99.738	94.447	96.473	98.845	73.622	88.068	83.16	109.201	95.278	75.137	93.443	0.804094	109.201	0.804094
C1orf174	ENSGALG00000000975	ENSGALT00000001441, ENSGALT00000062552	21	21:898339-900470:+1	chromosome 1 open reading frame 174	19.487	21.234	22.989	29.844	19.439	25.497	23.364	20.394	22.165	22.53	21.805	22.9108	20.851	22.031	27.46	25.789	23.266	26.165	0.889203	29.844	0.889203
C1orf198	ENSGALG00000026600	ENSGALT00000045254, XM_015284384	3	3:40659667-40679553:-1	chromosome 3 open reading frame, human C1orf198	36.965	34.298	46.967	41.717	27.953	33.862	36.677	35.117	36.113	43.749	30.877	32.5894	42.599	33.786	35.342	36.572	33.102	36.475	0.907526	46.967	0.907526
C1orf21	ENSGALG00000020922	ENSGALT00000033576	8	8:7861351-7942970:+1	chromosome 1 open reading frame 21	84.293	77.873	80.437	107.538	58.631	84.085	84.209	91.868	105.078	77.152	82.452	71.6282	89.081	83.365	106.479	87.49	74.737	99.726	0.749423	107.538	0.749423
C1orf27	ENSGALG00000005080	ENSGALT00000008146, ENSGALT00000062873, ENSGALT00000065370	8	8:10013056-10034247:-1	chromosome 1 open reading frame 27	18.946	19.592	19.372	21.611	18.578	19.464	21.63	15.611	20.098	19.471	19.581	17.5042	18.176	16.93	16.174	17.349	16.664	19.109	0.87205	21.63	0.87205
C1orf35	no Ensembl gene ID assigned	XM_001232811, XM_015281137, XM_015281138	.	.	chromosome 2 open reading frame, human C1orf35	12.673	12.906	12.52	15.439	13.128	15.443	14.698	13.742	11.783	14.088	13.597	13.3845	13.364	11.108	11.509	11.395	13.088	10.857	1.20549	15.443	1.20549
C1orf50	ENSGALG00000004800	ENSGALT00000007659, XM_417656	21	21:6382557-6386714:-1	chromosome 21 open reading frame, human C1orf50	22.122	25.925	19.863	25.621	18.251	23.264	23.009	23.046	23.588	24.661	21.45	22.9062	17.852	24.853	24.118	27.999	22.862	21.593	1.05877	27.999	1.05877
C1orf95	no Ensembl gene ID assigned	XM_015283633, XM_015283634, XM_015283635, XM_015283636	.	.	chromosome 3 open reading frame, human C1orf95	42.517	30.977	31.956	36.697	29.286	38.492	36.98	44.147	32.197	35.57	36.745	35.5367	36.1	34.338	35.349	33.455	26.958	46.054	0.585356	46.054	0.585356
C1ORF95	ENSGALG00000009219	ENSGALT00000015006	3	3:16956960-16990165:-1	Gallus gallus chromosome 3 open reading frame, human C1orf95 (C1ORF95), mRNA.	26.116	19.216	19.836	23.285	18.137	28.106	26.095	29.249	23.012	22.435	23.406	18.2906	24.165	20.39	21.69	26.013	19.159	25.872	0.74053	29.249	0.74053
C1QA	ENSGALG00000021569	ENSGALT00000007608	21	21:6088915-6090874:-1	complement C1q A chain	541.819	765.467	666.872	556.949	651.075	489.636	528.219	640.028	464.005	473.222	444.529	510.421	448.079	562.079	754.296	607.652	591.426	491.449	1.20343	765.467	1.20343
C1QB	ENSGALG00000004771	ENSGALT00000007609, ENSGALT00000084807	21	21:6083120-6085216:-1	complement C1q B chain	617.808	831.042	640.294	676.714	597.08	584.96	541.572	608.578	424.296	511.316	446.528	557.372	479.21	646	804.134	683.166	672.802	570.918	1.17846	831.042	1.17846
C1QBP	ENSGALG00000001654	ENSGALT00000002525, XM_015295877	19	19:3403634-3406149:+1	complement component 1, q subcomponent binding protein	222.165	248.567	219.32	238.731	245.767	210.258	233.367	191.933	220.456	232.834	227.164	189.557	234.583	198.333	192.142	201.161	221.309	204.445	1.08249	248.567	1.08249
C1QC	ENSGALG00000029669	ENSGALT00000081537	21	21:6086545-6088226:-1	complement C1q C chain	513.006	790.381	706.29	535.812	634.735	494.631	478.962	641.599	525.828	418.693	403.483	513.298	425.742	636.442	659.167	504.77	633.464	493.955	1.28243	790.381	1.28243
C1QTNF1	no Ensembl gene ID assigned	XM_001231906	.	.	C1q and tumor necrosis factor related protein 1	14.288	16.04	19.23	19.041	15.624	20.999	24.916	28.187	22.295	22.47	15.177	17.1498	23.956	22.349	18.446	25.332	22.55	23.782	0.948196	28.187	0.948196
C1QTNF2	ENSGALG00000027232	ENSGALT00000045818, ENSGALT00000060167	13	13:7837678-7845187:+1	C1q and TNF related 2	16.274	17.866	23.437	20.205	24.917	21.938	23.69	26.13	21.985	24.741	30.915	18.1564	24.43	34.637	17.642	10.768	18.991	23.615	0.804192	34.637	0.804192
C1QTNF3	no Ensembl gene ID assigned	XM_004937175, XM_425002	.	.	C1q and tumor necrosis factor related protein 3	4.543	4.257	13.945	8.223	9.016	16.529	7.622	3.269	10.46	10.719	7.064	7.742	16.218	9.744	14.284	7.734	8.075	6.951	1.1617	16.529	1.1617
C1QTNF5	ENSGALG00000006758	ENSGALT00000010920	24	24:4193220-4195607:+1	C1q and TNF related 5	41.772	21.901	28.303	33.999	35.158	43.901	33.862	31.62	27.535	27.628	25.467	29.995	25.949	37.731	36.348	39.362	28.148	30.124	0.934404	43.901	0.934404
C1QTNF6	ENSGALG00000027067	ENSGALT00000045767	1	1:51475822-51477420:+1	C1q and TNF related 6	73.087	73.271	73.914	82.638	59.704	80.166	80.249	75.083	86.238	80.231	77.725	60.782	64.679	90.822	84.347	89.502	89.657	80.552	1.11303	90.822	1.11303
C1QTNF7	ENSGALG00000014515	ENSGALT00000023428	4	4:77315528-77317102:-1	C1q and TNF related 7	9.116	7.548	8.874	14.144	8.007	6.375	14.715	11.745	10.357	11.131	9.637	8.7364	9.922	12.846	14.589	13.577	15.236	10.335	1.47421	15.236	1.47421
C1R	no Ensembl gene ID assigned	XM_416518	.	.	complement component 1, r subcomponent	7.332	4.077	10.81	6.498	9.789	8.032	10.747	3.844	4.156	9.468	9.158	7.17925	11.714	7.356	6.419	11.942	6.405	7.714	0.830309	11.942	0.830309
C1S	ENSGALG00000014603	ENSGALT00000023545	1	1:77379603-77388708:+1	complement C1s	18.659	4.976	39.051	10.58	40.955	25.38	31.044	2.634	4.878	34.828	34.86	14.8532	37.561	11.577	8.012	37.725	10.312	11.979	0.86084	40.955	0.86084
C2	ENSGALG00000035721	ENSGALT00000046242, XM_417722	23	23:1796430-1803097:-1	complement component 2	7.316	6.852	6.734	7.87	7.374	9.158	9.169	9.912	6.936	7.198	8.607	10.3544	6.249	8.43	8.759	7.972	9.583	7.478	1.28149	10.3544	1.28149
C20orf196	no Ensembl gene ID assigned	XM_015283926	.	.	chromosome 20 open reading frame 196	16.689	13.134	12.809	9.002	15.861	10.699	7.176	5.908	6.514	8.276	7.682	12.9085	7.738	10.629	8.039	9.692	8.172	9.197	0.888551	15.861	0.888551
C20orf27	ENSGALG00000045441	ENSGALT00000084604, XM_015273676, XM_015273677, XM_015273678, XM_015273679, XM_015273680, XM_015273681	AADN04002702.1	AADN04002702.1:3274-5296:-1	chromosome 20 open reading frame 27	12.723	14.536	13.969	17.838	15.703	16.393	16.834	18.792	13.403	16.136	14.106	14.7665	15.562	15.643	15.497	16.701	15.575	15.093	1.03194	18.792	1.03194
C21H1ORF159	no Ensembl gene ID assigned	XM_015297130, XM_015297131, XM_015297132, XM_015297133, XM_015297134, XM_015297135	.	.	chromosome 21 open reading frame, human C1orf159	22.387	22.178	19.329	21.425	28.254	22.529	21.481	18.044	21.833	21.066	25.357	21.3298	19.376	22.89	26.607	23.992	23.539	21.181	1.11133	28.254	1.11133
C21H1ORF174	no Ensembl gene ID assigned	XM_417541	.	.	chromosome 21 open reading frame, human C1orf174	16.265	17.867	18.913	15.95	14.497	13.255	18.34	16.446	17.316	16.791	18.015	17.2488	20.851	15.552	16.212	17.411	15.273	16.733	0.912747	20.851	0.912747
C21orf2	ENSGALG00000006539	ENSGALT00000010563, ENSGALT00000055425, ENSGALT00000057717	9	9:4383100-4389373:-1	chromosome 21 open reading frame 2	45.213	36.898	39.577	41.514	36.572	42.056	45.228	38.746	41.863	46.585	47.021	34.4404	46.952	57.696	46.919	42.471	43.026	46.816	0.919045	57.696	0.919045
C21orf91	ENSGALG00000028290	ENSGALT00000043255, ENSGALT00000084204	1	1:99381867-99398599:-1	chromosome 21 open reading frame 91	26.925	24.151	24.299	27.887	24.077	23.233	30.879	25.432	31.44	33.418	30.472	20.8524	24.856	29.062	26.817	21.606	21.935	28.92	0.758472	33.418	0.758472
C22H2ORF42	no Ensembl gene ID assigned	XM_015297470, XM_015297472, XM_015297473, XM_015297474, XM_015297475, XM_015297476	.	.	chromosome 22 open reading frame, human C2orf42	9.834	10.549	8.355	12.609	10.524	10.478	12.015	12.399	10.694	12.076	12.207	10.3368	12.71	12.756	13.915	10.394	9.571	12.675	0.755108	13.915	0.755108
C22orf39	ENSGALG00000044654	ENSGALT00000089636	15	15:664843-665327:-1	chromosome 22 open reading frame 39	8.841	13.177	12.349	9.912	10.839	13.483	12.319	17.867	4.941	10.098	5.082	11.8558	8.9	7.902	10.051	14.082	20.476	6.089	3.36279	20.476	3.36279
C23H1ORF63	no Ensembl gene ID assigned	XM_417739	.	.	chromosome 23 open reading frame, human C1orf63	548.325	345.036	380.514	322.036	429.796	526.228	398.401	521.278	402.633	255.155	283.751	398.978	441.258	409.297	488.669	604.795	397.313	389.108	1.02109	604.795	1.02109
C24H11ORF57	no Ensembl gene ID assigned	XM_004948146, XM_015298305, XM_015298306, XM_015298307	.	.	chromosome 24 open reading frame, human C11orf57	17.952	16.957	16.686	14.551	15.682	9.705	13.373	12.102	17.924	15.16	12.303	16.5365	19.983	15.099	15.268	12.123	10.563	14.457	0.73065	19.983	0.73065
C25H1ORF43	ENSGALG00000034258	ENSGALT00000049610, ENSGALT00000082653, ENSGALT00000090237	25	25:2122986-2126150:-1	uncharacterized protein LOC430589 isoform 1	37.081	40.399	43.147	34.927	37.52	34.547	38.863	40.746	32.834	38.341	40.444	36.1108	35.997	34.293	40.759	47.986	40.573	40.439	1.00331	47.986	1.00331
C26H6ORF125	ENSGALG00000002881	ENSGALT00000004543	26	26:4615588-4620386:+1	ubiquinol-cytochrome-c reductase complex assembly factor 2	103.444	104.128	103.488	93.544	99.265	84.857	94.065	81.352	100.608	102.715	97.449	86.1208	99.281	84.305	76.285	91.587	86.868	79.663	1.09044	104.128	1.09044
C26H6ORF89	no Ensembl gene ID assigned	XM_015298899, XM_015298900, XM_015298901	.	.	chromosome 26 open reading frame, human C6orf89	14.613	15.564	15.475	14.688	14.872	15.155	13.55	16.105	14.886	15.198	14.131	15.085	16.939	14.402	17.256	17.447	13.4	16.917	0.792103	17.447	0.792103
C27H17ORF105	no Ensembl gene ID assigned	XM_015299464	.	.	chromosome 27 open reading frame, human C17orf105	3.571	5.291	3.376	6.523	4.532	4.269	9.918	7.219	6.195	7.658	10.034	4.69025	6.15	3.66	4.961	8.972	4.946	5.205	0.95024	10.034	0.95024
C28H19ORF35	no Ensembl gene ID assigned	XM_004948764, XM_425883	.	.	chromosome 28 open reading frame, human C19orf35	21.134	21.271	15.174	16.92	24.439	20.49	16.152	23.14	15.22	27.29	22.134	18.6247	19.2	22.391	18.312	16.41	16.665	16.388	1.0169	27.29	1.0169
C2CD2	ENSGALG00000016148	ENSGALT00000026021, ENSGALT00000081287, XM_015301138, XM_015301146, XM_416741	1	1:109107584-109141826:-1	C2 calcium-dependent domain containing 2	27.251	20.391	26.102	24.284	19.778	24.397	22.212	21.306	28.522	23.78	23.161	19.8056	32.381	22.051	26.66	27.938	21.288	26.87	0.792259	32.381	0.792259
C2CD2L	ENSGALG00000034014	ENSGALT00000048592, ENSGALT00000073910, ENSGALT00000076636, ENSGALT00000076907, ENSGALT00000077583, XM_015298006, XM_015298007, XM_015298008, XM_015298009, XM_015298010, XM_015298011, XM_425792	24	24:2734-33641:-1	C2CD2-like	21.901	23.69	23.499	19.31	23.096	19.77	20.322	19.929	22.726	23.737	20.299	22.48	21.545	26.58	25.008	22.69	20.005	25.531	0.783557	26.58	0.783557
C2CD5	ENSGALG00000013210	ENSGALT00000021580, XM_004937985, XM_015291624, XM_015291625, XM_015291638, XM_015291647, XM_015291650, XM_015291657, XM_015291664, XM_015291670, XM_015291675, XM_015291682, XM_015291685, XM_015291690, XM_015291696, XM_015291700, XM_015291702, XM_015291705, XM_015291720	1	1:66556785-66622909:+1	C2 calcium-dependent domain containing 5	37.716	40.425	40.256	40.001	36.152	36.133	34.549	34.222	38.15	39.548	37.722	31.8796	38.072	47.573	45.351	42.208	41.157	42.277	0.973508	47.573	0.973508
C2H6ORF62	no Ensembl gene ID assigned	XM_419091	.	.	chromosome 2 open reading frame, human C6orf62	156.213	181.702	161.779	169.545	163.944	141.968	172.25	152.604	153.497	165.318	162.702	167.31	154.756	158.496	158.759	148.732	152.511	154.79	0.985277	181.702	0.985277
C2H7ORF25	no Ensembl gene ID assigned	XM_004939586, XM_004939587, XM_015281623, XM_418867	.	.	chromosome 2 open reading frame, human C7orf25	17.245	16.225	16.836	14.582	14.814	13.913	14.326	14.721	14.31	14.58	13.03	16.222	14.326	14.306	17.018	15.344	13.636	15.26	0.893578	17.018	0.893578
C2H7ORF36	no Ensembl gene ID assigned	XM_015281638, XM_418862	.	.	chromosome 2 open reading frame, human C7orf36	21.956	19.199	22.936	19.497	16.632	19.312	21.75	19.473	21.598	21.668	19.023	20.897	18.058	19.01	21.203	22.385	16.178	20.081	0.805637	22.936	0.805637
C2H8ORF37	no Ensembl gene ID assigned	XM_015282936	.	.	chromosome 2 open reading frame, human C8orf37	7.71	8.613	8.906	8.767	8.822	7.016	10.63	8.249	8.21	7.059	8.077	8.499	7.737	10.284	7.931	8.04	7.737	8.545	0.905442	10.63	0.905442
C2H8ORF76	no Ensembl gene ID assigned	XM_004940020, XM_015283157, XM_418455	.	.	chromosome 2 open reading frame, human C8orf76	12.253	14.005	12.17	13.55	13.771	11.872	13.929	11.96	13.224	14.017	15.842	12.9945	13.566	17.063	10.586	13.398	11.741	12.912	0.909309	17.063	0.909309
C2orf40	ENSGALG00000043690	ENSGALT00000047217, ENSGALT00000087003	1	1:135506245-135509378:+1	chromosome 2 open reading frame 40	72.343	53.914	64.444	99.154	43.283	78.289	84.889	104.187	67.719	92.082	84.079	58.171	76.785	71.013	87.8	57.268	101.583	82.784	1.22708	104.187	1.22708
C2orf47	no Ensembl gene ID assigned	XM_421922	.	.	chromosome 7 open reading frame, human C2orf47	35.088	32.764	31.148	29.461	30.23	32.602	31.895	25.855	30.18	35.213	32.116	32.1153	32.471	28.667	31.556	30.718	31.147	30.797	1.01136	35.213	1.01136
C2orf49	ENSGALG00000016796	ENSGALT00000027117	1	1:135215430-135252869:+1	chromosome 2 open reading frame 49	38.371	34.328	29.766	29.563	38.033	32.999	28.165	30.636	30.46	30.671	30.504	26.6056	32.516	33.558	35.26	34.91	31.557	34.909	0.903979	38.033	0.903979
C2orf66	ENSGALG00000043322	ENSGALT00000047049	7	7:10030005-10033873:-1	chromosome 2 open reading frame 66	8.28	10.323	8.495	6.368	7.41	7.887	6.903	8.639	6.612	7.046	5.352	8.0932	7.922	6.534	8.177	9.102	4.538	9.665	0.469529	10.323	0.469529
C2orf69	ENSGALG00000008136	ENSGALT00000013202, ENSGALT00000077986	7	7:11045877-11050912:+1	chromosome 2 open reading frame 69	8.723	9.799	10.48	7.58	8.849	8.576	11.323	9.415	12.953	11.782	9.965	8.7164	7.776	7.956	8.867	8.412	9.39	9.674	0.970643	12.953	0.970643
C2orf76	ENSGALG00000012113	ENSGALT00000032941, ENSGALT00000080476	7	7:28536905-28547075:+1	chromosome 2 open reading frame 76	70.429	70.416	63.753	89.498	75.352	61.986	99.917	55.426	74.98	70.752	86.513	60.2192	76.311	75.129	77.026	64.562	63.183	60.095	1.05139	99.917	1.05139
C3	ENSGALG00000030038	ENSGALT00000049708, ENSGALT00000055337, ENSGALT00000057228, ENSGALT00000070812	AADN04001210.1	AADN04001210.1:6888-29576:+1	complement C3	15.97	23.494	20.175	27.217	24.254	13.544	29.338	29.095	17.925	24.278	23.521	21.714	27.99	34.233	26.103	28.365	25.23	20.4	1.23676	34.233	1.23676
C30H19orf43	no Ensembl gene ID assigned	XM_015302706	.	.	chromosome 30 open reading frame, human C19orf43	37.373	34.841	35.097	41.446	46.195	54.175	39.115	53.414	41.428	36.535	40.018	37.1893	31.999	35.525	35.627	44.924	50.235	31.152	1.61258	54.175	1.61258
C3AR1	ENSGALG00000013218	ENSGALT00000021594, ENSGALT00000076680	1	1:66846831-66850139:+1	complement C3a receptor 1	53.298	57.363	46.897	58.807	50.016	49.259	46.741	53.011	43.367	52.127	46.639	43.473	47.077	71.558	77.194	51.906	75.303	60.502	1.24464	77.194	1.24464
C3H2ORF3	no Ensembl gene ID assigned	XM_015285241	.	.	chromosome 3 open reading frame, human C2orf3	10.255	10.861	8.848	11.768	9.193	9.071	10.95	11.758	10.065	8.474	8.674	10.433	8.873	11.821	11.238	9.963	11.218	13.937	0.804908	13.937	0.804908
C3H6ORF120	no Ensembl gene ID assigned	XM_015284058, XM_015284059, XM_015284060, XM_015284061	.	.	chromosome 3 open reading frame, human C6orf120	27.693	31.697	33.976	27.806	27.556	28.251	29.784	28.141	31.525	30.056	31.862	30.293	27.153	30.714	26.216	28.312	28.46	26.932	1.05674	33.976	1.05674
C3H8ORF80	no Ensembl gene ID assigned	XM_015285215, XM_015285216, XM_015285217	.	.	chromosome 3 open reading frame, human C8orf80	12.037	14.709	16.465	16.075	13.929	10.561	9.878	13.368	13.757	12.255	14.893	14.8215	15.618	13.876	10.931	14.199	12.384	13.568	0.912736	16.465	0.912736
C3orf17	no Ensembl gene ID assigned	XM_003640456, XM_004938221, XM_004938222	.	.	chromosome 3 open reading frame 17	11.07	15.244	15.805	12.992	13.553	12.517	14.467	10.309	14.819	14.779	11.66	13.7778	11.605	12.599	14.467	14.49	12.558	11.562	1.08614	15.805	1.08614
C3orf18	ENSGALG00000002240	ENSGALT00000003506	12	12:1772019-1778134:-1	chromosome 3 open reading frame 18	19.163	16.531	12.857	16.631	12.062	17.424	16.077	15.979	15.859	22.559	24.997	15.4364	15.22	27.231	22.263	13.263	15.736	21.79	0.722166	27.231	0.722166
C3orf33	ENSGALG00000026293	ENSGALT00000045674, XM_015291815	9	9:23065441-23069345:+1	chromosome 3 open reading frame 33	6.058	8.598	8.587	8.732	6.693	4.728	7.669	7.491	6.175	5.911	6.868	8.195	4.18	7.008	6.352	7.378	8.987	11.171	0.804494	11.171	0.804494
C3orf38	ENSGALG00000015402	ENSGALT00000024843	1	1:88820570-88827636:+1	chromosome 3 open reading frame 38	12.597	12.522	10.49	11.15	12.148	10.67	10.279	11.239	9.498	9.852	9.816	9.5518	11.989	11.916	10.071	10.303	11.812	9.566	1.23479	12.522	1.23479
C3orf58	ENSGALG00000002347	ENSGALT00000003699, ENSGALT00000073682	9	9:10928331-10941709:+1	chromosome 3 open reading frame 58	13.984	12.845	13.669	8.161	10.771	11.326	9.611	12.552	9.037	12.354	9.813	11.5318	10.26	14.647	12.16	12.811	11.643	13.522	0.861041	14.647	0.861041
C3orf70	ENSGALG00000041631	ENSGALT00000050285	9	9:3520676-3538041:-1	chromosome 3 open reading frame 70	17.135	15.034	23.083	16.865	18.024	19.912	17.579	19.493	17.682	16.029	16.117	16.2234	17.485	16.631	17.323	16.605	16.501	18.072	0.91307	23.083	0.91307
C4BPA	no Ensembl gene ID assigned	XM_015298885, XM_015298886, XM_015298887	.	.	complement component 4 binding protein, alpha	11.616	12.475	14.148	32.134	32.382	32.324	30.528	33.489	37.205	34.76	29.098	17.5933	30.634	32.56	31.693	34.396	31.174	32.22	0.967536	37.205	0.967536
C4H20ORF194	no Ensembl gene ID assigned	XM_015286046, XM_015286047, XM_420883	.	.	chromosome 4 open reading frame, human C20orf194	86.658	83.596	120.651	66.884	82.484	79.513	64.907	81.418	101.113	102.123	74.444	89.4473	96.17	168.248	185.005	140.333	97.612	137.433	0.710252	185.005	0.710252
C4H4ORF27	no Ensembl gene ID assigned	XM_420399	.	.	chromosome 4 open reading frame, human C4orf27	17.809	23.662	22.285	20.854	24.429	20.111	22.432	16.809	20.188	17.439	21.76	21.1525	20.792	13.377	17.133	11.119	22.652	15.094	1.50073	24.429	1.50073
C4H4ORF29	no Ensembl gene ID assigned	XM_015276190, XM_015276191, XM_015276192, XM_015276193, XM_015276194	.	.	chromosome 4 open reading frame, human C4orf29	20.155	22.222	20.733	20.795	17.909	15.156	25.344	20.247	23.587	22.283	20.576	20.9763	20.289	25.25	23.525	15.936	20.267	20.483	0.989455	25.344	0.989455
C4H4orf46	no Ensembl gene ID assigned	XM_015285336	.	.	chromosome 4 open reading frame, human C4orf46	12.776	11.469	13.094	11.874	17.036	27.099	16.421	19.389	10.548	12.917	11.146	12.3033	8.824	10.535	13.52	17.021	18.453	8.382	2.2015	27.099	2.2015
C4HXORF57	no Ensembl gene ID assigned	XM_015278635, XM_015278636	.	.	chromosome 4 open reading frame, human CXorf57	31.736	34.436	32.75	34.613	32.867	30.136	31.622	27.732	34.445	32.125	31.045	33.3837	30.656	26.7	27.538	26.37	27.672	27.515	1.00571	34.613	1.00571
C4orf32	ENSGALG00000037129	ENSGALT00000052612	4	4:57590915-57591784:-1	chromosome 4 open reading frame 32	48.829	48.444	52.669	39.62	51.361	44.01	47.089	40.512	43.135	40.944	43.04	38.7124	46.419	42.736	42.564	56.83	46.069	58.578	0.786456	58.578	0.786456
C4orf33	ENSGALG00000010108	ENSGALT00000016438, ENSGALT00000085075	4	4:34283512-34287993:-1	chromosome 4 open reading frame 33	45.157	49.752	43.233	65.314	38.45	34.049	54.148	86.846	32.64	93.971	92.341	41.4912	60.749	63.387	47.301	48.085	31.608	56.502	0.559414	93.971	0.559414
C4orf46	ENSGALG00000009432	ENSGALT00000032282	4	4:22075388-22076726:-1	chromosome 4 open reading frame 46	12.776	11.469	13.094	11.874	17.036	27.099	16.421	19.389	10.548	12.917	11.146	10.6426	8.824	10.535	13.52	17.021	18.453	8.382	2.2015	27.099	2.2015
C4orf48	ENSGALG00000024486	ENSGALT00000041399, ENSGALT00000087322	4	4:83702035-83713880:-1	chromosome 4 open reading frame 48	59.833	68.592	57.291	62.641	52.957	68.212	76.968	74.368	74.413	80.162	79.663	50.4714	65.716	67.735	67.398	55.116	68.182	63.316	1.07685	80.162	1.07685
C5	ENSGALG00000001565	ENSGALT00000002379, ENSGALT00000054489, ENSGALT00000066635	17	17:8801959-8828360:-1	complement C5	1.541	1.427	1.17	1.068	1.166	1.08	1.265	0.73	0.997	1.157	1.111	4.4412	1.134	1.303	0.955	0.902	0.912	1.023	0.891496	4.4412	0.73
C5H11ORF58	no Ensembl gene ID assigned	XM_015286530	.	.	chromosome 5 open reading frame, human C11orf58	10.898	11.549	16.94	13.046	14.996	11.123	12.354	15.706	11.972	12.666	15.921	13.1082	9.667	14.825	12.491	10.172	16.751	13.41	1.24914	16.94	1.24914
C5H11ORF9	no Ensembl gene ID assigned	XM_015286131	.	.	chromosome 5 open reading frame, human C11orf9	3.772	6.122	7.069	7.958	6.727	5.719	6.734	9.325	6.684	6.686	5.001	6.23025	5.902	8.544	7.807	10.428	6.239	7.105	0.878114	10.428	0.878114
C5H14ORF159	no Ensembl gene ID assigned	XM_004941865, XM_004941866, XM_015287745, XM_421319	.	.	chromosome 5 open reading frame, human C14orf159	9.78	14.5	14.046	10.064	17.815	8.592	10.938	12.222	12.845	9.606	11.614	12.0975	13.022	11.352	12.237	11.97	11.017	7.87	1.39987	17.815	1.39987
C5H15ORF41	no Ensembl gene ID assigned	XM_015287347	.	.	chromosome 5 open reading frame, human C15orf41	12.293	11.94	13.539	13.294	11.442	12.874	13.304	11.897	12.751	11.437	12.043	12.7665	13.243	12.087	10.748	12.299	11.989	11.592	1.03425	13.539	1.03425
C5orf15	ENSGALG00000006506	ENSGALT00000010517, ENSGALT00000072128	13	13:16135901-16141737:+1	chromosome 5 open reading frame 15	143.261	142.243	141.484	142.766	126.609	126.832	135.874	133.013	157.434	140.196	140.658	116.551	136.762	138.471	143.207	146.19	134.874	143.499	0.939895	157.434	0.939895
C5orf22	ENSGALG00000012909	ENSGALT00000021053, XM_015282208	2	2:69423477-69434351:-1	chromosome 2 open reading frame, human C5orf22	20.374	22.772	20.509	25.598	21.314	17.237	25.643	13.983	19.852	26.153	25.2	18.2506	24.186	34.522	20.341	22.213	25.187	26.042	0.967168	34.522	0.967168
C5orf24	ENSGALG00000006371	ENSGALT00000010296	13	13:15766362-15766928:-1	chromosome 5 open reading frame 24	20.415	20.386	22.171	17.195	19.687	20.429	19.367	18.991	22.287	16.924	18.089	18.6334	21.941	17.381	20.224	21.362	20.054	18.842	1.06432	22.287	1.06432
C5orf30	ENSGALG00000027512	ENSGALT00000043399	Z	Z:49956074-49965412:-1	chromosome 5 open reading frame 30	27.662	22.628	40.579	27.116	26.375	39.016	26.973	26.703	37.888	21.581	38.998	29.4962	20.565	48.282	45.959	28.073	39.81	29.586	1.34557	48.282	1.34557
C6H10ORF118	no Ensembl gene ID assigned	XM_004942290, XM_015288955, XM_015288956, XM_015288957, XM_015288958, XM_015288959	.	.	chromosome 6 open reading frame, human C10orf118	10.446	11.835	12.509	9.751	12.339	11.637	9.876	9.908	12.549	11.131	10.907	11.1352	11.384	14.347	13.846	12.249	11.518	12.834	0.89746	14.347	0.89746
C6H10ORF137	no Ensembl gene ID assigned	XM_004942347, XM_004942348	.	.	chromosome 6 open reading frame, human C10orf137	27.777	29.226	29.977	25.604	29.256	26.973	25.461	27.658	31.555	27.642	26.426	28.146	26.967	28.619	26.016	24.438	24.785	26.105	0.949435	31.555	0.949435
C6H10ORF76	no Ensembl gene ID assigned	XM_004942208, XM_015288785, XM_015288786, XM_015288787	.	.	chromosome 6 open reading frame, human C10orf76	34.167	40.847	35.55	39.044	35.902	35.221	35.024	38.06	36.985	34.303	35.594	37.402	35.081	36.223	32.155	31.115	35.68	40.773	0.875089	40.847	0.875089
C6H10ORF88	no Ensembl gene ID assigned	XM_004942337, XM_015288893, XM_424678	.	.	chromosome 6 open reading frame, human C10orf88	45.529	48.329	46.438	42.118	42.945	41.078	43.748	42.751	42.408	41.124	43.344	45.6035	42.433	39.912	44.387	45.963	43.797	44.735	0.979032	48.329	0.979032
C6orf106	ENSGALG00000041792	ENSGALT00000074053, ENSGALT00000079334, ENSGALT00000083846	26	26:4312154-4343994:+1	chromosome 6 open reading frame 106	79.485	83.932	79.238	71.077	78.543	73.854	76.468	92.282	76.409	81.99	80.255	67.9464	84.658	79.554	74.372	82.312	85.619	78.907	1.08506	92.282	1.08506
C6orf203	ENSGALG00000015316	ENSGALT00000024723	3	3:68158515-68162694:-1	chromosome 6 open reading frame 203	70.173	68.936	77.856	66.727	69.233	63.065	75.362	70.025	74.69	66.522	75.444	57.3384	69.248	65.882	65.094	75.838	64.3	68.256	0.942042	77.856	0.942042
C6orf211	no Ensembl gene ID assigned	XM_015284265, XM_015284266, XM_015284267	.	.	chromosome 3 open reading frame, human C6orf211	28.523	26.547	27.283	31.519	31.791	25.337	28.676	22.753	32.745	30.663	26.64	28.468	26.293	28.651	26.928	28.341	26.893	30.043	0.89515	32.745	0.89515
C6orf62	ENSGALG00000013628	ENSGALT00000030973	2	2:90537420-90543245:+1	chromosome 6 open reading frame 62	156.213	181.702	161.779	169.545	163.944	141.968	172.25	152.604	153.497	165.318	162.702	134.248	154.756	158.496	158.759	148.732	152.511	154.79	0.985277	181.702	0.985277
C7	ENSGALG00000014835	ENSGALT00000023947	Z	Z:12937309-12956457:+1	complement C7	2.731	1.701	9.435	4.403	10.668	7.66	2.453	4.931	3.028	2.943	2.8	4.5675	3.204	6.458	14.957	3.675	5.332	4.53	1.17704	14.957	1.17704
C7H2ORF66	no Ensembl gene ID assigned	XM_421909	.	.	chromosome 7 open reading frame, human C2orf66	8.28	10.323	8.495	6.368	7.41	7.887	6.903	8.639	6.612	7.046	5.352	8.3665	7.922	6.534	8.177	9.102	4.538	9.665	0.469529	10.323	0.469529
C7orf26	ENSGALG00000034380	ENSGALT00000060746, ENSGALT00000084138	14	14:12372238-12378779:+1	chromosome 7 open reading frame 26	17.918	19.959	19.611	21.108	19.1	18.794	20.372	18.325	20.073	21.439	20.431	18.5192	20.154	19.135	18.595	22.081	19.177	19.638	0.976525	22.081	0.976525
C7orf49	no Ensembl gene ID assigned	XM_003640366	.	.	chromosome 7 open reading frame 49	16.07	13.276	14.08	18.4	20.109	18.238	16.41	16.093	14.431	16.59	18.419	15.4565	20.425	20.557	16.707	15.162	20.288	18.438	1.10034	20.557	1.10034
C7orf50	ENSGALG00000004055	ENSGALT00000034197, XM_414763	14	14:2277633-2300490:-1	chromosome 14 open reading frame, human C7orf50	27.232	29.932	27.912	32.535	25.957	26.39	37.417	20.477	33.275	39.004	37.477	26.3222	30.096	24.946	24.952	25.889	32.269	28.466	1.1336	39.004	1.1336
C8A	ENSGALG00000010850	ENSGALT00000017633	8	8:25885358-25901235:+1	complement C8 alpha chain	0.145	0.338	0.252	0.212	0.045	0.132	1.836	0.067	0.071	0.036	0.083	1.7894	0.223	0.021	0.069	0.127	0.062	0.474	0.130802	1.836	0.021
C8B	ENSGALG00000010853	ENSGALT00000017638	8	8:25905426-25921408:-1	complement C8 beta chain	1.641	2.125	1.769	1.799	2.035	1.393	2.624	0.917	1.012	1.475	0.885	3.0668	1.348	1.295	1.192	1.693	1.303	1.407	0.926084	3.0668	0.885
C8G	ENSGALG00000040644	ENSGALT00000046644, XM_015279624	17	17:1003902-1006332:-1	complement component 8, gamma polypeptide	7.048	9.596	5.672	6.801	6.762	9.898	12.921	14.272	8.931	9.646	9.65	9.2234	11.504	11.48	10.733	11.083	11.884	7.771	1.52928	14.272	1.52928
C8H1ORF111	no Ensembl gene ID assigned	XM_004943152, XM_422214	.	.	chromosome 8 open reading frame, human C1orf111	10.226	8.857	7.419	7.464	6.839	10.892	5.956	13.925	8.254	5.616	5.314	8.4915	8.485	7.547	10.917	16.845	7.969	6.554	1.2159	16.845	1.2159
C8H1ORF112	no Ensembl gene ID assigned	XM_015290436, XM_015290437	.	.	chromosome 8 open reading frame, human C1orf112	11.124	11.806	10.485	11.042	10.551	10.691	10.482	7.992	10.881	10.001	10.714	11.1143	10.15	10.899	9.552	9.867	8.808	10.412	0.845947	11.806	0.845947
C8H1ORF123	no Ensembl gene ID assigned	XM_015291214	.	.	chromosome 8 open reading frame, human C1orf123	20.723	19.038	13.694	22.479	3.015	5.612	26.24	0	23.502	17.889	18.792	18.9835	14.482	18.844	0.929	5.076	18.303	25.152	0.727696	26.24	0
C8H1ORF21	no Ensembl gene ID assigned	XM_422292	.	.	chromosome 8 open reading frame, human C1orf21	84.293	77.873	80.437	107.538	58.631	84.085	84.209	91.868	105.078	77.152	82.452	87.5353	89.081	83.365	106.479	87.49	74.737	99.726	0.749423	107.538	0.749423
C8H1orf226	no Ensembl gene ID assigned	XM_015290405	.	.	chromosome 8 open reading frame, human C1orf226	10.434	10.356	9.372	13.324	9.897	18.541	10.453	24.545	11.129	10.365	10.897	10.8715	11.102	12.087	13.202	17.785	17.602	10.305	1.7081	24.545	1.7081
C8H1ORF27	no Ensembl gene ID assigned	XM_015290573, XM_015290574, XM_015290575	.	.	chromosome 8 open reading frame, human C1orf27	41.53	42.546	40.263	44.937	39.177	39.693	46.079	35.276	44.034	42.923	41.168	42.319	39.578	34.621	35.722	37.59	35.078	41.571	0.843809	46.079	0.843809
C8orf22	ENSGALG00000039536	ENSGALT00000078058, XM_015282596	2	2:108833160-108835660:+1	chromosome 2 open reading frame, human C8orf22	0.241	0.161	0.096	0.285	0.226	0.192	2.553	6.331	0	0.618	0.726	0.5566	0.331	4.704	1.229	1.292	1.131	3.631	0.311484	6.331	0
C8orf4	ENSGALG00000024083	ENSGALT00000040657	22	22:2509377-2510527:+1	chromosome 8 open reading frame 4	193.053	288.367	227.02	293.077	147.859	168.839	197.062	459.529	179.64	402.098	292.966	204.703	299.489	383.509	354.874	358.737	323.161	325.339	0.993305	459.529	0.993305
C8orf59	no Ensembl gene ID assigned	XM_015282850, XM_015282851, XM_015282852, XM_015282853	.	.	chromosome 8 open reading frame 59	71.608	86.228	83.597	69.907	88.91	75.987	78.796	52.282	73.166	62.346	66.647	77.835	75.471	54.856	63.031	58.99	79.393	59.424	1.33604	88.91	1.33604
C9H21ORF2	no Ensembl gene ID assigned	XM_015276936, XM_015276937	.	.	chromosome 9 open reading frame, human C21orf2	6.788	12.003	10.781	12.076	11.18	10.913	9.861	11.979	10.709	10.726	10.486	10.412	12.506	8.259	8.119	9.979	11.093	10.031	1.10587	12.506	1.10587
C9H3ORF55	no Ensembl gene ID assigned	XM_004943545, XM_004943548, XM_015291787, XM_015291788, XM_422824	.	.	chromosome 9 open reading frame, human C3orf55	25.417	31.475	35.595	25.786	22.123	30.083	31.204	39.906	32.151	25.515	30.221	29.5682	33.683	30.787	31.811	26.14	25.833	30.926	0.835317	39.906	0.835317
C9orf58	no Ensembl gene ID assigned	XM_415461	.	.	allograft inflammatory factor 1-like	644.884	600.842	522.517	647.419	542.486	578.118	527.637	584.896	584.654	602.582	518.104	603.916	544.002	593.878	615.764	633.174	549.152	562.482	0.976301	647.419	0.976301
C9orf64	ENSGALG00000012589	ENSGALT00000020559	Z	Z:40068519-40076051:-1	chromosome 9 open reading frame 64	15.789	16.758	28.301	15.717	16.43	24.289	16.947	16.174	24.596	16.001	26.812	19.1412	14.626	21.922	25.642	16.671	25.272	16.425	1.53863	28.301	1.53863
C9orf72	ENSGALG00000001864	ENSGALT00000002894, ENSGALT00000076134	Z	Z:68714996-68729199:-1	chromosome 9 open reading frame 72	28.772	36.412	48.148	35.96	41.818	56.421	28.455	38.707	61.324	30.139	54.221	37.323	35.837	62.006	66.007	31.637	67.596	36.133	1.87076	67.596	1.87076
C9orf78	ENSGALG00000004152	ENSGALT00000006601	17	17:6169694-6174359:-1	chromosome 9 open reading frame 78	28.59	25.592	22.921	25.564	25.188	27.22	25.094	25.631	25.639	23.346	22.646	23.9334	28.498	25.592	25.643	24.265	24.114	29.638	0.813618	29.638	0.813618
C9orf85	ENSGALG00000026001	ENSGALT00000045584	Z	Z:35619238-35636023:+1	chromosome 9 open reading frame 85	55.594	59.213	108.168	53.871	59.551	93.009	58.879	55.763	97.554	63.407	97.592	69.2115	56.141	97.298	94.111	61.215	95.195	51.8	1.83774	108.168	1.83774
CA13	no Ensembl gene ID assigned	XM_003640811	.	.	carbonic anhydrase XIII	27.704	16.169	7.878	11.245	20.737	38.118	15.748	42.021	15.074	20.16	10.834	15.749	31.438	10.865	11.309	23.479	11.544	24.477	0.471626	42.021	0.471626
CA2	ENSGALG00000030781	ENSGALT00000052439, ENSGALT00000075441, ENSGALT00000088998	2	2:123391257-123408736:+1	Carbonic anhydrase 2	134.741	106.145	85.706	94.959	102.745	170.827	130.822	221.362	148.25	138.386	101.774	84.7102	162.051	101.642	137.263	152.938	88.628	143.419	0.617966	221.362	0.617966
CA4	ENSGALG00000005360	ENSGALT00000008605	19	19:8119355-8136085:-1	carbonic anhydrase 4	83.93	74.115	67.524	61.071	72.011	91.627	64.306	88.938	57.514	77.098	98.186	61.128	63.941	98.988	111.775	123.656	86.91	99.215	0.875976	123.656	0.875976
CA5B	no Ensembl gene ID assigned	XM_004944283, XM_414195	.	.	carbonic anhydrase VB, mitochondrial	15.621	15.059	14.334	13.629	15.466	14.649	13.506	10.853	11.79	13.848	13.392	14.6607	13.877	17.433	17.49	16.96	14.52	15.417	0.941817	17.49	0.941817
CA8	ENSGALG00000039145	ENSGALT00000061945	2	2:113065522-113115947:-1	carbonic anhydrase 8	66.764	46.416	36.715	28.733	37.883	66.116	26.357	68.421	41.908	46.547	40.597	36.1256	66.342	53.797	65.015	57.311	62.965	50.455	1.24794	68.421	1.24794
CAAP1	ENSGALG00000001765	ENSGALT00000002709, ENSGALT00000059231, XM_004949575, XM_015280691	Z	Z:68485992-68502940:-1	caspase activity and apoptosis inhibitor 1	30.847	26.699	56.966	25.968	26.288	48.196	38.626	28.56	52.793	33.835	48.244	35.12	26.548	57.862	39.765	34.932	46.644	29.107	1.6025	57.862	1.6025
CAB39	ENSGALG00000027262	ENSGALT00000043897, ENSGALT00000057892	9	9:5419310-5452363:-1	calcium binding protein 39	136.562	134.292	128.268	123.745	133.735	127.441	132.289	119.072	140.685	133.84	126.767	106.373	136.361	141.892	137.488	139.698	148.676	151.164	0.983541	151.164	0.983541
CAB39L	ENSGALG00000017005	ENSGALT00000027469, ENSGALT00000088995, XM_015275640, XM_015275649, XM_015275651	1	1:169147469-169208168:-1	calcium binding protein 39-like	15.219	12.552	15.771	11.389	12.378	14.838	12.989	29.87	12.178	13.087	14.183	11.1862	13.386	22.08	16.157	19.884	17.721	18.463	0.959812	29.87	0.959812
CABIN1	ENSGALG00000006363	ENSGALT00000010286, ENSGALT00000081335, XM_004934336, XM_015275462, XM_015275464	15	15:8171948-8263856:+1	calcineurin binding protein 1	15.54	16.933	15.696	13.145	15.579	14.35	13.932	12.849	15.586	15.267	13.571	15.2628	15.053	18.574	15.115	14.714	14.175	15.545	0.911869	18.574	0.911869
CABLES2	ENSGALG00000005345	ENSGALT00000066890, XM_015296655, XM_015296656	20	20:8133125-8139309:-1	Cdk5 and Abl enzyme substrate 2	30.766	27.438	27.018	28.333	24.471	25.349	24.281	25.82	25.989	26.909	31.099	26.711	30.926	23.783	35.22	32.402	25.526	26.107	0.977745	35.22	0.977745
CABP2	ENSGALG00000037497	ENSGALT00000047038, XM_015286223	5	5:380959-383539:+1	calcium binding protein 2	15.106	14.936	15.442	18.633	17.521	22.132	18.042	21.613	16.051	18.574	18.271	13.8234	16.905	14.154	16.059	19.18	18.501	14.303	1.2935	22.132	1.2935
CACHD1	ENSGALG00000011024	ENSGALT00000017959, XM_015291122	8	8:28175499-28257343:+1	cache domain containing 1	18.174	15.499	18.497	16.009	14.305	16.559	16.589	18.382	18.763	17.972	16.913	15.2358	15.854	17.816	18.106	17.542	15.765	18.968	0.831137	18.968	0.831137
CACNA2D1	ENSGALG00000008486	ENSGALT00000013830	1	1:10220631-10584619:+1	calcium channel, voltage-dependent, alpha 2/delta subunit 1 preproprotein	13.263	9.999	12.285	12.145	9.723	11.82	13.264	16.038	16.097	16.006	14.238	9.7384	10.223	19.696	17.263	14.006	14.416	18.195	0.792306	19.696	0.792306
CACNA2D2	ENSGALG00000038242	ENSGALT00000054431, ENSGALT00000079627, XM_015292785, XM_015292786, XM_015292787, XM_015292788	12	12:1481230-1608215:-1	calcium channel, voltage-dependent, alpha 2/delta subunit 2	12.083	11.167	11.515	11.835	10.308	12.307	14.094	16.57	11.569	12.555	13.195	11.72	12.726	13.622	13.413	12.677	15.222	12.982	1.17255	16.57	1.17255
CACNB1	no Ensembl gene ID assigned	XM_015299525, XM_015299526, XM_015299527, XM_015299528, XM_015299529, XM_015299530, XM_015299531	.	.	calcium channel, voltage-dependent, beta 1 subunit	9.266	9.806	8.668	11.106	9.605	12.178	12.133	14.565	10.419	11.118	9.949	9.7115	10.895	9.774	9.688	12.571	10.991	8.397	1.30892	14.565	1.30892
CACTIN	ENSGALG00000024391	ENSGALT00000041266, ENSGALT00000072871	28	28:1025610-1032563:+1	cactin, spliceosome C complex subunit	46.766	45.347	42.979	42.756	47.053	47.11	47.861	56.265	41.995	45.504	40.907	41.1696	49.386	42.617	40.3	46.332	40.341	40.21	1.00326	56.265	1.00326
CACUL1	ENSGALG00000009314	ENSGALT00000015155, ENSGALT00000048442	6	6:29837690-29877252:-1	CDK2 associated cullin domain 1	64.346	76.478	69.555	80.707	77.765	61.361	74.052	84.824	86.062	77.909	72.804	59.4172	82.299	78.573	93.634	77.786	83.723	87.559	0.95619	93.634	0.95619
CACYBP	ENSGALG00000004554	ENSGALT00000007248, ENSGALT00000089075	8	8:7122597-7129183:-1	calcyclin binding protein	151.038	146.628	132.404	126.882	130.1	135.039	130.812	121.942	139.189	131.055	134.213	112.99	141.644	139.595	128.779	133.186	126.914	153.015	0.829422	153.015	0.829422
CAD	ENSGALG00000036295	ENSGALT00000053627, XM_015284989, XM_015284990	21	21:902136-905069:-1	carbamoyl-phosphate synthetase 2, aspartate transcarbamylase, and dihydroorotase	33.172	34.447	33.002	31.479	33.625	37.384	36.745	38.476	31.509	34.248	33.226	30.62	34.468	35.885	32.429	36.306	37.988	30.916	1.22875	38.476	1.22875
CADM1	ENSGALG00000014582	ENSGALT00000023514, ENSGALT00000057839, ENSGALT00000063063, ENSGALT00000066785, ENSGALT00000084236, XM_015298214, XM_015298215, XM_015298216, XM_015298218, XM_015298222, XM_015298223, XM_015298224	24	24:4670461-4826288:-1	cell adhesion molecule 1	28.945	29.727	30.596	32.092	23.594	24.689	42.97	35.29	27.85	34.149	27.808	29.072	31.161	26.62	31.399	34.003	30.193	25.402	1.18861	42.97	1.18861
CADM3	no Ensembl gene ID assigned	XM_015298670, XM_015298671, XM_015298672, XM_015298673, XM_015298674	.	.	cell adhesion molecule 3	27.352	54.45	44.244	20.69	35.951	41.71	28.561	38.77	31.648	29.797	25.734	36.684	46.652	25.55	21.006	25.77	20.896	28.082	0.744107	54.45	0.744107
CADPS2	ENSGALG00000008926	ENSGALT00000014508, ENSGALT00000048100, ENSGALT00000051038, ENSGALT00000070805, ENSGALT00000082219, XM_015282157, XM_015282164, XM_015282168, XM_015282172, XM_015282179, XM_015282184, XM_015282189, XM_015282194, XM_015282198, XM_015282202, XM_015282207, XM_015282217, XM_015282220, XM_015282227, XM_015282234	1	1:22528298-22829235:+1	Ca++-dependent secretion activator 2	10.762	9.091	7.618	12.46	11.102	10.054	13.323	13.198	10.628	10.153	7.782	8.1862	9.042	10.495	9.27	10.397	8.463	10.895	0.776778	13.323	0.776778
CALCA	ENSGALG00000006054	ENSGALT00000009761, ENSGALT00000009762, ENSGALT00000054383, XM_015286340	5	5:10532056-10544141:+1	calcitonin	19.675	25.018	14.343	13.454	30.161	15.043	16.757	9.233	13.477	17.126	13.041	15.498	12.03	8.895	18.612	9.335	8.261	6.666	1.23927	30.161	1.23927
CALCOCO2	ENSGALG00000001525	ENSGALT00000002317	27	27:3710068-3718422:+1	calcium binding and coiled-coil domain 2	104.335	111.182	112.545	97.309	100.585	101.718	98.693	96.774	94.079	99.77	97.687	90.4742	105.231	108.114	112.041	108.089	94.624	106.312	0.890059	112.545	0.890059
CALCRL	ENSGALG00000002632	ENSGALT00000004147	7	7:1088699-1148350:+1	calcitonin receptor like receptor	56.51	42.39	52.483	41.584	43.313	45.637	43.586	58.898	49.213	46.924	44.6	39.9934	43.824	54.191	74.422	55.906	57.639	60.856	0.947138	74.422	0.947138
CALD1	ENSGALG00000033471	ENSGALT00000057637, ENSGALT00000084272, ENSGALT00000085898, ENSGALT00000086859	1	1:62436030-62495064:+1	caldesmon	493.437	321.891	414.045	407.789	309.718	338.042	399.056	366.173	401.048	364.192	447.629	327.632	441.307	469.497	430.173	495.218	437.538	437.16	1.00086	495.218	1.00086
CALM	ENSGALG00000026445	ENSGALT00000016279, ENSGALT00000045488, ENSGALT00000046527, ENSGALT00000053743, ENSGALT00000059207, ENSGALT00000080380, ENSGALT00000083468, ENSGALT00000084500, ENSGALT00000085809, ENSGALT00000086822, ENSGALT00000090284	5	5:43916855-43927634:+1	Calmodulin	3872.43	3752.26	4067.58	3638.27	3869.99	3561.3	3685.81	3289.24	3959.36	3654.53	3682.07	3067.11	3740.5	3473.97	3607.71	3228.03	3889.51	4030.22	0.965087	4067.58	0.965087
CALML4	ENSGALG00000007979	ENSGALT00000012956, ENSGALT00000050755	10	10:19160880-19163547:-1	calmodulin like 4	39.107	44.324	36.772	50.019	51.513	49.053	46.513	44.653	43.426	39.02	32.993	36.0444	40.754	46.899	50.751	31.84	57.785	45.814	1.2613	57.785	1.2613
CALR	ENSGALG00000040368	ENSGALT00000067189, ENSGALT00000075182	30	30:10644-14298:-1	calreticulin	45.913	39.77	42.181	54.668	38.954	34.9	54.827	42.452	36.858	32.809	36.854	42.5064	29.342	31.246	39.544	41.896	31.989	40.532	0.789228	54.827	0.789228
CAMK1	ENSGALG00000029912	ENSGALT00000050964, XM_015293344, XM_015293346	12	12:11500177-11502890:-1	calcium/calmodulin-dependent protein kinase I	37.696	39.198	40.073	40.743	30.338	38.362	35.14	40.198	37.011	41.609	42.091	33.942	40.193	32.782	41.583	39.312	36.453	35.128	1.03772	42.091	1.03772
CAMK1D	ENSGALG00000033051	ENSGALT00000072279, XM_015298135	1	1:6522549-6602832:+1	calcium/calmodulin-dependent protein kinase ID	52.965	64.737	62.56	51.219	55.063	55.109	48.233	49.224	55.635	65.271	52.768	46.4962	49.347	65.495	58.547	63.978	63.31	61.795	1.02452	65.495	1.02452
CAMK2B	ENSGALG00000033061	ENSGALT00000063931, ENSGALT00000071815, ENSGALT00000078801, ENSGALT00000079430	22	22:4681046-4697103:+1	calcium/calmodulin dependent protein kinase II beta	20.128	16.693	15.069	21.563	14.898	22.254	22.399	32.05	18.579	20.596	21.41	19.0906	18.962	25.243	22.119	26.034	20.854	22.443	0.929198	32.05	0.929198
CAMK2D	ENSGALG00000041635	ENSGALT00000050531, ENSGALT00000076252, ENSGALT00000078793, XM_015276279, XM_015276280, XM_015276281, XM_015276282, XM_015276283, XM_015276284, XM_015276285, XM_015276286, XM_015276287, XM_015276288, XM_015276289, XM_015276290, XM_015276291, XM_015276292	4	4:56907532-57062174:+1	calcium/calmodulin-dependent protein kinase II delta	61.567	70.732	71.217	65.184	67.447	59.403	60.257	60.904	65.355	62.629	48.549	54.54	73.505	58.899	63.219	57.073	73.777	64.299	1.14741	73.777	1.14741
CAMK2G	ENSGALG00000005088	ENSGALT00000008159, ENSGALT00000033583, XM_015288304, XM_015288305, XM_015288306, XM_015288307, XM_015288308, XM_015288309, XM_015288310, XM_015288311, XM_015288312, XM_015288313, XM_015288314, XM_015288315, XM_015288316, XM_015288317, XM_015288318, XM_015288319, XM_015288320, XM_015288321, XM_015288322, XM_015288323	6	6:15570960-15678544:+1	calcium/calmodulin-dependent protein kinase II gamma	47.755	43.235	41.513	46.281	48.852	42.271	42.73	48.745	43.559	44.734	42.573	36.9568	44.732	47.362	49.278	48.937	54.488	48.829	1.11589	54.488	1.11589
CAMKK1	ENSGALG00000001617	ENSGALT00000002468, XM_015295973, XM_015295974, XM_015295975, XM_015295976, XM_015295977, XM_015295978, XM_015295979, XM_015295980, XM_015295981, XM_015295982	19	19:3300492-3382167:+1	calcium/calmodulin-dependent protein kinase kinase 1, alpha	20.868	24.017	25.28	27.568	24.779	21.515	24.492	15.63	18.402	21.782	15.645	23.3466	21.285	22.345	17.215	16.617	15.245	18.23	0.836259	27.568	0.836259
CAMKK2	ENSGALG00000040131	ENSGALT00000062406, XM_004945550, XM_015275596, XM_015275597, XM_015275598, XM_015275599, XM_015275600	15	15:5480120-5490941:-1	calcium/calmodulin-dependent protein kinase kinase 2, beta	40.852	40.529	36.674	31.093	38.879	44.284	36.552	38.963	37.355	33.824	34.639	32.8296	41.682	35.647	37.217	39.355	38.677	32.92	1.17488	44.284	1.17488
CAMLG	ENSGALG00000006411	ENSGALT00000010349	13	13:15798306-15801409:-1	calcium modulating ligand	31.447	32.014	29.395	29.306	29.452	28.14	28.982	35.399	30.469	32.297	30.102	27.0324	30.681	26.892	29.143	32.06	30.122	31.565	0.954285	35.399	0.954285
CAMSAP1	ENSGALG00000001692	ENSGALT00000002593, ENSGALT00000061740, XM_015279815	17	17:8664568-8692120:+1	calmodulin regulated spectrin-associated protein 1	14.419	13.141	13.543	12.149	13.282	14.159	12.208	12.159	15.217	11.95	11.31	14.0504	13.641	14.363	12.621	12.354	11.886	13.746	0.864688	15.217	0.864688
CAMSAP2	ENSGALG00000002145	ENSGALT00000003364, ENSGALT00000051874, ENSGALT00000053716, ENSGALT00000069811, ENSGALT00000077906, XM_004943106, XM_015290351, XM_015290354	8	8:1371788-1431564:-1	calmodulin regulated spectrin-associated protein family, member 2	23.593	23.922	28.502	21.342	23.203	23.805	22.425	25.637	30.168	24.104	21.954	21.0718	24.81	26.908	28.252	28.786	22.488	26.01	0.864591	30.168	0.864591
CAND1	no Ensembl gene ID assigned	XM_015282846	.	.	cullin-associated and neddylation-dissociated 1	68.053	74.227	72.799	61.711	69.016	65.179	66.123	58.072	74.908	67.582	62.558	69.1975	67.644	59.708	60.525	63.648	67.484	65.278	1.03379	74.908	1.03379
CAND2	ENSGALG00000008420	ENSGALT00000013716, ENSGALT00000060975	12	12:19497951-19512399:+1	cullin associated and neddylation dissociated 2 (putative)	12.795	13.202	12.949	13.905	13.101	13.205	12.807	14.982	15.229	15.266	15.272	12.9702	14.873	15.905	12.23	15.131	15.728	15.495	1.01504	15.905	1.01504
CANT1	ENSGALG00000011822	ENSGALT00000019296, XM_015295421, XM_015295422, XM_015295423	18	18:9848600-9852237:+1	calcium activated nucleotidase 1	21.283	21.846	22.572	23.222	20.702	23.736	21.535	23.679	21.185	19.761	19.964	21.3846	20.733	17.984	20.632	22.33	24.88	19.448	1.27931	24.88	1.27931
CANX	ENSGALG00000032148	ENSGALT00000078423, XM_015293793	13	13:13539125-13555895:-1	calnexin	303.412	295.99	302.275	362.616	253.795	258.348	385.817	302.403	336.533	349.522	309.141	255.459	352.481	305.109	319.897	307.126	326.854	321.11	1.01789	385.817	1.01789
CAP1	ENSGALG00000036294	ENSGALT00000067215, XM_003642584, XM_015297916, XM_015297917	23	23:5563597-5574294:+1	CAP, adenylate cyclase-associated protein 1 (yeast)	239.004	276.464	252.123	256.857	275.094	236.664	244.908	236.27	250.415	259.921	249.382	209.49	253.345	229.142	237.613	239.286	250.423	236.389	1.05937	276.464	1.05937
CAP2	ENSGALG00000012715	ENSGALT00000020760, ENSGALT00000054982, XM_004939641	2	2:62171926-62225717:+1	CAP, adenylate cyclase-associated protein, 2 (yeast)	11.149	9.207	9.468	5.653	9.198	9.911	9.411	5.283	8.382	10.123	10.276	7.4954	8.218	9.491	5.999	8.262	7.821	11.12	0.703327	11.12	0.703327
CAPG	ENSGALG00000036175	ENSGALT00000058081, ENSGALT00000066765, XM_015273248, XM_015273249, XM_015273250, XM_015273251, XM_015273252	AADN04001118.1	AADN04001118.1:2180-6203:+1	capping protein (actin filament), gelsolin-like	13.253	19.059	16.142	13.438	20.17	18.198	15.301	14.325	13.074	12.553	14.815	15.473	13.644	17.565	12.967	13.289	11.732	11.346	1.03402	20.17	1.03402
CAPN1	ENSGALG00000041685	ENSGALT00000056147, ENSGALT00000068165	KQ759558.1	KQ759558.1:168-14763:-1	calpain-1 catalytic subunit	26.673	25.722	23.053	25.49	27.119	29.626	27.584	31.17	25.329	25.485	24.14	25.2345	29	24.34	23.945	25.82	29.017	21.763	1.33332	31.17	1.33332
CAPN10	ENSGALG00000034562	ENSGALT00000065173, XM_015291569, XM_015291570	9	9:15747020-15756017:-1	calpain 10	13.283	15.197	14.343	14.182	14.05	13.255	14.726	11.764	13.08	13.748	13.731	13.201	13.795	13.996	11.817	12.297	12.679	14.62	0.867237	15.197	0.867237
CAPN11	no Ensembl gene ID assigned	XM_015283625	.	.	calpain 11	73.223	77.758	76.369	74.065	68.351	74.115	79.085	85.93	72.089	75.682	72.537	75.3537	72.467	71.063	78.53	75.78	73.13	71.301	1.02565	85.93	1.02565
CAPN15	ENSGALG00000002018	ENSGALT00000003142, XM_015294717, XM_015294718, XM_015294719, XM_015294720, XM_015294721, XM_015294722, XM_015294723, XM_414704	14	14:13496262-13507337:+1	calpain 15	36.497	38.999	39.041	38.951	35.608	37.449	46.984	46.576	43.762	39.21	42.941	33.4976	40.802	27.996	29.708	33.745	33.817	38.545	0.877338	46.984	0.877338
CAPN2	ENSGALG00000009360	ENSGALT00000015245, ENSGALT00000074110	3	3:17691064-17711286:-1	calpain 2	39.203	40.228	48.484	41.689	38.812	46.838	34.781	46.362	49.382	32.485	40.366	34.5208	45.042	42.094	50.905	56.819	49.341	37.202	1.3263	56.819	1.3263
CAPN3	ENSGALG00000009050	ENSGALT00000032636, ENSGALT00000073343, ENSGALT00000085581, XM_015287074, XM_015287075, XM_015287076	5	5:25645574-25669788:+1	calpain 3, (p94)	31.663	33.965	29.912	38.126	35.744	31.431	33.56	37.217	30.919	32.967	34.743	27.7332	35.625	28.41	29.737	32.21	32.839	32.234	1.01877	38.126	1.01877
CAPN5	ENSGALG00000040478	ENSGALT00000047372, ENSGALT00000059025	1	1:193324498-193358592:-1	calpain 5	26.202	13.97	16.119	18.839	22.646	21.18	21.595	15.041	18.294	20.446	14.678	15.226	15.855	25.503	18.243	12.353	17.266	21.627	0.798354	25.503	0.798354
CAPN6	ENSGALG00000008006	ENSGALT00000012996, ENSGALT00000062797	4	4:13384418-13431218:+1	calpain 6	13.42	20.771	23.443	8.938	11.834	18.634	10.869	8.842	17.907	19.537	18.448	14.1144	12.411	39.91	9.867	14.944	23.627	51.118	0.462205	51.118	0.462205
CAPN7	ENSGALG00000041731	ENSGALT00000079197, XM_015281764	2	2:41636922-41662196:-1	calpain 7	14.403	14.995	14.698	13	17.315	14.888	14.728	14.336	16.166	12.99	13.701	11.8192	15.533	14.496	14.103	13.462	13.592	13.75	0.988509	17.315	0.988509
CAPNS2	ENSGALG00000045050	ENSGALT00000085258	11	11:3763970-3765196:-1	calpain small subunit 2	8.045	11.733	8.609	11.291	10.595	8.924	10.149	9.58	8.964	9.171	8.166	10.1356	10.197	10.313	8.06	8.276	8.412	7.702	1.09218	11.733	1.09218
CAPRIN1	ENSGALG00000013532	ENSGALT00000022035, ENSGALT00000083177, ENSGALT00000087002	5	5:18454666-18487595:+1	cell cycle associated protein 1	478.429	483.247	466.207	449.563	452.064	451.014	471.696	428.192	473.259	435.344	448.336	376.489	482.215	415.681	433.492	449.946	450.454	450.639	0.999589	483.247	0.999589
CAPZA1	ENSGALG00000001547	ENSGALT00000002351, ENSGALT00000054119, ENSGALT00000056559	26	26:3532931-3542982:+1	F-actin-capping protein subunit alpha-1	321.568	358.104	337.274	330.622	327.429	298.23	297.283	264.8	322.51	309.335	299.02	274.714	322.678	291.202	280.375	283.08	306.299	307.356	0.996561	358.104	0.996561
CAPZA2	ENSGALG00000043437	ENSGALT00000053621, ENSGALT00000072096, ENSGALT00000086469	1	1:24865850-24895638:-1	F-actin-capping protein subunit alpha-2	361.555	369.955	405.696	340.145	368.926	349.882	346.421	350.986	394.722	354.26	354.686	295.67	356.676	387.636	361.416	330.08	353.144	412.063	0.857015	412.063	0.857015
CAPZB	ENSGALG00000004034	ENSGALT00000006424, ENSGALT00000006425, ENSGALT00000048046, ENSGALT00000061238, ENSGALT00000087702, ENSGALT00000087839	21	21:4679440-4732261:-1	capping actin protein of muscle Z-line beta subunit	492.875	508.215	490.237	536.803	531.994	491.111	484.646	498.06	530.616	511.97	506.616	409.826	527.627	529.468	512.422	499.667	549.313	553.353	0.992699	553.353	0.992699
CARD11	ENSGALG00000004398	ENSGALT00000007013, ENSGALT00000083551, XM_015294162	14	14:3435737-3475031:-1	caspase recruitment domain family, member 11	56.387	53.272	53.637	61.077	52.442	57.94	43.026	51.904	52.182	46.909	44.065	47.6746	58.4	55.181	68.801	70.63	63.447	59.072	1.07406	70.63	1.07406
CARD19	ENSGALG00000026154	ENSGALT00000043348, ENSGALT00000074367	12	12:6640660-6657118:-1	caspase recruitment domain family member 19	6.9	5.514	3.767	6.611	8.352	9.272	13.165	6.354	14.209	10	9.923	6.9584	12.567	11.532	13.6	13.196	5.577	6.527	0.854451	14.209	0.854451
CARD8	no Ensembl gene ID assigned	XM_415289	.	.	caspase recruitment domain family, member 8	20.474	19.812	19.376	20.233	20.781	19.38	18.164	18.546	19.283	19.509	20.938	19.9738	18.648	21.802	22.493	20.995	18.436	17.905	1.02966	22.493	1.02966
CARD9	ENSGALG00000001889	ENSGALT00000002925, XM_015279804, XM_015279805, XM_015279806, XM_015279807, XM_015279808, XM_015279809	17	17:8395197-8401638:+1	caspase recruitment domain family, member 9	49.459	61.483	58.235	71.827	70.968	47.574	62.35	71.693	66.938	53.847	59.983	51.6008	62.916	67.759	67.777	63.303	86.517	62.03	1.39476	86.517	1.39476
CARF	ENSGALG00000008474	ENSGALT00000033418, ENSGALT00000051658, ENSGALT00000066245, XM_004942633, XM_015289502	7	7:12038585-12059982:+1	calcium responsive transcription factor	6.434	6.525	6.459	7.998	6.422	6.946	8.277	7.127	8.81	9.542	6.982	6.8832	7.008	10.444	8.79	6.931	8.285	7.771	1.06614	10.444	1.06614
CARHSP1	ENSGALG00000042981	ENSGALT00000051076	14	14:10077021-10104332:+1	calcium regulated heat stable protein 1	142.494	146.566	148.43	117.48	146.852	134.709	134.552	142.328	146.827	126.591	146.469	113.794	150.729	153.241	150.068	152.362	130.67	127.173	1.0275	153.241	1.0275
CARKD	no Ensembl gene ID assigned	XM_004938537, XM_015277871, XM_015277872, XM_015277873, XM_015277874	.	.	carbohydrate kinase domain containing	41.203	44.699	44.576	41.632	43.183	37.975	44	42.15	45.592	39.526	38.966	43.0275	44.554	42.145	38.123	37.537	47.948	43.443	1.1037	47.948	1.1037
CARNMT1	ENSGALG00000015155	ENSGALT00000032817, ENSGALT00000083409	Z	Z:36812397-36834373:-1	Carnosine N-methyltransferase	26.441	29.971	39.136	26.062	31.477	34.359	26.747	24.65	40.83	25.472	33.51	30.4025	28.132	32.968	33.317	26.125	35.887	30.359	1.18209	40.83	1.18209
CARS	ENSGALG00000006427	ENSGALT00000010376, XM_015286585, XM_015286586, XM_015286587, XM_015286588, XM_015286589	5	5:13069629-13105290:+1	cysteinyl-tRNA synthetase	46.723	57.901	62.169	49.122	50.417	46.739	48.696	41.434	55.201	47.477	45.889	44.183	49.381	43.601	46.487	49.508	46.695	46.373	1.00694	62.169	1.00694
CARS2	ENSGALG00000016847	ENSGALT00000027215, XM_015277875, XM_015277876, XM_015277877, XM_015277878, XM_015277879, XM_416955	1	1:139172506-139199180:-1	cysteinyl-tRNA synthetase 2, mitochondrial (putative)	27.105	25.116	23.631	28.58	26.06	23.887	29.172	23.003	24.525	27.747	24.936	21.0864	25.485	26.56	24.952	26.679	24.304	25.814	0.941505	29.172	0.941505
CASC3	ENSGALG00000031813	ENSGALT00000053826, ENSGALT00000056951, ENSGALT00000063611, ENSGALT00000073092, XM_015299551, XM_015299553, XM_015299554, XM_015299555	27	27:4793851-4803966:+1	cancer susceptibility candidate 3	47.167	47.821	45.302	46.702	46.786	50.006	45.594	54.622	44.722	47.966	43.221	42.7984	48.363	38.537	40.077	46.537	44.999	42.891	1.04915	54.622	1.04915
CASC4	ENSGALG00000008208	ENSGALT00000013365, ENSGALT00000071691, XM_015292117	10	10:19844203-19865420:-1	cancer susceptibility candidate 4	122.732	125.002	130.603	114.957	119.551	125.632	117.42	122.585	131.04	121.707	118.161	100.659	119.959	113.659	129.43	114.079	125.036	132.761	0.941813	132.761	0.941813
CASC5	no Ensembl gene ID assigned	XM_004941298, XM_015286271, XM_420938	.	.	cancer susceptibility candidate 5	23.867	23.65	25.754	21.183	27.275	21.09	24.71	14.428	25.822	23.519	20.481	23.6135	21.655	28.957	20.71	19.864	22.579	25.403	0.888832	28.957	0.888832
CASD1	ENSGALG00000009653	ENSGALT00000015719, ENSGALT00000084512, XM_004939307, XM_015281927, XM_015281928	2	2:23650426-23674646:+1	CAS1 domain containing 1	33.832	26.924	25.05	25.083	31.363	25.251	25.451	26.538	25.308	25.464	21.849	22.5778	28.944	27.88	22.067	26.354	25.812	33.54	0.769589	33.54	0.769589
CASK	ENSGALG00000042400	ENSGALT00000053149, ENSGALT00000054938, ENSGALT00000059980, ENSGALT00000080819, XM_015301588, XM_015301594, XM_015301601, XM_015301606, XM_015301613, XM_015301619, XM_015301624, XM_015301629, XM_015301632, XM_015301639, XM_015301649, XM_015301655, XM_416769	1	1:111777485-111982403:+1	calcium/calmodulin-dependent serine protein kinase (MAGUK family)	82.983	76.583	80.445	82.116	70.428	73.302	80.472	70.392	79.447	80.15	79.646	64.6254	70.784	80.766	95.46	82.023	75.342	86.656	0.869438	95.46	0.869438
CASKIN2	ENSGALG00000008034	ENSGALT00000013031, ENSGALT00000078264, XM_015295442, XM_015295444	18	18:10931921-10957831:-1	CASK interacting protein 2	8.421	8.141	8.945	8.53	7.965	9.162	9.69	12.03	8.605	8.725	9.227	10.4074	9.644	8.651	8.452	9.178	7.293	8.625	0.845565	12.03	0.845565
CASP1	no Ensembl gene ID assigned	XM_003642384, XM_015295935	.	.	caspase 1, apoptosis-related cysteine peptidase	14.943	13.846	13.626	17.567	13.599	16.118	17.784	14.734	15.395	16.636	16.771	14.9955	17.889	17.524	15.317	17.661	16.816	14.467	1.16237	17.889	1.16237
CASP10	ENSGALG00000046494	ENSGALT00000084784, ENSGALT00000088373, XM_004942610, XM_421936	7	7:11477412-11485621:+1	caspase 10, apoptosis-related cysteine peptidase	6.639	7.56	7.699	5.6	7.706	6.953	4.942	4.966	4.891	5.863	5.797	6.8996	6.497	5.824	4.301	4.733	5.684	5.897	0.96388	7.706	0.96388
CASP18	no Ensembl gene ID assigned	XM_015289447	.	.	initiator caspase	23.803	25.044	19.549	19.3	24.082	22.423	20.363	25.843	24.439	18.067	18.329	21.924	21.75	23.998	21.839	21.244	20.922	23.627	0.885512	25.843	0.885512
CASP2	ENSGALG00000014698	ENSGALT00000030490, ENSGALT00000062013, XM_015293223	1	1:77671018-77697005:-1	caspase 2, apoptosis-related cysteine peptidase	44.861	38.898	40.094	44.496	44.842	42.276	43.326	37.668	49.18	44.761	45.46	33.8698	42.567	40.307	41.318	34.916	39.871	40.666	0.98045	49.18	0.98045
CASP3	ENSGALG00000010638	ENSGALT00000017308	4	4:39778505-39789210:+1	caspase 3	112.304	103.756	99.777	92.516	106.443	98.069	91.198	80.514	87.805	99.638	84.657	82.4706	95.053	100.562	78.976	84.509	92.534	90.041	1.02769	106.443	1.02769
CASP6	ENSGALG00000012186	ENSGALT00000019897, ENSGALT00000057584, XM_015276124, XM_015276125, XM_015276126	4	4:58517323-58526130:+1	caspase 6, apoptosis-related cysteine peptidase	78.886	54.344	79.105	75.786	72.562	62.647	84.853	71.129	88.167	81.657	80.566	58.4242	79.36	65.284	45.108	55.214	66.808	57.159	1.16881	88.167	1.16881
CASP7	ENSGALG00000008933	ENSGALT00000014519	6	6:27520205-27538328:+1	caspase 7	21.503	22.314	22.902	19.407	22.433	18.012	21.095	17.203	18.739	19.468	19.691	18.4252	20.734	21.537	23.58	17.538	20.507	21.493	0.954125	23.58	0.954125
CASP8	no Ensembl gene ID assigned	XM_015289374, XM_015289375, XM_015289376	.	.	caspase 8, apoptosis-related cysteine peptidase	35.823	33.341	34.902	30.874	40.913	33.046	35.111	33.37	42.335	40.48	34.658	33.735	35.033	33.162	33.382	34.614	35.402	34.61	1.02288	42.335	1.02288
CASP8AP2	ENSGALG00000015611	ENSGALT00000025170	3	3:75700849-75718891:-1	caspase 8 associated protein 2	9.121	9.199	9.972	7.189	11.095	8.349	7.517	7.503	10.673	8.678	7.735	7.6962	8.719	11.656	11.323	9.328	7.762	9.582	0.810061	11.656	0.810061
CASP9	ENSGALG00000001366	ENSGALT00000002085, XM_424580	21	21:4917508-4923271:+1	caspase 9, apoptosis-related cysteine peptidase	19.022	20.338	16.584	22.402	21.795	19.137	21.652	22.897	18.423	19.544	19.339	19.8692	18.053	25	22.05	19.026	21.662	20.634	1.04982	25	1.04982
CASQ2	ENSGALG00000015018	ENSGALT00000036952	1	1:80446094-80476861:+1	calsequestrin 2	29.627	15.564	11.511	32.739	20.79	17.512	28.268	14.228	17.776	29.729	17.474	18.0882	15.454	44.882	35.331	32.281	23.024	19.221	1.19786	44.882	1.19786
CASS4	ENSGALG00000007744	ENSGALT00000012554, ENSGALT00000062852, ENSGALT00000071291	20	20:12201193-12217115:-1	Cas scaffolding protein family member 4	13.074	14.491	12.33	13.585	14.325	12.141	13.695	11.989	14.535	16.842	13.318	14.696	12.701	13.143	13.018	13.024	12.133	11.169	1.08631	16.842	1.08631
CAST	ENSGALG00000014682	ENSGALT00000023659, ENSGALT00000037690, ENSGALT00000053381, ENSGALT00000054319, ENSGALT00000060443, XM_015280523, XM_015280524, XM_015280526, XM_015280527, XM_015280528, XM_015280529	Z	Z:57020390-57079744:-1	calpastatin	54.892	54.293	67.647	55.945	53.168	64.322	51.691	51.513	67.231	52.694	66.076	58.1942	54.719	74.95	75.61	61.912	76.046	68.745	1.1062	76.046	1.1062
CAT	ENSGALG00000030187	ENSGALT00000063292, ENSGALT00000083952, ENSGALT00000088639	5	5:18664583-18683297:+1	catalase	83.461	82.438	80.187	76.916	77.304	80.722	82.58	100.757	80.642	73.813	73.907	65.6004	79.308	100.235	97.106	81.667	87.897	98.335	0.893853	100.757	0.893853
CATH3	no Ensembl gene ID assigned	XM_015281132	.	.	cathelicidin-3	13.457	0.017	0.012	0.001	0	0.001	0.01	0	0	0	0	3.37175	0	0	0	0.001	0.505	0	#DIV/0!	3.37175	#DIV/0!
CATHL1	ENSGALG00000027973	ENSGALT00000045759	2	2:4024913-4026402:-1	Cathelicidin-1	253.463	143.753	92.074	1182.07	283.056	147.379	413.177	458.724	177.427	520.365	1293.4	334.672	269.715	146.702	56.15	117.919	526.688	159.027	3.31194	1293.4	3.31194
CATHL2	ENSGALG00000019696	ENSGALT00000031294	2	2:4020689-4022467:-1	Cathelicidin-2	245.591	136.58	78.052	978.572	237.329	102.486	330.042	349.168	168.239	466.576	1139.31	288.159	209.557	122.195	45.733	91.394	375.039	146.429	2.56123	1139.31	2.56123
CAV1	ENSGALG00000043287	ENSGALT00000049033	1	1:25060566-25074918:-1	caveolin 1	205.015	174.856	245.181	227.122	154.783	196.416	293.774	254.848	330.872	279.496	331.819	170.635	313.513	233.395	303.055	228.269	254.285	258.504	0.983679	331.819	0.983679
CAV2	ENSGALG00000033295	ENSGALT00000082770, ENSGALT00000090248	1	1:25079044-25090122:-1	caveolin 2	45.37	40.078	48.706	61.087	38.412	57.119	50.574	72.654	64.925	65.894	61.483	39.2482	55.484	47.254	70.281	70.46	55.198	61.486	0.897733	72.654	0.897733
CAVIN1	ENSGALG00000003261	ENSGALT00000005163, ENSGALT00000005164, ENSGALT00000061104	27	27:5335537-5350085:-1	caveolae associated protein 1	312.524	245.777	342.852	306.77	246.855	312.098	279.499	354.989	341.49	288.237	341.419	246.985	328.578	344.414	372.1	312.118	326.452	321.535	1.01529	372.1	1.01529
CAVIN2	ENSGALG00000028174	ENSGALT00000043222	7	7:8205753-8213176:-1	caveolae associated protein 2	103.955	84.144	110.964	94.879	89.796	108.343	101.238	123.778	101.521	96.124	93.339	80.1884	103.765	114.265	110.536	98.195	101.207	109.758	0.922092	123.778	0.922092
CBFA2T3	ENSGALG00000032410	ENSGALT00000049466, ENSGALT00000066657, ENSGALT00000086230	11	11:18767309-18788285:-1	protein CBFA2T3	8.732	8.836	7.978	8.552	9.756	11.36	7.87	12.468	8.413	7.69	6.796	9.0196	9.183	6.638	8.785	10.721	9.408	5.761	1.63305	12.468	1.63305
CBFB	ENSGALG00000003169	ENSGALT00000005022, ENSGALT00000084318, ENSGALT00000086307	11	11:2404978-2447419:+1	core-binding factor beta subunit	133.037	148.754	139.346	128.595	168.392	134.441	133.137	134.591	154.918	137.527	130.296	112.146	147.658	144.146	132.83	144.857	155.377	147.471	1.05361	168.392	1.05361
CBL	ENSGALG00000029077	ENSGALT00000010949	24	24:4225268-4255878:-1	Cbl proto-oncogene	62.45	74.155	68.01	63.858	57.515	56.453	63.334	67.144	64.111	74.115	59.574	58.4946	62.998	63.028	64.93	76.211	65.452	65.013	1.00675	76.211	1.00675
CBLB	ENSGALG00000015351	ENSGALT00000024772, XM_004938278, XM_416621	1	1:86647126-86769237:-1	Cbl proto-oncogene B, E3 ubiquitin protein ligase	14.269	14.828	13.258	13.232	15.321	13.35	12.179	12.006	13.855	16.338	11.543	11.3174	15.171	14.501	17.158	14.662	12.688	13.2	0.961212	17.158	0.961212
CBLL1	ENSGALG00000038981	ENSGALT00000060943, ENSGALT00000083666	1	1:14822529-14828989:+1	E3 ubiquitin-protein ligase Hakai	39.456	38.937	34.877	36	38.553	38.57	34.869	36.111	35.845	34.869	37.544	30.054	35.56	36.488	33.867	35.93	35.8	36.437	0.982518	38.937	0.982518
CBR1	no Ensembl gene ID assigned	XM_015299436	.	.	carbonyl reductase 1	16.606	19.177	16.611	19.299	18.254	16.18	20.696	19.24	18.581	18.837	18.87	17.9233	16.309	20.537	15.824	15.887	17.543	19.791	0.886413	20.696	0.886413
CBR4	ENSGALG00000009714	ENSGALT00000015813, ENSGALT00000060206, ENSGALT00000087539, XM_015285371	4	4:25756022-25763028:+1	carbonyl reductase 4	60.898	62.21	60.151	51.6	48.764	45.636	70.62	48.55	49.488	58.37	54.531	47.7718	50.669	74.89	49.191	60.993	60.672	58.564	1.03599	74.89	1.03599
CBX1	ENSGALG00000033926	ENSGALT00000078023	27	27:4168580-4176543:+1	chromobox 1	193.808	173.19	178.734	186.8	170.808	175.491	182.653	165.389	184.576	185.725	194.486	151.906	178.457	143.602	152.904	161.132	160.71	161.835	0.993048	194.486	0.993048
CBX3	no Ensembl gene ID assigned	XM_015281284, XM_015281285, XM_015281286	.	.	chromobox homolog 3	167.383	170.932	172.232	167.743	169.498	152.209	163.392	159.083	174.838	166.241	156.305	169.572	165.823	159.59	158.216	159.119	158.162	176.739	0.89489	176.739	0.89489
CBX4	ENSGALG00000035911	ENSGALT00000051639	18	18:9694212-9698056:+1	chromobox 4	14.866	17.521	19.137	15.822	19.235	21.006	17.295	22.392	14.794	18.713	16.086	17.0692	16.011	15.457	16.429	18.658	19.998	13.264	1.50769	22.392	1.50769
CBX5	ENSGALG00000036856	ENSGALT00000051080, ENSGALT00000058694	33	33:1153495-1155340:-1	chromobox 5	83.736	86.939	77.139	95.458	81.464	80.254	86.452	54.395	76.516	89.079	84.778	75.2544	85.633	60.717	56.277	57.996	67.457	65.913	1.02342	95.458	1.02342
CBX6	ENSGALG00000036867	ENSGALT00000047675, XM_015286207, XM_015288679, XM_015288685	1	1:50804456-50812317:+1	chromobox 6	46.579	50.835	45.392	50.343	51.225	47.267	54.21	54.324	50.202	45.777	50.752	38.8298	47.052	44.514	44.141	50.311	43.383	40.644	1.06739	54.324	1.06739
CBX7	no Ensembl gene ID assigned	XM_004937742, XM_015288698, XM_015288700	.	.	chromobox 7	14.999	13.617	13.412	13.451	18.184	12.982	10.971	9.539	13.866	11.942	11.68	13.8697	13.945	21.894	21.191	14.91	13.622	14.662	0.929068	21.894	0.929068
CBY1	ENSGALG00000012218	ENSGALT00000019954	1	1:50881482-50883895:-1	chibby family member 1, beta catenin antagonist	14.564	12.833	22.791	19.605	20.115	18.329	22.495	23.89	20.661	18.704	22.522	14.1586	25.439	23.665	21.726	26.895	19.653	16.049	1.22456	26.895	1.22456
CC2D1B	ENSGALG00000010619	ENSGALT00000017276	8	8:24425612-24454376:-1	coiled-coil and C2 domain containing 1B	43.867	42.084	39.507	39.972	45.677	41.047	38.192	42.828	38.446	39.79	34.979	34.686	40.749	46.998	44.479	46.002	47.749	43.273	1.10344	47.749	1.10344
CCAR1	ENSGALG00000004108	ENSGALT00000006533, XM_004942007, XM_004942008, XM_004942009, XM_004942010, XM_421573	6	6:10735972-10754924:+1	cell division cycle and apoptosis regulator 1	70.358	74.992	75.492	69.452	71.329	69.145	68.586	64.898	77.62	65.062	63.48	59.2588	72.438	60.589	63.038	65.62	66.642	68.263	0.976254	77.62	0.976254
CCBE1	no Ensembl gene ID assigned	XM_015277496, XM_015277497	.	.	collagen and calcium binding EGF domains 1	52.661	44.628	77.497	43.156	37.016	62.984	65.203	57.564	75.637	92.43	64.813	54.4855	75.391	70.171	102.933	84.538	58.694	57.631	1.01844	102.933	1.01844
CCBL1	no Ensembl gene ID assigned	XM_004945859, XM_015279571, XM_415485	.	.	cysteine conjugate-beta lyase, cytoplasmic	10.939	9.895	9.604	13.498	10.156	9.411	12.589	9.182	11.039	11.602	11.465	10.984	13.018	13.737	11.364	13.782	9.849	10.438	0.943572	13.782	0.943572
CCBL2	no Ensembl gene ID assigned	XM_004936631, XM_004936632, XM_004936633, XM_004936634, XM_004936635, XM_015290647, XM_015290649, XM_015290650, XM_015290651, XM_015290652, XM_015290653, XM_015290654, XM_015290655, XM_015290656, XM_015290657, XM_015290658, XM_422355	.	.	cysteine conjugate-beta lyase 2	10.022	10.549	9.354	12.432	12.243	9.101	11.839	7.678	12.331	15.743	14.364	10.5892	14.845	13.738	13.792	15.361	11.442	11.635	0.983412	15.743	0.983412
CCDC102A	ENSGALG00000029999	ENSGALT00000049249, XM_003641883	11	11:595597-599683:+1	coiled-coil domain containing 102A	23.011	23.046	23.869	23.327	19.823	29.63	24.239	34.489	23.062	23.764	24.696	20.8506	24.117	19.731	21.824	29.399	24.673	22.576	1.09289	34.489	1.09289
CCDC112	ENSGALG00000045092	ENSGALT00000084611, XM_015280824	Z	Z:78821219-78829951:-1	coiled-coil domain containing 112	2.889	3.159	4.233	7.551	5.628	4.938	5.022	2.318	7.701	3.804	7.719	4.458	2.859	12.592	7.23	2.345	7.657	5.413	1.41456	12.592	1.41456
CCDC117	ENSGALG00000005784	ENSGALT00000009289, ENSGALT00000071032, XM_015275486	15	15:7752481-7757835:+1	coiled-coil domain containing 117	23.61	20.78	21.811	20.507	20.206	23.875	21.077	24.372	21.809	20.007	17.775	20.3416	22.676	21.863	22.73	20.766	21.166	21.71	0.974942	24.372	0.974942
CCDC12	ENSGALG00000005487	ENSGALT00000008812, ENSGALT00000088587	2	2:3843130-3876922:-1	coiled-coil domain containing 12	107.369	111.305	109.135	114.351	114.918	105.024	105.172	115.629	116.421	117.59	115.543	88.832	113.457	102.18	109.572	106.598	102.406	96.75	1.05846	117.59	1.05846
CCDC122	ENSGALG00000016968	ENSGALT00000027420, XM_015276635	1	1:167167013-167175727:-1	coiled-coil domain containing 122	18.755	20.873	20.878	23.353	21.502	19.158	19.141	22.025	21.923	18.099	21.687	16.9718	19.541	26.767	24.718	24.385	23.931	23.337	1.02545	26.767	1.02545
CCDC124	ENSGALG00000030992	ENSGALT00000066981	28	28:3353320-3360073:+1	coiled-coil domain containing 124	61.761	50.17	50.438	54.101	53.271	60.351	53.821	54.168	51.976	50.927	50.671	48.894	54.072	44.239	44.956	51.89	55.699	45.162	1.23332	60.351	1.23332
CCDC125	ENSGALG00000015572	ENSGALT00000025105	Z	Z:64147420-64159797:-1	coiled-coil domain containing 125	6.633	5.681	5.118	6.478	6.19	5.969	5.547	6.323	6.522	4.954	10.388	5.9775	5.035	5.664	5.431	4.364	7.713	5.959	1.29434	10.388	1.29434
CCDC126	ENSGALG00000010976	ENSGALT00000017882	2	2:31367245-31379611:+1	coiled-coil domain containing 126	259.214	266.749	245.067	249.707	233.338	215.941	257.064	251.206	266.168	262.346	216.275	204.547	254.14	234.857	236.419	244.5	263.133	273.477	0.962176	273.477	0.962176
CCDC127	no Ensembl gene ID assigned	XM_015282330, XM_015282331, XM_015282332, XM_015282333	.	.	coiled-coil domain containing 127	25.012	26.326	32.341	28.449	22.634	26.666	28.969	26.016	29.198	25.059	24.069	28.032	25.799	19.839	28.258	22.797	24.463	22.006	1.11165	32.341	1.11165
CCDC130	no Ensembl gene ID assigned	XM_015273631	.	.	coiled-coil domain containing 130	16.553	17.06	19.617	21.223	19.732	23.476	20.594	26.017	16.541	19.204	18.544	18.6133	18.16	16.764	18.053	22.718	19.87	19.421	1.02312	26.017	1.02312
CCDC134	ENSGALG00000011918	ENSGALT00000019444, XM_015289066	1	1:49545405-49549775:-1	coiled-coil domain containing 134	66.479	66.357	61.453	62.918	64.087	64.212	73.177	55.183	59.427	64.322	67.329	51.6414	61.252	62.969	53.126	58.873	57.677	53.051	1.0872	73.177	1.0872
CCDC137	ENSGALG00000004505	ENSGALT00000007177, XM_015279927	18	18:9231377-9233096:-1	coiled-coil domain containing 137	9.967	10.779	8.422	11.12	10.783	10.513	11.346	5.95	7.407	13.838	11.243	11.6576	10.01	9.779	9.172	9.665	10.714	8.038	1.33292	13.838	1.33292
CCDC138	no Ensembl gene ID assigned	XM_015277865	.	.	coiled-coil domain containing 138	68.619	80.896	79.349	81.014	96.102	75.131	86.652	81.828	85.316	86.604	75.948	77.4695	87.582	94.662	90.324	94.172	79.521	73.545	1.08126	96.102	1.08126
CCDC14	ENSGALG00000044814	ENSGALT00000089138, XM_004942931, XM_004942932, XM_015289988, XM_422100	7	7:27529907-27538194:-1	coiled-coil domain containing 14	12.24	14.416	12.534	15.469	13.067	12.439	14.499	12.326	14.949	14.851	14.88	12.3318	15.146	14.539	12.146	13.22	13.197	14.338	0.920421	15.469	0.920421
CCDC15	no Ensembl gene ID assigned	XM_004947940	.	.	coiled-coil domain containing 15	9.398	8.574	9.625	8.345	8.258	12.016	12.089	7.912	7.817	8.491	11.478	8.9855	6.421	7.891	8.114	6.191	12.309	6.967	1.76676	12.309	1.76676
CCDC152	no Ensembl gene ID assigned	XM_015277374	.	.	coiled-coil domain containing 152	9.945	9.969	11.457	10.357	6.348	6.023	12.92	10.797	15.991	8.774	8.503	10.432	13.801	11.15	11.517	6.908	10.88	8.723	1.24728	15.991	1.24728
CCDC173	no Ensembl gene ID assigned	XM_015289700	.	.	coiled-coil domain containing 173	48.142	47.289	48.33	44.064	43.921	40.526	43.353	40.88	44.863	42.275	44.658	46.9563	41.791	49.259	30.637	26.454	31.965	35.075	0.911333	49.259	0.911333
CCDC174	ENSGALG00000006459	ENSGALT00000010430, ENSGALT00000057952	12	12:11270120-11281464:+1	coiled-coil domain containing 174	29.463	25.364	25.195	21.933	26.093	24.586	23.011	20.286	22.262	22.231	19.675	22.791	20.852	21.263	24.01	25.857	23.898	24.368	0.980712	26.093	0.980712
CCDC18	ENSGALG00000005889	ENSGALT00000009468, ENSGALT00000009470, XM_015290635, XM_015290636, XM_015290637	8	8:13985788-14013189:-1	coiled-coil domain containing 18	11.563	18.409	9.93	9.922	12.394	9.174	9.181	6.28	10.111	10.357	10.423	11.5648	10.874	15.264	11.519	8.647	12.437	10.506	1.1838	18.409	1.1838
CCDC25	ENSGALG00000016586	ENSGALT00000026773, ENSGALT00000062073	3	3:105618975-105629866:+1	coiled-coil domain containing 25	115.335	121.117	110.298	120.467	128.262	114.636	123.404	109.649	121.861	120.399	118.449	94.0434	115.099	129.292	126.051	129.237	127.74	141.998	0.89959	141.998	0.89959
CCDC28A	ENSGALG00000013834	ENSGALT00000022449, ENSGALT00000086970, XM_004935684	3	3:54351198-54356568:-1	coiled-coil domain containing 28A	26.568	32.843	27.008	35.525	34.445	31.997	36.585	31.794	29.747	31.789	32.868	24.9888	32.044	34.724	28.888	30.997	31.933	32.821	0.972944	36.585	0.972944
CCDC28B	ENSGALG00000003241	ENSGALT00000005127	23	23:5179384-5181209:-1	coiled-coil domain containing 28B	6.373	5.719	3.883	8.368	5.026	5.998	9.292	12.386	7.799	8.072	9.762	9.4686	6.701	6.142	8.072	10.418	9.081	6.499	1.39729	12.386	1.39729
CCDC3	ENSGALG00000030140	ENSGALT00000082107	1	1:6627009-6665964:-1	coiled-coil domain containing 3	8.052	5.595	4.736	5.703	7.151	7.059	4.964	4.363	4.481	3.541	5.112	5.0172	3.62	11.493	7.558	9.746	4.358	4.412	0.987761	11.493	0.987761
CCDC30	no Ensembl gene ID assigned	XM_015297224, XM_015297225, XM_015297226, XM_015297227, XM_015297228	.	.	coiled-coil domain containing 30	9.934	9.09	10.268	11.379	10.427	10.213	12.637	11.423	9.498	11.632	11.91	10.1677	11.712	11.202	10.268	11.874	9.969	10.948	0.910577	12.637	0.910577
CCDC34	no Ensembl gene ID assigned	XM_003641284	.	.	coiled-coil domain containing 34	9.759	7.627	10.955	10.921	9.057	9.575	10.608	9.131	10.14	9.211	8.803	9.8155	7.603	14.852	10.317	9.444	9.553	11.208	0.852338	14.852	0.852338
CCDC43	ENSGALG00000001022	ENSGALT00000001509	27	27:1391412-1399208:-1	coiled-coil domain containing 43	44.76	36.42	37.735	52.37	42.697	47.313	40.337	43.085	39.712	46.008	41.94	39.657	51.937	40.42	39.475	40.809	36.489	39.458	0.924755	52.37	0.924755
CCDC47	ENSGALG00000000564	ENSGALT00000000783, ENSGALT00000086798	27	27:2980911-2989606:-1	coiled-coil domain containing 47	70.579	71.246	73.097	70.179	67.209	67.177	67.676	61.318	66.059	66.918	65.804	62.4202	67.141	71.72	69.573	67.526	66.127	68.247	0.968936	73.097	0.968936
CCDC51	ENSGALG00000006465	ENSGALT00000010440	12	12:11289543-11294203:+1	coiled-coil domain containing 51	21.507	24.053	26.515	26.178	25.207	25.053	26.796	28.077	28.363	25.527	28.05	22.0506	23.265	23.034	21.022	27.871	25.704	22.416	1.14668	28.363	1.14668
CCDC53	no Ensembl gene ID assigned	XM_004937832, XM_004937834, XM_015287736, XM_416327	.	.	coiled-coil domain containing 53	51.126	55.828	59.159	49.353	44.485	60.802	50.581	51.804	54.028	59.386	47.243	53.8665	43.616	51.936	60.205	59.175	49.238	72.538	0.678789	72.538	0.678789
CCDC56	no Ensembl gene ID assigned	XM_001234220	.	.	coiled-coil domain containing 56	6.905	10.856	7.685	10.326	10.205	21.635	10.026	14.176	9.789	8.222	8.044	8.943	7.629	8.618	7.234	11.117	15.703	6.568	2.39083	21.635	2.39083
CCDC58	ENSGALG00000014413	ENSGALT00000023287, ENSGALT00000084532, ENSGALT00000089462	1	1:76787499-76796808:-1	coiled-coil domain containing 58	48.23	49.407	47.553	40.669	39.892	49.821	47.654	42.739	49.442	42.598	47.426	37.3718	49.247	48.608	42.508	35.507	38.286	42.538	0.900042	49.821	0.900042
CCDC59	ENSGALG00000028648	ENSGALT00000044826	1	1:40702586-40708882:-1	coiled-coil domain containing 59	44.853	45.926	41.63	39.457	47.595	45.777	41.902	35.091	47.372	41.919	39.556	34.5732	44.685	43.593	40.41	41.976	44.432	45.141	0.984294	47.595	0.984294
CCDC6	ENSGALG00000003165	ENSGALT00000005015, ENSGALT00000049289	6	6:9099466-9144569:+1	coiled-coil domain containing 6	36.498	35.251	41.477	42.644	40.177	39.897	34.419	37.071	41.07	38.461	36.374	32.374	42.948	41.57	32.981	32.073	36.13	45.219	0.799	45.219	0.799
CCDC61	ENSGALG00000006714	ENSGALT00000010861, ENSGALT00000059842, ENSGALT00000084397, XM_015276944, XM_015276945, XM_015276946, XM_015276948	9	9:3427461-3430996:-1	coiled-coil domain containing 61	30.887	31.386	28.25	33.709	28.263	31.116	33.396	30.533	27.8	32.688	33.421	26.6464	27.883	30.712	30.365	26.913	27.345	25.919	1.05502	33.709	1.05502
CCDC66	ENSGALG00000005450	ENSGALT00000008746, XM_015293403, XM_015293404	12	12:8379726-8395484:+1	coiled-coil domain containing 66	13.567	13.611	11.723	13.656	13.796	12.222	13.765	10.314	14.534	13.051	14.717	12.9114	14.356	12.57	11.752	12.167	11.916	11.448	1.04088	14.717	1.04088
CCDC69	no Ensembl gene ID assigned	XM_414586	.	.	coiled-coil domain containing 69	18.493	20.924	16.294	16.802	23.729	20.965	18.776	18.903	16.622	17.725	16.255	18.1283	18.228	19.185	19.689	19.103	20.19	14.337	1.40824	23.729	1.40824
CCDC71	ENSGALG00000006787	ENSGALT00000010978	12	12:11563987-11565186:+1	coiled-coil domain containing 71	36.077	32.315	32.39	35.336	30.767	32.96	31.157	28.716	31.994	33.648	32.788	29.6236	33.202	40.228	38.299	36.132	34.522	33.925	1.0176	40.228	1.0176
CCDC77	ENSGALG00000012987	ENSGALT00000021201, XM_015286891, XM_416380	1	1:60351125-60361329:+1	coiled-coil domain containing 77	9.533	9.997	8.782	8.192	11.237	8.297	7.216	5.919	9.888	9.434	7.834	7.5008	6.86	7.452	7.702	6.71	8.371	9.236	0.906345	11.237	0.906345
CCDC80	ENSGALG00000015193	ENSGALT00000024512, ENSGALT00000085468	1	1:83535298-83558902:+1	coiled-coil domain containing 80	22.77	18.91	45.538	20.934	28.801	28.089	22.714	22.351	30.498	25.814	23.951	21.8304	24.187	27.834	40.366	25.643	25.964	33.727	0.769828	45.538	0.769828
CCDC82	no Ensembl gene ID assigned	XM_423807	.	.	coiled-coil domain containing 82	36.108	31.029	28.62	33.973	31.494	34.512	34.096	36.301	36.704	32.739	36.373	32.4325	34.13	43.969	37.488	31.451	31.771	39.082	0.812932	43.969	0.812932
CCDC84	ENSGALG00000007689	ENSGALT00000012464, ENSGALT00000088311, XM_015298291	24	24:5630121-5633751:+1	coiled-coil domain containing 84	13.351	10.487	12.509	11.218	14.355	15.457	12.96	14.354	11.433	12.44	11.423	14.313	10.877	11.325	10.67	13.992	11.509	11.873	0.969342	15.457	0.969342
CCDC85A	ENSGALG00000043080	ENSGALT00000051673, ENSGALT00000052757, ENSGALT00000080335, ENSGALT00000084278, ENSGALT00000084900, ENSGALT00000085241, XM_015283315, XM_015283316, XM_015283317, XM_015283318, XM_015283319	3	3:387087-449320:+1	coiled-coil domain containing 85A	43.68	45.681	58.434	52.322	36.545	44.854	49.731	47.145	63.14	59.574	56.502	40.6234	51.359	52.255	60.559	70.467	39.492	46.177	0.855231	70.467	0.855231
CCDC85C	no Ensembl gene ID assigned	XM_015287778, XM_421357	.	.	coiled-coil domain containing 85C	10.989	7.476	12.644	12.488	6.976	9.32	9.527	10.583	12.721	12.229	9.114	10.8993	9.697	8.548	12.735	17.575	9.466	12.935	0.731813	17.575	0.731813
CCDC86	no Ensembl gene ID assigned	XM_015301452	.	.	coiled-coil domain containing 86	15.545	18.533	13.937	21.244	34.765	45.148	27.011	30.431	8.644	21.2	17.858	17.3148	11.468	18.384	20.147	28.878	30.406	12.588	2.41548	45.148	2.41548
CCDC88A	ENSGALG00000043587	ENSGALT00000059076, ENSGALT00000071158, ENSGALT00000077189, ENSGALT00000082645, XM_004940104, XM_004940105, XM_015283321, XM_015283322, XM_015283323, XM_015283325, XM_015283326, XM_015283327, XM_015283328, XM_015283329, XM_015283330, XM_015283331, XM_015283332, XM_015283333, XM_015283335, XM_015283336, XM_015283337, XM_015283338	3	3:69107-140717:-1	coiled-coil domain containing 88A	24.915	24.999	30.331	21.294	30.423	23.272	22.783	23.709	31.648	26.677	20.035	20.9078	25.967	32.037	37.749	26.804	25.392	31.71	0.800757	37.749	0.800757
CCDC88C	ENSGALG00000040156	ENSGALT00000060808, ENSGALT00000073401, ENSGALT00000075250, ENSGALT00000081151, XM_015287749	5	5:44306591-44389396:-1	coiled-coil domain containing 88C	50.963	46.792	50.116	40.401	54.237	48.796	41.452	40.46	49.165	46.587	37.671	38.6544	49.24	58.797	55.235	49.635	55.866	54.55	1.02412	58.797	1.02412
CCDC9	no Ensembl gene ID assigned	XM_015273055	.	.	coiled-coil domain containing 9	9.568	10.431	8.793	12.129	11.55	12.897	12.888	11.867	9.538	11.548	11.48	10.2302	10.083	9.523	8.175	10.303	11.259	8.936	1.25996	12.897	1.25996
CCDC90B	ENSGALG00000037072	ENSGALT00000067823, ENSGALT00000085489, ENSGALT00000085748	1	1:189212790-189221034:-1	coiled-coil domain containing 90B	62.509	53.616	59.83	55.337	56.346	54.188	65.574	53.618	63.195	61.108	66.754	46.4584	55.121	57.266	64.053	52.512	58.357	62.171	0.938653	66.754	0.938653
CCDC91	ENSGALG00000031666	ENSGALT00000050393, XM_004938063, XM_004938065, XM_015292434, XM_015292440, XM_015292446, XM_015292472, XM_015292478, XM_417236	1	1:72655626-72839254:+1	coiled-coil domain containing 91	10.786	12.361	10.994	15.129	9.832	9.252	12.216	12.269	10.235	12.973	13.342	10.054	9.878	14.512	10.298	11.681	9.323	8.609	1.08294	15.129	1.08294
CCDC93	ENSGALG00000012129	ENSGALT00000019817, XM_015289827, XM_015289828	7	7:29030066-29062387:+1	coiled-coil domain containing 93	59.608	57.697	53.959	59.131	55.099	49.111	50.113	55.834	56.924	53.512	54.363	47.479	52.688	58.917	61.374	53.467	65.444	68.446	0.956141	68.446	0.956141
CCDC94	ENSGALG00000041520	ENSGALT00000059455, ENSGALT00000075662, ENSGALT00000075985	28	28:1397730-1402967:-1	coiled-coil domain containing 94	35.748	37.195	35.548	37.78	38.069	39.68	39.45	41.433	37.879	44.266	40.456	34.8542	40.043	37.861	35.963	39.318	38.062	37.562	1.01331	44.266	1.01331
CCDC97	ENSGALG00000032223	ENSGALT00000080667	AADN04001188.1	AADN04001188.1:19984-23374:+1	coiled-coil domain containing 97	11.51	13.095	12.459	10.34	11.668	14.172	13.386	13.954	11.907	13.632	11.876	11.851	9.183	9.948	10.795	12.4	14.39	8.982	1.60209	14.39	1.60209
CCL19	ENSGALG00000028256	ENSGALT00000045089	Z	Z:8363765-8366761:-1	C-C motif chemokine ligand 19	131.316	262.438	236.915	181.573	166.363	162.023	205.6	127.584	178.323	141.614	186.506	203.06	190.748	172.264	104.023	108.919	114.826	87.786	1.30802	262.438	1.30802
CCL20	ENSGALG00000003003	ENSGALT00000004747	9	9:9539782-9541879:+1	C-C motif chemokine ligand 20	1.258	3.006	3.635	0.798	1.677	3.01	2.007	2.988	0.996	1.321	2.394	3.5394	1.636	1.376	2.588	0.772	0.648	0.549	1.18033	3.635	0.549
CCL4	ENSGALG00000032717	ENSGALT00000053996, XM_015295666	19	19:382462-383326:-1	chemokine (C-C motif) ligand 4	22.65	36.927	35.683	28.109	28.79	32.251	33.463	36.603	28.974	33.036	29.506	28.4738	29.235	28.038	27.718	24.209	26.894	25.67	1.04768	36.927	1.04768
CCLI10	no Ensembl gene ID assigned	XM_415780	.	.	chemokine	504.543	1147.78	1165.09	593.946	855.302	520.24	539.705	483.082	510.959	647.017	460.41	852.84	483.487	649.868	625.985	539.927	597.622	461.932	1.29374	1165.09	1.29374
CCM2	ENSGALG00000005612	ENSGALT00000009006, XM_015281095	2	2:4048632-4072393:-1	cerebral cavernous malformation 2	42.967	45.018	43.762	39.622	45.019	43.698	44.168	41.871	43.368	41.909	45.444	34.6738	42.83	41.96	44.154	41.662	44.26	40.121	1.10316	45.444	1.10316
CCM2L	ENSGALG00000006479	ENSGALT00000010473, XM_003642468, XM_004947172	20	20:10302775-10305878:+1	cerebral cavernous malformation 2-like	8.487	11.406	10.91	10.493	9.769	10.267	11.825	19.688	9.804	13.125	12.32	12.2592	10.229	13.473	10.047	13.971	13.886	11.919	1.16503	19.688	1.16503
CCNA2	ENSGALG00000011881	ENSGALT00000019387	4	4:54290252-54295395:+1	cyclin A2	65.742	77.918	79.311	66.393	81.567	68.931	68.817	42.622	71.896	57.458	58.472	58.6728	63.03	50.368	42.903	39.392	67.515	61.374	1.10006	81.567	1.10006
CCNB2	ENSGALG00000004161	ENSGALT00000006616, ENSGALT00000048182, ENSGALT00000089586, ENSGALT00000089916	10	10:6752260-6759377:-1	cyclin B2	135.568	147.342	160.235	133.201	174.448	134.396	147.366	90.743	161.351	116.238	123.762	117.269	133.159	109.006	92.954	87.418	129.245	126.662	1.02039	174.448	1.02039
CCNB3	no Ensembl gene ID assigned	XM_015278199, XM_015278200	.	.	cyclin B3	21.708	25.133	30.189	24.669	31.155	26.922	27.305	17.085	27.288	21.241	22.292	25.4247	22.261	18.553	14.997	15.099	24.049	21.115	1.13895	31.155	1.13895
CCNC	ENSGALG00000015471	ENSGALT00000037233, ENSGALT00000085360, XM_015284604, XM_015284605	3	3:71627448-71645299:+1	cyclin C	83.405	81.418	85.858	75.522	88.382	85.184	89.32	71.923	95.121	84.594	79.217	65.8406	79.444	86.821	76.944	78.827	81.903	88.591	0.924507	95.121	0.924507
CCND1	ENSGALG00000007555	ENSGALT00000012217, ENSGALT00000050052, ENSGALT00000084122, ENSGALT00000088287	5	5:17525970-17539612:+1	cyclin D1	82.074	75.792	79.52	76.898	66.438	79.085	90.96	90.517	74.196	102.264	78.765	63.8568	75.177	94.984	100.175	93.01	91.389	78.859	1.15889	102.264	1.15889
CCND2	ENSGALG00000017283	ENSGALT00000027938, ENSGALT00000083605	1	1:73241231-73282113:-1	cyclin D2	29.387	33.673	36.397	28.749	35.37	30.077	32.09	35.726	35.397	31.254	26.021	25.8412	33.681	33.204	36.387	33.167	32.805	36.626	0.895675	36.626	0.895675
CCND3	ENSGALG00000003485	ENSGALT00000005513, XM_015298952, XM_015298953	26	26:5031084-5043504:-1	cyclin D3	91.221	111.042	103.804	120.115	107.724	102.62	92.723	89.651	92.367	109.991	111.853	90.4364	117.579	78.791	76.771	96.089	87.464	82.557	1.05944	120.115	1.05944
CCNDBP1	ENSGALG00000004837	ENSGALT00000007724, ENSGALT00000061206, ENSGALT00000076899, XM_015296680	20	20:6899289-6906498:-1	cyclin D-type binding-protein 1	77.615	85.685	81.411	80.008	77.673	92.407	75.753	75.897	79.577	85.132	78.345	68.9438	87.347	82.654	76.912	82.388	81.88	85.82	0.95409	92.407	0.95409
CCNE1	ENSGALG00000004494	ENSGALT00000007159	11	11:8570363-8582718:+1	cyclin E1	30.726	27.889	28.518	28.98	30.767	26.203	27.592	25.771	28.794	31.751	26.596	25.4226	30.788	25.216	25.379	29.119	25.323	28.66	0.883566	31.751	0.883566
CCNE2	ENSGALG00000040794	ENSGALT00000048509, ENSGALT00000053723, XM_015282919, XM_015282920	2	2:126933818-127051805:-1	cyclin E2	15.777	13.561	13.946	15.2	15.663	14.057	14.473	8.108	13.412	12.694	12.243	12.0968	13.464	10.112	11.037	9.119	12.485	10.918	1.14352	15.663	1.14352
CCNF	ENSGALG00000038502	ENSGALT00000075861, XM_415043	14	14:14290195-14299794:+1	cyclin F	26.064	27.057	29.986	25.779	36.548	22.668	27.96	15.488	31.034	21.907	25.514	24.5772	28.919	26.465	15.863	16.058	29.965	27.176	1.10263	36.548	1.10263
CCNG1	ENSGALG00000001718	ENSGALT00000002636, ENSGALT00000088737	13	13:6735705-6741308:-1	cyclin G1	78.213	73.126	72.988	102.09	60.338	78.261	99.965	98.688	101.374	89.627	89.863	67.8834	88.047	91.01	72.869	84.819	72.227	74.755	0.966183	102.09	0.966183
CCNG2	ENSGALG00000010347	ENSGALT00000016846	4	4:35277597-35281300:-1	cyclin G2	105.908	95.33	78.731	96.486	111.536	91.905	98.296	102.363	88.215	98.264	94.573	76.091	91.66	110.911	97.85	73.603	93.79	95.781	0.979213	111.536	0.979213
CCNH	ENSGALG00000015641	ENSGALT00000025216, ENSGALT00000086286	Z	Z:60998292-61007184:+1	cyclin H	87.672	96.249	161.107	89.964	91.389	148.985	89.004	87.525	169.864	87.102	166.31	108.748	98.488	158.653	164.705	91.793	168.352	93.285	1.80471	169.864	1.80471
CCNI	no Ensembl gene ID assigned	XM_015276438, XM_420590	.	.	cyclin I	214.43	207.629	207.062	219.438	203.706	216.931	209.923	245.588	186.966	218.88	206.352	212.14	205.327	232.233	225.409	232.632	238.056	225.837	1.05411	245.588	1.05411
CCNI2	no Ensembl gene ID assigned	XM_001234829, XM_004945017	.	.	cyclin I family, member 2	18.269	19.299	15.459	17.989	18.238	17.432	15.818	16.779	17.205	17.354	15.801	17.754	18.159	17.113	17.515	15.947	18.082	17.432	1.03729	19.299	1.03729
CCNJ	ENSGALG00000006955	ENSGALT00000011268, XM_015288831, XM_015288832	6	6:21030538-21037067:-1	cyclin J	14.782	23.276	19.909	19.211	18.839	16.867	18.401	19.425	20.947	16.917	16.579	16.6356	21.159	15.901	16.73	20.266	15.457	21.144	0.731035	23.276	0.731035
CCNJL	ENSGALG00000040152	ENSGALT00000059875, XM_015293663	13	13:7850953-7868929:+1	cyclin J-like	9.45	8.233	5.06	9.242	9.503	9.601	9.564	8.554	7.882	8.965	10.108	8.997	6.963	14.243	6.227	3.76	7.611	9.661	0.787807	14.243	0.787807
CCNK	ENSGALG00000011138	ENSGALT00000018166, XM_015287468	5	5:48083436-48096133:+1	cyclin K	36.327	40.252	36.84	35.977	37.639	36.757	34.089	33.573	36.959	35.943	32.346	30.8792	33.303	30.736	31.439	35.73	33.935	32.601	1.04092	40.252	1.04092
CCNL1	ENSGALG00000009699	ENSGALT00000015789	9	9:22871187-22883043:+1	cyclin L1	108.201	111.638	105.3	124.201	96.576	106.88	109.534	103.659	107.431	121.796	106.872	91.668	108.495	104.446	123.091	111.529	101.452	109.444	0.926976	124.201	0.926976
CCNL2	ENSGALG00000001551	ENSGALT00000002357, ENSGALT00000052575	21	21:2206856-2219935:+1	cyclin L2	135.405	130.283	119.584	111.241	116.945	121.22	106.278	136.094	121.516	108.324	105.612	103.503	105.939	109.159	126.181	135.644	121.036	129.343	0.935775	136.094	0.935775
CCNT1	ENSGALG00000034437	ENSGALT00000054246, XM_015273672	KQ759585.1	KQ759585.1:21-5787:-1	cyclin T1	17.22	15.289	15.87	16.885	15.662	17.791	17.089	18.781	14.803	16.957	15.709	16.316	16.674	13.491	14.67	17.3	17.214	13.226	1.30153	18.781	1.30153
CCNT2	ENSGALG00000012207	ENSGALT00000019931, XM_015289917, XM_015289918, XM_422134	7	7:30610000-30632948:+1	cyclin T2	30.29	32.105	32.049	34.018	32.018	27.039	30.833	27.426	36.196	31.634	32.095	27.0924	30.823	34.005	27.984	30.602	27.62	30.849	0.895329	36.196	0.895329
CCNY	ENSGALG00000007076	ENSGALT00000011465, ENSGALT00000064833, XM_015282126, XM_015282127	2	2:12867236-12980731:-1	cyclin Y	30.164	33.557	32.366	38.415	31.57	28.479	29.245	28.716	39.426	31.148	35.337	27.3004	30.461	36.888	36.981	35.984	36.986	32.831	1.12656	39.426	1.12656
CCNYL1	ENSGALG00000008485	ENSGALT00000013828	7	7:12189729-12225748:-1	cyclin Y like 1	68.127	63.057	70.977	60.096	62.013	62.473	61.788	73.324	71.639	65.114	62.265	53.8514	65.489	57.4	66.212	62.129	64.819	68.709	0.943384	73.324	0.943384
CCP110	ENSGALG00000006925	ENSGALT00000011221, ENSGALT00000065941	14	14:8573049-8587904:+1	centriolar coiled-coil protein 110	22.966	21.157	22.837	23.049	20.051	20.971	22.223	21.954	24.55	23.276	20.775	20.8018	23.011	23.367	20.905	22.457	20.997	24.504	0.856881	24.55	0.856881
CCPG1	ENSGALG00000004387	ENSGALT00000006995, ENSGALT00000048430, ENSGALT00000051388, ENSGALT00000053892, XM_015291885	10	10:7931180-7968970:+1	cell cycle progression 1	117.916	99.46	93.855	113.015	113.825	104.762	97.112	99.249	107.323	112.68	93.778	86.8492	106.161	128.48	110.376	113.98	122.536	115.004	1.06549	128.48	1.06549
CCR2	no Ensembl gene ID assigned	XM_015281503	.	.	chemokine (C-C motif) receptor 2	27.548	31.306	32.376	21.006	27.803	19.445	18.98	18.813	22.514	16.687	14.386	28.059	23.672	26.401	21.884	20.813	27.681	21.186	1.30657	32.376	1.30657
CCR5	ENSGALG00000037077	ENSGALT00000057867	2	2:42832406-42838099:-1		21.342	24.082	22.976	18.804	25.971	18.114	21.876	20.741	21.907	18.05	17.995	17.8408	23.639	21.662	14.081	18.253	17.401	21.87	0.795656	25.971	0.795656
CCR6	ENSGALG00000011418	ENSGALT00000031830	3	3:42599910-42601090:-1	C-C motif chemokine receptor 6	36.65	25.157	25.846	32.523	32.425	25.567	27.559	42.242	43.024	53.035	26.541	24.6352	21.331	36.501	54.04	36.402	34.362	38.002	0.904216	54.04	0.904216
CCR7	ENSGALG00000035733	ENSGALT00000072703	27	27:4891171-4899901:-1	C-C motif chemokine receptor 7	27.816	27.388	16.621	15.468	45.224	26.041	22.185	7.259	21.478	15.508	13.383	22.8586	15.01	23.586	17.949	15.876	16.574	11.968	1.38486	45.224	1.38486
CCSER2	ENSGALG00000037682	ENSGALT00000068770, XM_015287966, XM_015287967, XM_015287968, XM_015287969, XM_015287971, XM_015287973, XM_015287974	6	6:966398-1018487:+1	coiled-coil serine-rich protein 2	9.309	9.204	9.577	6.526	8.525	7.601	6.129	6.152	8.187	7.499	7.183	8.1232	8.39	10.656	9.395	8.961	7.304	8.461	0.863255	10.656	0.863255
CCT2	ENSGALG00000009975	ENSGALT00000016215, ENSGALT00000065629, ENSGALT00000088659	1	1:35503971-35515953:+1	chaperonin containing TCP1 subunit 2	208.718	217.76	215.982	199.97	193.158	192.366	198.908	158.343	210.671	207.635	205.892	168.686	213.717	172.657	173.429	184.005	196.818	192.232	1.02386	217.76	1.02386
CCT3	ENSGALG00000039205	ENSGALT00000070134, XM_015298317	25	25:33889-44203:-1	chaperonin containing TCP1, subunit 3 (gamma)	128.295	132.211	123.207	132.439	117.824	121.422	131.716	122.734	117.799	134.329	124.788	108.23	119.053	100.113	103.604	109.629	113.13	106.22	1.06505	134.329	1.06505
CCT4	ENSGALG00000008812	ENSGALT00000014324, ENSGALT00000055912, ENSGALT00000083226, ENSGALT00000085150, ENSGALT00000085604, ENSGALT00000086354, ENSGALT00000088006, ENSGALT00000088548	3	3:15346088-15352736:+1	chaperonin containing TCP1 subunit 4	254.026	282.959	275.334	269.041	228.531	235.33	277.175	240.858	271.46	270.32	236.077	216.872	272.223	196.729	213.858	234.007	226.232	253.25	0.893315	282.959	0.893315
CCT5	ENSGALG00000013041	ENSGALT00000021286, ENSGALT00000084867, ENSGALT00000088917	2	2:78640518-78648554:-1	chaperonin containing TCP1 subunit 5	243.124	247.324	239.58	234.629	221.772	223.188	233.205	194.764	254.437	237.978	235.989	193.331	240.683	210.909	200.282	207.497	212.592	227.993	0.93245	254.437	0.93245
CCT6	ENSGALG00000002448	ENSGALT00000003859, ENSGALT00000090109	19	19:4871788-4878028:+1	T-complex protein 1 subunit zeta	358.124	356.874	337.92	355.576	341.279	341.706	368.961	326.395	392.455	374.943	357.462	285.499	392.984	309.84	331.444	362.117	369.287	339.952	1.08629	392.984	1.08629
CCT7	ENSGALG00000016088	ENSGALT00000037092, ENSGALT00000069983, ENSGALT00000085644, ENSGALT00000086565, ENSGALT00000089317, ENSGALT00000089341	4	4:90271990-90282062:-1	chaperonin containing TCP1 subunit 7	165.677	169.103	155.16	153.582	150.375	154.103	164.913	130.182	163.17	155.038	156.238	129.504	163.732	135.356	131.993	144.009	147.492	147.778	0.998065	169.103	0.998065
CCT8	ENSGALG00000015821	ENSGALT00000025507, ENSGALT00000054162, ENSGALT00000063157, ENSGALT00000080098, ENSGALT00000086687, ENSGALT00000087365, ENSGALT00000090062	1	1:104009937-104020977:-1	chaperonin containing TCP1 subunit 8	269.757	272.347	268.929	264.223	247.615	251.838	256	214.99	265.326	254.429	253.7	215.251	268.042	224.951	228.846	262.289	245.192	256.686	0.955222	272.347	0.955222
CD1.2	ENSGALG00000043052	ENSGALT00000080168	16	16:18036-20776:+1		58.454	50.839	55.179	44.831	71.501	51.986	39.522	57.187	55.816	49.471	34.095	45.0606	51.792	38.578	74.829	62.252	61.937	40.254	1.53865	74.829	1.53865
CD151	ENSGALG00000006856	ENSGALT00000039051	5	5:15676801-15708216:-1	CD151 molecule (Raph blood group)	75.567	58.132	92.311	84.852	66.865	95.212	76.197	73.498	86.576	73.437	90.315	63.1724	73.397	76.442	87.458	82.345	93.451	86.862	1.07586	95.212	1.07586
CD164	no Ensembl gene ID assigned	XM_015284560, XM_015284561	.	.	CD164 molecule, sialomucin	290.525	354.483	364.727	282.89	336.042	282.344	287.438	284.445	309.453	296.971	265.366	323.156	309.594	282.8	310.319	280.356	295.556	294.446	1.00377	364.727	1.00377
CD180	ENSGALG00000023411	ENSGALT00000038670	Z	Z:21298861-21305055:-1	CD180 molecule	8.148	12.32	13.107	11.47	16.254	13.883	6.932	11.558	11.644	9.022	9.568	11.2613	12.29	15.699	15.369	7.94	18.199	10.928	1.66536	18.199	1.66536
CD2	no Ensembl gene ID assigned	XM_015298201	.	.	CD2 molecule	13.935	13.802	13.913	19.321	11.027	16.789	16	17.349	18.328	12.072	13.376	15.2428	20.304	12.556	10.695	12.213	13.248	9.466	1.39954	20.304	1.39954
[truncated: 10,774 more rows]

## Sheet: Z chromosome
GENOTYPE						IL34 (variant A)	IL12B (variant B)	IL12B (variant A)	IL12B (variant B)	IL10-806 (variant A)	IL10-806 (variant B)	IL10-806 (variant B)	IL12B (variant A)	IL10-806 (variant A)	IL34 (variant B)	IL12B (variant B)	IL34 (variant B)	IL10-806 (variant B)	IL34 (variant A)	IL34 (variant B)	IL34 (variant A)	IL10-806 (variant A)	Male/Female	Max	Min
[truncated: 495 more rows]
