# Supplementary material for: Analysis of the Progeny of Sibling Matings Reveals Regulatory Variation Impacting the Transcriptome of Immune Cells in Commercial Chickens
Source: Front Genet. 2019 Nov 14;10:1032. doi: 10.3389/fgene.2019.01032 (PMC6870463; doi:10.3389/fgene.2019.01032)
Supplement: Supplementary file 3 [file Table_2.xlsx]

## Sheet: Clusters
Cluster	Nodes	Max, Min TPM	Pattern	Function
01	505	40,25	M4 F10 M8>others	Some mitochondrial, some protein synthesis, others; contains CSF1 [ENSGALG00000033854]
02	479	115, 80	M10 M13 F12 F10<others	Cell division, proteasome complex
03	391	30, 21	Variable	Histone modification, some neuronal, others
04	348	85, 50	Males 2X females	Z chromosome genes, a few autosomal
05	305	75, 45	F10>F12>>others
06	166	75, 40	F9>F11>others	Lymphocytes (CD4, CD8A)?
07	96	350, 25	F12>>>others	Mainly unannotated
08	75	70, 35	M15>F11>F9>others	CD164, some IFN related
09	75	120, 70	Family L M>others	CSF1R, NOS2
10	61	42, 3	F5>>>others	Liver-specific
11	59	62, 11	Females 5X others	W chromosome genes (79%) plus others
12	50	47,32	F10<others
13	42	60, 12	F9>M15>M13 M11>others	Epithelial
14	41	120, 90	Variable
15	40	77, 55	Variable
16	38	75, 50	Variable
17	37	110, 75	F11 M15 F9>others
18	36	47, 15	F5 F6>M10 M13 M11 M4 F4 M3 F11>others	Possible dosage effect (look at LOC107049372, LOC100858385, ENSGALG00000044876)? Most unannotated
19	34	40, 25	F10 F12<others
20	32	43, 20	M10>>>others
21	31	90, 52	Variable
22	30	490, 70	M3 F8>F6>others	Includes CATHL1 and CATHL2; Look at MIM1, S100A8, TGM3 (very variable, could have nulls)
23	28	60, 43	Variable
24	26	180, 70	M4>M10 M13 M11>others
25	26	62, 30	M13>others
26	26	105, 65	Variable
27	24	330, 230	Variable
28	24	45, 30	Variable
29	23	37, 20	Family C F3 F8>others
30	23	38, 26	F11 F7 M15 F9 M8>others
31	23	56, 35	Variable
32	23	310, 230	Variable, quite flat
33	22	67, 42	M10>M11 F10>others
34	22	900, 700	Variable, quite flat	Translation related
35	21	55, 41	Variable
36	20	220, 160	Variable
37	20	52, 25	F6>>others
38	19	38, 21	M13>F12 F11 F7 M15 M8>others
39	18	52, 37	Variable
40	18	1150, 850	Variable	Protein synthesis
41	18	87, 57	Variable
42	17	53, 32	Variable
43	17	83, 55	Variable
44	17	85, 60	Variable
45	17	41, 23	M10>others
46	17	35, 24	Family L M F11 F7 M15 F9 M8>others	Most unannotated
47	16	150, 85	M15 F3 M10 M13 M4F4 F6 M3>others	Contains ACTA2, other connective tissue genes
48	16	72, 47	Variable
49	16	280, 150	F3 F12 F7 M8>others>F6 M3	Some heat shock proteins
50	16	25, 8	M10 M11 M4 F11 M15>others	Mostly ENSGALG
51	15	45, 32	Variable
52	15	270, 160	Variable
53	15	24, 18	Variable, quite flat	Borealin-like LOC genes
54	15	650, 70	F5 M8>F3 F4>F11 and others	Haemoglobin genes, very variable expression
55	15	107, 70	Variable, quite flat
56	15	50, 28	M13 F12<others	Contains GMCSFR subunit gene
57	15	27, 14	F5 F6 F11 M15>others
58	14	112, 85	Variable, quite flat
59	14	36, 24	Family M L F11 F7 M15 F9 M8>others
60	14	28, 18	F10 F12<others
61	14	230, 60	F11>>F3 F5 F6 F4 M3 F7 F8 F9>others	Contains CSF3R.
62	14	100, 70	Variable, quite flat
63	14	125, 50	M15>M13>F4 F9>others	Contains FBN2 (Z chromosome but not showing expression in males greater than females), other connective tissue markers
64	13	170, 120	Variable
65	13	98, 55	Variable
66	13	110, 65	F10>M10>others
67	13	31, 23	Variable
68	13	3400, 2200	F3<others	Mitochondrial genes
69	12	21, 15	Variable
70	12	40, 25	Variable	Most unannotated
71	12	58, 40	Variable
72	12	47, 33	M10 M11 F10 F4>others
73	12	45, 35	Variable, quite flat	Some mitochondrial genes
74	12	105, 80	F3 F10 F9<others, but relatively flat
75	12	202, 115	M13>M11 M10 F7 F9>others
76	12	40, 31	Variable, quite flat
77	12	72, 52	Variable
78	12	35, 25	F3 F12 F5 F10 F8>others	Many unannotated
79	12	48, 30	Variable	Contains FBN1 but no other obvious connective tissue genes
80	12	34, 23	Variable
81	11	47, 25	M10>M11 M4>others
82	11	82, 43	M11 F7>M4 M15 F9>others
83	11	470, 20	F3 F7 F9>F5F10 F8 F4 M3(Family C M8>others	Possible dosage effect (look at LOC107051474 [syncytin-1-like], LOC107052719 [uncharacterised], LOC41914 and LOC431205[MANBAL])? Mostly LOC genes described as protein MANBAL-like
84	11	42, 30	Variable
85	11	34, 24	Variable
86	11	62, 42	Variable
87	11	73, 50	Variable
88	11	67, 37	Family C F3 F8>others	See also Cluster 29
89	11	48, 32	F10<others	See also Cluster 12
90	11	31, 18	F10 F4 F8>F5 F6 M3>others	Mostly unannotated
91	11	51, 24	M10 M13 F12 M11 M15<others	Contains FLT3
92	11	188, 140	Variable, quite flat
93	11	85, 25	M8>F9 M15>F11>F7 F8>M10 F3 M11 F5>M4 F10 F6 F4 M3>M10 M13
94	11	36, 26	Variable, quite flat
95	11	42, 22	F12 F5 F6 F10 M3>F3 F8>others	Mainly ENSGALG
96	11	61, 28	M4 M8>M10 M13 F12M11 F5 F6 F8 F9>others
97	11	105, 65	Variable
98	11	45, 25	M13 M10 M11<others
99	11	51, 25	F10>>others
100	11	68, 50	Variable, quite flat
101	11	63, 40	Variable
102	11	57, 37	F9 M8>M4 F5>F3>others
103	11	125, 85	Variable
104	10	95, 60	Variable
105	10	105, 60	Variable
106	10	28, 20	Variable
107	10	100, 60	F7>F10 F12 F11 F9 M8>others
108	10	34, 12	M10 F9 M8>others>F10	Look at IGLL1, varies from 10 to 112 TPM
109	10	37, 27	Variable
110	10	24, 14	F3<most others	See also Cluster 68, although Cluster110 is more variable
111	10	83, 47	F3 F9<others
112	10	43, 22	M10 F10>F12 F5 F8>others
113	10	130, 90	Variable
114	10	72, 30	F8>F3>F5 M8 M10 F10>others	Many ENSGALG
115	10	60, 32	M4>others
116	10	27, 14	F12>M15>others	Mostly ENSGALG
117	10	38, 25	Variable
118	10	63, 40	M10 M13 M4>others
119	10	27, 18	F10<others
120	10	180, 75	F3>F9>F11>others	Look at CTSG [cathepsin G; 70 - 560] and HDC [histidine decarboxylase; 12 - 87]

## Sheet: Cluster lists and profiles
Name	Ensembl gene ID	Ensembl transcript IDs	Chr	Location (chr:start-end:strand)	Description	MCL_1.7_6
AATK	ENSGALG00000006901	ENSGALT00000011176, ENSGALT00000048653, ENSGALT00000050928, ENSGALT00000062320, ENSGALT00000077471, XM_004946265, XM_015295615, XM_015295617, XM_015295618	18	18:9368615-9389026:+1	apoptosis-associated tyrosine kinase	Cluster0001
ABCB8	ENSGALG00000031243	ENSGALT00000077548	KQ759368.1	KQ759368.1:17815-24254:-1	ATP binding cassette subfamily B member 8	Cluster0001
ABHD1	ENSGALG00000033143	ENSGALT00000074655, XM_015285024, XM_015285026, XM_015285027	3	3:104956386-104958385:+1	abhydrolase domain containing 1	Cluster0001
AC024592.12	no Ensembl gene ID assigned	XM_429731	.	.	Uncharacterized protein	Cluster0001
ACBD4	no Ensembl gene ID assigned	XM_015299289, XM_015299290, XM_015299291, XM_015299292, XM_015299293	.	.	acyl-CoA binding domain containing 4	Cluster0001
ACP5	ENSGALG00000032854	ENSGALT00000069613	AADN04001212.1	AADN04001212.1:12363-15202:+1	acid phosphatase 5, tartrate resistant	Cluster0001
ADAMTSL5	ENSGALG00000024298	ENSGALT00000041053, ENSGALT00000071033, XM_015299969, XM_015299970	28	28:3256975-3261306:-1	ADAMTS-like 5	Cluster0001
ADO	no Ensembl gene ID assigned	XM_015288139	.	.	2-aminoethanethiol (cysteamine) dioxygenase	Cluster0001
AEBP2	no Ensembl gene ID assigned	XM_416415	.	.	AE binding protein 2	Cluster0001
AHDC1	ENSGALG00000042916	ENSGALT00000079705, XM_015297595	23	23:2022154-2027077:-1	AT hook, DNA binding motif, containing 1	Cluster0001
AIP	ENSGALG00000040247	ENSGALT00000067754, ENSGALT00000069733, ENSGALT00000090058	5	5:393723-396173:-1	aryl hydrocarbon receptor interacting protein	Cluster0001
AMPD2	ENSGALG00000034009	ENSGALT00000052880	26	26:1248143-1255055:+1	adenosine monophosphate deaminase 2	Cluster0001
AMT	ENSGALG00000025844	ENSGALT00000045000, XM_015292818	12	12:2412853-2415010:-1	aminomethyltransferase	Cluster0001
ANKRD39	no Ensembl gene ID assigned	XM_015302412	.	.	ankyrin repeat domain 39	Cluster0001
ANKRD54	no Ensembl gene ID assigned	XM_004937738, XM_416271	.	.	ankyrin repeat domain 54	Cluster0001
AP000304.12	no Ensembl gene ID assigned	XM_416717	.	.	Uncharacterized protein	Cluster0001
AP000721.4	no Ensembl gene ID assigned	XM_001235548	.	.	Uncharacterized protein	Cluster0001
AP1B1	ENSGALG00000042213	ENSGALT00000065498, ENSGALT00000067873, ENSGALT00000074692, XM_004934468, XM_004934470, XM_004934471	15	15:11196579-11208691:+1	adaptor-related protein complex 1, beta 1 subunit	Cluster0001
AP5S1	ENSGALG00000030095	ENSGALT00000076781	AADN04003971.1	AADN04003971.1:11803-12971:-1	adaptor related protein complex 5 sigma 1 subunit	Cluster0001
APBB1	ENSGALG00000046164	ENSGALT00000089789, XM_015280932, XM_015280933, XM_015280934	1	1:194444274-194448722:+1	amyloid beta (A4) precursor protein-binding, family B, member 1 (Fe65)	Cluster0001
ARHGAP27	no Ensembl gene ID assigned	XM_015299363	.	.	Rho GTPase activating protein 27	Cluster0001
ARHGAP35	ENSGALG00000036101	ENSGALT00000051503, ENSGALT00000065617, XM_003643760	KQ759559.1	KQ759559.1:5886-15105:+1	Rho GTPase activating protein 35	Cluster0001
ARID3A	ENSGALG00000026231	ENSGALT00000044479	28	28:2875145-2898594:+1	AT-rich interaction domain 3A	Cluster0001
ATF7	no Ensembl gene ID assigned	XM_003643835	.	.	activating transcription factor 7	Cluster0001
ATRAID	no Ensembl gene ID assigned	XM_015285004, XM_015285005	.	.	all-trans retinoic acid-induced differentiation factor	Cluster0001
B4GALT3	no Ensembl gene ID assigned	XM_015280056, XM_416564	.	.	UDP-Gal:betaGlcNAc beta 1,4- galactosyltransferase, polypeptide 3	Cluster0001
BAHCC1	no Ensembl gene ID assigned	XM_015279922, XM_015279923, XM_015279924, XM_015279925	.	.	BAH domain and coiled-coil containing 1	Cluster0001
BTBD2	ENSGALG00000001019	ENSGALT00000001502	28	28:2143380-2155407:+1	BTB domain containing 2	Cluster0001
C11orf31	ENSGALG00000031031	ENSGALT00000075788	5	5:16974079-16974902:-1	selenoprotein H	Cluster0001
C11orf57	ENSGALG00000007882	ENSGALT00000012801	24	24:6149138-6153898:-1	chromosome 11 open reading frame 57	Cluster0001
C14orf4	no Ensembl gene ID assigned	XM_015287717	.	.	interferon regulatory factor 2 binding protein-like	Cluster0001
C15H22ORF39	no Ensembl gene ID assigned	XM_015275693	.	.	chromosome 15 open reading frame, human C22orf39	Cluster0001
C15orf27	no Ensembl gene ID assigned	XM_001233622, XM_015279013, XM_015279014, XM_015279015	.	.	chromosome 10 open reading frame, human C15orf27	Cluster0001
C19orf24	ENSGALG00000029614	ENSGALT00000052668	28	28:3108656-3111773:+1	chromosome 19 open reading frame 24	Cluster0001
C1H7orf55	no Ensembl gene ID assigned	XM_015289305	.	.	chromosome 1 open reading frame, human C7orf55	Cluster0001
C1orf109	ENSGALG00000045165	ENSGALT00000088126, XM_417759	23	23:3665108-3666326:+1	chromosome 23 open reading frame, human C1orf109	Cluster0001
C2	ENSGALG00000035721	ENSGALT00000046242, XM_417722	23	23:1796430-1803097:-1	complement component 2	Cluster0001
C22orf39	ENSGALG00000044654	ENSGALT00000089636	15	15:664843-665327:-1	chromosome 22 open reading frame 39	Cluster0001
C30H19orf43	no Ensembl gene ID assigned	XM_015302706	.	.	chromosome 30 open reading frame, human C19orf43	Cluster0001
C4H4orf46	no Ensembl gene ID assigned	XM_015285336	.	.	chromosome 4 open reading frame, human C4orf46	Cluster0001
C4orf46	ENSGALG00000009432	ENSGALT00000032282	4	4:22075388-22076726:-1	chromosome 4 open reading frame 46	Cluster0001
C8H1orf226	no Ensembl gene ID assigned	XM_015290405	.	.	chromosome 8 open reading frame, human C1orf226	Cluster0001
CABP2	ENSGALG00000037497	ENSGALT00000047038, XM_015286223	5	5:380959-383539:+1	calcium binding protein 2	Cluster0001
CAPN1	ENSGALG00000041685	ENSGALT00000056147, ENSGALT00000068165	KQ759558.1	KQ759558.1:168-14763:-1	calpain-1 catalytic subunit	Cluster0001
CBFA2T3	ENSGALG00000032410	ENSGALT00000049466, ENSGALT00000066657, ENSGALT00000086230	11	11:18767309-18788285:-1	protein CBFA2T3	Cluster0001
CBX4	ENSGALG00000035911	ENSGALT00000051639	18	18:9694212-9698056:+1	chromobox 4	Cluster0001
CCDC130	no Ensembl gene ID assigned	XM_015273631	.	.	coiled-coil domain containing 130	Cluster0001
CCDC56	no Ensembl gene ID assigned	XM_001234220	.	.	coiled-coil domain containing 56	Cluster0001
CCDC86	no Ensembl gene ID assigned	XM_015301452	.	.	coiled-coil domain containing 86	Cluster0001
CCDC97	ENSGALG00000032223	ENSGALT00000080667	AADN04001188.1	AADN04001188.1:19984-23374:+1	coiled-coil domain containing 97	Cluster0001
CCNT1	ENSGALG00000034437	ENSGALT00000054246, XM_015273672	KQ759585.1	KQ759585.1:21-5787:-1	cyclin T1	Cluster0001
CDC25B	no Ensembl gene ID assigned	XM_015273873	.	.	cell division cycle 25B	Cluster0001
CDK2AP2	ENSGALG00000039190	ENSGALT00000055968, XM_015286304	5	5:383892-384770:+1	cyclin-dependent kinase 2 associated protein 2	Cluster0001
CEBPD	ENSGALG00000040180	ENSGALT00000066024, XM_015282650	2	2:108248344-108249313:-1	CCAAT/enhancer binding protein (C/EBP), delta	Cluster0001
CHCHD10	ENSGALG00000028810	ENSGALT00000045756, XM_003642222	15	15:8014553-8015183:-1	coiled-coil-helix-coiled-coil-helix domain containing 10	Cluster0001
CIAO1	ENSGALG00000035817	ENSGALT00000054933, XM_015273192	AADN04000952.1	AADN04000952.1:25139-27615:-1	cytosolic iron-sulfur assembly component 1	Cluster0001
CLPP	ENSGALG00000029438	ENSGALT00000065671, ENSGALT00000080805, XM_015274666, XM_015274667	AADN04012782.1	AADN04012782.1:4204-7030:+1	caseinolytic mitochondrial matrix peptidase proteolytic subunit	Cluster0001
CLTB	ENSGALG00000003344	ENSGALT00000005291, ENSGALT00000048189, ENSGALT00000077448, ENSGALT00000085711	13	13:10407214-10414162:+1	clathrin light chain B	Cluster0001
CNNM4	no Ensembl gene ID assigned	XM_003643431, XM_015302411	.	.	cyclin M4	Cluster0001
CNOT11	no Ensembl gene ID assigned	XM_416910	.	.	CCR4-NOT transcription complex, subunit 11	Cluster0001
CNPY2	no Ensembl gene ID assigned	XM_015300275	.	.	canopy FGF signaling regulator 2	Cluster0001
CNTF	ENSGALG00000026207	ENSGALT00000043216	5	5:16919059-16920630:-1	ciliary neurotrophic factor	Cluster0001
COA3	ENSGALG00000034345	ENSGALT00000057949	27	27:5473594-5474209:-1	cytochrome c oxidase assembly factor 3	Cluster0001
COASY	ENSGALG00000028866	ENSGALT00000045392	27	27:5386659-5389962:+1	Coenzyme A synthase	Cluster0001
COL16A1	no Ensembl gene ID assigned	XM_015297827, XM_015297828, XM_015297829, XM_015297830, XM_015297831	.	.	collagen, type XVI, alpha 1	Cluster0001
COL1A1	no Ensembl gene ID assigned	XM_015273228	.	.	collagen, type I, alpha 1	Cluster0001
COMMD3	ENSGALG00000007900	ENSGALT00000012825	2	2:17759039-17762503:-1	COMM domain containing 3	Cluster0001
COQ4	ENSGALG00000004927	ENSGALT00000007881	17	17:5520718-5524294:-1	coenzyme Q4	Cluster0001
COX19	ENSGALG00000027698	ENSGALT00000045850, ENSGALT00000084475, XM_015294153	14	14:2235667-2237645:-1	COX19 cytochrome c oxidase assembly homolog (S. cerevisiae)	Cluster0001
COX6A1	ENSGALG00000007205	ENSGALT00000011661, ENSGALT00000085155	15	15:9341601-9342871:-1	cytochrome c oxidase subunit 6A1	Cluster0001
CREBZF	ENSGALG00000039605	ENSGALT00000075011	1	1:190323786-190324640:-1	CREB/ATF bZIP transcription factor	Cluster0001
CRELD1	ENSGALG00000042387	ENSGALT00000082339	12	12:11523697-11525444:+1	cysteine rich with EGF like domains 1	Cluster0001
CRYM	ENSGALG00000002484	ENSGALT00000003915, ENSGALT00000064710, ENSGALT00000085819, ENSGALT00000086973, ENSGALT00000087787	14	14:14994378-15001501:-1	crystallin mu	Cluster0001
CSNK1G2	ENSGALG00000027540	ENSGALT00000040282, XM_015299870, XM_015299871	28	28:2157333-2164887:-1	casein kinase 1, gamma 2	Cluster0001
CUL9	no Ensembl gene ID assigned	XM_015283419, XM_015283420, XM_015283421, XM_015283422	.	.	cullin 9	Cluster0001
CYB561D2	no Ensembl gene ID assigned	XM_015292795, XM_015292796, XM_015292797	.	.	cytochrome b561 family, member D2	Cluster0001
DAG1	ENSGALG00000037784	ENSGALT00000065253	12	12:2418788-2429944:-1	dystroglycan precursor	Cluster0001
DCAF8	no Ensembl gene ID assigned	XM_015273160, XM_015273161	.	.	DDB1 and CUL4 associated factor 8	Cluster0001
DCTN1	ENSGALG00000035156	ENSGALT00000051397, ENSGALT00000053402, ENSGALT00000054204, ENSGALT00000066579, ENSGALT00000069369, XM_015301304, XM_015301305, XM_015301306, XM_015301307, XM_015301308, XM_015301309, XM_015301310, XM_015301311, XM_015301312, XM_015301313, XM_015301314, XM_015301316, XM_015301317, XM_015301318	AADN04000623.1	AADN04000623.1:39443-76835:+1	dynactin 1	Cluster0001
DDIT4	ENSGALG00000041459	ENSGALT00000080768, XM_015288240	6	6:11459153-11459905:-1	DNA damage inducible transcript 4	Cluster0001
DGUOK	no Ensembl gene ID assigned	XM_015297454	.	.	deoxyguanosine kinase	Cluster0001
DNMT1	ENSGALG00000038018	ENSGALT00000051245, ENSGALT00000069255	KQ759557.1	KQ759557.1:7325-30068:+1	DNA methyltransferase 1	Cluster0001
DOHH	ENSGALG00000017524	ENSGALT00000028221, ENSGALT00000064452	28	28:1078241-1081321:+1	deoxyhypusine hydroxylase	Cluster0001
DTX4	ENSGALG00000010835	ENSGALT00000017615	5	5:16911791-16917496:-1	deltex E3 ubiquitin ligase 4	Cluster0001
DUSP23	no Ensembl gene ID assigned	XM_003642664	.	.	dual specificity phosphatase 23	Cluster0001
EBF4	no Ensembl gene ID assigned	XM_015301322	.	.	early B-cell factor 4	Cluster0001
EBP	ENSGALG00000026525	ENSGALT00000046059	11	11:10433513-10434487:-1	CCAAT/enhancer binding protein alpha	Cluster0001
ECSIT	ENSGALG00000043823	ENSGALT00000082311, XM_015302693, XM_015302695	AADN04001212.1	AADN04001212.1:20082-22840:+1	ECSIT signalling integrator	Cluster0001
EIF2B4	no Ensembl gene ID assigned	XM_423512	.	.	eukaryotic translation initiation factor 2B, subunit 4 delta, 67kDa	Cluster0001
EIF4EBP2	ENSGALG00000037904	ENSGALT00000079414	6	6:11524859-11526449:+1	eukaryotic translation initiation factor 4E binding protein 2	Cluster0001
ENDOG	no Ensembl gene ID assigned	XM_004945854, XM_415487	.	.	endonuclease G	Cluster0001
ENSGALG00000001350	ENSGALG00000001350	ENSGALT00000002065	11	11:783316-794496:+1	No Class	Cluster0001
ENSGALG00000001792	ENSGALG00000001792	ENSGALT00000002763, ENSGALT00000083699	14	14:14347521-14349444:-1	No Class	Cluster0001
ENSGALG00000001945	ENSGALG00000001945	ENSGALT00000003010	12	12:1236247-1247239:-1	No Class	Cluster0001
ENSGALG00000003855	ENSGALG00000003855	ENSGALT00000006127, ENSGALT00000061823, ENSGALT00000084821, ENSGALT00000087625, ENSGALT00000088280	20	20:5211688-5229299:+1	Proto-oncogene tyrosine-protein kinase Src	Cluster0001
ENSGALG00000004165	ENSGALG00000004165	ENSGALT00000006623	17	17:6165471-6169104:-1	No Class	Cluster0001
ENSGALG00000006350	ENSGALG00000006350	ENSGALT00000010265	15	15:8167613-8170047:+1	No Class	Cluster0001
ENSGALG00000012857	ENSGALG00000012857	ENSGALT00000020969, ENSGALT00000079220	1	1:56889138-56945866:-1	No Class	Cluster0001
ENSGALG00000023703	ENSGALG00000023703	ENSGALT00000039622, ENSGALT00000055497, ENSGALT00000068993	19	19:6062311-6070062:-1	No Class	Cluster0001
ENSGALG00000026449	ENSGALG00000026449	ENSGALT00000044382	12	12:9127166-9127546:+1	No Class	Cluster0001
ENSGALG00000027899	ENSGALG00000027899	ENSGALT00000044412	4	4:2129527-2130582:+1	No Class	Cluster0001
ENSGALG00000028009	ENSGALG00000028009	ENSGALT00000043151	12	12:19467559-19469193:+1	No Class	Cluster0001
ENSGALG00000029172	ENSGALG00000029172	ENSGALT00000045709, ENSGALT00000075820, ENSGALT00000085414	1	1:192926253-192929797:+1	No Class	Cluster0001
ENSGALG00000029183	ENSGALG00000029183	ENSGALT00000058194	AADN04016239.1	AADN04016239.1:2205-4588:+1	No Class	Cluster0001
ENSGALG00000029226	ENSGALG00000029226	ENSGALT00000077523	7	7:22359237-22360499:-1	No Class	Cluster0001
ENSGALG00000029238	ENSGALG00000029238	ENSGALT00000073764	8	8:6083217-6088226:-1	No Class	Cluster0001
ENSGALG00000029406	ENSGALG00000029406	ENSGALT00000065670	AADN04006241.1	AADN04006241.1:6084-9792:+1	No Class	Cluster0001
ENSGALG00000030240	ENSGALG00000030240	ENSGALT00000072008	AADN04015011.1	AADN04015011.1:1696-4181:-1	No Class	Cluster0001
ENSGALG00000030335	ENSGALG00000030335	ENSGALT00000055023	AADN04005782.1	AADN04005782.1:10758-11659:-1	No Class	Cluster0001
ENSGALG00000030640	ENSGALG00000030640	ENSGALT00000050338	AADN04008708.1	AADN04008708.1:818-4305:-1	No Class	Cluster0001
ENSGALG00000030746	ENSGALG00000030746	ENSGALT00000055321, ENSGALT00000066361	AADN04003412.1	AADN04003412.1:7116-16379:+1	No Class	Cluster0001
ENSGALG00000031002	ENSGALG00000031002	ENSGALT00000047400, ENSGALT00000053571, ENSGALT00000070447	AADN04004906.1	AADN04004906.1:7700-12943:+1	No Class	Cluster0001
ENSGALG00000031443	ENSGALG00000031443	ENSGALT00000071634	KQ759471.1	KQ759471.1:677-4614:+1	No Class	Cluster0001
ENSGALG00000032007	ENSGALG00000032007	ENSGALT00000048251	KQ759471.1	KQ759471.1:55-1664:-1	No Class	Cluster0001
ENSGALG00000032035	ENSGALG00000032035	ENSGALT00000081393	AADN04003783.1	AADN04003783.1:21-7534:-1	No Class	Cluster0001
ENSGALG00000032537	ENSGALG00000032537	ENSGALT00000056947	AADN04004320.1	AADN04004320.1:6819-10818:-1	No Class	Cluster0001
ENSGALG00000032910	ENSGALG00000032910	ENSGALT00000048200	12	12:3500784-3501119:-1	No Class	Cluster0001
ENSGALG00000033092	ENSGALG00000033092	ENSGALT00000046993	AADN04000952.1	AADN04000952.1:27762-30203:+1	No Class	Cluster0001
ENSGALG00000033274	ENSGALG00000033274	ENSGALT00000047923	KQ759645.1	KQ759645.1:297-6761:+1	No Class	Cluster0001
ENSGALG00000033404	ENSGALG00000033404	ENSGALT00000046707, ENSGALT00000052457, ENSGALT00000078930, ENSGALT00000079097	AADN04022860.1	AADN04022860.1:82-1749:-1	No Class	Cluster0001
ENSGALG00000033413	ENSGALG00000033413	ENSGALT00000059844	AADN04001461.1	AADN04001461.1:23221-24816:+1	No Class	Cluster0001
ENSGALG00000033530	ENSGALG00000033530	ENSGALT00000070003	27	27:1723351-1729753:-1	No Class	Cluster0001
ENSGALG00000033601	ENSGALG00000033601	ENSGALT00000056738	AADN04018475.1	AADN04018475.1:211-3937:+1	No Class	Cluster0001
ENSGALG00000033682	ENSGALG00000033682	ENSGALT00000065540, ENSGALT00000072266	AADN04010902.1	AADN04010902.1:4031-7740:+1	No Class	Cluster0001
ENSGALG00000033854 (CSF1)	ENSGALG00000033854	ENSGALT00000075881	26	26:1276273-1282868:+1	colony-stimulating factor 1 precursor	Cluster0001
ENSGALG00000033877	ENSGALG00000033877	ENSGALT00000055969	KQ759644.1	KQ759644.1:21-7769:+1	No Class	Cluster0001
ENSGALG00000034032	ENSGALG00000034032	ENSGALT00000059935	AADN04009429.1	AADN04009429.1:308-1321:+1	No Class	Cluster0001
ENSGALG00000034352	ENSGALG00000034352	ENSGALT00000062161	6	6:23088996-23089672:+1	No Class	Cluster0001
ENSGALG00000034566	ENSGALG00000034566	ENSGALT00000048120, ENSGALT00000049725	AADN04001110.1	AADN04001110.1:723-11866:-1	No Class	Cluster0001
ENSGALG00000034738	ENSGALG00000034738	ENSGALT00000057454	AADN04013882.1	AADN04013882.1:483-6328:+1	No Class	Cluster0001
ENSGALG00000034918	ENSGALG00000034918	ENSGALT00000046441	28	28:3899049-3899768:-1	No Class	Cluster0001
ENSGALG00000035656	ENSGALG00000035656	ENSGALT00000071573, ENSGALT00000080727	AADN04008247.1	AADN04008247.1:21-6407:-1	No Class	Cluster0001
ENSGALG00000035718	ENSGALG00000035718	ENSGALT00000063264, ENSGALT00000077287	KQ759405.1	KQ759405.1:132052-139053:+1	No Class	Cluster0001
ENSGALG00000035749	ENSGALG00000035749	ENSGALT00000068971	10	10:769088-777282:-1	No Class	Cluster0001
ENSGALG00000035760	ENSGALG00000035760	ENSGALT00000052231	AADN04001595.1	AADN04001595.1:21-4578:+1	No Class	Cluster0001
ENSGALG00000036089	ENSGALG00000036089	ENSGALT00000050577	12	12:2415326-2416919:-1	No Class	Cluster0001
ENSGALG00000036600	ENSGALG00000036600	ENSGALT00000057801	AADN04007475.1	AADN04007475.1:21-8708:-1	No Class	Cluster0001
ENSGALG00000036765	ENSGALG00000036765	ENSGALT00000049853, ENSGALT00000072739	AADN04000737.1	AADN04000737.1:59714-69681:-1	No Class	Cluster0001
ENSGALG00000037089	ENSGALG00000037089	ENSGALT00000073115	AADN04004076.1	AADN04004076.1:374-1902:+1	No Class	Cluster0001
ENSGALG00000037186	ENSGALG00000037186	ENSGALT00000048890, ENSGALT00000074889	KQ759484.1	KQ759484.1:64710-67109:-1	No Class	Cluster0001
ENSGALG00000037549	ENSGALG00000037549	ENSGALT00000079364	AADN04008993.1	AADN04008993.1:457-9108:+1	No Class	Cluster0001
ENSGALG00000037704	ENSGALG00000037704	ENSGALT00000061472, ENSGALT00000070080, ENSGALT00000076850	AADN04012016.1	AADN04012016.1:21-5704:+1	No Class	Cluster0001
ENSGALG00000037896	ENSGALG00000037896	ENSGALT00000062444	AADN04017406.1	AADN04017406.1:479-4469:+1	No Class	Cluster0001
ENSGALG00000037935	ENSGALG00000037935	ENSGALT00000051814, ENSGALT00000086758	27	27:4830348-4836063:+1	No Class	Cluster0001
ENSGALG00000037946	ENSGALG00000037946	ENSGALT00000054452, ENSGALT00000078424, ENSGALT00000080697	KQ759534.1	KQ759534.1:42231-66402:-1	No Class	Cluster0001
ENSGALG00000039109	ENSGALG00000039109	ENSGALT00000078330	AADN04005515.1	AADN04005515.1:316-12243:+1	No Class	Cluster0001
ENSGALG00000039181	ENSGALG00000039181	ENSGALT00000060900	AADN04003971.1	AADN04003971.1:509-10836:-1	No Class	Cluster0001
ENSGALG00000039500	ENSGALG00000039500	ENSGALT00000068295, ENSGALT00000087825	14	14:117740-143255:-1	No Class	Cluster0001
ENSGALG00000039532	ENSGALG00000039532	ENSGALT00000065410	21	21:6515450-6516167:+1	No Class	Cluster0001
ENSGALG00000039573	ENSGALG00000039573	ENSGALT00000061360, ENSGALT00000072093	KQ759480.1	KQ759480.1:21194-69218:-1	No Class	Cluster0001
ENSGALG00000040062	ENSGALG00000040062	ENSGALT00000054211, ENSGALT00000069306	AADN04008144.1	AADN04008144.1:557-10068:-1	No Class	Cluster0001
ENSGALG00000040077	ENSGALG00000040077	ENSGALT00000049037	21	21:626923-637047:+1	No Class	Cluster0001
ENSGALG00000040116	ENSGALG00000040116	ENSGALT00000055518	AADN04014650.1	AADN04014650.1:2906-5193:-1	No Class	Cluster0001
ENSGALG00000040173	ENSGALG00000040173	ENSGALT00000054209, ENSGALT00000054886	5	5:271948-273738:-1	No Class	Cluster0001
ENSGALG00000040291	ENSGALG00000040291	ENSGALT00000067449, ENSGALT00000068825, ENSGALT00000078427	AADN04000623.1	AADN04000623.1:11068-18667:+1	No Class	Cluster0001
ENSGALG00000040656	ENSGALG00000040656	ENSGALT00000047388, ENSGALT00000072977	AADN04007436.1	AADN04007436.1:3883-10602:+1	No Class	Cluster0001
ENSGALG00000040688	ENSGALG00000040688	ENSGALT00000055706, ENSGALT00000056588	AADN04012296.1	AADN04012296.1:3045-6643:+1	No Class	Cluster0001
ENSGALG00000040703	ENSGALG00000040703	ENSGALT00000062899	KQ759552.1	KQ759552.1:6921-12360:+1	No Class	Cluster0001
ENSGALG00000041008	ENSGALG00000041008	ENSGALT00000077813	KQ759570.1	KQ759570.1:7088-11411:-1	No Class	Cluster0001
ENSGALG00000041533	ENSGALG00000041533	ENSGALT00000070479	AADN04005037.1	AADN04005037.1:666-13772:+1	No Class	Cluster0001
ENSGALG00000041555	ENSGALG00000041555	ENSGALT00000070776, ENSGALT00000081566	AADN04001035.1	AADN04001035.1:4863-11120:-1	No Class	Cluster0001
ENSGALG00000042345	ENSGALG00000042345	ENSGALT00000059001	AADN04006879.1	AADN04006879.1:3325-11641:+1	No Class	Cluster0001
ENSGALG00000042807	ENSGALG00000042807	ENSGALT00000082585	AADN04004088.1	AADN04004088.1:5346-15580:-1	No Class	Cluster0001
ENSGALG00000043107	ENSGALG00000043107	ENSGALT00000067858	AADN04004788.1	AADN04004788.1:2105-14417:+1	No Class	Cluster0001
ENSGALG00000043411	ENSGALG00000043411	ENSGALT00000060498, ENSGALT00000062954	KQ759485.1	KQ759485.1:26706-35054:+1	No Class	Cluster0001
ENSGALG00000043413	ENSGALG00000043413	ENSGALT00000063623	AADN04003678.1	AADN04003678.1:4191-12071:-1	No Class	Cluster0001
ENSGALG00000043736	ENSGALG00000043736	ENSGALT00000053551	KQ759484.1	KQ759484.1:111140-121198:+1	No Class	Cluster0001
ENSGALG00000045398	ENSGALG00000045398	ENSGALT00000087452	AADN04012973.1	AADN04012973.1:134-2510:-1	No Class	Cluster0001
ENTHD2	no Ensembl gene ID assigned	XM_004946254, XM_004946255, XM_015295630, XM_420075	.	.	ENTH domain containing 2	Cluster0001
EXOSC4	no Ensembl gene ID assigned	XM_015274642	.	.	exosome component 4	Cluster0001
EXOSC5	ENSGALG00000038101	ENSGALT00000063948, XM_015272495	AADN04014327.1	AADN04014327.1:715-2618:-1	exosome component 5	Cluster0001
EXOSC6	no Ensembl gene ID assigned	XM_015279193	.	.	exosome component 6	Cluster0001
FAAP100	ENSGALG00000042215	ENSGALT00000069065	18	18:9269108-9274769:+1	Fanconi anemia core complex associated protein 100	Cluster0001
FAM160A2	ENSGALG00000003416	ENSGALT00000005402, ENSGALT00000072032	1	1:194465096-194472407:+1	family with sequence similarity 160 member A2	Cluster0001
FAM43A	ENSGALG00000041898	ENSGALT00000082189	9	9:12842558-12843646:-1	family with sequence similarity 43 member A	Cluster0001
FBXL12	ENSGALG00000037253	ENSGALT00000056280, ENSGALT00000070030	AADN04001978.1	AADN04001978.1:1959-6107:-1	Gallus gallus F-box and leucine-rich repeat protein 12 (FBXL12), mRNA.	Cluster0001
FBXO45	no Ensembl gene ID assigned	XM_015277131	.	.	F-box protein 45	Cluster0001
FBXO46	no Ensembl gene ID assigned	XM_015302719, XM_015302720	.	.	F-box protein 46	Cluster0001
FLOT1	no Ensembl gene ID assigned	XM_015273171	.	.	flotillin 1	Cluster0001
FMC1	ENSGALG00000011856	ENSGALT00000019343	1	1:49141973-49142442:+1	formation of mitochondrial complex V assembly factor 1 homolog	Cluster0001
FOXRED1	ENSGALG00000046347	ENSGALT00000084815	24	24:396088-398716:-1	FAD dependent oxidoreductase domain containing 1	Cluster0001
FRMD8	no Ensembl gene ID assigned	XM_015274984	.	.	FERM domain containing 8	Cluster0001
GADD45B	ENSGALG00000029968	ENSGALT00000065904, ENSGALT00000087831	28	28:3324494-3327985:-1	growth arrest and DNA damage inducible beta	Cluster0001
GADD45GIP1	no Ensembl gene ID assigned	XM_015300203	.	.	GADD45G interacting protein 1	Cluster0001
GLMP	ENSGALG00000045611	ENSGALT00000087410	25	25:28163-31040:-1	glycosylated lysosomal membrane protein	Cluster0001
GMEB2	ENSGALG00000039685	ENSGALT00000065868, XM_015296602, XM_015296603	20	20:9917986-9928772:+1	glucocorticoid modulatory element binding protein 2	Cluster0001
GMPPB	ENSGALG00000002500	ENSGALT00000003943, ENSGALT00000086352	12	12:2360212-2362343:-1	GDP-mannose pyrophosphorylase B	Cluster0001
GPATCH8	ENSGALG00000041556	ENSGALT00000063910, XM_015299301, XM_015299302, XM_015299303	27	27:1679275-1709692:+1	G patch domain containing 8	Cluster0001
HDAC7	ENSGALG00000039710	ENSGALT00000079100, XM_015300236, XM_015300238, XM_015300239, XM_015300240, XM_015300241, XM_015300242, XM_015300243, XM_015300244, XM_015300245, XM_015300246	33	33:384337-425001:+1	histone deacetylase 7	Cluster0001
HEXIM1	ENSGALG00000041926	ENSGALT00000070961, XM_003642783	27	27:1524105-1525254:+1	hexamethylene bis-acetamide inducible 1	Cluster0001
HHEX	ENSGALG00000030008	ENSGALT00000046534	6	6:20697338-20701603:-1	hematopoietically expressed homeobox	Cluster0001
HLX	ENSGALG00000037257	ENSGALT00000062339, XM_015283902	3	3:18604471-18611048:-1	H2.0-like homeobox	Cluster0001
HNRNPA0	ENSGALG00000006160	ENSGALT00000009947	13	13:14492166-14493089:+1	heterogeneous nuclear ribonucleoprotein A0	Cluster0001
HOOK2	ENSGALG00000031824	ENSGALT00000058130, ENSGALT00000064798	AADN04003625.1	AADN04003625.1:21-8379:-1	hook microtubule tethering protein 2	Cluster0001
HPS6	ENSGALG00000020741	ENSGALT00000033218	6	6:22537516-22539975:-1	HPS6, biogenesis of lysosomal organelles complex 2 subunit 3	Cluster0001
HSPB8	ENSGALG00000007383	ENSGALT00000011938	15	15:9765688-9767739:-1	heat shock protein family B (small) member 8	Cluster0001
HSPBP1	ENSGALG00000042503	ENSGALT00000050616, ENSGALT00000056477	AADN04001595.1	AADN04001595.1:21065-24701:+1	HSPA (Hsp70) binding protein 1	Cluster0001
HTATIP2	ENSGALG00000002581	ENSGALT00000004067, XM_015290397	8	8:3703920-3706342:-1	HIV-1 Tat interactive protein 2, 30kDa	Cluster0001
Id1	ENSGALG00000034661	ENSGALT00000052019	20	20:10207842-10209004:+1	inhibitor of DNA binding 1, HLH protein	Cluster0001
ID4	ENSGALG00000039474	ENSGALT00000056420, ENSGALT00000069675	2	2:59931746-59933580:-1	inhibitor of DNA binding 4, HLH protein	Cluster0001
IER5	no Ensembl gene ID assigned	XM_015290490	.	.	immediate early response 5	Cluster0001
IER5L	no Ensembl gene ID assigned	XM_015279715	.	.	immediate early response 5-like	Cluster0001
IFITM5	ENSGALG00000004239	ENSGALT00000006744	5	5:1556571-1558140:+1	interferon induced transmembrane protein 5	Cluster0001
IGFBP5	ENSGALG00000011468	ENSGALT00000038163	7	7:23359550-23376226:+1	insulin like growth factor binding protein 5	Cluster0001
IKZF4	ENSGALG00000035734	ENSGALT00000072321, XM_015300306	33	33:634099-642734:+1	IKAROS family zinc finger 4 (Eos)	Cluster0001
IL-1RN	ENSGALG00000029389	ENSGALT00000051583, ENSGALT00000062090, ENSGALT00000085190, ENSGALT00000087320, ENSGALT00000089157	AADN04001960.1	AADN04001960.1:4278-8671:+1	Gallus gallus interleukin 1 receptor antagonist (IL1RN), mRNA.	Cluster0001
ILF3	ENSGALG00000030351	ENSGALT00000066431	AADN04003179.1	AADN04003179.1:3783-16995:-1	interleukin enhancer binding factor 3	Cluster0001
INAFM2	no Ensembl gene ID assigned	XM_015286274	.	.	InaF-motif containing 2	Cluster0001
IRF2BP2	ENSGALG00000010996	ENSGALT00000051783, XM_015284408	3	3:38511653-38513601:+1	interferon regulatory factor 2 binding protein 2	Cluster0001
IRF2BPL	ENSGALG00000041616	ENSGALT00000046693	5	5:39060174-39062399:-1	interferon regulatory factor 2 binding protein like	Cluster0001
ITGAD	no Ensembl gene ID assigned	XM_015294825, XM_015294826, XM_015294828	.	.	integrin, alpha D	Cluster0001
ITPKB	no Ensembl gene ID assigned	XM_015283522, XM_415039	.	.	inositol-trisphosphate 3-kinase B	Cluster0001
JADE2	no Ensembl gene ID assigned	XM_015294090, XM_015294091, XM_015294092, XM_015294093, XM_414632	.	.	jade family PHD finger 2	Cluster0001
JAGN1	no Ensembl gene ID assigned	XM_015293350, XM_015293351, XM_015293352	.	.	jagunal homolog 1	Cluster0001
JTB	no Ensembl gene ID assigned	XM_015298607	.	.	jumping translocation breakpoint	Cluster0001
KANSL1	ENSGALG00000000603	ENSGALT00000000842, ENSGALT00000043738, ENSGALT00000078334, XM_015299373, XM_015299374	27	27:3055086-3122696:+1	KAT8 regulatory NSL complex subunit 1	Cluster0001
KANSL2	no Ensembl gene ID assigned	XM_015274286	.	.	KAT8 regulatory NSL complex subunit 2	Cluster0001
KEAP1	ENSGALG00000033123	ENSGALT00000061829	KQ759610.1	KQ759610.1:3683-12323:-1	kelch like ECH associated protein 1	Cluster0001
KLF-4	no Ensembl gene ID assigned	XM_422416	.	.	Kruppel-like factor 1 (erythroid)	Cluster0001
LAMB2	ENSGALG00000006802	ENSGALT00000036239, ENSGALT00000049720, ENSGALT00000055283, ENSGALT00000057354, ENSGALT00000066971, ENSGALT00000073388	12	12:11573714-11594922:+1	laminin subunit beta 2	Cluster0001
LAMTOR2	ENSGALG00000029881	ENSGALT00000067623	25	25:815282-817762:+1	late endosomal/lysosomal adaptor, MAPK and MTOR activator 2	Cluster0001
LAMTOR4	no Ensembl gene ID assigned	XM_015274103, XM_015274104	.	.	late endosomal/lysosomal adaptor, MAPK and MTOR activator 4	Cluster0001
LIMD1	no Ensembl gene ID assigned	XM_418800	.	.	LIM domains containing 1	Cluster0001
LIPT2	no Ensembl gene ID assigned	XM_015281019	.	.	lipoyl(octanoyl) transferase 2 (putative)	Cluster0001
LLGL1	ENSGALG00000014408	ENSGALT00000023282, XM_015294418	14	14:5083778-5094261:+1	lethal giant larvae homolog 1 (Drosophila)	Cluster0001
LOC100857219	no Ensembl gene ID assigned	XM_015273964, XM_015273965	.	.	uncharacterized LOC100857219	Cluster0001
LOC100857251	no Ensembl gene ID assigned	XM_015298351, XM_015298352, XM_015298353, XM_015298354	.	.	myotubularin-related protein 11-like	Cluster0001
LOC100857381	no Ensembl gene ID assigned	XM_015275100	.	.	E3 ubiquitin-protein ligase RING2-B-like	Cluster0001
LOC100857467	no Ensembl gene ID assigned	XM_003642152	.	.	myeloid-associated differentiation marker homolog	Cluster0001
LOC100857599	no Ensembl gene ID assigned	XM_015273219	.	.	WD repeat-containing protein 13-like	Cluster0001
LOC100857732	no Ensembl gene ID assigned	XM_015284985, XM_015284986	.	.	microtubule-associated protein RP/EB family member 3-like	Cluster0001
LOC100857859	no Ensembl gene ID assigned	XM_003643782	.	.	uncharacterized LOC100857859	Cluster0001
LOC100857945	no Ensembl gene ID assigned	XM_015297582	.	.	ATPase inhibitor, mitochondrial-like	Cluster0001
LOC100858014	no Ensembl gene ID assigned	XM_015285012	.	.	EMILIN-1-like	Cluster0001
LOC100858414	no Ensembl gene ID assigned	XM_015288241, XM_015288242	.	.	testican-2-like	Cluster0001
LOC100858474	no Ensembl gene ID assigned	XM_015274743	.	.	geranylgeranyl transferase type-2 subunit alpha-like	Cluster0001
LOC100858717	no Ensembl gene ID assigned	XM_015274442	.	.	UPF0451 protein C17orf61 homolog	Cluster0001
LOC100858855	no Ensembl gene ID assigned	XM_015273938	.	.	leucine-rich repeat-containing protein 14-like	Cluster0001
LOC100859037	no Ensembl gene ID assigned	XM_015273646	.	.	neurabin-2-like	Cluster0001
LOC100859056	no Ensembl gene ID assigned	XM_015272921, XM_015272922, XM_015272923, XM_015272924, XM_015272925, XM_015272926	.	.	bromodomain-containing protein 4-like	Cluster0001
LOC100859318	no Ensembl gene ID assigned	XM_003642366, XM_004946346, XM_015295474, XM_015295475, XM_015295476, XM_015295477	.	.	ras-related protein Rab-37-like	Cluster0001
LOC100859351	no Ensembl gene ID assigned	XM_003642751, XM_015298973	.	.	prickle-like protein 2-like	Cluster0001
LOC101747531	no Ensembl gene ID assigned	XM_015288797	.	.	uncharacterized LOC101747531	Cluster0001
LOC101747779	no Ensembl gene ID assigned	XM_015300394, XM_015300395	.	.	bromodomain adjacent to zinc finger domain protein 2A-like	Cluster0001
LOC101747888	no Ensembl gene ID assigned	XM_015273035	.	.	metastasis-associated protein MTA2-like	Cluster0001
LOC101748353	no Ensembl gene ID assigned	XM_015273923, XM_015273924, XM_015273925	.	.	uncharacterized LOC101748353	Cluster0001
LOC101748459	no Ensembl gene ID assigned	XM_015273254	.	.	uncharacterized LOC101748459	Cluster0001
LOC101748666	no Ensembl gene ID assigned	XM_015274783	.	.	uncharacterized LOC101748666	Cluster0001
LOC101749138	no Ensembl gene ID assigned	XM_015281110	.	.	uncharacterized LOC101749138	Cluster0001
LOC101749299	no Ensembl gene ID assigned	XM_015273142	.	.	uncharacterized LOC101749299	Cluster0001
LOC101749360	no Ensembl gene ID assigned	XM_015297240	.	.	coiled-coil domain-containing protein 23-like	Cluster0001
LOC101749783	no Ensembl gene ID assigned	XM_015274110	.	.	integrin alpha-IIb-like	Cluster0001
LOC101749931	no Ensembl gene ID assigned	XM_015298330, XM_015298331, XM_015298332, XM_015298333, XM_015298334	.	.	lens fiber membrane intrinsic protein-like	Cluster0001
LOC101749950	no Ensembl gene ID assigned	XM_004950187	.	.	glioma tumor suppressor candidate region gene 1 protein-like	Cluster0001
LOC101750586	no Ensembl gene ID assigned	XM_015293342	.	.	interleukin-17 receptor C-like	Cluster0001
LOC101751202	no Ensembl gene ID assigned	XM_015292897, XM_015292898, XM_015292899	.	.	uncharacterized LOC101751202	Cluster0001
LOC101751307	no Ensembl gene ID assigned	XM_015274895, XM_015274896	.	.	uncharacterized LOC101751307	Cluster0001
LOC101751935	no Ensembl gene ID assigned	XM_015273217	.	.	uncharacterized LOC101751935	Cluster0001
LOC101752260	no Ensembl gene ID assigned	XM_015287758	.	.	uncharacterized LOC101752260	Cluster0001
LOC107049203	no Ensembl gene ID assigned	XM_015272490	.	.	methyl-CpG-binding domain protein 2-like	Cluster0001
LOC107049250	no Ensembl gene ID assigned	XM_015272583	.	.	inhibin beta C chain-like	Cluster0001
LOC107049466	no Ensembl gene ID assigned	XM_015273064, XM_015273065, XM_015273066	.	.	charged multivesicular body protein 2a	Cluster0001
LOC107049496	no Ensembl gene ID assigned	XM_015273155	.	.	long-chain fatty acid transport protein 3-like	Cluster0001
LOC107049580	no Ensembl gene ID assigned	XM_015273309, XM_015273310	.	.	bolA-like protein 1	Cluster0001
LOC107049622	no Ensembl gene ID assigned	XM_015273346	.	.	coiled-coil and C2 domain-containing protein 1A-like	Cluster0001
LOC107049631	no Ensembl gene ID assigned	XM_015273361, XM_015273362, XM_015273363	.	.	cyclin-related protein FAM58A-like	Cluster0001
LOC107049719	no Ensembl gene ID assigned	XM_015273521	.	.	proteasome subunit beta type-6-like	Cluster0001
LOC107049772	no Ensembl gene ID assigned	XM_015273580	.	.	ran-binding protein 9-like	Cluster0001
LOC107049862	no Ensembl gene ID assigned	XM_015273657	.	.	uncharacterized LOC107049862	Cluster0001
LOC107049877	no Ensembl gene ID assigned	XM_015273671	.	.	adenylate cyclase type 6-like	Cluster0001
LOC107049968	no Ensembl gene ID assigned	XM_015273774	.	.	POU domain, class 2, transcription factor 2-like	Cluster0001
LOC107050004	no Ensembl gene ID assigned	XM_015273807	.	.	type 1 phosphatidylinositol 4,5-bisphosphate 4-phosphatase-like	Cluster0001
LOC107050012	no Ensembl gene ID assigned	XM_015273817, XM_015273818	.	.	tensin-2-like	Cluster0001
LOC107050083	no Ensembl gene ID assigned	XM_015273872	.	.	RING finger protein 145-like	Cluster0001
LOC107050220	no Ensembl gene ID assigned	XM_015274018, XM_015274019, XM_015274020	.	.	chromodomain-helicase-DNA-binding protein 8-like	Cluster0001
LOC107050306	no Ensembl gene ID assigned	XM_015274090	.	.	NF-kappa-B essential modulator-like	Cluster0001
LOC107050411	no Ensembl gene ID assigned	XM_015274182	.	.	ras-interacting protein 1-like	Cluster0001
LOC107050443	no Ensembl gene ID assigned	XM_015274204, XM_015274205	.	.	choline transporter-like protein 2	Cluster0001
LOC107050448	no Ensembl gene ID assigned	XM_015274207	.	.	chromodomain-helicase-DNA-binding protein 3-like	Cluster0001
LOC107050474	no Ensembl gene ID assigned	XM_015274219	.	.	transcription intermediary factor 1-beta-like	Cluster0001
LOC107050475	no Ensembl gene ID assigned	XM_015274220	.	.	probable ATP-dependent RNA helicase DDX56	Cluster0001
LOC107050510	no Ensembl gene ID assigned	XM_015274244	.	.	chromodomain-helicase-DNA-binding protein 3-like	Cluster0001
LOC107050626	no Ensembl gene ID assigned	XM_015274340	.	.	leucine-rich repeat and calponin homology domain-containing protein 2-like	Cluster0001
LOC107050660	no Ensembl gene ID assigned	XM_015274363, XM_015274364	.	.	adrenodoxin-like protein, mitochondrial	Cluster0001
LOC107050692	no Ensembl gene ID assigned	XM_015274397	.	.	serine/threonine-protein kinase TAO2-like	Cluster0001
LOC107050697	no Ensembl gene ID assigned	XM_015274400	.	.	echinoderm microtubule-associated protein-like 3	Cluster0001
LOC107050736	no Ensembl gene ID assigned	XM_015274446	.	.	zinc transporter SLC39A7-like	Cluster0001
LOC107050750	no Ensembl gene ID assigned	XM_015274458	.	.	phospholipase D3-like	Cluster0001
LOC107050767	no Ensembl gene ID assigned	XM_015274477, XM_015274478	.	.	ragulator complex protein LAMTOR4-like	Cluster0001
LOC107050788	no Ensembl gene ID assigned	XM_015274503, XM_015274504, XM_015274505	.	.	TSC22 domain family protein 4-like	Cluster0001
LOC107050863	no Ensembl gene ID assigned	XM_015274559, XM_015274560, XM_015274561	.	.	disintegrin and metalloproteinase domain-containing protein 15-like	Cluster0001
LOC107050865	no Ensembl gene ID assigned	XM_015274562	.	.	chromodomain-helicase-DNA-binding protein 3-like	Cluster0001
LOC107050880	no Ensembl gene ID assigned	XM_015274576	.	.	coiled-coil domain-containing protein 120-like	Cluster0001
LOC107050926	no Ensembl gene ID assigned	XM_015274607	.	.	lysosomal alpha-mannosidase-like	Cluster0001
LOC107050959	no Ensembl gene ID assigned	XM_015274630	.	.	plectin-like	Cluster0001
LOC107050972	no Ensembl gene ID assigned	XM_015274644	.	.	serine/threonine-protein phosphatase 5-like	Cluster0001
LOC107051009	no Ensembl gene ID assigned	XM_015274676	.	.	TSC22 domain family protein 4-like	Cluster0001
LOC107051015	no Ensembl gene ID assigned	XM_015274712, XM_015274713	.	.	zinc finger and BTB domain-containing protein 22-like	Cluster0001
LOC107051142	no Ensembl gene ID assigned	XM_015274799, XM_015274800	.	.	histone-lysine N-methyltransferase SETD1A-like	Cluster0001
LOC107051192	no Ensembl gene ID assigned	XM_015274847	.	.	E3 ubiquitin-protein ligase RNF31-like	Cluster0001
LOC107051250	no Ensembl gene ID assigned	XM_015274894	.	.	striatin-4-like	Cluster0001
LOC107051321	no Ensembl gene ID assigned	XM_015274942	.	.	pre-mRNA-splicing factor SYF1-like	Cluster0001
LOC107051326	no Ensembl gene ID assigned	XM_015274946	.	.	rRNA 2 -O-methyltransferase fibrillarin-like	Cluster0001
LOC107051327	no Ensembl gene ID assigned	XM_015274947	.	.	neutral alpha-glucosidase AB-like	Cluster0001
LOC107051329	no Ensembl gene ID assigned	XM_015274962	.	.	medium-wave-sensitive opsin 1-like	Cluster0001
LOC107051359	no Ensembl gene ID assigned	XM_015274978	.	.	N-acetyl-D-glucosamine kinase-like	Cluster0001
LOC107051435	no Ensembl gene ID assigned	XM_015275043, XM_015275044, XM_015275045, XM_015275046	.	.	dynein assembly factor 3, axonemal-like	Cluster0001
LOC107052491	no Ensembl gene ID assigned	XM_015281181	.	.	gastrula zinc finger protein XlCGF57.1-like	Cluster0001
LOC107052760	no Ensembl gene ID assigned	XM_015282934	.	.	protein LYRIC-like	Cluster0001
LOC107054363	no Ensembl gene ID assigned	XM_015292859	.	.	alpha/beta hydrolase domain-containing protein 14B-like	Cluster0001
LOC107054440	no Ensembl gene ID assigned	XM_015293381	.	.	histone H1x	Cluster0001
LOC107055157	no Ensembl gene ID assigned	XM_015298792, XM_015298793	.	.	myb-related transcription factor, partner of profilin-like	Cluster0001
LOC107056061	no Ensembl gene ID assigned	XM_015301112	.	.	DNA replication licensing factor mcm4-B-like	Cluster0001
LOC107056278	no Ensembl gene ID assigned	XM_015301330	.	.	probable N-acetyltransferase camello	Cluster0001
LOC107056280	no Ensembl gene ID assigned	XM_015301335, XM_015301336	.	.	drebrin-like	Cluster0001
LOC107056413	no Ensembl gene ID assigned	XM_015301458	.	.	protein tyrosine phosphatase receptor type C-associated protein-like	Cluster0001
LOC107056441	no Ensembl gene ID assigned	XM_015301489	.	.	coronin-1B-like	Cluster0001
LOC107056859	no Ensembl gene ID assigned	XM_015301834	.	.	conserved oligomeric Golgi complex subunit 8-like	Cluster0001
LOC107057216	no Ensembl gene ID assigned	XM_015302253	.	.	uncharacterized LOC107057216	Cluster0001
LOC107057436	no Ensembl gene ID assigned	XM_015302508	.	.	mitogen-activated protein kinase kinase kinase 6-like	Cluster0001
LOC416924	no Ensembl gene ID assigned	XM_015275468, XM_015275469, XM_015275470, XM_015275471, XM_015275472	.	.	thyroid adenoma-associated protein homolog	Cluster0001
LOC424727	no Ensembl gene ID assigned	XM_015291077, XM_015291078	.	.	structure-specific endonuclease subunit SLX1-like	Cluster0001
LOC426743	no Ensembl gene ID assigned	XM_015297798	.	.	probable beta-D-xylosidase 5-like	Cluster0001
LOC769329	no Ensembl gene ID assigned	XM_015295533, XM_015295534, XM_015295535, XM_015295536, XM_015295537, XM_015295538	.	.	ankyrin repeat domain-containing protein 40-like	Cluster0001
LOC770857	no Ensembl gene ID assigned	XM_001234176, XM_015296726, XM_015296727, XM_015296728, XM_015296729, XM_015296730	.	.	nucleolin-like	Cluster0001
LOC776275	no Ensembl gene ID assigned	XM_004941612, XM_015287151, XM_015287152	.	.	UPF0444 transmembrane protein C12orf23 homolog	Cluster0001
LOC776992	no Ensembl gene ID assigned	XM_015285077	.	.	uridine-cytidine kinase-like 1-like	Cluster0001
LPPR3	no Ensembl gene ID assigned	XM_003642869	.	.	lipid phosphate phosphatase-related protein type 3	Cluster0001
LRRC25	no Ensembl gene ID assigned	XM_015300147	.	.	leucine rich repeat containing 25	Cluster0001
MAP7D1	ENSGALG00000021634	ENSGALT00000035073, XM_015297792, XM_015297793, XM_015297794, XM_015297796, XM_015297797	23	23:4094726-4105885:-1	MAP7 domain containing 1	Cluster0001
MAPK8IP2	ENSGALG00000035559	ENSGALT00000048915, ENSGALT00000053893	AADN04011452.1	AADN04011452.1:3143-7681:+1	mitogen-activated protein kinase 8 interacting protein 2	Cluster0001
MARCKS	ENSGALG00000037726	ENSGALT00000047609	3	3:65048591-65051085:-1	myristoylated alanine rich protein kinase C substrate	Cluster0001
MARCKSL1	ENSGALG00000032335	ENSGALT00000067813	23	23:5135541-5137290:+1	MARCKS like 1	Cluster0001
MARVELD1	ENSGALG00000032206	ENSGALT00000076523	6	6:22299532-22300062:-1	MARVEL domain containing 1	Cluster0001
MAX	ENSGALG00000032249	ENSGALT00000052061, ENSGALT00000065978, XM_015286091, XM_015286092	5	5:298410-299737:+1	MYC associated factor X	Cluster0001
MAZ	no Ensembl gene ID assigned	XM_015274744	.	.	MYC-associated zinc finger protein (purine-binding transcription factor)	Cluster0001
MEA1	ENSGALG00000033894	ENSGALT00000060209, XM_015283406	3	3:4280842-4281519:-1	male-enhanced antigen 1	Cluster0001
MED19	ENSGALG00000007341	ENSGALT00000011877	5	5:16977551-16978970:+1	mediator complex subunit 19	Cluster0001
MED29	no Ensembl gene ID assigned	XM_015300221	.	.	mediator complex subunit 29	Cluster0001
MEIS2	no Ensembl gene ID assigned	XM_015287275, XM_015287276, XM_015287277, XM_015287278, XM_015287279, XM_015287280, XM_015287281	.	.	Meis homeobox 2	Cluster0001
MFSD5	ENSGALG00000033927	ENSGALT00000069025	AADN04002600.1	AADN04002600.1:12392-14887:-1	major facilitator superfamily domain containing 5	Cluster0001
MID1IP1	ENSGALG00000041078	ENSGALT00000049715	1	1:112738605-112739753:-1	MID1 interacting protein 1	Cluster0001
MLL2	no Ensembl gene ID assigned	XM_015300321	.	.	myeloid/lymphoid or mixed-lineage leukemia 2	Cluster0001
MOGS	ENSGALG00000041152	ENSGALT00000049087, XM_015273138	KQ759550.1	KQ759550.1:5386-10263:-1	mannosyl-oligosaccharide glucosidase	Cluster0001
MRI1	ENSGALG00000034575	ENSGALT00000072601	AADN04002442.1	AADN04002442.1:2100-5937:-1	methylthioribose-1-phosphate isomerase 1	Cluster0001
MRPL43	no Ensembl gene ID assigned	XM_015288762	.	.	mitochondrial ribosomal protein L43	Cluster0001
MRPL55	no Ensembl gene ID assigned	XM_004939087	.	.	mitochondrial ribosomal protein L55	Cluster0001
MRPS12	ENSGALG00000038667	ENSGALT00000077251	32	32:11859-12566:-1	mitochondrial ribosomal protein S12	Cluster0001
MSL1	no Ensembl gene ID assigned	XM_015299558	.	.	male-specific lethal 1 homolog (Drosophila)	Cluster0001
MTERF4	no Ensembl gene ID assigned	XM_015277090, XM_015277091	.	.	mitochondrial transcription termination factor 4	Cluster0001
MTHFS	no Ensembl gene ID assigned	XM_015291999	.	.	5,10-methenyltetrahydrofolate synthetase (5-formyltetrahydrofolate cyclo-ligase)	Cluster0001
MYCBPAP	ENSGALG00000007661	ENSGALT00000012410, XM_015295489, XM_015295490, XM_015295491, XM_015295492, XM_015295493, XM_015295494, XM_015295495, XM_015295496, XM_015295497, XM_015295498, XM_015295499, XM_015295500, XM_015295502, XM_015295503, XM_015295504, XM_015295505, XM_015295506, XM_015295507, XM_015295508, XM_015295509, XM_015295510, XM_015295511	18	18:10420643-10427959:-1	MYCBP associated protein	Cluster0001
MYPOP	no Ensembl gene ID assigned	XM_015274597	.	.	Myb-related transcription factor, partner of profilin	Cluster0001
MZT2B	no Ensembl gene ID assigned	XM_015279102	.	.	mitotic spindle organizing protein 2B	Cluster0001
NAA38	no Ensembl gene ID assigned	XM_004946383, XM_423923	.	.	N(alpha)-acetyltransferase 38, NatC auxiliary subunit	Cluster0001
NAGLU	ENSGALG00000032610	ENSGALT00000062576	27	27:5381307-5386131:+1	N-acetyl-alpha-glucosaminidase	Cluster0001
NCOA1	ENSGALG00000016617	ENSGALT00000026818, ENSGALT00000026819, ENSGALT00000048236, XM_015285105	3	3:105921033-106086519:-1	nuclear receptor coactivator 1	Cluster0001
NDUFAF3	no Ensembl gene ID assigned	XM_015293320	.	.	NADH:ubiquinone oxidoreductase complex assembly factor 3	Cluster0001
NDUFB6	ENSGALG00000002033	ENSGALT00000003162	14	14:13454270-13456392:+1	NADH:ubiquinone oxidoreductase subunit B6	Cluster0001
NDUFB7	ENSGALG00000038714	ENSGALT00000062748	AADN04011608.1	AADN04011608.1:794-4566:-1	NADH:ubiquinone oxidoreductase subunit B7	Cluster0001
NDUFS5	ENSGALG00000003625	ENSGALT00000005739	23	23:5350671-5351689:+1	NADH:ubiquinone oxidoreductase subunit S5	Cluster0001
NDUFS8	no Ensembl gene ID assigned	XM_001232779	.	.	NADH dehydrogenase (ubiquinone) Fe-S protein 8, 23kDa (NADH-coenzyme Q reductase)	Cluster0001
NDUFV1	ENSGALG00000042809	ENSGALT00000055606	5	5:377263-380025:-1	NADH:ubiquinone oxidoreductase core subunit V1	Cluster0001
NFKBIB	ENSGALG00000029691	ENSGALT00000068269, ENSGALT00000082545	32	32:75763-78234:+1	NFKB inhibitor beta	Cluster0001
NKX2-3	ENSGALG00000030932	ENSGALT00000052637, ENSGALT00000075120	6	6:22108747-22111384:-1	NK2 homeobox 3	Cluster0001
NLGN2	ENSGALG00000043793	ENSGALT00000066280	AADN04007430.1	AADN04007430.1:21-6385:+1	neuroligin 2	Cluster0001
NOL9	no Ensembl gene ID assigned	XM_015297038	.	.	nucleolar protein 9	Cluster0001
NPB	ENSGALG00000044431	ENSGALT00000085462	18	18:10037277-10037804:+1	neuropeptide B	Cluster0001
NRARP	ENSGALG00000027231	ENSGALT00000043520	17	17:1143212-1143556:-1	NOTCH-regulated ankyrin repeat protein	Cluster0001
NUDCD3	no Ensembl gene ID assigned	XM_015297507	.	.	NudC domain containing 3	Cluster0001
NUDT16	ENSGALG00000041933	ENSGALT00000075127	AADN04006715.1	AADN04006715.1:9801-10859:+1	nudix hydrolase 16	Cluster0001
NUMA1	ENSGALG00000001258	ENSGALT00000001911, ENSGALT00000042924, ENSGALT00000059016, ENSGALT00000074008	1	1:194229470-194241962:-1	nuclear mitotic apparatus protein 1	Cluster0001
NUP35	no Ensembl gene ID assigned	XM_015289352, XM_015289353, XM_421854	.	.	nucleoporin 35kDa	Cluster0001
OPA3	ENSGALG00000037569	ENSGALT00000076682	KQ759481.1	KQ759481.1:46488-52105:+1	OPA3, outer mitochondrial membrane lipid metabolism regulator	Cluster0001
OTUD1	ENSGALG00000026426	ENSGALT00000044887, XM_418604	2	2:17359379-17360962:-1	OTU domain containing 1	Cluster0001
OVCA2	ENSGALG00000045371	ENSGALT00000087093	19	19:5509503-5510639:+1	OVCA2 serine hydrolase domain containing	Cluster0001
PCSK2	ENSGALG00000008734	ENSGALT00000014214, ENSGALT00000058112, XM_004940214	3	3:11512295-11607100:-1	proprotein convertase subtilisin/kexin type 2	Cluster0001
PCYOX1L	ENSGALG00000040340	ENSGALT00000074749	13	13:8509618-8512241:-1	prenylcysteine oxidase 1 like	Cluster0001
PGLS	ENSGALG00000030533	ENSGALT00000078667	AADN04000659.1	AADN04000659.1:56622-60029:-1	Gallus gallus 6-phosphogluconolactonase (PGLS), mRNA.	Cluster0001
PI4KB	ENSGALG00000024034	ENSGALT00000040550, ENSGALT00000049261, ENSGALT00000056940	25	25:2711629-2727336:-1	phosphatidylinositol 4-kinase beta	Cluster0001
PIK3IP1	no Ensembl gene ID assigned	XM_415257	.	.	phosphoinositide-3-kinase interacting protein 1	Cluster0001
PLBD2	ENSGALG00000008319	ENSGALT00000013542, XM_015294866	15	15:12650281-12653063:-1	phospholipase B domain containing 2	Cluster0001
PLCD4	ENSGALG00000026687	ENSGALT00000044978, ENSGALT00000047820, XM_015299647, XM_015299648, XM_015299649	7	7:22607784-22613295:-1	phospholipase C, delta 4	Cluster0001
PLEKHA2	ENSGALG00000003349	ENSGALT00000005301	22	22:2434910-2444309:+1	pleckstrin homology domain containing A2	Cluster0001
PLEKHG3	no Ensembl gene ID assigned	XM_015286294, XM_015286295, XM_015286296, XM_015286297, XM_015286298	.	.	pleckstrin homology domain containing, family G (with RhoGef domain) member 3	Cluster0001
POLH	ENSGALG00000010317	ENSGALT00000038044, ENSGALT00000081279	3	3:30956405-30964870:-1	DNA polymerase eta	Cluster0001
PPP1R12C	no Ensembl gene ID assigned	XM_015273376	.	.	protein phosphatase 1 regulatory subunit 12C	Cluster0001
PREB	ENSGALG00000029369	ENSGALT00000062591, XM_015285028, XM_015285029	3	3:104956386-104961874:-1	prolactin regulatory element binding	Cluster0001
PRR7	ENSGALG00000041981	ENSGALT00000047193, XM_015293827	13	13:10143322-10144113:+1	proline rich 7 (synaptic)	Cluster0001
PRUNE	no Ensembl gene ID assigned	XM_003642683	.	.	prune exopolyphosphatase	Cluster0001
PURA	ENSGALG00000029387	ENSGALT00000055794	13	13:1414276-1415577:+1	purine rich element binding protein A	Cluster0001
PYGO2	no Ensembl gene ID assigned	XM_015298511	.	.	pygopus family PHD finger 2	Cluster0001
QPCTL	no Ensembl gene ID assigned	XM_015302717, XM_015302718	.	.	glutaminyl-peptide cyclotransferase-like	Cluster0001
RABIF	ENSGALG00000000436	ENSGALT00000000593	26	26:512361-512860:+1	RAB interacting factor	Cluster0001
RAI1	ENSGALG00000004888	ENSGALT00000007807, XM_015294408, XM_015294409, XM_015294410	14	14:4926676-4933844:+1	retinoic acid induced 1	Cluster0001
RAMP1	ENSGALG00000003821	ENSGALT00000006057	7	7:4646817-4656976:-1	receptor activity modifying protein 1	Cluster0001
RASSF1	ENSGALG00000038951	ENSGALT00000070778, XM_015292789	12	12:1457145-1461369:-1	Ras association (RalGDS/AF-6) domain family member 1	Cluster0001
RBM14	ENSGALG00000035260	ENSGALT00000055312, ENSGALT00000078545, XM_015272998, XM_015272999	KQ759534.1	KQ759534.1:53772-60352:+1	RNA binding motif protein 14	Cluster0001
RBMS2	ENSGALG00000038757	ENSGALT00000047264, ENSGALT00000056273, ENSGALT00000066601, ENSGALT00000067867, XM_015300290	33	33:789750-795759:+1	RNA binding motif, single stranded interacting protein 2	Cluster0001
Rchy1	ENSGALG00000023335	ENSGALT00000038423, ENSGALT00000050685	4	4:34858221-34863084:+1	ring finger and CHY zinc finger domain containing 1	Cluster0001
REEP6	no Ensembl gene ID assigned	XM_015299976	.	.	receptor accessory protein 6	Cluster0001
RFX5	ENSGALG00000000836	ENSGALT00000001226, XM_003642698, XM_015280031, XM_015280032, XM_015280033, XM_015280035, XM_015280036, XM_015280037, XM_015280038	25	25:2727344-2731219:-1	regulatory factor X, 5 (influences HLA class II expression)	Cluster0001
RFXAP	ENSGALG00000019087	ENSGALT00000030112	1	1:172406886-172413359:-1	regulatory factor X associated protein	Cluster0001
RHBG	ENSGALG00000013232	ENSGALT00000021610, ENSGALT00000076412, ENSGALT00000086335, XM_015298410	25	25:1490889-1495432:+1	Rh family, B glycoprotein	Cluster0001
RNF44	ENSGALG00000026443	ENSGALT00000043300, XM_015293887, XM_015293888	13	13:10386667-10389474:+1	ring finger protein 44	Cluster0001
RP11-155D18.12	no Ensembl gene ID assigned	XM_015292855, XM_015292856, XM_015292857	.	.	poly(rC)-binding protein 4-like	Cluster0001
RP11-162P23.2	no Ensembl gene ID assigned	XM_415171	.	.	Uncharacterized protein	Cluster0001
RP1-130H16.18	no Ensembl gene ID assigned	XM_015294919	.	.	Uncharacterized protein	Cluster0001
RP11-762I7.5	no Ensembl gene ID assigned	XM_015272576	.	.	Uncharacterized protein	Cluster0001
RPAIN	no Ensembl gene ID assigned	XM_004946465, XM_004946466, XM_004946468, XM_415749	.	.	RPA interacting protein	Cluster0001
RPL27	no Ensembl gene ID assigned	XM_015299594	.	.	ribosomal protein L27	Cluster0001
RPUSD3	no Ensembl gene ID assigned	XM_015293348	.	.	RNA pseudouridylate synthase domain containing 3	Cluster0001
RRS1	ENSGALG00000030890	ENSGALT00000066153, XM_015282747	2	2:115487420-115488492:+1	ribosome biogenesis regulator homolog	Cluster0001
RSG1	no Ensembl gene ID assigned	XM_015297035	.	.	REM2 and RAB-like small GTPase 1	Cluster0001
RUNX3	ENSGALG00000043372	ENSGALT00000047770, ENSGALT00000088177, XM_015297733, XM_015297734, XM_015297735	23	23:2440186-2486413:+1	runt-related transcription factor 3	Cluster0001
S1PR2	ENSGALG00000046048	ENSGALT00000083917	KQ759557.1	KQ759557.1:47-1081:+1	sphingosine-1-phosphate receptor 2	Cluster0001
SAYSD1	ENSGALG00000028573	ENSGALT00000043661	3	3:29372366-29373154:+1	SAYSVFN motif domain containing 1	Cluster0001
SCMH1	ENSGALG00000000672	ENSGALT00000000949, ENSGALT00000048777, ENSGALT00000050866, ENSGALT00000053469, ENSGALT00000072514, XM_015297578	23	23:1265740-1281882:+1	sex comb on midleg homolog 1 (Drosophila)	Cluster0001
SCNM1L	no Ensembl gene ID assigned	XM_003642671	.	.	sodium channel modifier 1-like	Cluster0001
SCO2	no Ensembl gene ID assigned	XM_003640326	.	.	SCO cytochrome oxidase deficient homolog 2 (yeast)	Cluster0001
SDHAF1	no Ensembl gene ID assigned	XM_015273255	.	.	succinate dehydrogenase complex assembly factor 1	Cluster0001
SDOS	ENSGALG00000039779	ENSGALT00000063122, ENSGALT00000079452, ENSGALT00000087110	14	14:12396961-12399421:-1	Protein syndesmos	Cluster0001
SEMA4B	ENSGALG00000008297	ENSGALT00000013511, XM_015292184	10	10:20062321-20073649:+1	sema domain, immunoglobulin domain (Ig), transmembrane domain (TM) and short cytoplasmic domain, (semaphorin) 4B	Cluster0001
SH2B2	ENSGALG00000001828	ENSGALT00000002828, ENSGALT00000050833, ENSGALT00000053003, XM_015296001, XM_015296002, XM_015296003, XM_015296004	19	19:4089023-4097513:+1	SH2B adaptor protein 2	Cluster0001
SH2B3	ENSGALG00000004610	ENSGALT00000007335, XM_003642194, XM_015275573, XM_015275574, XM_015275575	15	15:6163560-6174287:+1	SH2B adaptor protein 3	Cluster0001
SHROOM4	ENSGALG00000033953	ENSGALT00000052371, XM_015278366, XM_015278367, XM_015278368	4	4:1864533-1871303:-1	shroom family member 4	Cluster0001
SIRT2	ENSGALG00000029761	ENSGALT00000047004, ENSGALT00000054288, XM_015300225	32	32:72756-75383:-1	sirtuin 2	Cluster0001
SLC12A9	ENSGALG00000042612	ENSGALT00000070746	9	9:15627597-15640779:-1	solute carrier family 12 member 9	Cluster0001
SLC25A11	ENSGALG00000029383	ENSGALT00000059473	AADN04001862.1	AADN04001862.1:403-4420:+1	solute carrier family 25 member 11	Cluster0001
SLC25A5	ENSGALG00000008675	ENSGALT00000014121	4	4:16626080-16628080:-1	solute carrier family 25 member 5	Cluster0001
SLC35A4	ENSGALG00000040041	ENSGALT00000052194, ENSGALT00000070709, ENSGALT00000079717	13	13:963583-965332:-1	solute carrier family 35 member A4	Cluster0001
SLC38A7	no Ensembl gene ID assigned	XM_015279203, XM_015279204, XM_015279205, XM_015301824, XM_015301825	.	.	solute carrier family 38 member 7	Cluster0001
SLC39A1	ENSGALG00000029687	ENSGALT00000056286, XM_015298606	25	25:2076620-2080621:-1	solute carrier family 39 (zinc transporter), member 1	Cluster0001
SLC41A2	ENSGALG00000012697	ENSGALT00000020732	1	1:54375641-54424697:+1	solute carrier family 41 member 2	Cluster0001
SLC4A2	ENSGALG00000034284	ENSGALT00000070387, ENSGALT00000080161	2	2:287143-294669:-1	solute carrier family 4 member 2	Cluster0001
SMPD1	ENSGALG00000036106	ENSGALT00000082997	1	1:194449530-194453332:-1	sphingomyelin phosphodiesterase 1	Cluster0001
SNTA1	ENSGALG00000029694	ENSGALT00000062346	20	20:2349512-2357585:+1	syntrophin alpha 1	Cluster0001
SNTB2	ENSGALG00000027482	ENSGALT00000044236, XM_001232941	11	11:19162633-19169735:+1	syntrophin, beta 2 (dystrophin-associated protein A1, 59kDa, basic component 2)	Cluster0001
SOX4	ENSGALG00000036497	ENSGALT00000079692	2	2:59096907-59098672:-1	SRY-box 4	Cluster0001
SP1	ENSGALG00000035487	ENSGALT00000055978, ENSGALT00000061128, ENSGALT00000070674, ENSGALT00000086860	33	33:810188-827749:+1	Sp1 transcription factor	Cluster0001
SPATA20	ENSGALG00000006857	ENSGALT00000011101	18	18:10395073-10406986:-1	spermatogenesis associated 20	Cluster0001
SPATA2L	ENSGALG00000044991	ENSGALT00000085950	11	11:19009396-19010713:-1	spermatogenesis associated 2 like	Cluster0001
SPATS2	ENSGALG00000033957	ENSGALT00000076936	AADN04000737.1	AADN04000737.1:20598-37667:-1	spermatogenesis associated serine rich 2	Cluster0001
SRA1	ENSGALG00000040453	ENSGALT00000049901	13	13:1649170-1650955:-1	steroid receptor RNA activator 1	Cluster0001
SRSF2	no Ensembl gene ID assigned	XM_015295121, XM_015295122	.	.	serine/arginine-rich splicing factor 2	Cluster0001
SRXN1	ENSGALG00000040625	ENSGALT00000060262, XM_015296474	20	20:10124065-10124439:+1	sulfiredoxin 1	Cluster0001
SSH3	no Ensembl gene ID assigned	XM_015272628, XM_015272629	.	.	slingshot protein phosphatase 3	Cluster0001
SUOX	ENSGALG00000035993	ENSGALT00000078009	33	33:627630-629030:+1	sulfite oxidase	Cluster0001
SYDE1	ENSGALG00000040312	ENSGALT00000065233	AADN04011004.1	AADN04011004.1:21-6145:-1	synapse defective Rho GTPase homolog 1	Cluster0001
SYNPO	no Ensembl gene ID assigned	XM_015293921	.	.	synaptopodin	Cluster0001
TARBP2	ENSGALG00000038939	ENSGALT00000046920, XM_015300348, XM_015300349	33	33:861614-865161:+1	TAR (HIV-1) RNA binding protein 2	Cluster0001
TARS2	ENSGALG00000043416	ENSGALT00000055356, XM_015298659, XM_015298660	25	25:2343395-2349349:-1	threonyl-tRNA synthetase 2, mitochondrial (putative)	Cluster0001
TFE3	no Ensembl gene ID assigned	XM_015273218	.	.	transcription factor binding to IGHM enhancer 3	Cluster0001
TFG	ENSGALG00000015299	ENSGALT00000024692, ENSGALT00000089316	1	1:84962541-84981080:+1	TRK-fused gene	Cluster0001
TGFB1	ENSGALG00000031325	ENSGALT00000057396, ENSGALT00000070377, XM_015272489	AADN04001188.1	AADN04001188.1:24391-29927:-1	transforming growth factor beta 1	Cluster0001
THAP11	no Ensembl gene ID assigned	XM_015279153	.	.	THAP domain containing 11	Cluster0001
THAP7	ENSGALG00000036459	ENSGALT00000072897, ENSGALT00000082857	AADN04001138.1	AADN04001138.1:26199-30285:-1	THAP domain containing 7	Cluster0001
THEM4	no Ensembl gene ID assigned	XM_015280017, XM_015280018	.	.	thioesterase superfamily member 4	Cluster0001
TIMM10B	no Ensembl gene ID assigned	XM_015280931	.	.	translocase of inner mitochondrial membrane 10 homolog B (yeast)	Cluster0001
TIMM50	no Ensembl gene ID assigned	XM_015300219	.	.	translocase of inner mitochondrial membrane 50 homolog (S. cerevisiae)	Cluster0001
TLE3	ENSGALG00000008120	ENSGALT00000013179, ENSGALT00000075317, XM_015292202, XM_015292203, XM_015292204, XM_015292205, XM_015292206, XM_015292207	10	10:19501916-19520583:-1	transducin-like enhancer of split 3 (E(sp1) homolog, Drosophila)	Cluster0001
TM2D2	ENSGALG00000003356	ENSGALT00000068086	22	22:2448285-2449185:-1	TM2 domain containing 2	Cluster0001
TM9SF3	no Ensembl gene ID assigned	XM_015288468	.	.	transmembrane 9 superfamily member 3	Cluster0001
TMEM101	no Ensembl gene ID assigned	XM_003643812	.	.	transmembrane protein 101	Cluster0001
TMEM115	no Ensembl gene ID assigned	XM_003641970	.	.	transmembrane protein 115	Cluster0001
TMEM132A	no Ensembl gene ID assigned	XM_015286128	.	.	transmembrane protein 132A	Cluster0001
TMEM223	ENSGALG00000041232	ENSGALT00000070455	AADN04000732.1	AADN04000732.1:54180-55212:+1	transmembrane protein 223	Cluster0001
TMEM35B	ENSGALG00000002517	ENSGALT00000003967	23	23:4424102-4424697:+1	transmembrane protein 35B	Cluster0001
TMUB1	ENSGALG00000036361	ENSGALT00000081027	2	2:275369-277342:+1	transmembrane and ubiquitin like domain containing 1	Cluster0001
TOMM40L	ENSGALG00000038400	ENSGALT00000078411	KQ759474.1	KQ759474.1:20143-23229:-1	translocase of outer mitochondrial membrane 40 like	Cluster0001
TPP1	no Ensembl gene ID assigned	XM_015280924	.	.	tripeptidyl peptidase I	Cluster0001
TPRN	no Ensembl gene ID assigned	XM_015279669, XM_415534	.	.	taperin	Cluster0001
TRIM3	ENSGALG00000034004	ENSGALT00000051997, XM_004938964, XM_015280927, XM_015280928	1	1:194432359-194438661:+1	tripartite motif containing 3	Cluster0001
TRIM54	ENSGALG00000033203	ENSGALT00000068606, ENSGALT00000084415, XM_015285001, XM_015299721	3	3:104988818-104992131:-1	tripartite motif containing 54	Cluster0001
TRIM62	ENSGALG00000028437	ENSGALT00000043059	21	21:6537124-6539517:+1	tripartite motif containing 62	Cluster0001
TRUB2	no Ensembl gene ID assigned	XM_015279563, XM_015279564	.	.	TruB pseudouridine (psi) synthase family member 2	Cluster0001
TSEN34	no Ensembl gene ID assigned	XM_015274383	.	.	TSEN34 tRNA splicing endonuclease subunit	Cluster0001
TUT1	no Ensembl gene ID assigned	XM_015273034	.	.	terminal uridylyl transferase 1, U6 snRNA-specific	Cluster0001
UBL4A	no Ensembl gene ID assigned	XM_015273937	.	.	ubiquitin like 4A	Cluster0001
USF1	ENSGALG00000040827	ENSGALT00000053628, XM_015274170	AADN04006188.1	AADN04006188.1:1722-7813:+1	upstream transcription factor 1	Cluster0001
USHBP1	no Ensembl gene ID assigned	XM_015300097, XM_015300098, XM_015300099, XM_015300100, XM_015300101, XM_015300102, XM_424682	.	.	Usher syndrome 1C binding protein 1	Cluster0001
VANGL2	ENSGALG00000030643	ENSGALT00000055153, XM_015298382	25	25:1256423-1261166:+1	VANGL planar cell polarity protein 2	Cluster0001
VHL	no Ensembl gene ID assigned	XM_414447	.	.	von Hippel-Lindau tumor suppressor, E3 ubiquitin protein ligase	Cluster0001
VPS25	ENSGALG00000034262	ENSGALT00000047405, XM_015299633	27	27:5455243-5457650:+1	vacuolar protein sorting 25 homolog (S. cerevisiae)	Cluster0001
VPS51	ENSGALG00000004166	ENSGALT00000040323, XM_015286198	5	5:1605572-1615033:-1	vacuolar protein sorting 51 homolog (S. cerevisiae)	Cluster0001
VPS9D1	ENSGALG00000023468	ENSGALT00000038833, XM_015292680	11	11:19011782-19015840:-1	VPS9 domain containing 1	Cluster0001
WBP1	no Ensembl gene ID assigned	XM_015273144	.	.	WW domain binding protein 1	Cluster0001
WBSCR27	no Ensembl gene ID assigned	XM_001234037	.	.	Williams Beuren syndrome chromosome region 27	Cluster0001
WDR55	ENSGALG00000029199	ENSGALT00000047086	13	13:934105-936202:-1	WD repeat domain 55	Cluster0001
WDR74	no Ensembl gene ID assigned	XM_015273030	.	.	WD repeat domain 74	Cluster0001
WDR83	ENSGALG00000035621	ENSGALT00000073820	AADN04006785.1	AADN04006785.1:5292-7336:-1	WD repeat domain 83	Cluster0001
WIPF1	ENSGALG00000036441	ENSGALT00000071248	7	7:16881232-16929088:+1	WAS/WASL interacting protein family member 1	Cluster0001
WIPF2	ENSGALG00000037633	ENSGALT00000081784, XM_015299559	27	27:4817671-4819797:+1	WAS/WASL interacting protein family, member 2	Cluster0001
ZBTB7A	ENSGALG00000025907	ENSGALT00000044229	28	28:1410504-1423699:+1	Zinc finger and BTB domain-containing protein 7A	Cluster0001
ZBTB9	no Ensembl gene ID assigned	XM_015274216	.	.	zinc finger and BTB domain containing 9	Cluster0001
Zfp36l1	ENSGALG00000039228	ENSGALT00000060504	5	5:28356160-28358209:+1	ZFP36 ring finger protein like 1	Cluster0001
ZFP36L1	no Ensembl gene ID assigned	XM_015287598	.	.	ZFP36 ring finger protein-like 1	Cluster0001
ZFP36L2	ENSGALG00000033129	ENSGALT00000055070, ENSGALT00000069966	3	3:25046738-25049152:-1	ZFP36 ring finger protein like 2	Cluster0001
ZMYM6NB	no Ensembl gene ID assigned	XM_003642569, XM_004947779	.	.	ZMYM6 neighbor	Cluster0001
ZNF319	ENSGALG00000000999	ENSGALT00000001475, XM_004944029, XM_004944030, XM_004944031, XM_015292313, XM_015292314	11	11:488689-502790:+1	zinc finger protein 319	Cluster0001
ZNF513	no Ensembl gene ID assigned	XM_015285021, XM_015285022, XM_015285023	.	.	zinc finger protein 513	Cluster0001
ZNF638	no Ensembl gene ID assigned	XM_015302035	.	.	zinc finger protein 638	Cluster0001
ZNF687	ENSGALG00000040270	ENSGALT00000062436, ENSGALT00000068189, ENSGALT00000082234	25	25:2702859-2709055:+1	zinc finger protein 687	Cluster0001
ZNF710	ENSGALG00000036163	ENSGALT00000064292	10	10:20049400-20052004:+1	zinc finger protein 710	Cluster0001
ZNRF1	ENSGALG00000029017	ENSGALT00000044050, ENSGALT00000060018	11	11:2009940-2021478:+1	zinc and ring finger 1	Cluster0001
AATF	ENSGALG00000005420	ENSGALT00000008707, ENSGALT00000077750	19	19:8421313-8462726:+1	Protein AATF	Cluster0002
ACP1	ENSGALG00000016363	ENSGALT00000026395, ENSGALT00000074537, ENSGALT00000083305, ENSGALT00000083770, ENSGALT00000085642	3	3:92285169-92322399:+1	acid phosphatase 1, soluble	Cluster0002
ACRC	no Ensembl gene ID assigned	XM_420196	.	.	acidic repeat containing	Cluster0002
ACTL6A	ENSGALG00000009061	ENSGALT00000039568	9	9:17487621-17496460:-1	actin like 6A	Cluster0002
ACTR6	ENSGALG00000040976	ENSGALT00000064051, ENSGALT00000064201, ENSGALT00000086493, ENSGALT00000087172, ENSGALT00000087406, ENSGALT00000087477	1	1:47183349-47267032:+1	Actin-related protein 6	Cluster0002
ADARB1	ENSGALG00000007527	ENSGALT00000039535, ENSGALT00000048840, ENSGALT00000062349, ENSGALT00000063024, ENSGALT00000084910, XM_015289082, XM_015289083	7	7:7251087-7327581:+1	adenosine deaminase, RNA-specific, B1	Cluster0002
AIMP1	ENSGALG00000010553	ENSGALT00000017172, ENSGALT00000078777, ENSGALT00000081029	4	4:38677751-38708713:-1	aminoacyl tRNA synthetase complex interacting multifunctional protein 1	Cluster0002
AIRC	ENSGALG00000013726	ENSGALT00000022308, ENSGALT00000056515	4	4:65146509-65153878:-1	Multifunctional protein ADE2 Phosphoribosylaminoimidazole-succinocarboxamide synthase Phosphoribosylaminoimidazole carboxylase	Cluster0002
ALG8	ENSGALG00000019042	ENSGALT00000030044, ENSGALT00000088712	1	1:192915380-192925768:+1	ALG8, alpha-1,3-glucosyltransferase	Cluster0002
ALYREF	ENSGALG00000007237	ENSGALT00000011710, ENSGALT00000087397	18	18:10031892-10036686:-1	Aly/REF export factor	Cluster0002
ANAPC10	ENSGALG00000028643	ENSGALT00000044835, XM_015276176, XM_015276177	4	4:31228978-31263585:-1	anaphase promoting complex subunit 10	Cluster0002
ANAPC5	ENSGALG00000004179	ENSGALT00000039252, ENSGALT00000088133	15	15:5492611-5504275:-1	anaphase promoting complex subunit 5	Cluster0002
ANLN	no Ensembl gene ID assigned	XM_015281682, XM_015281683, XM_418836	.	.	anillin actin binding protein	Cluster0002
ANP32B	ENSGALG00000037483	ENSGALT00000072790, ENSGALT00000086550	28	28:1724096-1732840:+1	Acidic leucine-rich nuclear phosphoprotein 32 family member B	Cluster0002
ASF1	ENSGALG00000014887	ENSGALT00000037366, ENSGALT00000073491	3	3:62944793-62955222:-1	Histone chaperone ASF1	Cluster0002
ASNS	ENSGALG00000009748	ENSGALT00000015862, ENSGALT00000053148, ENSGALT00000060536, ENSGALT00000088516	2	2:24690802-24704682:-1	asparagine synthetase (glutamine-hydrolyzing)	Cluster0002
ASPM	ENSGALG00000032398	ENSGALT00000062608, ENSGALT00000081861	8	8:2613832-2645512:+1	abnormal spindle microtubule assembly	Cluster0002
ATAD1	ENSGALG00000003652	ENSGALT00000005787, ENSGALT00000051523, ENSGALT00000088751	6	6:9626737-9641125:+1	ATPase family, AAA domain containing 1	Cluster0002
ATAD2	ENSGALG00000034348	ENSGALT00000064875, XM_004940026	2	2:138117754-138150128:-1	ATPase family, AAA domain containing 2	Cluster0002
ATAD5	ENSGALG00000003294	ENSGALT00000005217, XM_015279878, XM_015279879	18	18:6696138-6712562:+1	ATPase family, AAA domain containing 5	Cluster0002
ATP5G3	ENSGALG00000009286	ENSGALT00000015106, ENSGALT00000084323, ENSGALT00000085275, ENSGALT00000085582	7	7:16713222-16716389:+1	ATP synthase, H+ transporting, mitochondrial Fo complex subunit C3 (subunit 9)	Cluster0002
ATR	ENSGALG00000002663	ENSGALT00000004194, ENSGALT00000065682	9	9:10472558-10508150:-1	ATR serine/threonine kinase	Cluster0002
AURKA	ENSGALG00000007768	ENSGALT00000033524, ENSGALT00000083586, ENSGALT00000084307	20	20:12229605-12236352:+1	aurora kinase A	Cluster0002
BABAM2	ENSGALG00000010039	ENSGALT00000016306, ENSGALT00000053662, ENSGALT00000084540	3	3:27486112-27649822:-1	BRISC and BRCA1 A complex member 2	Cluster0002
BARD1	ENSGALG00000003484	ENSGALT00000005512, ENSGALT00000046057	7	7:4211635-4254770:-1	BRCA1-associated RING domain protein 1	Cluster0002
BAZ1B	ENSGALG00000029408	ENSGALT00000074220, ENSGALT00000077925, ENSGALT00000082466, ENSGALT00000085426, XM_001233716, XM_015295903	19	19:212309-261603:+1	bromodomain adjacent to zinc finger domain, 1B	Cluster0002
BIRC5	ENSGALG00000008713	ENSGALT00000039118, ENSGALT00000039119, ENSGALT00000053383, ENSGALT00000084234	3	3:15427651-15428804:-1	baculoviral IAP repeat containing 5	Cluster0002
BLM	ENSGALG00000008256	ENSGALT00000013437, ENSGALT00000082169, ENSGALT00000090232	10	10:19933508-19950517:-1	Bloom syndrome RecQ like helicase	Cluster0002
BLMH	ENSGALG00000004259	ENSGALT00000006773, ENSGALT00000062358, ENSGALT00000085948, ENSGALT00000088919	19	19:6224236-6239656:-1	bleomycin hydrolase	Cluster0002
BORA	no Ensembl gene ID assigned	XM_015275799, XM_015275801, XM_015275808, XM_015275815	.	.	bora, aurora kinase A activator	Cluster0002
BRCA1	no Ensembl gene ID assigned	XM_015299561, XM_015299562, XM_015299563, XM_015299564, XM_015299565	.	.	breast cancer 1, early onset	Cluster0002
BRD7	ENSGALG00000003786	ENSGALT00000006006	11	11:6630401-6644729:+1	bromodomain containing 7	Cluster0002
BRE	no Ensembl gene ID assigned	XM_015283708, XM_015283709	.	.	brain and reproductive organ-expressed (TNFRSF1A modulator)	Cluster0002
BUB1	ENSGALG00000008233	ENSGALT00000013400	3	3:3107192-3126953:+1	BUB1 mitotic checkpoint serine/threonine kinase	Cluster0002
BUB1B	ENSGALG00000036892	ENSGALT00000055374, ENSGALT00000087715	5	5:558497-582785:+1	BUB1 mitotic checkpoint serine/threonine kinase B	Cluster0002
C12orf4	ENSGALG00000017289	ENSGALT00000027944	1	1:73124893-73151338:+1	chromosome 12 open reading frame 4	Cluster0002
C14orf80	ENSGALG00000027492	ENSGALT00000045846, XM_004943157, XM_004943158	8	8:3926886-3999300:-1	chromosome 8 open reading frame, human C14orf80	Cluster0002
C18orf21	ENSGALG00000013131	ENSGALT00000021435, XM_419039	2	2:83841416-83847040:-1	chromosome 2 open reading frame, human C18orf21	Cluster0002
C1H12ORF4	no Ensembl gene ID assigned	XM_001231609	.	.	chromosome 1 open reading frame, human C12orf4	Cluster0002
C1orf27	ENSGALG00000005080	ENSGALT00000008146, ENSGALT00000062873, ENSGALT00000065370	8	8:10013056-10034247:-1	chromosome 1 open reading frame 27	Cluster0002
C26H6ORF125	ENSGALG00000002881	ENSGALT00000004543	26	26:4615588-4620386:+1	ubiquinol-cytochrome-c reductase complex assembly factor 2	Cluster0002
C4H4ORF27	no Ensembl gene ID assigned	XM_420399	.	.	chromosome 4 open reading frame, human C4orf27	Cluster0002
C4HXORF57	no Ensembl gene ID assigned	XM_015278635, XM_015278636	.	.	chromosome 4 open reading frame, human CXorf57	Cluster0002
C8orf59	no Ensembl gene ID assigned	XM_015282850, XM_015282851, XM_015282852, XM_015282853	.	.	chromosome 8 open reading frame 59	Cluster0002
CAPZA1	ENSGALG00000001547	ENSGALT00000002351, ENSGALT00000054119, ENSGALT00000056559	26	26:3532931-3542982:+1	F-actin-capping protein subunit alpha-1	Cluster0002
CBX1	ENSGALG00000033926	ENSGALT00000078023	27	27:4168580-4176543:+1	chromobox 1	Cluster0002
CBX5	ENSGALG00000036856	ENSGALT00000051080, ENSGALT00000058694	33	33:1153495-1155340:-1	chromobox 5	Cluster0002
CCNA2	ENSGALG00000011881	ENSGALT00000019387	4	4:54290252-54295395:+1	cyclin A2	Cluster0002
CCNB2	ENSGALG00000004161	ENSGALT00000006616, ENSGALT00000048182, ENSGALT00000089586, ENSGALT00000089916	10	10:6752260-6759377:-1	cyclin B2	Cluster0002
CCNB3	no Ensembl gene ID assigned	XM_015278199, XM_015278200	.	.	cyclin B3	Cluster0002
CCNE2	ENSGALG00000040794	ENSGALT00000048509, ENSGALT00000053723, XM_015282919, XM_015282920	2	2:126933818-127051805:-1	cyclin E2	Cluster0002
CCNF	ENSGALG00000038502	ENSGALT00000075861, XM_415043	14	14:14290195-14299794:+1	cyclin F	Cluster0002
CCT2	ENSGALG00000009975	ENSGALT00000016215, ENSGALT00000065629, ENSGALT00000088659	1	1:35503971-35515953:+1	chaperonin containing TCP1 subunit 2	Cluster0002
CCT3	ENSGALG00000039205	ENSGALT00000070134, XM_015298317	25	25:33889-44203:-1	chaperonin containing TCP1, subunit 3 (gamma)	Cluster0002
CCT5	ENSGALG00000013041	ENSGALT00000021286, ENSGALT00000084867, ENSGALT00000088917	2	2:78640518-78648554:-1	chaperonin containing TCP1 subunit 5	Cluster0002
CD276	no Ensembl gene ID assigned	XM_015278823	.	.	CD276 molecule	Cluster0002
CDC45	ENSGALG00000001616	ENSGALT00000002464, XM_004945485, XM_004945486, XM_415070	15	15:672190-684562:+1	cell division cycle 45	Cluster0002
CDC7	ENSGALG00000006051	ENSGALT00000009749, XM_422347	8	8:14544898-14558894:-1	cell division cycle 7	Cluster0002
CDCA2	no Ensembl gene ID assigned	XM_004947556, XM_015297323, XM_015297324, XM_015297325, XM_015297327, XM_417676	.	.	cell division cycle associated 2	Cluster0002
CDCA7	ENSGALG00000040833	ENSGALT00000053170, ENSGALT00000085064	7	7:17398533-17406361:-1	cell division cycle associated 7	Cluster0002
CDK1	ENSGALG00000003085	ENSGALT00000004876, ENSGALT00000088351	6	6:8734947-8742973:-1	cyclin dependent kinase 1	Cluster0002
CDK2	ENSGALG00000032699	ENSGALT00000048105	33	33:617930-620154:+1	cyclin dependent kinase 2	Cluster0002
CDK8	ENSGALG00000017104	ENSGALT00000027628, XM_004938783	1	1:176641567-176691688:-1	cyclin-dependent kinase 8	Cluster0002
CDKN2C	ENSGALG00000010537	ENSGALT00000017152	8	8:24025736-24029708:+1	cyclin dependent kinase inhibitor 2C	Cluster0002
CDKN3	ENSGALG00000012220	ENSGALT00000019956	5	5:56605358-56611639:-1	cyclin dependent kinase inhibitor 3	Cluster0002
CENPA	ENSGALG00000037735	ENSGALT00000080650	16	16:56578-58190:-1	histone H3-like centromeric protein A	Cluster0002
CENPC	no Ensembl gene ID assigned	XM_015276138	.	.	centromere protein C	Cluster0002
CENPE	no Ensembl gene ID assigned	XM_015285601, XM_015285602, XM_420670	.	.	centromere protein E, 312kDa	Cluster0002
CENPF	ENSGALG00000009690	ENSGALT00000015897, ENSGALT00000084212, XM_015283613, XM_015283614, XM_015283615, XM_015283616	3	3:21044044-21078629:-1	centromere protein F, 350/400kDa	Cluster0002
CENPI	ENSGALG00000005038	ENSGALT00000008077, ENSGALT00000073470	4	4:2094541-2108780:-1	centromere protein I	Cluster0002
CENPL	ENSGALG00000038411	ENSGALT00000059585, ENSGALT00000084231, ENSGALT00000085107	8	8:5564122-5567033:-1	centromere protein L	Cluster0002
CENPM	ENSGALG00000011914	ENSGALT00000019440	1	1:49496089-49502094:+1	centromere protein M	Cluster0002
CENPN	ENSGALG00000013494	ENSGALT00000039139, ENSGALT00000067512	11	11:15588852-15595346:+1	centromere protein N	Cluster0002
CENPO	ENSGALG00000016609	ENSGALT00000026808, ENSGALT00000089754	3	3:105902929-105909634:-1	centromere protein O	Cluster0002
CENPP	ENSGALG00000004687	ENSGALT00000007467, ENSGALT00000077665, XM_015293049, XM_015293050, XM_015293051	12	12:3334370-3451194:-1	centromere protein P	Cluster0002
CENPQ	no Ensembl gene ID assigned	XM_015285134, XM_015285135, XM_015285136	.	.	centromere protein Q	Cluster0002
CENPT	ENSGALG00000028900	ENSGALT00000043964, ENSGALT00000078346, ENSGALT00000090095	11	11:925643-942382:-1	Centromere protein T	Cluster0002
CENPW	ENSGALG00000027454	ENSGALT00000045695, ENSGALT00000055522, XM_015284433	3	3:59770150-59778057:-1	centromere protein W	Cluster0002
CEP135	ENSGALG00000013776	ENSGALT00000037552, ENSGALT00000052418, ENSGALT00000068809, XM_004936020, XM_004936021, XM_015285546, XM_015285548	4	4:65337549-65366967:-1	centrosomal protein 135kDa	Cluster0002
CEP152	no Ensembl gene ID assigned	XM_015292011	.	.	centrosomal protein 152kDa	Cluster0002
CEP192	ENSGALG00000035625	ENSGALT00000049125, ENSGALT00000051131, ENSGALT00000059509, XM_015282476, XM_015282477	2	2:97142592-97198921:-1	centrosomal protein 192kDa	Cluster0002
CEP55	ENSGALG00000006639	ENSGALT00000010724, ENSGALT00000089638, XM_015288854	6	6:20405524-20418860:-1	centrosomal protein 55kDa	Cluster0002
CEP70	ENSGALG00000012087	ENSGALT00000019743	7	7:28426709-28436735:+1	centrosomal protein 70	Cluster0002
CHAF1A	ENSGALG00000001126	ENSGALT00000001695, ENSGALT00000085614, XM_015299949	28	28:2531066-2545563:+1	chromatin assembly factor 1, subunit A (p150)	Cluster0002
CHAF1B	ENSGALG00000016042	ENSGALT00000025844	1	1:106660194-106677742:+1	chromatin assembly factor 1 subunit B	Cluster0002
CHEK1	ENSGALG00000042418	ENSGALT00000077386, XM_015297939, XM_015297941	24	24:376425-380172:-1	checkpoint kinase 1	Cluster0002
CHTF8	ENSGALG00000000632	ENSGALT00000000898, ENSGALT00000058298, ENSGALT00000073833, ENSGALT00000086388, ENSGALT00000086639	11	11:19157097-19158770:-1	chromosome transmission fidelity factor 8	Cluster0002
CIT	ENSGALG00000007354	ENSGALT00000011895, XM_004934401, XM_004934402, XM_004934403, XM_004934404, XM_004934405, XM_004934406, XM_015275389, XM_015275391, XM_015275392, XM_015275393, XM_015275394	15	15:9611096-9680292:+1	citron rho-interacting serine/threonine kinase	Cluster0002
CKAP2L	no Ensembl gene ID assigned	XM_015297503, XM_424317	.	.	cytoskeleton associated protein 2-like	Cluster0002
CKAP5	no Ensembl gene ID assigned	XM_015287029, XM_015287030, XM_015287031, XM_015287032, XM_015287033, XM_015287034	.	.	cytoskeleton associated protein 5	Cluster0002
CLSPN	ENSGALG00000002346	ENSGALT00000003698, ENSGALT00000064360, ENSGALT00000086921, XM_015297697, XM_015297698	23	23:4239190-4252716:+1	claspin	Cluster0002
CNP	ENSGALG00000003457	ENSGALT00000005478, ENSGALT00000052816	27	27:5156868-5161795:+1	2 ,3 -cyclic nucleotide 3 phosphodiesterase	Cluster0002
COPS3	ENSGALG00000004834	ENSGALT00000007721, ENSGALT00000085512, ENSGALT00000087967, ENSGALT00000088402	14	14:4767396-4781731:-1	COP9 signalosome subunit 3	Cluster0002
COPS7B	ENSGALG00000007752	ENSGALT00000012571, ENSGALT00000075908	9	9:15417806-15431439:+1	COP9 signalosome subunit 7B	Cluster0002
COX18	no Ensembl gene ID assigned	XM_015276400, XM_015276401, XM_015276402	.	.	COX18 cytochrome c oxidase assembly factor	Cluster0002
cpsmb7	ENSGALG00000001103	ENSGALT00000001657, ENSGALT00000038720, ENSGALT00000086190, ENSGALT00000089184	17	17:9859673-9879881:-1	proteasome subunit beta 7	Cluster0002
CSE1L	ENSGALG00000004707	ENSGALT00000007499	20	20:6595596-6614383:+1	chromosome segregation 1 like	Cluster0002
CTD-2510F5.6	no Ensembl gene ID assigned	XM_001235260	.	.	Uncharacterized protein	Cluster0002
CTPS1	ENSGALG00000042967	ENSGALT00000053228, ENSGALT00000079992, ENSGALT00000083144, ENSGALT00000085715, ENSGALT00000087617	23	23:1283300-1296867:-1	CTP synthase 1	Cluster0002
CUEDC2	ENSGALG00000005687	ENSGALT00000009122, ENSGALT00000056465, ENSGALT00000077378, ENSGALT00000085071, ENSGALT00000089476	6	6:16983558-16994562:-1	CUE domain containing 2	Cluster0002
CYCS	ENSGALG00000011020	ENSGALT00000017955, ENSGALT00000087861	2	2:31819123-31821634:-1	cytochrome c, somatic	Cluster0002
dAK	ENSGALG00000005961	ENSGALT00000009585, ENSGALT00000054193	13	13:13578789-13584210:-1	No Class	Cluster0002
DAZAP1	ENSGALG00000015200	ENSGALT00000024525, ENSGALT00000060660, ENSGALT00000089785, XM_015299943	28	28:3199131-3224249:+1	DAZ associated protein 1	Cluster0002
DBF4	no Ensembl gene ID assigned	XM_003640664, XM_004939266, XM_004939267, XM_004939268, XM_004939269, XM_004939270, XM_015281981, XM_015281983, XM_418638	.	.	DBF4 zinc finger	Cluster0002
DCK	ENSGALG00000028501	ENSGALT00000044158, ENSGALT00000085428	4	4:50462333-50472794:+1	deoxycytidine kinase	Cluster0002
DCLRE1A	ENSGALG00000008938	ENSGALT00000033097, XM_015288657	6	6:27577607-27591633:-1	DNA cross-link repair 1A	Cluster0002
DCTD	ENSGALG00000010674	ENSGALT00000017366, ENSGALT00000055288, ENSGALT00000083514, XM_015276232	4	4:40283693-40303693:+1	dCMP deaminase	Cluster0002
DDB2	ENSGALG00000008218	ENSGALT00000013377, XM_015287020	5	5:23152839-23167347:-1	damage-specific DNA binding protein 2, 48kDa	Cluster0002
DEK	ENSGALG00000012684	ENSGALT00000020695, XM_015275865, XM_015275866, XM_015275867, XM_015275868, XM_015275869, XM_015275871	2	2:60524591-60542043:+1	DEK proto-oncogene	Cluster0002
DEPDC1	no Ensembl gene ID assigned	XM_015291047, XM_015291048, XM_015291049, XM_015291050, XM_015291051	.	.	DEP domain containing 1	Cluster0002
DIAPH3	ENSGALG00000016937	ENSGALT00000027377, ENSGALT00000079513, XM_015276853	1	1:162382843-162527048:+1	diaphanous-related formin 3	Cluster0002
DLGAP5	ENSGALG00000012165	ENSGALT00000019869	5	5:56376119-56394486:+1	DLG associated protein 5	Cluster0002
DNA2	ENSGALG00000004037	ENSGALT00000006429, XM_015278684	6	6:10593818-10608366:-1	DNA replication helicase/nuclease 2	Cluster0002
DNAJC2	ENSGALG00000008249	ENSGALT00000013428, XM_015275726	1	1:12976973-12994206:-1	DnaJ (Hsp40) homolog, subfamily C, member 2	Cluster0002
DNAJC9	ENSGALG00000002701	ENSGALT00000004257	6	6:5213320-5216438:-1	DnaJ heat shock protein family (Hsp40) member C9	Cluster0002
Dsn1	ENSGALG00000035406	ENSGALT00000047465, ENSGALT00000054890, ENSGALT00000077155, ENSGALT00000088343	AADN04000744.1	AADN04000744.1:34190-39833:-1	Gallus gallus DSN1 homolog, MIS12 kinetochore complex component (DSN1), mRNA.	Cluster0002
DTL	ENSGALG00000009837	ENSGALT00000015990, ENSGALT00000061437	3	3:22052274-22074536:-1	denticleless E3 ubiquitin protein ligase homolog	Cluster0002
DUT	ENSGALG00000038032	ENSGALT00000052536, ENSGALT00000086444, ENSGALT00000088143, ENSGALT00000089099, ENSGALT00000089204	10	10:10134902-10144545:+1	No Class	Cluster0002
E2F1	ENSGALG00000003045	ENSGALT00000004815, ENSGALT00000043768, XM_015296338	20	20:2252980-2259130:+1	E2F transcription factor 1	Cluster0002
E2F2	no Ensembl gene ID assigned	XM_015297719, XM_015297720	.	.	E2F transcription factor 2	Cluster0002
E2F3	ENSGALG00000012680	ENSGALT00000037320, ENSGALT00000048501, XM_015275949, XM_015275950	2	2:59627689-59669274:-1	E2F transcription factor 3	Cluster0002
E2F8	ENSGALG00000041299	ENSGALT00000048559, ENSGALT00000068417, XM_015286249, XM_015286250	5	5:1667059-1676014:-1	E2F transcription factor 8	Cluster0002
ECT2	no Ensembl gene ID assigned	XM_004943469, XM_004943470, XM_015291706, XM_015291707, XM_015291708	.	.	epithelial cell transforming 2	Cluster0002
EIF2B	ENSGALG00000033196	ENSGALT00000067846	20	20:1732499-1743756:+1	eukaryotic translation initiation factor 2 subunit beta	Cluster0002
EIF4E	ENSGALG00000042112	ENSGALT00000051025	4	4:60278552-60297364:-1	eukaryotic translation initiation factor 4E	Cluster0002
EIF5A2	ENSGALG00000009309	ENSGALT00000039360, ENSGALT00000084378, ENSGALT00000086077, ENSGALT00000089477	9	9:19797645-19802487:+1	eukaryotic translation initiation factor 5A2	Cluster0002
EME1	ENSGALG00000007676	ENSGALT00000012444, ENSGALT00000049063, ENSGALT00000052088, ENSGALT00000059913, ENSGALT00000077427, ENSGALT00000084321, XM_003642358, XM_015295521	18	18:10476723-10481875:-1	essential meiotic structure-specific endonuclease 1	Cluster0002
ENSGALG00000000734	ENSGALG00000000734	ENSGALT00000001050, ENSGALT00000086233, ENSGALT00000088973	23	23:1486450-1490280:-1	No Class	Cluster0002
ENSGALG00000000791	ENSGALG00000000791	ENSGALT00000001149, ENSGALT00000075676	26	26:2383708-2389921:-1	No Class	Cluster0002
ENSGALG00000001475	ENSGALG00000001475	ENSGALT00000002237, ENSGALT00000063239, ENSGALT00000068150, ENSGALT00000068880, ENSGALT00000083476, ENSGALT00000084445, ENSGALT00000087509	23	23:3242123-3252831:+1	Stathmin	Cluster0002
ENSGALG00000001506	ENSGALG00000001506	ENSGALT00000002291, ENSGALT00000049104, ENSGALT00000086535, ENSGALT00000088873, ENSGALT00000089564	13	13:7818158-7821302:-1	No Class	Cluster0002
ENSGALG00000001529	ENSGALG00000001529	ENSGALT00000002324, ENSGALT00000073540, ENSGALT00000086844, ENSGALT00000088379, ENSGALT00000089258	24	24:2556107-2561627:-1	No Class	Cluster0002
ENSGALG00000002107	ENSGALG00000002107	ENSGALT00000003289	15	15:1315852-1323220:+1	No Class	Cluster0002
ENSGALG00000002689	ENSGALG00000002689	ENSGALT00000004236, ENSGALT00000083595	7	7:2224675-2232347:-1	No Class	Cluster0002
ENSGALG00000002781	ENSGALG00000002781	ENSGALT00000004392	27	27:5573536-5593894:-1	No Class	Cluster0002
ENSGALG00000004195	ENSGALG00000004195	ENSGALT00000006667	4	4:1283433-1300499:+1	No Class	Cluster0002
ENSGALG00000004568	ENSGALG00000004568	ENSGALT00000007270	21	21:5542455-5547227:+1	No Class	Cluster0002
ENSGALG00000004701	ENSGALG00000004701	ENSGALT00000007488	17	17:5744712-5754174:+1	No Class	Cluster0002
ENSGALG00000006048	ENSGALG00000006048	ENSGALT00000009741	19	19:9911183-9914048:-1	No Class	Cluster0002
ENSGALG00000006658	ENSGALG00000006658	ENSGALT00000010770	10	10:12952635-12975485:-1	No Class	Cluster0002
ENSGALG00000007131	ENSGALG00000007131	ENSGALT00000011553	4	4:9422777-9430787:+1	Non-histone chromosomal protein HMG-14A	Cluster0002
ENSGALG00000007609	ENSGALG00000007609	ENSGALT00000033235, ENSGALT00000049734, ENSGALT00000072770	6	6:22356954-22376065:+1	No Class	Cluster0002
ENSGALG00000007936	ENSGALG00000007936	ENSGALT00000012893, ENSGALT00000071530, ENSGALT00000084875, ENSGALT00000085037, ENSGALT00000090121	4	4:12987162-13001599:+1	No Class	Cluster0002
ENSGALG00000008325	ENSGALG00000008325	ENSGALT00000013551, ENSGALT00000086619	5	5:23399012-23435075:+1	No Class	Cluster0002
ENSGALG00000008803	ENSGALG00000008803	ENSGALT00000014307	7	7:13841905-13846428:+1	No Class	Cluster0002
ENSGALG00000009032	ENSGALG00000009032	ENSGALT00000014698, ENSGALT00000087179	8	8:19675023-19681422:-1	No Class	Cluster0002
ENSGALG00000009070	ENSGALG00000009070	ENSGALT00000014762, ENSGALT00000055633, ENSGALT00000068802, ENSGALT00000087514	7	7:10247822-10254145:+1	No Class	Cluster0002
ENSGALG00000009325	ENSGALG00000009325	ENSGALT00000015187, ENSGALT00000051322, ENSGALT00000066943, ENSGALT00000073398, ENSGALT00000081538	7	7:17030281-17116055:+1	Obg-like ATPase 1	Cluster0002
ENSGALG00000009731	ENSGALG00000009731	ENSGALT00000015838, ENSGALT00000044056	5	5:30629271-30640824:-1	No Class	Cluster0002
ENSGALG00000010255	ENSGALG00000010255	ENSGALT00000016679, ENSGALT00000055820	8	8:21246012-21256403:+1	No Class	Cluster0002
ENSGALG00000011128	ENSGALG00000011128	ENSGALT00000018142	7	7:21490036-21535448:-1	No Class	Cluster0002
ENSGALG00000011275	ENSGALG00000011275	ENSGALT00000018398	8	8:28881061-28891395:-1	No Class	Cluster0002
ENSGALG00000011427	ENSGALG00000011427	ENSGALT00000038204	7	7:22627702-22655041:+1	No Class	Cluster0002
ENSGALG00000011504	ENSGALG00000011504	ENSGALT00000038256, ENSGALT00000088107	1	1:46669671-46691839:+1	No Class	Cluster0002
ENSGALG00000012452	ENSGALG00000012452	ENSGALT00000020354	5	5:58855015-58866167:+1	No Class	Cluster0002
ENSGALG00000013420	ENSGALG00000013420	ENSGALT00000021889, ENSGALT00000048905, ENSGALT00000088517, ENSGALT00000090322	1	1:75654527-75664722:+1	No Class	Cluster0002
ENSGALG00000014023	ENSGALG00000014023	ENSGALT00000028340, ENSGALT00000070520	4	4:60543174-60545442:-1	Histone H2A.Z	Cluster0002
ENSGALG00000014066	ENSGALG00000014066	ENSGALT00000022773, ENSGALT00000063018, ENSGALT00000083685, ENSGALT00000085013	1	1:190311707-190318775:+1	No Class	Cluster0002
ENSGALG00000014513	ENSGALG00000014513	ENSGALT00000023425, ENSGALT00000055758	1	1:77256837-77258980:-1	No Class	Cluster0002
ENSGALG00000015468	ENSGALG00000015468	ENSGALT00000024942, ENSGALT00000085168	3	3:71647803-71650688:-1	No Class	Cluster0002
ENSGALG00000015925	ENSGALG00000015925	ENSGALT00000025670	3	3:81812871-81816252:+1	No Class	Cluster0002
ENSGALG00000016692	ENSGALG00000016692	ENSGALT00000036701, ENSGALT00000077156	3	3:109266889-109273908:-1	No Class	Cluster0002
ENSGALG00000017025	ENSGALG00000017025	ENSGALT00000027509, ENSGALT00000087679, ENSGALT00000088760	1	1:170406831-170416268:-1	No Class	Cluster0002
ENSGALG00000020210	ENSGALG00000020210	ENSGALT00000032215, ENSGALT00000090156	4	4:39752033-39762452:+1	No Class	Cluster0002
ENSGALG00000020322	ENSGALG00000020322	ENSGALT00000032407	4	4:2205011-2213061:-1	No Class	Cluster0002
ENSGALG00000024295	ENSGALG00000024295	ENSGALT00000041046, ENSGALT00000077823	23	23:3264197-3266588:+1	No Class	Cluster0002
ENSGALG00000024481	ENSGALG00000024481	ENSGALT00000041394, ENSGALT00000083249, ENSGALT00000085725	21	21:3726384-3729625:+1	Centromere protein S	Cluster0002
ENSGALG00000025810	ENSGALG00000025810	ENSGALT00000043056, ENSGALT00000058008, ENSGALT00000084748, ENSGALT00000087904	4	4:1848475-1851728:+1	No Class	Cluster0002
ENSGALG00000028664	ENSGALG00000028664	ENSGALT00000045513, ENSGALT00000087280	25	25:1801173-1802313:+1	No Class	Cluster0002
ENSGALG00000030199	ENSGALG00000030199	ENSGALT00000067199	AADN04016177.1	AADN04016177.1:2005-5150:-1	No Class	Cluster0002
ENSGALG00000032270	ENSGALG00000032270	ENSGALT00000049116	22	22:2992286-3002000:+1	non-SMC condensin I complex, subunit H	Cluster0002
ENSGALG00000032847	ENSGALG00000032847	ENSGALT00000061046	25	25:1432088-1437575:+1	No Class	Cluster0002
ENSGALG00000033643	ENSGALG00000033643	ENSGALT00000070163	AADN04001659.1	AADN04001659.1:7382-24051:-1	No Class	Cluster0002
ENSGALG00000034218	ENSGALG00000034218	ENSGALT00000053234, ENSGALT00000086532	33	33:664989-674193:+1	No Class	Cluster0002
ENSGALG00000035831	ENSGALG00000035831	ENSGALT00000081750	19	19:6617713-6620307:-1	No Class	Cluster0002
ENSGALG00000037933	ENSGALG00000037933	ENSGALT00000082794	2	2:126664603-126688404:-1	No Class	Cluster0002
ENSGALG00000039083	ENSGALG00000039083	ENSGALT00000060346, ENSGALT00000069662	AADN04005899.1	AADN04005899.1:46-12171:-1	No Class	Cluster0002
ENSGALG00000039168	ENSGALG00000039168	ENSGALT00000080635	4	4:66175098-66263681:+1	No Class	Cluster0002
ENSGALG00000039576	ENSGALG00000039576	ENSGALT00000052077, ENSGALT00000085012	5	5:749134-754167:+1	No Class	Cluster0002
ENSGALG00000039995	ENSGALG00000039995	ENSGALT00000062072	13	13:9340319-9343382:-1	No Class	Cluster0002
ENSGALG00000040586	ENSGALG00000040586	ENSGALT00000046954, ENSGALT00000083022, ENSGALT00000084382, ENSGALT00000084578, ENSGALT00000084701, ENSGALT00000088140, ENSGALT00000088408	26	26:516162-524233:+1	No Class	Cluster0002
ENSGALG00000043144	ENSGALG00000043144	ENSGALT00000049744	10	10:20098036-20101164:+1	No Class	Cluster0002
ENSGALG00000044404	ENSGALG00000044404	ENSGALT00000085976	20	20:3967973-3972965:+1	No Class	Cluster0002
ERCC6L	ENSGALG00000003881	ENSGALT00000006172	4	4:1683333-1687408:+1	ERCC excision repair 6 like, spindle assembly checkpoint helicase	Cluster0002
ERGIC2	ENSGALG00000007183	ENSGALT00000011632, ENSGALT00000058658, ENSGALT00000084552	1	1:14978514-15001585:+1	ERGIC and golgi 2	Cluster0002
ERH	ENSGALG00000017384	ENSGALT00000028069, ENSGALT00000051669, ENSGALT00000089426	5	5:28025971-28032991:+1	enhancer of rudimentary homolog (Drosophila)	Cluster0002
ESCO2	ENSGALG00000016583	ENSGALT00000026768, ENSGALT00000048507	3	3:105604976-105618236:-1	establishment of sister chromatid cohesion N-acetyltransferase 2	Cluster0002
ESPL1	ENSGALG00000041923	ENSGALT00000054312, ENSGALT00000055087, ENSGALT00000055860, XM_015273047	AADN04000745.1	AADN04000745.1:52094-62253:-1	extra spindle pole bodies like 1, separase	Cluster0002
EXO1	ENSGALG00000010748	ENSGALT00000017486	3	3:35835014-35850100:-1	exonuclease 1	Cluster0002
EXOSC2	ENSGALG00000040373	ENSGALT00000047697, ENSGALT00000085572, ENSGALT00000085922	17	17:6429083-6433587:+1	exosome component 2	Cluster0002
EXOSC7	ENSGALG00000030084	ENSGALT00000055565	2	2:43265788-43285281:-1	exosome component 7	Cluster0002
EZH2	ENSGALG00000043399	ENSGALT00000072028, XM_004935061, XM_004935062, XM_015275909, XM_015275912	2	2:54453671-54500690:-1	enhancer of zeste homolog 2 (Drosophila)	Cluster0002
EZR	ENSGALG00000013742	ENSGALT00000022333, XM_015284013	3	3:52262288-52298460:-1	ezrin	Cluster0002
FAM60A	ENSGALG00000012946	ENSGALT00000044922	1	1:59618210-59633491:+1	family with sequence similarity 60 member A	Cluster0002
FAM64A	no Ensembl gene ID assigned	XM_415930	.	.	family with sequence similarity 64, member A	Cluster0002
FAM98B	ENSGALG00000009744	ENSGALT00000015856	5	5:30718725-30727334:-1	family with sequence similarity 98 member B	Cluster0002
FANCD2	ENSGALG00000003720	ENSGALT00000005906, ENSGALT00000064842	12	12:2737321-2782930:-1	Fanconi anemia complementation group D2	Cluster0002
FARSB	ENSGALG00000005236	ENSGALT00000008412, ENSGALT00000085771, XM_015276906	9	9:7993564-8027901:-1	phenylalanyl-tRNA synthetase, beta subunit	Cluster0002
FBXL5	ENSGALG00000014510	ENSGALT00000023421, ENSGALT00000084765	4	4:77225988-77259473:+1	F-box and leucine rich repeat protein 5	Cluster0002
FBXO39	ENSGALG00000029322	ENSGALT00000073448, XM_015296214, XM_015296215, XM_015296216	19	19:9918894-9921810:+1	F-box protein 39	Cluster0002
FEN1	ENSGALG00000033781	ENSGALT00000065146	5	5:225267-227948:+1	Flap endonuclease 1	Cluster0002
FIG4	ENSGALG00000015070	ENSGALT00000024312, ENSGALT00000043842, XM_015284513	3	3:66952374-67018849:-1	FIG4 phosphoinositide 5-phosphatase	Cluster0002
FIGNL1	no Ensembl gene ID assigned	XM_001234038, XM_004935143	.	.	fidgetin-like 1	Cluster0002
FLVCR1	ENSGALG00000009807	ENSGALT00000015952	3	3:21802166-21810056:-1	feline leukemia virus subgroup C cellular receptor 1	Cluster0002
FOXM1	no Ensembl gene ID assigned	XM_015292628, XM_015292636, XM_015292645, XM_015292652, XM_015292659, XM_015292661, XM_015292665	.	.	forkhead box M1	Cluster0002
FTD	ENSGALG00000028696	ENSGALT00000043205	5	5:12176613-12179659:+1	No Class	Cluster0002
G2E3	ENSGALG00000009907	ENSGALT00000016113, ENSGALT00000050310, ENSGALT00000088800, XM_015287361, XM_015287364, XM_015287365, XM_015287367	5	5:34160338-34180345:+1	G2/M-phase specific E3 ubiquitin protein ligase	Cluster0002
GAR1	ENSGALG00000020164	ENSGALT00000032134, XM_004935955	4	4:58489311-58492435:-1	GAR1 homolog, ribonucleoprotein	Cluster0002
GINS1	ENSGALG00000008538	ENSGALT00000010139, ENSGALT00000081919, ENSGALT00000086100	3	3:16405920-16408877:+1	GINS complex subunit 1	Cluster0002
GINS2	ENSGALG00000033063	ENSGALT00000060301, XM_015292643, XM_015292644, XM_015292646, XM_015292647	11	11:17862092-17866489:+1	GINS complex subunit 2 (Psf2 homolog)	Cluster0002
GMFB	ENSGALG00000012208	ENSGALT00000019934, ENSGALT00000053883	5	5:56581956-56591468:+1	glia maturation factor beta	Cluster0002
GMNN	ENSGALG00000013626	ENSGALT00000022169, ENSGALT00000043851, ENSGALT00000065725, ENSGALT00000084190	2	2:90523233-90528650:-1	geminin, DNA replication inhibitor	Cluster0002
GNL3	ENSGALG00000001613	ENSGALT00000002455, ENSGALT00000088025	12	12:778372-786399:+1	G protein nucleolar 3	Cluster0002
GPER1	ENSGALG00000004064	ENSGALT00000006465, XM_015294159	14	14:2354794-2358320:+1	G protein-coupled estrogen receptor 1	Cluster0002
GPN1	ENSGALG00000016505	ENSGALT00000026627	3	3:104768232-104782501:-1	GPN-loop GTPase 1	Cluster0002
GPSM2	ENSGALG00000002090	ENSGALT00000003258, XM_004943090, XM_004943092, XM_004943093, XM_015290365	8	8:1308937-1333215:+1	G-protein signaling modulator 2	Cluster0002
GRSF1	no Ensembl gene ID assigned	XM_015276418	.	.	G-rich RNA sequence binding factor 1	Cluster0002
GTSE1	ENSGALG00000004897	ENSGALT00000007817	1	1:15710309-15721324:+1	G2 and S-phase expressed 1	Cluster0002
GUSB	ENSGALG00000002542	ENSGALT00000004011, ENSGALT00000087235, XM_015295810	19	19:4907989-4918576:-1	glucuronidase, beta	Cluster0002
HAT1	ENSGALG00000009525	ENSGALT00000015508, ENSGALT00000089558	7	7:17979542-17997855:-1	histone acetyltransferase 1	Cluster0002
HAUS3	no Ensembl gene ID assigned	XM_001234788	.	.	HAUS augmin-like complex, subunit 3	Cluster0002
HDGF	no Ensembl gene ID assigned	XM_001236426	.	.	hepatoma-derived growth factor	Cluster0002
HELLS	ENSGALG00000005451	ENSGALT00000008749	6	6:16489304-16504200:-1	helicase, lymphoid-specific	Cluster0002
HIST1H2B5L	no Ensembl gene ID assigned	XM_004934773, XM_004934774, XM_015275809	.	.	histone cluster 1, H2B-V-like (similar to human histone cluster 1, class H2B genes)	Cluster0002
HMG14	ENSGALG00000016067	ENSGALT00000025884, ENSGALT00000086149	1	1:107997368-108003836:-1	Non-histone chromosomal protein HMG-14B	Cluster0002
HMGB1	ENSGALG00000042875	ENSGALT00000062837, ENSGALT00000075072, ENSGALT00000085332	1	1:175162513-175170894:+1	High mobility group protein B1	Cluster0002
HMGB2	ENSGALG00000010745	ENSGALT00000017483, ENSGALT00000060465	4	4:43583240-43585370:-1	high mobility group box 2	Cluster0002
HMGB3	ENSGALG00000009071	ENSGALT00000014763, ENSGALT00000068872, ENSGALT00000085637, ENSGALT00000086330	4	4:17714914-17721481:-1	High mobility group protein B3	Cluster0002
HMGN5	no Ensembl gene ID assigned	XM_015278521, XM_015278522	.	.	high mobility group nucleosome binding domain 5	Cluster0002
HMMR	ENSGALG00000042009	ENSGALT00000053471, ENSGALT00000070082, XM_015293667, XM_015293668	13	13:6718330-6730623:-1	hyaluronan-mediated motility receptor (RHAMM)	Cluster0002
HN1L	no Ensembl gene ID assigned	XM_015294751	.	.	hematological and neurological expressed 1-like	Cluster0002
HNRNPA3	ENSGALG00000009250	ENSGALT00000038715, ENSGALT00000048883, ENSGALT00000053017, ENSGALT00000054696, ENSGALT00000055655, XM_003641571, XM_004942715, XM_004942717, XM_015289576, XM_015289577, XM_015289578, XM_015289579, XM_015289580, XM_015289581, XM_015289582, XM_015289583	7	7:15889941-15901595:-1	heterogeneous nuclear ribonucleoprotein A3	Cluster0002
HNRNPM	ENSGALG00000000377	ENSGALT00000000510, XM_015299700, XM_015299701, XM_015299702, XM_015299703, XM_015299704, XM_015299705, XM_015299706, XM_015299707	28	28:496611-521972:-1	heterogeneous nuclear ribonucleoprotein M	Cluster0002
HSPA14	ENSGALG00000035201	ENSGALT00000070427, XM_416996	1	1:7436997-7447884:+1	heat shock 70kDa protein 14	Cluster0002
IKBKE	ENSGALG00000013356	ENSGALT00000021795, XM_015299066, XM_015299067, XM_015299068, XM_015299069, XM_428036	26	26:2475901-2484810:+1	inhibitor of kappa light polypeptide gene enhancer in B-cells, kinase epsilon	Cluster0002
IMPACT	ENSGALG00000015093	ENSGALT00000024345, XM_419166	2	2:103669391-103687478:+1	impact RWD domain protein	Cluster0002
IMPDH	ENSGALG00000006910	ENSGALT00000036237, ENSGALT00000078481, ENSGALT00000084607, ENSGALT00000087582, ENSGALT00000088497	12	12:11655848-11667410:+1	inosine monophosphate dehydrogenase 2	Cluster0002
INTS11	ENSGALG00000001691	ENSGALT00000002586, ENSGALT00000061341, ENSGALT00000084654	21	21:2335818-2343146:+1	integrator complex subunit 11	Cluster0002
INTS7	ENSGALG00000009843	ENSGALT00000016003	3	3:22074777-22095171:+1	integrator complex subunit 7	Cluster0002
ITGB3BP	ENSGALG00000010995	ENSGALT00000017906, ENSGALT00000044324, ENSGALT00000054473, ENSGALT00000072187, ENSGALT00000087956, ENSGALT00000089102, ENSGALT00000089478	8	8:27910149-27935026:-1	centromere protein R	Cluster0002
JPT1	ENSGALG00000007965	ENSGALT00000012934, ENSGALT00000056105, ENSGALT00000066580, ENSGALT00000084354	18	18:10743108-10764036:-1	Jupiter microtubule associated homolog 1	Cluster0002
JPT2	ENSGALG00000009346	ENSGALT00000015220	14	14:13704633-13714250:-1	Jupiter microtubule associated homolog 2	Cluster0002
KATNA1	ENSGALG00000012378	ENSGALT00000020211, XM_015284070	3	3:48311511-48329867:-1	katanin p60 (ATPase containing) subunit A 1	Cluster0002
KIAA1524	ENSGALG00000015360	ENSGALT00000024790	1	1:87568051-87602011:-1	KIAA1524	Cluster0002
KIF11	ENSGALG00000030597	ENSGALT00000064835, ENSGALT00000085461, ENSGALT00000089205	6	6:20718576-20734605:-1	kinesin family member 11	Cluster0002
KIF14	ENSGALG00000002175	ENSGALT00000003408, XM_422190	8	8:1456284-1483196:+1	kinesin family member 14	Cluster0002
KIF15	ENSGALG00000036645	ENSGALT00000051899, ENSGALT00000058182	2	2:43344133-43378973:-1	kinesin family member 15	Cluster0002
KIF18A	ENSGALG00000012160	ENSGALT00000019860	5	5:3836014-3878370:-1	kinesin family member 18A	Cluster0002
KIF18B	ENSGALG00000031553	ENSGALT00000065551	27	27:1471055-1478984:-1	Kinesin-like protein KIF18B	Cluster0002
KIF20A	ENSGALG00000035030	ENSGALT00000059685	13	13:10055277-10065150:-1	kinesin family member 20A	Cluster0002
KIF23	ENSGALG00000008095	ENSGALT00000013141, ENSGALT00000048183, ENSGALT00000051671, ENSGALT00000061959, ENSGALT00000087441, XM_015292106, XM_015292108, XM_015292110, XM_015292111, XM_015292112	10	10:19360374-19378165:+1	kinesin family member 23	Cluster0002
KIF2C	ENSGALG00000010120	ENSGALT00000016462, ENSGALT00000051901, XM_015291291, XM_015291293, XM_015291295, XM_015291296, XM_015291297, XM_015291300, XM_422422	8	8:20815604-20831192:-1	kinesin family member 2C	Cluster0002
KLHL25	ENSGALG00000006826	ENSGALT00000011035	10	10:13962157-13963926:+1	kelch like family member 25	Cluster0002
KNTC1	ENSGALG00000004515	ENSGALT00000007191, XM_015275578, XM_415157	15	15:5949198-5981021:+1	kinetochore associated 1	Cluster0002
KPNA2	ENSGALG00000003584	ENSGALT00000005672, ENSGALT00000058245, ENSGALT00000083642	18	18:7053034-7058678:-1	karyopherin subunit alpha 2	Cluster0002
KPNB1	ENSGALG00000036962	ENSGALT00000075084, XM_015299473	27	27:4030720-4050040:-1	karyopherin (importin) beta 1	Cluster0002
LAP3	ENSGALG00000006334	ENSGALT00000028108, ENSGALT00000058274, ENSGALT00000087076	4	4:76530989-76542831:-1	cytosol aminopeptidase	Cluster0002
LARP7	ENSGALG00000012048	ENSGALT00000019679, XM_004935946	4	4:57442713-57470335:-1	La ribonucleoprotein domain family, member 7	Cluster0002
LBR	ENSGALG00000009305	ENSGALT00000015144, XM_015283626, XM_015283627, XM_015283628, XM_015283629	3	3:17418729-17432548:+1	lamin B receptor	Cluster0002
LIG1	ENSGALG00000043938	ENSGALT00000087272	LGE64	LGE64:799440-805308:+1	DNA ligase 1	Cluster0002
LIN54	ENSGALG00000011133	ENSGALT00000018147, ENSGALT00000076119, XM_003641173, XM_420554	4	4:46614184-46634139:+1	lin-54 DREAM MuvB core complex component	Cluster0002
LIN9	ENSGALG00000009233	ENSGALT00000015028	3	3:17065164-17102739:+1	lin-9 DREAM MuvB core complex component	Cluster0002
LMNB1	ENSGALG00000014692	ENSGALT00000023681	Z	Z:56212816-56235773:+1	lamin B1	Cluster0002
LMNB2	ENSGALG00000000470	ENSGALT00000000640	28	28:623375-649206:-1	lamin B2	Cluster0002
LOC100858798	no Ensembl gene ID assigned	XM_015299836	.	.	nicotinamide riboside kinase 2-like	Cluster0002
LOC100859557	no Ensembl gene ID assigned	XM_003640678	.	.	condensin-2 complex subunit G2-like	Cluster0002
LOC100859759	no Ensembl gene ID assigned	XM_015274531	.	.	DNA polymerase alpha subunit B-like	Cluster0002
LOC107049257	no Ensembl gene ID assigned	XM_015272597, XM_015272598	.	.	uncharacterized LOC107049257	Cluster0002
LOC107051182	no Ensembl gene ID assigned	XM_015274837, XM_015274838	.	.	aurora kinase B-like	Cluster0002
LOC107055132	no Ensembl gene ID assigned	XM_015298551, XM_015298552, XM_015298553	.	.	loricrin-like	Cluster0002
LOC107056700	no Ensembl gene ID assigned	XM_015301723	.	.	nucleoporin NDC1-like	Cluster0002
LOC416530	no Ensembl gene ID assigned	XM_004945219, XM_429439	.	.	uncharacterized LOC416530	Cluster0002
LOC423693	no Ensembl gene ID assigned	XM_015278718	.	.	nucleolar RNA helicase 2-like	Cluster0002
LOC423793	no Ensembl gene ID assigned	XM_015288402, XM_015288403, XM_015288404, XM_015288405, XM_015288406, XM_015288407	.	.	kinesin-like protein KIF20B-like	Cluster0002
LRR1	ENSGALG00000012230	ENSGALT00000019973	5	5:57722639-57728390:+1	leucine rich repeat protein 1	Cluster0002
LRTM2	ENSGALG00000026214	ENSGALT00000044744, XM_004937944, XM_004937945	1	1:61076893-61086163:+1	leucine-rich repeats and transmembrane domains 2	Cluster0002
LSM3	ENSGALG00000031139	ENSGALT00000056234	12	12:10810471-10812744:+1	LSM3 homolog, U6 small nuclear RNA and mRNA degradation associated	Cluster0002
LSM4	ENSGALG00000003385	ENSGALT00000005348, ENSGALT00000081735	28	28:3982169-3987362:+1	LSM4 homolog, U6 small nuclear RNA and mRNA degradation associated	Cluster0002
LSM7	ENSGALG00000000408	ENSGALT00000000556, ENSGALT00000086264, ENSGALT00000089679	28	28:546208-551800:-1	LSM7 homolog, U6 small nuclear RNA and mRNA degradation associated	Cluster0002
MAD2L1	ENSGALG00000011967	ENSGALT00000019519, ENSGALT00000061734, ENSGALT00000087187, ENSGALT00000087335, ENSGALT00000087681, ENSGALT00000088506, ENSGALT00000089614	4	4:54891140-54894597:+1	mitotic arrest deficient 2 like 1	Cluster0002
MAD2L1BP	ENSGALG00000027871	ENSGALT00000043313	3	3:30942165-30943261:-1	MAD2L1 binding protein	Cluster0002
MASTL	no Ensembl gene ID assigned	XM_015282058, XM_418589	.	.	microtubule associated serine/threonine kinase-like	Cluster0002
MB21D1	no Ensembl gene ID assigned	XM_419881	.	.	Mab-21 domain containing 1	Cluster0002
MCM10	ENSGALG00000034198	ENSGALT00000065648	1	1:6714748-6729461:+1	minichromosome maintenance 10 replication initiation factor	Cluster0002
MCM2	ENSGALG00000006037	ENSGALT00000009723, ENSGALT00000084014, ENSGALT00000089351	12	12:9749558-9760977:-1	DNA replication licensing factor MCM2	Cluster0002
MCM3	ENSGALG00000016676	ENSGALT00000026909	3	3:108001150-108010607:+1	minichromosome maintenance complex component 3	Cluster0002
MCM4	no Ensembl gene ID assigned	XM_424376	.	.	minichromosome maintenance complex component 4	Cluster0002
MCM5	ENSGALG00000012546	ENSGALT00000020490, ENSGALT00000054416, ENSGALT00000084159	1	1:52144221-52165309:-1	minichromosome maintenance complex component 5	Cluster0002
MCM6	ENSGALG00000012348	ENSGALT00000020174, ENSGALT00000032911, ENSGALT00000086056	7	7:30817925-30831254:-1	minichromosome maintenance complex component 6	Cluster0002
MCPH1	ENSGALG00000016332	ENSGALT00000031627, ENSGALT00000047529, ENSGALT00000086126, ENSGALT00000086332	3	3:88911018-89032445:-1	No Class	Cluster0002
MCTS1	ENSGALG00000008517	ENSGALT00000013871	4	4:16449974-16457382:-1	MCTS1, re-initiation and release factor	Cluster0002
MCUR1	ENSGALG00000012699	ENSGALT00000020734	2	2:60797078-60810923:-1	mitochondrial calcium uniporter regulator 1	Cluster0002
MED6	ENSGALG00000029743	ENSGALT00000063508, ENSGALT00000087063	5	5:27427115-27435659:+1	mediator complex subunit 6	Cluster0002
METAP1	ENSGALG00000012239	ENSGALT00000019988	4	4:60307683-60331666:+1	Methionine aminopeptidase 1	Cluster0002
MGME1	ENSGALG00000008698	ENSGALT00000014157, ENSGALT00000076330, ENSGALT00000086260, ENSGALT00000086693, ENSGALT00000087390	3	3:15468775-15476758:-1	mitochondrial genome maintenance exonuclease 1	Cluster0002
MIS12	ENSGALG00000001632	ENSGALT00000002494	19	19:3387552-3388959:-1	MIS12, kinetochore complex component	Cluster0002
MIS18A	ENSGALG00000015884	ENSGALT00000025604, ENSGALT00000063958	1	1:104878056-104881365:-1	MIS18 kinetochore protein A	Cluster0002
MIS18BP1	no Ensembl gene ID assigned	XM_004936528	.	.	MIS18 binding protein 1	Cluster0002
MKI67	no Ensembl gene ID assigned	XM_004942359, XM_004942360, XM_015289038, XM_015289039, XM_421822	.	.	marker of proliferation Ki-67	Cluster0002
MLEC	ENSGALG00000007102	ENSGALT00000011502	15	15:9239051-9248313:-1	malectin	Cluster0002
MORF4L1	no Ensembl gene ID assigned	XM_015292126, XM_015292127, XM_015292128	.	.	mortality factor 4 like 1	Cluster0002
MPHOSPH9	ENSGALG00000003419	ENSGALT00000005406, XM_004945538, XM_015275610, XM_015275612, XM_015275613, XM_015275614, XM_415120	15	15:5099849-5123800:+1	M-phase phosphoprotein 9	Cluster0002
MRPL19	no Ensembl gene ID assigned	XM_420071	.	.	mitochondrial ribosomal protein L19	Cluster0002
MRPL3	ENSGALG00000040873	ENSGALT00000059676, ENSGALT00000081484, ENSGALT00000090205	2	2:42030778-42059071:-1	mitochondrial ribosomal protein L3	Cluster0002
MRPS22	ENSGALG00000005367	ENSGALT00000008618, ENSGALT00000085116	9	9:5879429-5884415:+1	mitochondrial ribosomal protein S22	Cluster0002
MRPS31	ENSGALG00000017033	ENSGALT00000027520, ENSGALT00000070975, XM_004938739	1	1:170531403-170554284:+1	mitochondrial ribosomal protein S31	Cluster0002
MSH2	ENSGALG00000008962	ENSGALT00000014573	3	3:8658316-8685996:+1	mutS homolog 2	Cluster0002
MSH6	ENSGALG00000008957	ENSGALT00000039625, ENSGALT00000054174, XM_015278118	3	3:8773712-8784473:+1	mutS homolog 6	Cluster0002
MTBP	ENSGALG00000031524	ENSGALT00000072701, ENSGALT00000080417	2	2:137044853-137071860:+1	MDM2 binding protein	Cluster0002
MTHFD1	ENSGALG00000011797	ENSGALT00000019249	5	5:53003519-53041100:-1	methylenetetrahydrofolate dehydrogenase, cyclohydrolase and formyltetrahydrofolate synthetase 1	Cluster0002
MTHFD2	ENSGALG00000034344	ENSGALT00000048490	22	22:2886809-2893328:+1	methylenetetrahydrofolate dehydrogenase (NADP+ dependent) 2, methenyltetrahydrofolate cyclohydrolase	Cluster0002
MTPN	ENSGALG00000041619	ENSGALT00000059596	1	1:58262001-58299769:+1	Myotrophin	Cluster0002
MYBBP1A	ENSGALG00000001363	ENSGALT00000082376, XM_015295967	19	19:2859431-2878400:+1	MYB binding protein (P160) 1a	Cluster0002
MYBL1	ENSGALG00000033304	ENSGALT00000052914, ENSGALT00000066396, ENSGALT00000089677, XM_015282736, XM_015282737	2	2:115545509-115568286:-1	v-myb avian myeloblastosis viral oncogene homolog-like 1	Cluster0002
MYBL2	ENSGALG00000003503	ENSGALT00000005541, ENSGALT00000076322, ENSGALT00000088420, ENSGALT00000089385	20	20:3762945-3778150:-1	MYB proto-oncogene like 2	Cluster0002
NAF1	ENSGALG00000009496	ENSGALT00000038789, ENSGALT00000083348, XM_015285319	4	4:23475697-23491768:-1	nuclear assembly factor 1 ribonucleoprotein	Cluster0002
NAP1L1	ENSGALG00000010238	ENSGALT00000016642, ENSGALT00000048966, XM_004937577, XM_004937580	1	1:37945237-37973521:-1	nucleosome assembly protein 1-like 1	Cluster0002
NASP	no Ensembl gene ID assigned	XM_015291269, XM_015291270, XM_015291271	.	.	nuclear autoantigenic sperm protein (histone-binding)	Cluster0002
NAT10	ENSGALG00000014573	ENSGALT00000023500, ENSGALT00000073515	5	5:18493194-18514858:+1	N-acetyltransferase 10	Cluster0002
NCAPD2	ENSGALG00000039448	ENSGALT00000050425, ENSGALT00000077042, ENSGALT00000083650, ENSGALT00000089864, XM_015293345	1	1:76920908-76944751:+1	non-SMC condensin I complex, subunit D2	Cluster0002
NCAPG	ENSGALG00000014425	ENSGALT00000023302, ENSGALT00000078710, XM_015285724	4	4:76452108-76480363:-1	non-SMC condensin I complex, subunit G	Cluster0002
NCAPH	no Ensembl gene ID assigned	XM_015297458, XM_015297459	.	.	non-SMC condensin I complex, subunit H	Cluster0002
NCAPH2	no Ensembl gene ID assigned	XM_004937396, XM_004937397, XM_004937398, XM_004937399, XM_004937400, XM_004937401, XM_004937402, XM_015281051, XM_015281199, XM_015281247, XM_015281465, XM_015281559, XM_015281624, XM_423939	.	.	non-SMC condensin II complex, subunit H2	Cluster0002
NDC1	ENSGALG00000031606	ENSGALT00000049596, ENSGALT00000053165, ENSGALT00000079159, ENSGALT00000084407, ENSGALT00000087000, ENSGALT00000090137, XM_015291193, XM_015291194	8	8:25163562-25179731:-1	NDC1 transmembrane nucleoporin	Cluster0002
NDC80	ENSGALG00000014801	ENSGALT00000023897, ENSGALT00000046966, ENSGALT00000088015, ENSGALT00000088072	2	2:101458366-101477125:-1	NDC80, kinetochore complex component	Cluster0002
NDE1	ENSGALG00000032590	ENSGALT00000066175	14	14:7595438-7607561:+1	Nuclear distribution protein nudE homolog 1	Cluster0002
NDUFA10	ENSGALG00000004302	ENSGALT00000033730, XM_015289173, XM_015289174	7	7:6535126-6575704:-1	NADH dehydrogenase (ubiquinone) 1 alpha subcomplex, 10, 42kDa	Cluster0002
NDUFA5	ENSGALG00000008821	ENSGALT00000014337, ENSGALT00000087766	1	1:22307520-22312663:+1	NADH:ubiquinone oxidoreductase subunit A5	Cluster0002
NDUFS6	ENSGALG00000013191	ENSGALT00000021552, ENSGALT00000086704, XM_003640767, XM_015282335	2	2:86261324-86266277:+1	NADH dehydrogenase (ubiquinone) Fe-S protein 6, 13kDa (NADH-coenzyme Q reductase)	Cluster0002
NEDD1	ENSGALG00000031699	ENSGALT00000048049, XM_015283818, XM_015283822, XM_015283826, XM_015283828, XM_015283836	1	1:46033709-46057310:+1	neural precursor cell expressed, developmentally down-regulated 1	Cluster0002
NEK2	ENSGALG00000009854	ENSGALT00000016017, ENSGALT00000089839	3	3:22192768-22199443:+1	NIMA related kinase 2	Cluster0002
NISCH	ENSGALG00000043825	ENSGALT00000075547, XM_004944379, XM_015292751, XM_015292752, XM_015292753	12	12:595210-628769:+1	nischarin	Cluster0002
NOC2L	ENSGALG00000002222	ENSGALT00000003479	21	21:2877635-2910779:+1	nucleolar complex protein 2 homolog	Cluster0002
NUCKS1	ENSGALG00000000708	ENSGALT00000001004	26	26:2263742-2277078:-1	nuclear casein kinase and cyclin dependent kinase substrate 1	Cluster0002
NUDCD2	ENSGALG00000001726	ENSGALT00000002649	13	13:6730840-6735374:+1	NudC domain containing 2	Cluster0002
NUF2	ENSGALG00000003438	ENSGALT00000039783, ENSGALT00000088254	8	8:5469840-5481533:-1	NUF2, NDC80 kinetochore complex component	Cluster0002
NUP107	ENSGALG00000009934	ENSGALT00000016152, XM_004937562, XM_015276278	1	1:35250853-35276198:+1	nucleoporin 107kDa	Cluster0002
NUP160	no Ensembl gene ID assigned	XM_015286288, XM_015286289	.	.	nucleoporin 160kDa	Cluster0002
NUP205	no Ensembl gene ID assigned	XM_416176	.	.	nucleoporin 205kDa	Cluster0002
NUP37	ENSGALG00000012759	ENSGALT00000020821, ENSGALT00000046838, ENSGALT00000075720	1	1:55472091-55496235:+1	nucleoporin 37	Cluster0002
NUP43	ENSGALG00000012387	ENSGALT00000020225, ENSGALT00000086448	3	3:48354607-48363660:-1	nucleoporin 43	Cluster0002
NUP58	ENSGALG00000017111	ENSGALT00000027647, ENSGALT00000067696, XM_015278003, XM_015278007, XM_015278013	1	1:177067382-177104586:-1	nucleoporin 58kDa	Cluster0002
NUSAP1	ENSGALG00000008584	ENSGALT00000013978	5	5:24567612-24581521:+1	nucleolar and spindle associated protein 1	Cluster0002
NUTF2	ENSGALG00000001602	ENSGALT00000002429, ENSGALT00000047583, ENSGALT00000068158, ENSGALT00000076906, ENSGALT00000082115, ENSGALT00000088431	11	11:949338-971783:+1	nuclear transport factor 2	Cluster0002
ODF2	ENSGALG00000004767	ENSGALT00000007603, ENSGALT00000073394, XM_015279489, XM_015279490	17	17:5648047-5666048:+1	outer dense fiber of sperm tails 2	Cluster0002
OIP5	ENSGALG00000008579	ENSGALT00000038321	5	5:24564380-24567293:-1	Opa interacting protein 5	Cluster0002
ORC1	ENSGALG00000010623	ENSGALT00000017286	8	8:24455444-24470668:-1	origin recognition complex subunit 1	Cluster0002
ORC4	ENSGALG00000012448	ENSGALT00000020350, ENSGALT00000069046, ENSGALT00000072813, ENSGALT00000083398, ENSGALT00000086416, ENSGALT00000088634, ENSGALT00000088798	7	7:34746169-34759741:-1	origin recognition complex subunit 4	Cluster0002
ORC5	ENSGALG00000008175	ENSGALT00000013290, XM_015275723, XM_015275724, XM_015275725	1	1:13347695-13416575:-1	origin recognition complex, subunit 5	Cluster0002
OTUD6B	ENSGALG00000041337	ENSGALT00000061824	2	2:125323416-125332251:+1	OTU domain-containing protein 6B	Cluster0002
PA2G4	no Ensembl gene ID assigned	XM_015300308	.	.	proliferation-associated 2G4, 38kDa	Cluster0002
PATL2	ENSGALG00000002167	ENSGALT00000003397, ENSGALT00000054937, ENSGALT00000081780, XM_015279082	10	10:1248940-1255264:-1	protein associated with topoisomerase II homolog 2 (yeast)	Cluster0002
PBK	ENSGALG00000016582	ENSGALT00000026767, ENSGALT00000064649, ENSGALT00000083247, ENSGALT00000089072, ENSGALT00000089427	3	3:105596200-105604540:+1	PDZ binding kinase	Cluster0002
PCMT1	ENSGALG00000012388	ENSGALT00000037591, ENSGALT00000046475, ENSGALT00000057142, ENSGALT00000084737, ENSGALT00000085706, XM_015284117	3	3:48368300-48402624:+1	protein-L-isoaspartate (D-aspartate) O-methyltransferase	Cluster0002
PCNA	ENSGALG00000029292	ENSGALT00000050211, ENSGALT00000050446, ENSGALT00000083492, ENSGALT00000085735	22	22:342048-345143:+1	Proliferating cell nuclear antigen	Cluster0002
PDCD2	ENSGALG00000011169	ENSGALT00000018210, ENSGALT00000084702	3	3:40839300-40843122:+1	programmed cell death 2	Cluster0002
PDDC1	ENSGALG00000035676	ENSGALT00000071261, ENSGALT00000083888, ENSGALT00000085310, ENSGALT00000087735, ENSGALT00000087945, ENSGALT00000088153	5	5:426456-436264:+1	Parkinson disease 7 domain-containing protein 1 isoform 2	Cluster0002
PDSS1	ENSGALG00000007559	ENSGALT00000012224, XM_015282055, XM_015282056	2	2:16097994-16120120:-1	prenyl (decaprenyl) diphosphate synthase, subunit 1	Cluster0002
PDZD11	ENSGALG00000004198	ENSGALT00000040650, ENSGALT00000072126	4	4:1279956-1283267:-1	PDZ domain containing 11	Cluster0002
PHF19	ENSGALG00000001595	ENSGALT00000002421, ENSGALT00000047545, XM_015279816, XM_015279817, XM_015279818	17	17:8774163-8779074:-1	PHD finger protein 19	Cluster0002
PHF5A	ENSGALG00000011953	ENSGALT00000019497	1	1:49663357-49669387:+1	PHD finger protein 5A	Cluster0002
PHF6	ENSGALG00000006094	ENSGALT00000009833, XM_004940662, XM_420223	4	4:4024036-4039932:+1	PHD finger protein 6	Cluster0002
PLK1	ENSGALG00000006110	ENSGALT00000009864, ENSGALT00000083417, ENSGALT00000085798, ENSGALT00000086918	14	14:6936437-6941976:+1	polo like kinase 1	Cluster0002
PLK4	ENSGALG00000010195	ENSGALT00000016572, ENSGALT00000051364, XM_015276632	4	4:34604394-34618545:+1	polo-like kinase 4	Cluster0002
PMCH	ENSGALG00000012757	ENSGALT00000020819	1	1:55426369-55427757:+1	pro-melanin concentrating hormone	Cluster0002
PNPT1	ENSGALG00000043545	ENSGALT00000052674	3	3:209588-225952:-1	polyribonucleotide nucleotidyltransferase 1	Cluster0002
PNRC2	ENSGALG00000004122	ENSGALT00000006564, ENSGALT00000052519, ENSGALT00000084270	23	23:5625579-5629689:+1	proline rich nuclear receptor coactivator 2	Cluster0002
POLA1	ENSGALG00000016312	ENSGALT00000026316, XM_015302675	1	1:117847142-118037119:-1	polymerase (DNA directed), alpha 1, catalytic subunit	Cluster0002
POLE	no Ensembl gene ID assigned	XM_001233984	.	.	polymerase (DNA directed), epsilon, catalytic subunit	Cluster0002
POLQ	ENSGALG00000014924	ENSGALT00000024072, XM_416549	1	1:79422423-79478850:+1	polymerase (DNA directed), theta	Cluster0002
PPAT	ENSGALG00000013728	ENSGALT00000022312, ENSGALT00000063759	4	4:65154141-65196570:+1	phosphoribosyl pyrophosphate amidotransferase	Cluster0002
PPID	ENSGALG00000009451	ENSGALT00000015382, ENSGALT00000066933, ENSGALT00000072797	4	4:22092473-22103048:-1	peptidylprolyl isomerase D	Cluster0002
PRC1	ENSGALG00000012836	ENSGALT00000020937, ENSGALT00000050730	10	10:20095499-20102222:+1	protein regulator of cytokinesis 1	Cluster0002
PRDX1	ENSGALG00000010243	ENSGALT00000016648, ENSGALT00000062686, ENSGALT00000086986	8	8:21219080-21225390:-1	peroxiredoxin 1	Cluster0002
PRIM2	ENSGALG00000016278	ENSGALT00000026244, ENSGALT00000062913, ENSGALT00000085918	3	3:86965136-87048983:-1	primase (DNA) subunit 2	Cluster0002
PRIMPOL	ENSGALG00000010636	ENSGALT00000038264, XM_015276230, XM_015276231	4	4:39762374-39778389:-1	primase and polymerase (DNA-directed)	Cluster0002
PRMT3	ENSGALG00000003958	ENSGALT00000006309, XM_015286189, XM_015286190, XM_015286191, XM_015286192	5	5:2086559-2141355:+1	protein arginine methyltransferase 3	Cluster0002
PSMA3	ENSGALG00000012039	ENSGALT00000019655, ENSGALT00000061200, ENSGALT00000083693	5	5:55405952-55414520:-1	proteasome subunit alpha 3	Cluster0002
PSMA4	ENSGALG00000003046	ENSGALT00000004816	10	10:3585431-3590548:-1	proteasome subunit alpha 4	Cluster0002
PSMA7	ENSGALG00000030411	ENSGALT00000076922, ENSGALT00000083189, ENSGALT00000085007, ENSGALT00000085305	20	20:7927180-7933079:-1	proteasome subunit alpha 7	Cluster0002
PSMB1	ENSGALG00000011174	ENSGALT00000018217, ENSGALT00000046684, ENSGALT00000085902	3	3:40855380-40861386:+1	proteasome subunit beta 1	Cluster0002
PSMC3IP	ENSGALG00000019741	ENSGALT00000031350, ENSGALT00000046721, ENSGALT00000082948, ENSGALT00000083508, ENSGALT00000084345, ENSGALT00000089657	27	27:5394153-5396864:-1	PSMC3 interacting protein	Cluster0002
PSMD1	ENSGALG00000007664	ENSGALT00000012419, ENSGALT00000058494, ENSGALT00000070226, ENSGALT00000072981	9	9:15184041-15245491:+1	proteasome 26S subunit, non-ATPase 1	Cluster0002
PSMD12	ENSGALG00000026225	ENSGALT00000045765, ENSGALT00000084695, ENSGALT00000085881	18	18:7207510-7215519:+1	proteasome 26S subunit, non-ATPase 12	Cluster0002
PSMD3	ENSGALG00000033162	ENSGALT00000061322, ENSGALT00000073158, ENSGALT00000084162, ENSGALT00000084593, ENSGALT00000087738	27	27:4729921-4735633:+1	proteasome 26S subunit, non-ATPase 3	Cluster0002
PSMD6	ENSGALG00000007315	ENSGALT00000011836	12	12:13636608-13642981:-1	proteasome 26S subunit, non-ATPase 6	Cluster0002
PTGES3	ENSGALG00000036837	ENSGALT00000051272	33	33:1622780-1630086:+1	prostaglandin E synthase 3	Cluster0002
RAB27A	ENSGALG00000004435	ENSGALT00000007059, ENSGALT00000060103, ENSGALT00000062010	10	10:7968909-7999976:+1	RAB27A, member RAS oncogene family	Cluster0002
RACGAP1	ENSGALG00000033231	ENSGALT00000078946, ENSGALT00000089406	33	33:341448-349070:+1	Rac GTPase activating protein 1	Cluster0002
RAD18	ENSGALG00000008368	ENSGALT00000013623, ENSGALT00000048061, ENSGALT00000075830, ENSGALT00000087724, XM_015293122	12	12:19335198-19369470:-1	RAD18 E3 ubiquitin protein ligase	Cluster0002
RAD21	ENSGALG00000029523	ENSGALT00000054867	2	2:135623585-135647511:-1	RAD21 cohesin complex component	Cluster0002
RAD51	no Ensembl gene ID assigned	XM_015286146, XM_015286147	.	.	RAD51 recombinase	Cluster0002
RAD54L	ENSGALG00000010356	ENSGALT00000038354	8	8:21640975-21659506:+1	DNA repair and recombination protein RAD54-like	Cluster0002
RAN	ENSGALG00000002569	ENSGALT00000004055, ENSGALT00000055724, ENSGALT00000063787, ENSGALT00000084972, ENSGALT00000089271	15	15:3200454-3205623:-1	RAN, member RAS oncogene family	Cluster0002
RBBP4	ENSGALG00000003522	ENSGALT00000005575, XM_015297601	23	23:5242578-5249616:+1	retinoblastoma binding protein 4	Cluster0002
RBL1	ENSGALG00000001332	ENSGALT00000002032, ENSGALT00000083499, ENSGALT00000084131, ENSGALT00000084777, XM_417312	20	20:663124-682263:-1	retinoblastoma-like 1 (p107)	Cluster0002
RFC2	ENSGALG00000029449	ENSGALT00000047466, ENSGALT00000049109, ENSGALT00000067233, ENSGALT00000086217, ENSGALT00000088404	19	19:2823486-2829770:+1	Replication factor C subunit 2	Cluster0002
RFC3	ENSGALG00000017064	ENSGALT00000027564, XM_015277830	1	1:173886194-173899986:-1	replication factor C (activator 1) 3, 38kDa	Cluster0002
RFC4	ENSGALG00000008703	ENSGALT00000014162, ENSGALT00000084624, ENSGALT00000088052	9	9:16254598-16265518:-1	replication factor C subunit 4	Cluster0002
RFC5	ENSGALG00000026517	ENSGALT00000044751, ENSGALT00000062193, ENSGALT00000084935, ENSGALT00000087863	15	15:11273928-11335110:-1	replication factor C subunit 5	Cluster0002
RIF1	ENSGALG00000012484	ENSGALT00000037786, ENSGALT00000053511, ENSGALT00000070525	7	7:35331804-35359923:+1	replication timing regulatory factor 1	Cluster0002
RP11-292K15.2	no Ensembl gene ID assigned	XM_015281451, XM_015281452, XM_015281453	.	.	cytochrome c, somatic	Cluster0002
RPA1	ENSGALG00000003072	ENSGALT00000004849	19	19:5421017-5442516:+1	replication protein A1	Cluster0002
RPA3	ENSGALG00000010700	ENSGALT00000017404, ENSGALT00000083245	2	2:24819084-24822366:-1	replication protein A3	Cluster0002
RPS2	ENSGALG00000005490	ENSGALT00000008816, ENSGALT00000083833, ENSGALT00000085492, ENSGALT00000089402, ENSGALT00000089944	14	14:6179190-6181856:-1	ribosomal protein S2	Cluster0002
RPSA	ENSGALG00000035079	ENSGALT00000048858, ENSGALT00000078535, ENSGALT00000082200, ENSGALT00000086900, ENSGALT00000088085, ENSGALT00000088221, ENSGALT00000088336, ENSGALT00000089494, ENSGALT00000089833, ENSGALT00000090042	2	2:44510182-44515049:-1	40S ribosomal protein SA	Cluster0002
RRM1	ENSGALG00000017350	ENSGALT00000028034, ENSGALT00000087399	1	1:194676693-194694707:-1	ribonucleotide reductase catalytic subunit M1	Cluster0002
RRM2	ENSGALG00000016442	ENSGALT00000026525, ENSGALT00000088818	3	3:96931859-96936929:+1	ribonucleotide reductase regulatory subunit M2	Cluster0002
RTKN2	ENSGALG00000002980	ENSGALT00000004715, ENSGALT00000055868, ENSGALT00000075752, ENSGALT00000082674, XM_015288119	6	6:8157125-8275706:+1	rhotekin 2	Cluster0002
RUVBL1	ENSGALG00000005931	ENSGALT00000009542, ENSGALT00000085723	12	12:9519363-9537077:+1	RuvB like AAA ATPase 1	Cluster0002
RWDD4	ENSGALG00000010658	ENSGALT00000017342, XM_001231978, XM_015276548	4	4:40056640-40065728:+1	RWD domain containing 4	Cluster0002
SAP30	ENSGALG00000036252	ENSGALT00000066202	4	4:43596548-43602516:+1	Sin3A associated protein 30	Cluster0002
SASS6	ENSGALG00000005302	ENSGALT00000008503, XM_015290613, XM_015290614, XM_015290615, XM_015290616	8	8:11922463-11934893:+1	spindle assembly 6 homolog (C. elegans)	Cluster0002
SEC11A	ENSGALG00000037553	ENSGALT00000047348, ENSGALT00000083120	10	10:927090-936283:+1	SEC11 homolog A, signal peptidase complex subunit	Cluster0002
SEPHS1	ENSGALG00000014575	ENSGALT00000023502	1	1:6753307-6777163:-1	selenophosphate synthetase 1	Cluster0002
SERAC1	ENSGALG00000013732	ENSGALT00000022317, XM_015284217, XM_015284218, XM_015284220, XM_015284221	3	3:52004334-52023447:-1	serine active site containing 1	Cluster0002
SFR1	ENSGALG00000008383	ENSGALT00000013657, ENSGALT00000050068	6	6:24194194-24197694:+1	Swi5-dependent recombination DNA repair protein 1 homolog	Cluster0002
SGOL1	no Ensembl gene ID assigned	XM_015281492	.	.	shugoshin-like 1 (S. pombe)	Cluster0002
SHCBP1	ENSGALG00000004444	ENSGALT00000007069, XM_003641935	11	11:7987726-8002145:+1	SHC SH2-domain binding protein 1	Cluster0002
SHMT1	ENSGALG00000005046	ENSGALT00000008093, ENSGALT00000051752, ENSGALT00000057688, ENSGALT00000064005, ENSGALT00000075059, ENSGALT00000076768, ENSGALT00000076929, XM_414824	14	14:5132126-5136038:-1	serine hydroxymethyltransferase 1 (soluble)	Cluster0002
SKA3	ENSGALG00000017128	ENSGALT00000036444, ENSGALT00000078792, ENSGALT00000089023, XM_015279233	1	1:178626443-178635923:+1	spindle and kinetochore associated complex subunit 3	Cluster0002
SLBP	ENSGALG00000015712	ENSGALT00000025338, ENSGALT00000058488	4	4:84514573-84521325:+1	stem-loop binding protein	Cluster0002
SLC16A10	ENSGALG00000015040	ENSGALT00000024256	3	3:66378173-66439331:-1	solute carrier family 16 member 10	Cluster0002
SLC25A38	ENSGALG00000041275	ENSGALT00000054863, XM_418818	2	2:44525194-44530446:-1	solute carrier family 25, member 38	Cluster0002
SMARCA5	ENSGALG00000009913	ENSGALT00000016121, ENSGALT00000038610, XM_004940953	4	4:30830193-30853810:+1	SWI/SNF related, matrix associated, actin dependent regulator of chromatin, subfamily a, member 5	Cluster0002
SMC4	ENSGALG00000009553	ENSGALT00000032997, ENSGALT00000059792, XM_015291634, XM_015291635	9	9:22249790-22281434:-1	structural maintenance of chromosomes 4	Cluster0002
SNRNP40	ENSGALG00000000615	ENSGALT00000041219, ENSGALT00000083340	23	23:568349-579100:-1	small nuclear ribonucleoprotein U5 subunit 40	Cluster0002
SNRPB	ENSGALG00000035421	ENSGALT00000063653, ENSGALT00000085705	20	20:10952507-10955311:+1	Small nuclear ribonucleoprotein-associated protein B	Cluster0002
SNRPD1	ENSGALG00000041334	ENSGALT00000048468, ENSGALT00000074489	2	2:42981988-42986891:-1	small nuclear ribonucleoprotein D1 polypeptide	Cluster0002
SPAG5	no Ensembl gene ID assigned	XM_015296077	.	.	sperm associated antigen 5	Cluster0002
SPC25	ENSGALG00000010900	ENSGALT00000017724, ENSGALT00000089863	7	7:19023492-19027011:+1	SPC25, NDC80 kinetochore complex component	Cluster0002
SPDL1	ENSGALG00000001942	ENSGALT00000003005	13	13:4125933-4144612:-1	spindle apparatus coiled-coil protein 1	Cluster0002
SRSF3	ENSGALG00000000533	ENSGALT00000000735, ENSGALT00000044272	26	26:1573430-1579366:+1	serine and arginine rich splicing factor 3	Cluster0002
STIL	ENSGALG00000010478	ENSGALT00000017063, XM_422457	8	8:21991222-22008702:-1	SCL/TAL1 interrupting locus	Cluster0002
STMN1	no Ensembl gene ID assigned	XM_015297603, XM_015297604, XM_015297605, XM_015297606	.	.	stathmin 1	Cluster0002
SUCLG2	ENSGALG00000007652	ENSGALT00000012394, ENSGALT00000089329	12	12:14765179-14867145:-1	succinate-CoA ligase GDP-forming beta subunit	Cluster0002
SUV39H1	ENSGALG00000031839	ENSGALT00000071430	AADN04001032.1	AADN04001032.1:8645-12768:-1	suppressor of variegation 3-9 homolog 1	Cluster0002
TACC3	ENSGALG00000015709	ENSGALT00000025333, ENSGALT00000082071, XM_015285902, XM_015285903, XM_015285904, XM_015285905	4	4:84469256-84488069:-1	transforming, acidic coiled-coil containing protein 3	Cluster0002
TBC1D7	ENSGALG00000012731	ENSGALT00000020779, ENSGALT00000047891, ENSGALT00000072613, ENSGALT00000081314, ENSGALT00000085951, ENSGALT00000087409, ENSGALT00000088099	2	2:62416160-62431263:+1	TBC1 domain family member 7	Cluster0002
TBC1D9	ENSGALG00000009855	ENSGALT00000016022, ENSGALT00000068107, XM_015276687, XM_015276688	4	4:29945818-29988757:-1	TBC1 domain family, member 9 (with GRAM domain)	Cluster0002
TEKT1	ENSGALG00000006064	ENSGALT00000009782, XM_004946828, XM_415931	19	19:9922277-9928544:-1	tektin 1	Cluster0002
TERF1	ENSGALG00000037453	ENSGALT00000046248, ENSGALT00000065071	2	2:118052590-118075361:+1	telomeric repeat binding factor 1	Cluster0002
TFDP1	ENSGALG00000016823	ENSGALT00000027160, XM_004938530, XM_015277902, XM_015277903	1	1:137305540-137345808:-1	transcription factor Dp-1	Cluster0002
THYN1	no Ensembl gene ID assigned	XM_015297937, XM_015297938	.	.	thymocyte nuclear protein 1	Cluster0002
TICRR	ENSGALG00000006631	ENSGALT00000010711	10	10:12837819-12854365:-1	TOPBP1 interacting checkpoint and replication regulator	Cluster0002
TK1	ENSGALG00000007191	ENSGALT00000011644, ENSGALT00000056937, ENSGALT00000071364, ENSGALT00000082171, ENSGALT00000089868	18	18:9953831-9956590:+1	thymidine kinase 1	Cluster0002
TMEM126A	no Ensembl gene ID assigned	XM_015280802	.	.	transmembrane protein 126A	Cluster0002
TNPO2	ENSGALG00000037527	ENSGALT00000065240, XM_015302705	AADN04003444.1	AADN04003444.1:6239-16936:+1	transportin 2	Cluster0002
TOP2A	ENSGALG00000003922	ENSGALT00000040062, ENSGALT00000053578, ENSGALT00000056361, ENSGALT00000076167	27	27:4838538-4857184:-1	topoisomerase (DNA) II alpha	Cluster0002
TOPBP1	ENSGALG00000034461	ENSGALT00000075485, ENSGALT00000080851, XM_015281749, XM_015281750	2	2:42796996-42828794:-1	topoisomerase (DNA) II binding protein 1	Cluster0002
TPX2	ENSGALG00000006267	ENSGALT00000010129, ENSGALT00000084713, ENSGALT00000088315	20	20:10235385-10247594:+1	TPX2, microtubule nucleation factor	Cluster0002
TRAIP	ENSGALG00000002908	ENSGALT00000004580, ENSGALT00000044729, ENSGALT00000076163, ENSGALT00000081625, ENSGALT00000086242, ENSGALT00000087004, ENSGALT00000088766, XM_015292820	12	12:2527220-2545564:-1	TRAF interacting protein	Cluster0002
TRIM59	ENSGALG00000023571	ENSGALT00000039192, ENSGALT00000078299	9	9:22240453-22247776:+1	tripartite motif containing 59	Cluster0002
TRIP13	ENSGALG00000033834	ENSGALT00000061383, ENSGALT00000084243, ENSGALT00000090074	2	2:55710333-55725601:-1	Pachytene checkpoint protein 2 homolog	Cluster0002
TRMT11	ENSGALG00000014831	ENSGALT00000023941	3	3:59896465-59922887:-1	tRNA methyltransferase 11 homolog	Cluster0002
TSSC1	ENSGALG00000016385	ENSGALT00000026430	3	3:93955312-94020033:-1	tumor suppressing subtransferable candidate 1	Cluster0002
TSSC4	ENSGALG00000006530	ENSGALT00000010554	5	5:13613221-13617592:-1	tumor suppressing subtransferable candidate 4	Cluster0002
TTF2	ENSGALG00000015249	ENSGALT00000036922	1	1:84135950-84154902:+1	transcription termination factor 2	Cluster0002
TTK	ENSGALG00000015874	ENSGALT00000025589	3	3:79481228-79509308:-1	TTK protein kinase	Cluster0002
TUBA1A	ENSGALG00000037953	ENSGALT00000050719, ENSGALT00000055441, ENSGALT00000056511, ENSGALT00000059475, ENSGALT00000063440, ENSGALT00000080486, ENSGALT00000085368	33	33:581115-591468:-1	tubulin alpha 1a	Cluster0002
TUBB	ENSGALG00000008586	ENSGALT00000013980, ENSGALT00000083230, ENSGALT00000083258, ENSGALT00000085503, ENSGALT00000085703	17	17:2368202-2370299:-1	tubulin beta-7 chain	Cluster0002
TUBB2A	no Ensembl gene ID assigned	XM_001231209	.	.	tubulin, beta 2A class IIa	Cluster0002
TYMS	ENSGALG00000014897	ENSGALT00000024028, ENSGALT00000088957	2	2:102228681-102237411:-1	thymidylate synthetase	Cluster0002
UBE2C	ENSGALG00000026380	ENSGALT00000043007, ENSGALT00000083930	20	20:10709438-10710435:+1	ubiquitin conjugating enzyme E2 C	Cluster0002
UBE2K	ENSGALG00000014290	ENSGALT00000023108, ENSGALT00000086806	4	4:69590726-69626350:-1	ubiquitin conjugating enzyme E2 K	Cluster0002
UBE2S	ENSGALG00000036827	ENSGALT00000072700	AADN04010802.1	AADN04010802.1:1717-5406:-1	ubiquitin conjugating enzyme E2 S	Cluster0002
UBE2T	ENSGALG00000000102	ENSGALT00000000141, ENSGALT00000063439, XM_015298812, XM_419230	26	26:1089611-1092699:+1	ubiquitin-conjugating enzyme E2T (putative)	Cluster0002
UCHL5	ENSGALG00000002524	ENSGALT00000003977, ENSGALT00000069385, ENSGALT00000087567, ENSGALT00000089728	8	8:3519710-3532436:+1	ubiquitin C-terminal hydrolase L5	Cluster0002
UHRF1	ENSGALG00000034271	ENSGALT00000062472, XM_015300187	28	28:4846978-4859149:-1	ubiquitin-like with PHD and ring finger domains 1	Cluster0002
UMAD1	ENSGALG00000023189	ENSGALT00000037997, XM_015281905	2	2:24822500-24890902:+1	UBAP1-MVB12-associated (UMA) domain containing 1	Cluster0002
USP1	ENSGALG00000010957	ENSGALT00000017833, ENSGALT00000061165	8	8:27576542-27587094:+1	ubiquitin specific peptidase 1	Cluster0002
USP14	ENSGALG00000014920	ENSGALT00000024064	2	2:102446225-102462985:-1	ubiquitin specific peptidase 14	Cluster0002
VIM	ENSGALG00000008677	ENSGALT00000014123, ENSGALT00000079037, ENSGALT00000083582, ENSGALT00000084899, ENSGALT00000084988, ENSGALT00000086205, ENSGALT00000087655, ENSGALT00000089288, ENSGALT00000089807, ENSGALT00000090185	2	2:19823100-19830837:-1	vimentin	Cluster0002
WDR77	ENSGALG00000040864	ENSGALT00000053742	26	26:3211486-3215691:-1	WD repeat domain 77	Cluster0002
WEE1	ENSGALG00000005769	ENSGALT00000009266, ENSGALT00000044761, ENSGALT00000087610, XM_015286386, XM_015286387	5	5:9313714-9322206:-1	WEE1 G2 checkpoint kinase	Cluster0002
YBX1	ENSGALG00000004848	ENSGALT00000007741, ENSGALT00000039197, ENSGALT00000060180, ENSGALT00000076455, ENSGALT00000083885, ENSGALT00000084638, ENSGALT00000084831, ENSGALT00000085514, ENSGALT00000088284	21	21:6406970-6414976:-1	nuclease-sensitive element-binding protein 1	Cluster0002
ZBTB8OS	ENSGALG00000003517	ENSGALT00000005560, ENSGALT00000083550, XM_015297862	23	23:5237760-5242320:-1	zinc finger and BTB domain containing 8 opposite strand	Cluster0002
ZDHHC13	ENSGALG00000004085	ENSGALT00000006498, ENSGALT00000059241, ENSGALT00000060196, XM_015286194	5	5:1641509-1654786:+1	zinc finger, DHHC-type containing 13	Cluster0002
ZNF385B	ENSGALG00000009012	ENSGALT00000038802	7	7:14980081-15028066:+1	zinc finger protein 385B	Cluster0002
ABCA1	ENSGALG00000015433	ENSGALT00000024891	Z	Z:54725868-54817218:-1	ATP binding cassette subfamily A member 1	Cluster0003
ABCA5	ENSGALG00000004333	ENSGALT00000006907, ENSGALT00000052413, XM_015279942, XM_015279943	18	18:8021312-8048227:-1	ATP-binding cassette, sub-family A (ABC1), member 5	Cluster0003
ABCC1	ENSGALG00000006646	ENSGALT00000010749, ENSGALT00000063283, ENSGALT00000067255, ENSGALT00000074491	14	14:7680839-7728571:+1	ATP binding cassette subfamily C member 1	Cluster0003
ABCC4	ENSGALG00000016896	ENSGALT00000027309, ENSGALT00000085249, XM_015274498	1	1:146127088-146275409:+1	ATP-binding cassette, sub-family C (CFTR/MRP), member 4	Cluster0003
ABCD3	ENSGALG00000005647	ENSGALT00000009059	8	8:13570708-13597078:-1	ATP binding cassette subfamily D member 3	Cluster0003
ABHD10	ENSGALG00000015378	ENSGALT00000024813, ENSGALT00000072709, XM_416633	1	1:88560955-88564092:+1	abhydrolase domain containing 10	Cluster0003
ABHD2	ENSGALG00000006689	ENSGALT00000010812	10	10:12988140-13012103:-1	abhydrolase domain containing 2	Cluster0003
ADCY7	ENSGALG00000003837	ENSGALT00000006090, XM_015292407	11	11:6648795-6702833:-1	adenylate cyclase 7	Cluster0003
AFF4	ENSGALG00000030147	ENSGALT00000049448, ENSGALT00000057164, XM_004945032, XM_004945033, XM_015294064	13	13:17170799-17202684:-1	AF4/FMR2 family, member 4	Cluster0003
AGO3	ENSGALG00000043711	ENSGALT00000050979, ENSGALT00000065698, ENSGALT00000084489, ENSGALT00000088799	23	23:4174718-4196516:-1	argonaute 3, RISC catalytic component	Cluster0003
AKAP11	ENSGALG00000022739	ENSGALT00000036494, ENSGALT00000050084, ENSGALT00000067585, XM_004938673, XM_004938676	1	1:166395611-166427361:+1	A kinase (PRKA) anchor protein 11	Cluster0003
AKAP13	no Ensembl gene ID assigned	XM_015292052, XM_015292053, XM_015292054, XM_015292055, XM_015292056, XM_015292057, XM_015292058, XM_015292059, XM_015292060, XM_015292061	.	.	A kinase (PRKA) anchor protein 13	Cluster0003
AMMECR1	ENSGALG00000008074	ENSGALT00000013107, XM_015278601, XM_015278602	4	4:13672485-13738312:+1	Alport syndrome, mental retardation, midface hypoplasia and elliptocytosis chromosomal region gene 1	Cluster0003
ANKFY1	ENSGALG00000001467	ENSGALT00000002223, XM_015295971, XM_415742	19	19:3146816-3171826:+1	ankyrin repeat and FYVE domain containing 1	Cluster0003
ANKRD44	ENSGALG00000007996	ENSGALT00000012982, XM_015289400, XM_015289401, XM_015289402, XM_015289403, XM_015289404, XM_015289405, XM_015289406, XM_015289407	7	7:10074592-10185212:-1	ankyrin repeat domain 44	Cluster0003
ANKRD50	ENSGALG00000011831	ENSGALT00000019307	4	4:53218480-53254834:+1	ankyrin repeat domain 50	Cluster0003
ANO5	ENSGALG00000003748	ENSGALT00000005949, ENSGALT00000058404, ENSGALT00000060811, ENSGALT00000076216, ENSGALT00000076888, XM_015286182, XM_015286183, XM_015286185, XM_015286187	5	5:2699425-2749644:+1	anoctamin 5	Cluster0003
AP4E1	no Ensembl gene ID assigned	XM_015291933	.	.	adaptor-related protein complex 4, epsilon 1 subunit	Cluster0003
ARFGEF2	ENSGALG00000004663	ENSGALT00000007428	20	20:6557911-6589620:+1	ADP ribosylation factor guanine nucleotide exchange factor 2	Cluster0003
ARHGAP21	ENSGALG00000007721	ENSGALT00000012520, XM_015281379, XM_015281380, XM_015281381, XM_015281382	2	2:16798393-16935393:+1	Rho GTPase activating protein 21	Cluster0003
ARHGAP31	ENSGALG00000015077	ENSGALT00000024321	1	1:80711561-80764144:+1	Rho GTPase activating protein 31	Cluster0003
ARHGAP42	ENSGALG00000017196	ENSGALT00000027794	1	1:183296518-183451526:-1	Rho GTPase activating protein 42	Cluster0003
ASXL2	ENSGALG00000016531	ENSGALT00000026678, XM_015285098, XM_015285099, XM_015285100	3	3:105234656-105318244:-1	additional sex combs like transcriptional regulator 2	Cluster0003
ATAD2B	ENSGALG00000037872	ENSGALT00000047313, ENSGALT00000069055, XM_015285046, XM_015285047, XM_015285049, XM_419982	3	3:104447300-104516627:-1	ATPase family, AAA domain containing 2B	Cluster0003
ATG2B	ENSGALG00000042088	ENSGALT00000066952, ENSGALT00000069882, XM_015287777	5	5:46490362-46531868:-1	autophagy related 2B	Cluster0003
ATM	ENSGALG00000017159	ENSGALT00000027713, XM_015277571, XM_015277574	1	1:180285849-180345559:-1	ATM serine/threonine kinase	Cluster0003
ATMIN	ENSGALG00000040475	ENSGALT00000051800	11	11:15596767-15605827:+1	ATM interactor	Cluster0003
ATP13A3	ENSGALG00000007075	ENSGALT00000011460, ENSGALT00000066902	9	9:12873044-12920564:+1	ATPase 13A3	Cluster0003
ATP7A	ENSGALG00000007902	ENSGALT00000012828	4	4:12963772-12981841:+1	ATPase copper transporting alpha	Cluster0003
ATP8A1	ENSGALG00000014236	ENSGALT00000023022, XM_004936074, XM_015285473, XM_015285474, XM_015285475, XM_015285476, XM_420729	4	4:68573329-68662442:+1	ATPase, aminophospholipid transporter (APLT), class I, type 8A, member 1	Cluster0003
ATP9B	no Ensembl gene ID assigned	XM_003640746	.	.	ATPase, class II, type 9B	Cluster0003
ATRX	ENSGALG00000007843	ENSGALT00000012737, ENSGALT00000056853, XM_015278592, XM_015278593, XM_015278594	4	4:12860852-12935606:-1	alpha thalassemia/mental retardation syndrome X-linked	Cluster0003
ATXN7	ENSGALG00000007302	ENSGALT00000036231, ENSGALT00000049861, ENSGALT00000056400, ENSGALT00000066097, ENSGALT00000067942, XM_004944660	12	12:13569844-13629851:+1	ataxin 7	Cluster0003
BAZ2B	ENSGALG00000012579	ENSGALT00000020542, ENSGALT00000063723, ENSGALT00000067516, ENSGALT00000078003, XM_015290136, XM_015290137, XM_015290138, XM_015290140, XM_015290141, XM_015290142, XM_015290143, XM_015290144, XM_015290145, XM_015290147, XM_015290148	7	7:36743535-36851144:-1	bromodomain adjacent to zinc finger domain, 2B	Cluster0003
BBX	ENSGALG00000015353	ENSGALT00000024777, XM_004938282, XM_015297328, XM_015297332, XM_015297340, XM_015297349, XM_015297353, XM_015297357, XM_015297365, XM_015297371, XM_015297377, XM_015297382, XM_015297392, XM_015297403	1	1:87305099-87349328:+1	bobby sox homolog (Drosophila)	Cluster0003
BCAT1	ENSGALG00000013177	ENSGALT00000021521, XM_416424	1	1:65432216-65472333:+1	branched chain amino-acid transaminase 1, cytosolic	Cluster0003
BIN1	ENSGALG00000011541	ENSGALT00000018820, XM_015289802, XM_015289803, XM_015289804, XM_015289805, XM_015289806, XM_015289807, XM_015289808, XM_015289809, XM_015289810, XM_015289811, XM_015289812, XM_015289813, XM_015289814, XM_015289815, XM_015289816, XM_015289817, XM_015289818, XM_015289819	7	7:23809924-23893673:+1	bridging integrator 1	Cluster0003
BMP2K	ENSGALG00000010885	ENSGALT00000017693, ENSGALT00000047560, XM_004941089	4	4:45191555-45248570:+1	BMP2 inducible kinase	Cluster0003
BRAF	ENSGALG00000012865	ENSGALT00000020980, ENSGALT00000059810, XM_015284532, XM_015284536, XM_015284541	1	1:56983387-57058584:-1	v-raf murine sarcoma viral oncogene homolog B	Cluster0003
BRWD1	ENSGALG00000016065	ENSGALT00000025882, ENSGALT00000082609, XM_015301320, XM_015301327, XM_015301334, XM_015301340, XM_015301347, XM_416730	1	1:107943223-107993948:-1	bromodomain and WD repeat domain containing 1	Cluster0003
BRWD3	ENSGALG00000007151	ENSGALT00000011586, ENSGALT00000060609, XM_015278523, XM_015278524	4	4:9450043-9499029:+1	bromodomain and WD repeat domain containing 3	Cluster0003
BTAF1	ENSGALG00000030598	ENSGALT00000057297	6	6:20942394-20984116:-1	B-TFIID TATA-box binding protein associated factor 1	Cluster0003
BTBD7	no Ensembl gene ID assigned	XM_004941881, XM_015287757, XM_421333	.	.	BTB (POZ) domain containing 7	Cluster0003
BTBD9	ENSGALG00000010131	ENSGALT00000038190	3	3:29594124-29704099:+1	BTB domain containing 9	Cluster0003
C2CD2L	ENSGALG00000034014	ENSGALT00000048592, ENSGALT00000073910, ENSGALT00000076636, ENSGALT00000076907, ENSGALT00000077583, XM_015298006, XM_015298007, XM_015298008, XM_015298009, XM_015298010, XM_015298011, XM_425792	24	24:2734-33641:-1	C2CD2-like	Cluster0003
C4H20ORF194	no Ensembl gene ID assigned	XM_015286046, XM_015286047, XM_420883	.	.	chromosome 4 open reading frame, human C20orf194	Cluster0003
C6H10ORF118	no Ensembl gene ID assigned	XM_004942290, XM_015288955, XM_015288956, XM_015288957, XM_015288958, XM_015288959	.	.	chromosome 6 open reading frame, human C10orf118	Cluster0003
CABIN1	ENSGALG00000006363	ENSGALT00000010286, ENSGALT00000081335, XM_004934336, XM_015275462, XM_015275464	15	15:8171948-8263856:+1	calcineurin binding protein 1	Cluster0003
CAMK1D	ENSGALG00000033051	ENSGALT00000072279, XM_015298135	1	1:6522549-6602832:+1	calcium/calmodulin-dependent protein kinase ID	Cluster0003
CAMSAP2	ENSGALG00000002145	ENSGALT00000003364, ENSGALT00000051874, ENSGALT00000053716, ENSGALT00000069811, ENSGALT00000077906, XM_004943106, XM_015290351, XM_015290354	8	8:1371788-1431564:-1	calmodulin regulated spectrin-associated protein family, member 2	Cluster0003
CASP8AP2	ENSGALG00000015611	ENSGALT00000025170	3	3:75700849-75718891:-1	caspase 8 associated protein 2	Cluster0003
CBLB	ENSGALG00000015351	ENSGALT00000024772, XM_004938278, XM_416621	1	1:86647126-86769237:-1	Cbl proto-oncogene B, E3 ubiquitin protein ligase	Cluster0003
CBX7	no Ensembl gene ID assigned	XM_004937742, XM_015288698, XM_015288700	.	.	chromobox 7	Cluster0003
CCDC88A	ENSGALG00000043587	ENSGALT00000059076, ENSGALT00000071158, ENSGALT00000077189, ENSGALT00000082645, XM_004940104, XM_004940105, XM_015283321, XM_015283322, XM_015283323, XM_015283325, XM_015283326, XM_015283327, XM_015283328, XM_015283329, XM_015283330, XM_015283331, XM_015283332, XM_015283333, XM_015283335, XM_015283336, XM_015283337, XM_015283338	3	3:69107-140717:-1	coiled-coil domain containing 88A	Cluster0003
CCDC88C	ENSGALG00000040156	ENSGALT00000060808, ENSGALT00000073401, ENSGALT00000075250, ENSGALT00000081151, XM_015287749	5	5:44306591-44389396:-1	coiled-coil domain containing 88C	Cluster0003
CCSER2	ENSGALG00000037682	ENSGALT00000068770, XM_015287966, XM_015287967, XM_015287968, XM_015287969, XM_015287971, XM_015287973, XM_015287974	6	6:966398-1018487:+1	coiled-coil serine-rich protein 2	Cluster0003
CDC14A	ENSGALG00000005248	ENSGALT00000008431, ENSGALT00000076224	8	8:11761191-11818064:+1	cell division cycle 14A	Cluster0003
CDC42BPA	ENSGALG00000009158	ENSGALT00000014921, ENSGALT00000039364, XM_015283508, XM_015283509, XM_015283510, XM_015283511, XM_015283512, XM_015283513, XM_015283514, XM_015283515, XM_015283516, XM_015283517, XM_015283518, XM_015283520	3	3:12273168-12439182:+1	CDC42 binding protein kinase alpha (DMPK-like)	Cluster0003
CDK13	ENSGALG00000043243	ENSGALT00000050936, ENSGALT00000063233, ENSGALT00000073773, XM_015281626, XM_015281628, XM_015281629, XM_015281630, XM_015281631, XM_015281632, XM_418864	2	2:50062031-50120197:+1	cyclin-dependent kinase 13	Cluster0003
CELF1	ENSGALG00000008097	ENSGALT00000013143, XM_015286899, XM_015286900, XM_015286901, XM_015286902, XM_015286906, XM_015286907, XM_015286908, XM_015286909, XM_015286910, XM_015286911, XM_015286912	5	5:22804759-22852407:+1	CUGBP, Elav-like family member 1	Cluster0003
CHD2	ENSGALG00000006949	ENSGALT00000011260, ENSGALT00000076666	10	10:14615742-14681032:+1	chromodomain helicase DNA binding protein 2	Cluster0003
CHD9	ENSGALG00000039178	ENSGALT00000071709, XM_015292376, XM_015292377, XM_015292378, XM_015292379, XM_015292380, XM_015292381, XM_015292382, XM_015292383, XM_015292384, XM_015292385, XM_015292386	11	11:5117926-5162439:-1	chromodomain helicase DNA binding protein 9	Cluster0003
CLASP1	ENSGALG00000011645	ENSGALT00000019030, ENSGALT00000057343, ENSGALT00000066460, XM_003641619, XM_003641620, XM_003641622, XM_004942916, XM_004942917, XM_004942918, XM_015290004, XM_015290005, XM_015290006, XM_015290007, XM_015290008, XM_015290009, XM_015290011, XM_015290012, XM_015290013, XM_015290014, XM_015290015, XM_015290016, XM_015290017, XM_015290018, XM_015290019, XM_015290020, XM_015290021, XM_015290022, XM_…	7	7:26234588-26376380:-1	cytoplasmic linker associated protein 1	Cluster0003
CLASP2	ENSGALG00000032647	ENSGALT00000065195, ENSGALT00000067482, XM_015281508, XM_015281509, XM_015281510, XM_015281512, XM_015281513, XM_015281514, XM_015281515, XM_015281516, XM_015281517, XM_015281518, XM_015281519, XM_015281520, XM_015281521, XM_015281522, XM_015281523, XM_015281524, XM_015281525, XM_015281526, XM_015281527, XM_015281528, XM_015281529, XM_015281530, XM_015281531	2	2:44830189-44963998:-1	cytoplasmic linker associated protein 2	Cluster0003
CLCN6	ENSGALG00000004590	ENSGALT00000007303	21	21:5584913-5603825:-1	chloride voltage-gated channel 6	Cluster0003
CLEC16A	ENSGALG00000007167	ENSGALT00000011608, ENSGALT00000049211, ENSGALT00000053041, XM_015294571, XM_015294572, XM_015294573, XM_015294574, XM_414931	14	14:9040484-9102868:-1	C-type lectin domain family 16, member A	Cluster0003
CLOCK	ENSGALG00000013793	ENSGALT00000037539, ENSGALT00000037540, XM_015285392, XM_015285393, XM_015285394, XM_015285396, XM_015285397, XM_015285399, XM_015285400	4	4:65497092-65522295:+1	clock circadian regulator	Cluster0003
CMTR2	ENSGALG00000002356	ENSGALT00000003716	11	11:1571363-1573654:+1	cap methyltransferase 2	Cluster0003
CPEB4	ENSGALG00000033512	ENSGALT00000059335, ENSGALT00000059929, ENSGALT00000066286, XM_414678	13	13:9433355-9465773:+1	cytoplasmic polyadenylation element binding protein 4	Cluster0003
CREB3L2	ENSGALG00000012877	ENSGALT00000021004, XM_004937877	1	1:57408100-57480365:+1	cAMP responsive element binding protein 3-like 2	Cluster0003
CRYBG3	no Ensembl gene ID assigned	XM_003640472	.	.	beta-gamma crystallin domain containing 3	Cluster0003
CUL4B	ENSGALG00000008559	ENSGALT00000013942, ENSGALT00000051753	4	4:16458726-16479086:+1	cullin 4B	Cluster0003
CYFIP2	ENSGALG00000003818	ENSGALT00000006053, ENSGALT00000069054	13	13:11367959-11407960:-1	cytoplasmic FMR1 interacting protein 2	Cluster0003
CYLD	ENSGALG00000003753	ENSGALT00000016123, XM_004944176	11	11:6275128-6297360:-1	cylindromatosis (turban tumor syndrome)	Cluster0003
DAAM2	ENSGALG00000010055	ENSGALT00000038248, ENSGALT00000063049, ENSGALT00000065256, ENSGALT00000081811	3	3:28817332-29003693:-1	dishevelled associated activator of morphogenesis 2	Cluster0003
DCUN1D3	ENSGALG00000002267	ENSGALT00000003559, ENSGALT00000080718, ENSGALT00000080956	14	14:14864772-14882612:-1	defective in cullin neddylation 1 domain containing 3	Cluster0003
DDI2	no Ensembl gene ID assigned	XM_004947545, XM_015297290, XM_015297291, XM_015297292	.	.	DNA-damage inducible 1 homolog 2 (S. cerevisiae)	Cluster0003
DENND1B	ENSGALG00000002246	ENSGALT00000003516, ENSGALT00000063007, XM_015290377, XM_015290378, XM_015290379	8	8:2339757-2479306:+1	DENN/MADD domain containing 1B	Cluster0003
DENND4A	ENSGALG00000041403	ENSGALT00000062085, ENSGALT00000073816, ENSGALT00000075700, ENSGALT00000075836	10	10:18113901-18150025:-1	DENN domain containing 4A	Cluster0003
DENND5A	ENSGALG00000005840	ENSGALT00000009381, ENSGALT00000065916, ENSGALT00000087857, XM_015286468, XM_015286469, XM_015286470, XM_015286471, XM_015286472	5	5:9422736-9478597:+1	DENN/MADD domain containing 5A	Cluster0003
DGCR8	ENSGALG00000033126	ENSGALT00000073023	15	15:1294032-1304354:+1	DGCR8, microprocessor complex subunit	Cluster0003
DGKD	ENSGALG00000001730	ENSGALT00000002654, ENSGALT00000067497, ENSGALT00000074271, XM_004936948, XM_015277198	9	9:1203848-1257261:+1	diacylglycerol kinase, delta 130kDa	Cluster0003
DGKE	ENSGALG00000003131	ENSGALT00000004950	18	18:6337106-6344590:+1	diacylglycerol kinase epsilon	Cluster0003
DHX29	ENSGALG00000014700	ENSGALT00000023700	Z	Z:16737588-16761324:-1	DExH-box helicase 29	Cluster0003
DIAPH1	ENSGALG00000030791	ENSGALT00000059614, ENSGALT00000061584, XM_015278156, XM_015278157, XM_015278158, XM_015278159, XM_015278160, XM_015278161, XM_015278162	4	4:5837514-5995090:-1	diaphanous homolog 1 (Drosophila)	Cluster0003
DICER1	ENSGALG00000010999	ENSGALT00000037569, ENSGALT00000067352, ENSGALT00000077508	5	5:45907275-45950884:-1	dicer 1, ribonuclease III	Cluster0003
DIP2A	no Ensembl gene ID assigned	XM_001234675, XM_004942550, XM_015289224, XM_015289225, XM_015289226, XM_015289227, XM_015289228	.	.	DIP2 disco-interacting protein 2 homolog A (Drosophila)	Cluster0003
DIP2B	ENSGALG00000034965	ENSGALT00000051061, XM_004949722, XM_424482	33	33:161165-219490:-1	DIP2 disco-interacting protein 2 homolog B (Drosophila)	Cluster0003
DIP2C	ENSGALG00000006652	ENSGALT00000010760, ENSGALT00000050634, ENSGALT00000079835, ENSGALT00000080034	2	2:9958497-10244031:-1	disco interacting protein 2 homolog C	Cluster0003
DNAJC13	ENSGALG00000035068	ENSGALT00000047116, ENSGALT00000049891	2	2:42403642-42450191:+1	DnaJ heat shock protein family (Hsp40) member C13	Cluster0003
DOCK4	no Ensembl gene ID assigned	XM_004937544, XM_004937545, XM_004937546, XM_015282398, XM_416024	.	.	dedicator of cytokinesis 4	Cluster0003
DOCK8	no Ensembl gene ID assigned	XM_015280147, XM_015280148, XM_424926	.	.	dedicator of cytokinesis 8	Cluster0003
DOCK9	ENSGALG00000016883	ENSGALT00000027273, ENSGALT00000069426, XM_004938569, XM_004938570, XM_004938571, XM_004938572, XM_004938573, XM_015274818, XM_015274823, XM_015274839, XM_015274843, XM_416974	1	1:144675221-144792390:+1	dedicator of cytokinesis 9	Cluster0003
DOT1L	ENSGALG00000000843	ENSGALT00000001236, ENSGALT00000049118, ENSGALT00000072072, ENSGALT00000076799, XM_015299866, XM_015299868	28	28:2041020-2096657:-1	DOT1-like histone H3K79 methyltransferase	Cluster0003
EEA1	ENSGALG00000011280	ENSGALT00000018404, ENSGALT00000076937, XM_015284181	1	1:44624066-44689535:-1	early endosome antigen 1	Cluster0003
ELK4	no Ensembl gene ID assigned	XM_417965	.	.	ELK4, ETS-domain protein (SRF accessory protein 1)	Cluster0003
ELMSAN1	ENSGALG00000009282	ENSGALT00000015102, XM_015287096	5	5:26124345-26142266:+1	ELM2 and Myb/SANT-like domain containing 1	Cluster0003
EML4	ENSGALG00000009915	ENSGALT00000016124, ENSGALT00000052372, ENSGALT00000053920, XM_004935352	3	3:23653116-23805917:+1	echinoderm microtubule associated protein like 4	Cluster0003
ENSGALG00000001099	ENSGALG00000001099	ENSGALT00000001647, ENSGALT00000045090, ENSGALT00000062004, ENSGALT00000067378, ENSGALT00000072627, ENSGALT00000081814	13	13:1544222-1650955:+1	No Class	Cluster0003
ENSGALG00000005652	ENSGALG00000005652	ENSGALT00000009067	20	20:8597455-8618748:-1	No Class	Cluster0003
ENSGALG00000006648	ENSGALG00000006648	ENSGALT00000033880	15	15:8563541-8617360:-1	No Class	Cluster0003
ENSGALG00000006840	ENSGALG00000006840	ENSGALT00000011071	10	10:13979803-14002167:-1	No Class	Cluster0003
ENSGALG00000007646	ENSGALG00000007646	ENSGALT00000012370	4	4:11976831-12094695:+1	No Class	Cluster0003
ENSGALG00000008167	ENSGALG00000008167	ENSGALT00000013259, ENSGALT00000055084, ENSGALT00000061103, ENSGALT00000080952	1	1:13764825-13809083:+1	No Class	Cluster0003
ENSGALG00000008970	ENSGALG00000008970	ENSGALT00000014591, ENSGALT00000071251, ENSGALT00000080145	4	4:17270287-17365352:+1	No Class	Cluster0003
ENSGALG00000014286	ENSGALG00000014286	ENSGALT00000023102	4	4:69506359-69578021:+1	No Class	Cluster0003
ENSGALG00000015667	ENSGALG00000015667	ENSGALT00000025264	4	4:83074725-83107582:-1	No Class	Cluster0003
ENSGALG00000016217	ENSGALG00000016217	ENSGALT00000026143, ENSGALT00000060820, ENSGALT00000071792	1	1:110833548-110980821:-1	No Class	Cluster0003
ENSGALG00000029824	ENSGALG00000029824	ENSGALT00000066840	1	1:54863006-54871746:-1	No Class	Cluster0003
ENSGALG00000030256	ENSGALG00000030256	ENSGALT00000079125	17	17:6650694-6657396:+1	No Class	Cluster0003
ENSGALG00000033659	ENSGALG00000033659	ENSGALT00000052684	AADN04006243.1	AADN04006243.1:6022-11620:+1	No Class	Cluster0003
ENSGALG00000033979	ENSGALG00000033979	ENSGALT00000058906	AADN04007701.1	AADN04007701.1:2165-7792:-1	No Class	Cluster0003
ENSGALG00000034001	ENSGALG00000034001	ENSGALT00000051729, ENSGALT00000056892, ENSGALT00000057536, ENSGALT00000058684, ENSGALT00000071692, ENSGALT00000073163, ENSGALT00000077756, ENSGALT00000080124	18	18:10076394-10134958:+1	No Class	Cluster0003
ENSGALG00000036362	ENSGALG00000036362	ENSGALT00000069242	AADN04008016.1	AADN04008016.1:4611-8788:-1	No Class	Cluster0003
ENSGALG00000038255	ENSGALG00000038255	ENSGALT00000060914	AADN04022068.1	AADN04022068.1:21-2164:-1	No Class	Cluster0003
ENSGALG00000040006	ENSGALG00000040006	ENSGALT00000049924, ENSGALT00000057245	1	1:125174591-125314711:-1	No Class	Cluster0003
ENSGALG00000040285	ENSGALG00000040285	ENSGALT00000047027, ENSGALT00000069767, ENSGALT00000073951	AADN04011183.1	AADN04011183.1:2539-6012:+1	No Class	Cluster0003
ENSGALG00000042137	ENSGALG00000042137	ENSGALT00000052909, ENSGALT00000056629	26	26:2200895-2205209:-1	No Class	Cluster0003
ENSGALG00000042614	ENSGALG00000042614	ENSGALT00000071540, ENSGALT00000082965	3	3:99229770-99390173:-1	No Class	Cluster0003
ENSGALG00000043835	ENSGALG00000043835	ENSGALT00000083847	AADN04003849.1	AADN04003849.1:4997-6415:+1	No Class	Cluster0003
EPS15L1	ENSGALG00000021601	ENSGALT00000006230, ENSGALT00000055864, XM_015300169, XM_015300170, XM_015300171, XM_015300172, XM_015300173, XM_015300174, XM_418262	28	28:4356516-4388732:+1	epidermal growth factor receptor pathway substrate 15-like 1	Cluster0003
ERBIN	ENSGALG00000014773	ENSGALT00000023835, ENSGALT00000067060	Z	Z:20753850-20841105:+1	erbb2 interacting protein	Cluster0003
ETNK1	ENSGALG00000013205	ENSGALT00000021571, ENSGALT00000087576, XM_015291736	1	1:66507344-66533577:-1	ethanolamine kinase 1	Cluster0003
FAM91A1	ENSGALG00000035478	ENSGALT00000059730	2	2:138265441-138289137:+1	family with sequence similarity 91 member A1	Cluster0003
FAR2	ENSGALG00000017291	ENSGALT00000027946	1	1:72973409-73086559:+1	fatty acyl-CoA reductase 2	Cluster0003
FGD4	ENSGALG00000012932	ENSGALT00000021093, ENSGALT00000070205, XM_015287247, XM_015287248, XM_015287254, XM_015287255	1	1:59021804-59039816:-1	FYVE, RhoGEF and PH domain containing 4	Cluster0003
FNDC3B	ENSGALG00000009222	ENSGALT00000015009, ENSGALT00000052628, ENSGALT00000068115, ENSGALT00000071005	9	9:19398182-19545817:-1	fibronectin type III domain containing 3B	Cluster0003
FOXN3	ENSGALG00000010665	ENSGALT00000017352, ENSGALT00000051859, ENSGALT00000055358, ENSGALT00000060791, ENSGALT00000061528, ENSGALT00000073760, ENSGALT00000081156, XM_015287742, XM_015287743	5	5:43435163-43613641:-1	forkhead box N3	Cluster0003
FOXP1	ENSGALG00000007769	ENSGALT00000012606, ENSGALT00000059206, ENSGALT00000075651, ENSGALT00000076006, XM_015293117, XM_015293118	12	12:15937309-16132890:-1	forkhead box P1	Cluster0003
FRYL	ENSGALG00000014103	ENSGALT00000022828, XM_003641236, XM_015285493, XM_015285494, XM_015285495, XM_015285496, XM_015285497, XM_015285498, XM_015285499, XM_015285500, XM_015285501, XM_015285502	4	4:66775441-66864719:+1	FRY-like	Cluster0003
FYCO1	ENSGALG00000040212	ENSGALT00000061252, XM_015281577, XM_015281578, XM_015281579, XM_015281580, XM_015281581, XM_015281583, XM_015281584	2	2:42914367-42938103:+1	FYVE and coiled-coil domain containing 1	Cluster0003
GAK	ENSGALG00000015352	ENSGALT00000024775, ENSGALT00000072785, XM_424873	Z	Z:53372518-53437529:-1	cyclin G associated kinase	Cluster0003
GALNT10	ENSGALG00000004033	ENSGALT00000006422	13	13:12161431-12237553:-1	polypeptide N-acetylgalactosaminyltransferase 10	Cluster0003
GAPVD1	ENSGALG00000000993	ENSGALT00000001466, ENSGALT00000063661, ENSGALT00000064778, XM_015279395, XM_015279397, XM_015279398, XM_015279399, XM_015279400, XM_015279401, XM_015279403, XM_015279404, XM_015279405, XM_015279406, XM_015279407	17	17:10083833-10113057:+1	GTPase activating protein and VPS9 domains 1	Cluster0003
GAS7	ENSGALG00000032452	ENSGALT00000055194, ENSGALT00000058447, ENSGALT00000061772, XM_015295212, XM_015295213, XM_015295214, XM_015295215, XM_015295216, XM_015295217, XM_015295218, XM_015295219, XM_015295220	18	18:230967-334718:-1	growth arrest-specific 7	Cluster0003
GCC2	ENSGALG00000016806	ENSGALT00000027129	1	1:136270022-136292419:+1	GRIP and coiled-coil domain containing 2	Cluster0003
GCN1	ENSGALG00000007276	ENSGALT00000011789, XM_015275397, XM_015275398	15	15:9486198-9524437:+1	GCN1 eIF2 alpha kinase activator homolog	Cluster0003
GDA	ENSGALG00000015141	ENSGALT00000024432	Z	Z:35677318-35702153:+1	guanine deaminase	Cluster0003
GFRA1	ENSGALG00000009173	ENSGALT00000014943	6	6:28641077-28776861:-1	GDNF family receptor alpha 1	Cluster0003
GNA12	no Ensembl gene ID assigned	XM_001233236	.	.	guanine nucleotide binding protein (G protein) alpha 12	Cluster0003
GNB4	ENSGALG00000008983	ENSGALT00000014612	9	9:17532633-17554585:+1	G protein subunit beta 4	Cluster0003
GOLGA3	ENSGALG00000002158	ENSGALT00000003379, XM_015275672, XM_015275673, XM_015275675, XM_415085	15	15:1452610-1472361:-1	golgin A3	Cluster0003
GOLGB1	ENSGALG00000041494	ENSGALT00000081071, XM_015290459, XM_015291011, XM_015291512	1	1:34200-67146:+1	golgin B1	Cluster0003
GOLM1	ENSGALG00000012601	ENSGALT00000020577	Z	Z:40767154-40792722:-1	golgi membrane protein 1	Cluster0003
GPD1L	ENSGALG00000011481	ENSGALT00000018718	2	2:40461464-40484023:+1	glycerol-3-phosphate dehydrogenase 1-like	Cluster0003
GPR107	ENSGALG00000004052	ENSGALT00000006449, ENSGALT00000084485, ENSGALT00000087800, XM_015279463	17	17:6289263-6319401:+1	G protein-coupled receptor 107	Cluster0003
HDAC4	ENSGALG00000004288	ENSGALT00000033739, ENSGALT00000064969, ENSGALT00000069311, XM_015289087, XM_015289088, XM_015289089, XM_015289090, XM_015289091, XM_015289093, XM_015289095, XM_015289096	7	7:6185856-6415782:-1	histone deacetylase 4	Cluster0003
HEATR5B	ENSGALG00000010571	ENSGALT00000017201, ENSGALT00000047428, ENSGALT00000080421	3	3:32099494-32162826:+1	HEAT repeat containing 5B	Cluster0003
HECTD1	ENSGALG00000009946	ENSGALT00000016171, ENSGALT00000058394, XM_004941742, XM_015287621, XM_015287622, XM_015287623, XM_015287624	5	5:34359921-34412246:-1	HECT domain containing E3 ubiquitin protein ligase 1	Cluster0003
HECTD4	ENSGALG00000032685	ENSGALT00000080305, XM_015275539, XM_015275540, XM_015275541, XM_015275542, XM_015275543, XM_015275544	15	15:6362673-6425954:-1	HECT domain containing E3 ubiquitin protein ligase 4	Cluster0003
HERC1	ENSGALG00000003381	ENSGALT00000005344, XM_004943732, XM_015278928, XM_015278929, XM_015278930, XM_015278931, XM_015278932, XM_015278933, XM_413753	10	10:3890206-3967151:+1	HECT and RLD domain containing E3 ubiquitin protein ligase family member 1	Cluster0003
HERC2	ENSGALG00000016739	ENSGALT00000027018, XM_015277712, XM_015277713	1	1:130548138-130652716:+1	HECT and RLD domain containing E3 ubiquitin protein ligase 2	Cluster0003
HIPK3	no Ensembl gene ID assigned	XM_015286318, XM_015286319, XM_015286321, XM_015286322	.	.	homeodomain interacting protein kinase 3	Cluster0003
HIVEP1	ENSGALG00000012739	ENSGALT00000020790, XM_004939653, XM_015275979	2	2:62919854-63029485:-1	human immunodeficiency virus type I enhancer binding protein 1	Cluster0003
HIVEP2	ENSGALG00000013795	ENSGALT00000022399, XM_004935681, XM_015284198, XM_015284199, XM_015284200, XM_015284201	3	3:52903164-52926196:+1	human immunodeficiency virus type I enhancer binding protein 2	Cluster0003
HTT	ENSGALG00000015635	ENSGALT00000025209, XM_004936202, XM_420822	4	4:82710300-82783954:-1	huntingtin	Cluster0003
IGF1R	ENSGALG00000040651	ENSGALT00000074990	10	10:16697772-16838212:-1	insulin like growth factor 1 receptor	Cluster0003
IGF2R	ENSGALG00000011621	ENSGALT00000018986, ENSGALT00000048764	3	3:45625353-45679661:-1	cation-independent mannose-6-phosphate receptor precursor	Cluster0003
IQCE	ENSGALG00000004329	ENSGALT00000006902, XM_015294356	14	14:3323398-3344856:-1	IQ motif containing E	Cluster0003
IQSEC1	ENSGALG00000005042	ENSGALT00000008081, XM_004944530, XM_015293449, XM_015293450, XM_015293451, XM_015293452, XM_015293453, XM_015293454, XM_015293455, XM_015293456, XM_015293457, XM_015293458, XM_015293459, XM_015293460, XM_015293461, XM_015293462, XM_015293463, XM_015293464, XM_015293465	12	12:5275752-5383940:-1	IQ motif and Sec7 domain 1	Cluster0003
ITGA1	ENSGALG00000014891	ENSGALT00000024022, ENSGALT00000032856	Z	Z:15771740-15844439:+1	integrin subunit alpha 1	Cluster0003
ITGA9	ENSGALG00000029378	ENSGALT00000053949, ENSGALT00000080409	2	2:48876022-49109764:-1	integrin subunit alpha 9	Cluster0003
ITGAV	ENSGALG00000002655	ENSGALT00000004182, ENSGALT00000067471	7	7:1319204-1364895:-1	integrin subunit alpha V	Cluster0003
ITPR1	ENSGALG00000008294	ENSGALT00000013506, ENSGALT00000079471, ENSGALT00000080765, XM_015292941, XM_015292942, XM_015292943, XM_015292944, XM_015292945, XM_015292946, XM_015292947, XM_015292948, XM_015292950, XM_015292951, XM_015292952	12	12:18440425-18591147:+1	inositol 1,4,5-trisphosphate receptor, type 1	Cluster0003
ITPR2	no Ensembl gene ID assigned	XM_015291434, XM_015291441, XM_015291451	.	.	inositol 1,4,5-trisphosphate receptor, type 2	Cluster0003
ITSN1	ENSGALG00000036677	ENSGALT00000052516, ENSGALT00000066795, ENSGALT00000075068, XM_004934531, XM_015299993, XM_015299996, XM_015300003, XM_015300017, XM_015300022, XM_416715	1	1:105492244-105575073:+1	intersectin 1 (SH3 domain protein)	Cluster0003
JAK2	ENSGALG00000015027	ENSGALT00000024235	Z	Z:27532878-27615447:+1	Janus kinase 2	Cluster0003
JMJD1C	ENSGALG00000002942	ENSGALT00000004648, ENSGALT00000054471, ENSGALT00000068336, ENSGALT00000077715, XM_015288104	6	6:7841428-7988525:+1	jumonji domain containing 1C	Cluster0003
KAT6A	ENSGALG00000003641	ENSGALT00000005766, ENSGALT00000073146, XM_015297376, XM_424402	22	22:2698595-2723390:-1	K(lysine) acetyltransferase 6A	Cluster0003
KAT6B	ENSGALG00000005035	ENSGALT00000008074, XM_015288302, XM_015288303	6	6:14982062-15068657:-1	K(lysine) acetyltransferase 6B	Cluster0003
KDM5A	ENSGALG00000012986	ENSGALT00000021199, XM_004937924, XM_416379	1	1:60300831-60346518:-1	lysine (K)-specific demethylase 5A	Cluster0003
KDM6A	no Ensembl gene ID assigned	XM_015300617, XM_015300624, XM_015300628, XM_015300636, XM_015300640, XM_015300648, XM_015300653, XM_015300656, XM_015300662, XM_015300670, XM_015300678, XM_015300685, XM_015300692, XM_015300702, XM_015300708, XM_015300714	.	.	lysine (K)-specific demethylase 6A	Cluster0003
KIAA0355	ENSGALG00000004949	ENSGALT00000007938, ENSGALT00000076733	11	11:11034188-11075126:-1	KIAA0355	Cluster0003
KIAA0922	ENSGALG00000009230	ENSGALT00000015021, ENSGALT00000049633, ENSGALT00000080229, XM_004940878, XM_004940879, XM_004940880, XM_004940884, XM_004940885, XM_015285352	4	4:20091761-20162392:+1	KIAA0922	Cluster0003
KIAA0947	no Ensembl gene ID assigned	XM_004935066	.	.	KIAA0947 ortholog	Cluster0003
KIAA1109	no Ensembl gene ID assigned	XM_004941212, XM_004941213, XM_004941216, XM_004941217, XM_004941218, XM_004941219, XM_004941221, XM_015276377, XM_015276378, XM_015276379, XM_015276380	.	.	KIAA1109	Cluster0003
KIDINS220	no Ensembl gene ID assigned	XM_003641063, XM_015276062, XM_015276063, XM_015276064, XM_015276065, XM_015276066, XM_015276067, XM_015276068	.	.	kinase D-interacting substrate, 220kDa	Cluster0003
KIF13A	ENSGALG00000012689	ENSGALT00000020704, ENSGALT00000080284, XM_004939628, XM_015275954, XM_015275955, XM_418923	2	2:60597695-60709367:+1	kinesin family member 13A	Cluster0003
KIF13B	no Ensembl gene ID assigned	XM_003641072, XM_004935888, XM_004935889, XM_004935890	.	.	kinesin family member 13B	Cluster0003
KIF1B	ENSGALG00000002726	ENSGALT00000004300, ENSGALT00000060582, ENSGALT00000080750, XM_004947454, XM_004947457, XM_004947458, XM_004947461, XM_015297155, XM_015297156, XM_015297157, XM_015297158, XM_015297159, XM_015297160, XM_015297161, XM_015297162, XM_015297163, XM_015297164, XM_015297165, XM_417608	21	21:3630055-3710113:+1	kinesin family member 1B	Cluster0003
KIF5B	ENSGALG00000007215	ENSGALT00000011680, XM_004939171	2	2:14204995-14236088:+1	kinesin family member 5B	Cluster0003
KLF7	ENSGALG00000008501	ENSGALT00000013848, XM_004942644, XM_015289510	7	7:12319172-12372049:+1	Kruppel-like factor 7 (ubiquitous)	Cluster0003
KLHL6	ENSGALG00000002263	ENSGALT00000003546, ENSGALT00000003547	9	9:2544469-2562883:-1	kelch like family member 6	Cluster0003
LA16c-431H6.6	no Ensembl gene ID assigned	XM_004945440, XM_015294779	.	.	Uncharacterized protein	Cluster0003
LETM1	ENSGALG00000015706	ENSGALT00000025330, XM_015285900	4	4:83900843-83923967:+1	leucine zipper-EF-hand containing transmembrane protein 1	Cluster0003
LIFR	ENSGALG00000003733	ENSGALT00000005924	Z	Z:12007504-12048425:-1	LIF receptor alpha	Cluster0003
LOC101749375	no Ensembl gene ID assigned	XM_015298695, XM_015298704, XM_015298712, XM_015298715, XM_015298718, XM_015298725, XM_015298731, XM_015298735, XM_015298743, XM_015298754	.	.	uncharacterized LOC101749375	Cluster0003
LOC101751641	no Ensembl gene ID assigned	XM_015298125, XM_015298126, XM_015298127, XM_015298128	.	.	uncharacterized LOC101751641	Cluster0003
LOC107049310	no Ensembl gene ID assigned	XM_015272676	.	.	ribosomal protein S6 kinase alpha-3-like	Cluster0003
LOC422316	no Ensembl gene ID assigned	XM_015278582, XM_015278583, XM_420292	.	.	vascular endothelial growth factor receptor kdr-like	Cluster0003
LRCH2	ENSGALG00000005882	ENSGALT00000009454, ENSGALT00000051157, ENSGALT00000057889, XM_003641100, XM_004940653, XM_004940654, XM_004940655, XM_015278432, XM_420210	4	4:2878851-2913275:-1	leucine-rich repeats and calponin homology (CH) domain containing 2	Cluster0003
LRIG2	ENSGALG00000001733	ENSGALT00000002661	26	26:3637064-3652281:+1	leucine rich repeats and immunoglobulin like domains 2	Cluster0003
LRRC8A	ENSGALG00000004573	ENSGALT00000007279, ENSGALT00000076360	17	17:5843159-5848437:+1	leucine rich repeat containing 8 family member A	Cluster0003
LY75	no Ensembl gene ID assigned	XM_015289647, XM_015289648, XM_015289649, XM_015289650, XM_015289651, XM_015289652, XM_015289653, XM_015289654	.	.	lymphocyte antigen 75	Cluster0003
MAN1A2	no Ensembl gene ID assigned	XM_416490	.	.	mannosidase, alpha, class 1A, member 2	Cluster0003
MAP2K6	ENSGALG00000004370	ENSGALT00000006971, ENSGALT00000066285, ENSGALT00000084229, XM_004946240	18	18:8052645-8088396:+1	mitogen-activated protein kinase kinase 6	Cluster0003
MAP3K2	no Ensembl gene ID assigned	XM_015290042, XM_015290043, XM_015290044, XM_015290045, XM_015290046, XM_422075	.	.	mitogen-activated protein kinase kinase kinase 2	Cluster0003
MARF1	ENSGALG00000039815	ENSGALT00000050868, ENSGALT00000058382, ENSGALT00000058996, ENSGALT00000067297	14	14:7570007-7591157:-1	meiosis regulator and mRNA stability factor 1	Cluster0003
MBOAT2	ENSGALG00000016412	ENSGALT00000026473	3	3:96358528-96449224:-1	membrane bound O-acyltransferase domain containing 2	Cluster0003
MBTD1	ENSGALG00000002954	ENSGALT00000004668, ENSGALT00000049823, ENSGALT00000055662, ENSGALT00000069600, XM_015295354, XM_015295355, XM_015295356, XM_015295357, XM_015295358, XM_015295360, XM_015295361, XM_015295363, XM_015295364, XM_015295365, XM_015295366, XM_015295367	18	18:5125936-5160288:-1	mbt domain containing 1	Cluster0003
MDM2	ENSGALG00000009942	ENSGALT00000016163, XM_015277568, XM_015277612, XM_015277638	1	1:35298405-35309601:+1	MDM2 proto-oncogene, E3 ubiquitin protein ligase	Cluster0003
MDM4	ENSGALG00000000636	ENSGALT00000000908, XM_004934926	26	26:1802527-1819782:+1	MDM4, p53 regulator	Cluster0003
MDN1	no Ensembl gene ID assigned	XM_004940386, XM_015284691, XM_419835	.	.	MDN1, midasin homolog (yeast)	Cluster0003
MED13L	ENSGALG00000008238	ENSGALT00000013406, ENSGALT00000051769	15	15:11625300-11802311:+1	mediator complex subunit 13 like	Cluster0003
MGAT4A	ENSGALG00000030780	ENSGALT00000061416, XM_015277716	1	1:132359814-132435082:-1	mannosyl (alpha-1,3-)-glycoprotein beta-1,4-N-acetylglucosaminyltransferase, isozyme A	Cluster0003
MGAT5	ENSGALG00000012187	ENSGALT00000019898	7	7:30391778-30481854:+1	mannosyl (alpha-1,6-)-glycoprotein beta-1,6-N-acetyl-glucosaminyltransferase	Cluster0003
MICAL2	ENSGALG00000005540	ENSGALT00000008888, XM_003641316, XM_015286424, XM_015286425, XM_015286426, XM_015286428, XM_015286429, XM_015286430, XM_015286431, XM_015286432, XM_015286433, XM_015286434, XM_015286435	5	5:8028138-8078046:-1	microtubule associated monooxygenase, calponin and LIM domain containing 2	Cluster0003
MKL2	ENSGALG00000003026	ENSGALT00000004784, ENSGALT00000059632, XM_004945072, XM_015294271, XM_015294272, XM_015294276	14	14:693146-750746:+1	MKL/myocardin-like 2	Cluster0003
MLL3	no Ensembl gene ID assigned	XM_004939143, XM_015281218, XM_015281219, XM_015281220, XM_015281221, XM_015281222, XM_015281223, XM_015281224, XM_015281225, XM_015281226, XM_015281227, XM_015281228, XM_015281229, XM_015281230	.	.	myeloid/lymphoid or mixed-lineage leukemia 3	Cluster0003
MLXIP	ENSGALG00000004397	ENSGALT00000007010, XM_015275579, XM_015275580	15	15:5796666-5813999:+1	MLX interacting protein	Cluster0003
MOSPD2	ENSGALG00000016568	ENSGALT00000026743, XM_015273238, XM_015273242	1	1:122310136-122344651:-1	motile sperm domain containing 2	Cluster0003
MTF1	ENSGALG00000001639	ENSGALT00000002504	23	23:3552052-3564494:+1	metal regulatory transcription factor 1	Cluster0003
MTMR10	no Ensembl gene ID assigned	XM_015278987	.	.	myotubularin related protein 10	Cluster0003
MYCBP2	ENSGALG00000016915	ENSGALT00000027346, ENSGALT00000051187, ENSGALT00000063571, ENSGALT00000067888, ENSGALT00000070907, ENSGALT00000072109, XM_015277190, XM_015277196, XM_015277202, XM_015277205, XM_015277212, XM_015277213, XM_015277215, XM_015277224, XM_015277229, XM_015277234, XM_015277239, XM_015277245, XM_015277251, XM_015277258, XM_015277266, XM_015277275	1	1:154217226-154440900:+1	MYC binding protein 2, E3 ubiquitin protein ligase	Cluster0003
MYO10	ENSGALG00000036466	ENSGALT00000065466, XM_015282218	2	2:75715508-75869282:+1	myosin X	Cluster0003
MYO5A	ENSGALG00000031987	ENSGALT00000046846, ENSGALT00000055281	10	10:8734575-8826134:+1	unconventional myosin-Va	Cluster0003
MYO9B	ENSGALG00000003717	ENSGALT00000040896, ENSGALT00000048011, ENSGALT00000051630, ENSGALT00000060050, ENSGALT00000065477, ENSGALT00000076764, XM_015300058, XM_015300059, XM_015300060, XM_015300061, XM_015300062, XM_015300063, XM_015300066, XM_015300067, XM_015300068	28	28:4177071-4217351:-1	myosin IXB	Cluster0003
MYSM1	ENSGALG00000010869	ENSGALT00000038040, XM_015291022, XM_015291023	8	8:26417387-26429418:-1	Myb-like, SWIRM and MPN domains 1	Cluster0003
NADK	ENSGALG00000032413	ENSGALT00000058904, ENSGALT00000088135, XM_015296860, XM_015296861, XM_015296862	21	21:1970069-1990004:+1	NAD kinase	Cluster0003
NCOA2	no Ensembl gene ID assigned	XM_015282895, XM_015282896, XM_015282897, XM_015282898, XM_015282899, XM_015282900	.	.	nuclear receptor coactivator 2	Cluster0003
NCOA3	ENSGALG00000004570	ENSGALT00000007275, XM_004947055, XM_004947056, XM_015296700	20	20:6050774-6104515:+1	nuclear receptor coactivator 3	Cluster0003
NF1	ENSGALG00000005660	ENSGALT00000009081, ENSGALT00000050895, ENSGALT00000055292, ENSGALT00000061978, ENSGALT00000065215, ENSGALT00000065809, XM_003642416, XM_015295852, XM_015295853, XM_015295855, XM_015295856	19	19:9026613-9106170:-1	neurofibromin 1	Cluster0003
NFAT5	ENSGALG00000039300	ENSGALT00000074746, ENSGALT00000089486, XM_015292583, XM_015292584, XM_015292585, XM_015292586, XM_015292587, XM_015292588, XM_015292589, XM_015292590	11	11:19212149-19271125:+1	nuclear factor of activated T-cells 5, tonicity-responsive	Cluster0003
NFATC2	ENSGALG00000007963	ENSGALT00000012932, ENSGALT00000074987	20	20:13405791-13471470:+1	nuclear factor of activated T-cells 2	Cluster0003
NFX1	ENSGALG00000043724	ENSGALT00000069219, XM_015275917	2	2:55550682-55599682:+1	nuclear transcription factor, X-box binding 1	Cluster0003
NHLRC2	ENSGALG00000008946	ENSGALT00000014546	6	6:27592399-27623494:+1	NHL repeat containing 2	Cluster0003
NKTR	ENSGALG00000030268	ENSGALT00000053748, ENSGALT00000057167, ENSGALT00000059777, ENSGALT00000066120, ENSGALT00000078110, ENSGALT00000082602, XM_004939074, XM_004939076, XM_004939078, XM_004939079, XM_015281144, XM_015281145, XM_015281146, XM_418494	2	2:1957552-1994671:+1	natural killer-tumor recognition sequence	Cluster0003
NLRC5	ENSGALG00000001256	ENSGALT00000001908, ENSGALT00000053998, ENSGALT00000058183, XM_004944056	11	11:676354-711376:+1	NLR family, CARD domain containing 5	Cluster0003
NR2C2	ENSGALG00000008519	ENSGALT00000013876, ENSGALT00000074521, XM_015293167	12	12:19784606-19809996:-1	nuclear receptor subfamily 2, group C, member 2	Cluster0003
NSD1	ENSGALG00000002971	ENSGALT00000004699, ENSGALT00000053470, ENSGALT00000064141, XM_015293828	13	13:10206726-10259504:-1	nuclear receptor binding SET domain protein 1	Cluster0003
PAN3	ENSGALG00000017092	ENSGALT00000027609, ENSGALT00000064641, XM_015278707, XM_015278710, XM_015278716, XM_015278717, XM_015278721, XM_015278725, XM_015278729, XM_015278731, XM_015278733, XM_015278741, XM_015278750, XM_015278762	1	1:175945883-176020918:-1	PAN3 poly(A) specific ribonuclease subunit	Cluster0003
PARVA	ENSGALG00000005438	ENSGALT00000008731, XM_004941362, XM_015286436, XM_015286438	5	5:7919891-7948685:-1	parvin, alpha	Cluster0003
PCGF5	ENSGALG00000006502	ENSGALT00000010507, XM_015288398	6	6:19720931-19745244:+1	polycomb group ring finger 5	Cluster0003
PEAK1	ENSGALG00000002759	ENSGALT00000004357, XM_015278734, XM_015278735, XM_015278736, XM_015278737, XM_015278738, XM_015278739, XM_015278740	10	10:2987920-3016419:+1	pseudopodium-enriched atypical kinase 1	Cluster0003
PGM2L1	ENSGALG00000017304	ENSGALT00000036353, ENSGALT00000051036, ENSGALT00000067284, ENSGALT00000067914, ENSGALT00000088009	1	1:196014618-196048973:+1	phosphoglucomutase 2 like 1	Cluster0003
PHIP	ENSGALG00000015889	ENSGALT00000025610, ENSGALT00000072453, XM_015284728, XM_015284729, XM_015284730	3	3:79785429-79884137:+1	pleckstrin homology domain interacting protein	Cluster0003
PHLPP2	ENSGALG00000000875	ENSGALT00000001289, XM_015292693	11	11:20040536-20066522:+1	PH domain and leucine rich repeat protein phosphatase 2	Cluster0003
PIK3CA	ENSGALG00000008934	ENSGALT00000014520	9	9:17595786-17618335:-1	phosphatidylinositol-4,5-bisphosphate 3-kinase catalytic subunit alpha	Cluster0003
PIKFYVE	ENSGALG00000008842	ENSGALT00000014370, ENSGALT00000058189, ENSGALT00000061443, ENSGALT00000066549, ENSGALT00000075570, XM_004942680, XM_015289537, XM_015289538, XM_015289539, XM_015289540	7	7:13866744-13924920:+1	phosphoinositide kinase, FYVE finger containing	Cluster0003
PKNOX1	ENSGALG00000016191	ENSGALT00000026100, ENSGALT00000050498	1	1:109623483-109660483:+1	PBX/knotted 1 homeobox 1	Cluster0003
PLCG2	ENSGALG00000033507	ENSGALT00000050238, ENSGALT00000076351	11	11:15896527-15947034:+1	phospholipase C gamma 2	Cluster0003
PLEKHA8	ENSGALG00000011185	ENSGALT00000018238, XM_015281818	2	2:33992889-34013069:+1	pleckstrin homology domain containing, family A (phosphoinositide binding specific) member 8	Cluster0003
PLXNC1	ENSGALG00000011309	ENSGALT00000018451	1	1:45063944-45130477:+1	plexin C1	Cluster0003
PPM1F	ENSGALG00000039121	ENSGALT00000063419, XM_004945484, XM_015275683, XM_015275684, XM_015275685, XM_015275686, XM_015275687, XM_015275688, XM_015275689, XM_415067	15	15:474490-479338:+1	protein phosphatase, Mg2+/Mn2+ dependent, 1F	Cluster0003
PPM1L	ENSGALG00000009537	ENSGALT00000015523	9	9:22099920-22180778:+1	protein phosphatase, Mg2+/Mn2+ dependent 1L	Cluster0003
PPP1R9A	no Ensembl gene ID assigned	XM_015281919, XM_015281920, XM_015281921, XM_015281922, XM_015281923, XM_015281924	.	.	protein phosphatase 1, regulatory subunit 9A	Cluster0003
PRDM10	no Ensembl gene ID assigned	XM_003642586, XM_004947975, XM_015298113, XM_015298114, XM_015298115, XM_015298116, XM_015298117, XM_015298118	.	.	PR domain containing 10	Cluster0003
PRDM11	ENSGALG00000008053	ENSGALT00000013067, ENSGALT00000056095, ENSGALT00000068425, ENSGALT00000068789, XM_004941559, XM_015287191, XM_015287192, XM_015287195, XM_421099	5	5:22282853-22433771:+1	PR domain containing 11	Cluster0003
PRDM2	ENSGALG00000038780	ENSGALT00000060003, ENSGALT00000078834, XM_015297196	21	21:5117603-5169160:-1	PR domain containing 2, with ZNF domain	Cluster0003
PREX1	ENSGALG00000004621	ENSGALT00000007358, XM_015296692	20	20:6385508-6529830:-1	phosphatidylinositol-3,4,5-trisphosphate-dependent Rac exchange factor 1	Cluster0003
PREX2	no Ensembl gene ID assigned	XM_418285	.	.	phosphatidylinositol-3,4,5-trisphosphate-dependent Rac exchange factor 2	Cluster0003
PROX1	ENSGALG00000009791	ENSGALT00000015927, ENSGALT00000051869, ENSGALT00000067117, XM_015283620, XM_015283621	3	3:21313970-21357168:-1	prospero homeobox 1	Cluster0003
PRRC2B	no Ensembl gene ID assigned	XM_015279590	.	.	proline-rich coiled-coil 2B	Cluster0003
PRRC2C	no Ensembl gene ID assigned	XM_015290427, XM_015290428, XM_015290429, XM_015290430, XM_015290431, XM_015290432, XM_015290433	.	.	proline-rich coiled-coil 2C	Cluster0003
PRSS35	ENSGALG00000015847	ENSGALT00000025551	3	3:78000086-78001876:-1	protease, serine 35	Cluster0003
PSD3	ENSGALG00000015428	ENSGALT00000024886, ENSGALT00000073530, ENSGALT00000077797, XM_015280508	Z	Z:54574433-54695402:-1	pleckstrin and Sec7 domain containing 3	Cluster0003
PSEN1	ENSGALG00000009320	ENSGALT00000032629, XM_015286913, XM_015286914	5	5:26365084-26386235:-1	presenilin 1	Cluster0003
PTPRB	ENSGALG00000010049	ENSGALT00000016330, ENSGALT00000067809, ENSGALT00000071400, XM_015282939, XM_015282943, XM_015282946	1	1:35846167-35891845:-1	protein tyrosine phosphatase, receptor type, B	Cluster0003
PTPRJ	ENSGALG00000006382	ENSGALT00000010309, ENSGALT00000045335	5	5:12815266-12882844:+1	receptor-type tyrosine-protein phosphatase eta precursor	Cluster0003
QSER1	ENSGALG00000012030	ENSGALT00000019632	5	5:5629074-5649633:+1	glutamine and serine rich 1	Cluster0003
RAB11FIP4	ENSGALG00000003227	ENSGALT00000005109, XM_004946166, XM_015279914	18	18:6382936-6470026:+1	RAB11 family interacting protein 4 (class II)	Cluster0003
RAB22A	ENSGALG00000007554	ENSGALT00000012215, ENSGALT00000050191	20	20:11423975-11439703:-1	RAB22A, member RAS oncogene family	Cluster0003
RAPGEF2	ENSGALG00000020249	ENSGALT00000015423, ENSGALT00000047010, ENSGALT00000051210, ENSGALT00000076253, ENSGALT00000080651, XM_015285321, XM_015285322, XM_015285323, XM_015285324, XM_015285325, XM_015285326, XM_015285327, XM_015285328	4	4:22207134-22378393:+1	Rap guanine nucleotide exchange factor (GEF) 2	Cluster0003
RASAL2	ENSGALG00000004323	ENSGALT00000006891, ENSGALT00000046658, ENSGALT00000061120, ENSGALT00000075902, XM_004943245, XM_004943246, XM_004943250, XM_004943254, XM_015290510, XM_015290511, XM_015290512, XM_015290513, XM_015290514, XM_015290515, XM_015290516, XM_015290519, XM_015290520	8	8:6464611-6585637:-1	RAS protein activator like 2	Cluster0003
RB1CC1	ENSGALG00000015259	ENSGALT00000024628, ENSGALT00000059274, XM_015282658, XM_015282659	2	2:110285815-110358845:-1	RB1-inducible coiled-coil 1	Cluster0003
RBM33	ENSGALG00000006372	ENSGALT00000038716, ENSGALT00000050924, ENSGALT00000071092, XM_004939157, XM_418548	2	2:8000159-8085723:+1	RNA binding motif protein 33	Cluster0003
RBMS3	no Ensembl gene ID assigned	XM_004939421, XM_004939422, XM_015281782, XM_015281783, XM_015281784, XM_015281785, XM_015281786, XM_015281787, XM_418760	.	.	RNA binding motif, single stranded interacting protein 3	Cluster0003
RC3H1	ENSGALG00000004587	ENSGALT00000007298, ENSGALT00000048313, ENSGALT00000050476, XM_015290529, XM_015290530, XM_015290531, XM_015290532, XM_015290534, XM_015290535, XM_015290536, XM_015290537, XM_015290539, XM_015290540	8	8:7368421-7401934:+1	ring finger and CCCH-type domains 1	Cluster0003
RC3H2	ENSGALG00000001253	ENSGALT00000001902, XM_004946006	17	17:9268844-9284385:-1	ring finger and CCCH-type domains 2	Cluster0003
REEP2	no Ensembl gene ID assigned	XM_001234439, XM_004945061	.	.	receptor accessory protein 2	Cluster0003
RELN	ENSGALG00000008193	ENSGALT00000013344, XM_004934740	1	1:13046276-13318877:-1	reelin	Cluster0003
REST	no Ensembl gene ID assigned	XM_015276447	.	.	RE1-silencing transcription factor	Cluster0003
REV3L	ENSGALG00000015033	ENSGALT00000024245, ENSGALT00000055836, ENSGALT00000057473, XM_015284578	3	3:66236786-66359681:+1	REV3-like, polymerase (DNA directed), zeta, catalytic subunit	Cluster0003
RFX7	ENSGALG00000041896	ENSGALT00000052650, XM_015291868, XM_429081	10	10:7711100-7718638:+1	regulatory factor X, 7	Cluster0003
RHOJ	ENSGALG00000011855	ENSGALT00000019340	5	5:53490564-53535267:-1	ras homolog family member J	Cluster0003
RLF	ENSGALG00000000862	ENSGALT00000001264	23	23:1766445-1795825:-1	rearranged L-myc fusion	Cluster0003
RNF168	ENSGALG00000006392	ENSGALT00000010322	9	9:4703951-4711851:+1	ring finger protein 168	Cluster0003
ROCK2	ENSGALG00000016451	ENSGALT00000026541, ENSGALT00000052275, XM_015276085, XM_015276086, XM_015276087	3	3:97626764-97719380:-1	Rho-associated, coiled-coil containing protein kinase 2	Cluster0003
RP11-159G9.5	no Ensembl gene ID assigned	XM_015297817, XM_416639	.	.	zinc finger protein 654	Cluster0003
RP11-2C24.9	no Ensembl gene ID assigned	XM_015275638, XM_015275639, XM_015275641, XM_015275642, XM_015275643, XM_015275644, XM_015275645, XM_015275646	.	.	Helicase SRCAP	Cluster0003
RPAP1	ENSGALG00000008624	ENSGALT00000014052, XM_004941626, XM_004941628, XM_015287139, XM_421141	5	5:24855680-24884673:-1	RNA polymerase II associated protein 1	Cluster0003
RPS6KA3	ENSGALG00000016406	ENSGALT00000026456, ENSGALT00000052145, ENSGALT00000060518, ENSGALT00000076302, XM_015272662, XM_015272663	1	1:119730475-119820379:+1	ribosomal protein S6 kinase, 90kDa, polypeptide 3	Cluster0003
RPS6KA6	ENSGALG00000007097	ENSGALT00000011490, XM_015278511, XM_015278512, XM_015278513, XM_015278514, XM_015278515, XM_015278516	4	4:9026243-9061303:+1	ribosomal protein S6 kinase, 90kDa, polypeptide 6	Cluster0003
RREB1	ENSGALG00000012799	ENSGALT00000037239, XM_015275842, XM_015275843	2	2:64856786-64985116:-1	ras responsive element binding protein 1	Cluster0003
RSBN1L	ENSGALG00000008328	ENSGALT00000013555, ENSGALT00000047843, ENSGALT00000083648, XM_015275759	1	1:12517000-12559907:-1	round spermatid basic protein 1-like	Cluster0003
SACS	ENSGALG00000017120	ENSGALT00000027658, XM_004938796, XM_015279169, XM_015279178	1	1:177637907-177668206:+1	sacsin molecular chaperone	Cluster0003
SASH1	ENSGALG00000012342	ENSGALT00000020165, ENSGALT00000055297, ENSGALT00000075844, XM_004935596, XM_004935597, XM_004935598, XM_015284278, XM_015284279	3	3:47715040-47902170:+1	SAM and SH3 domain containing 1	Cluster0003
SBF2	ENSGALG00000005716	ENSGALT00000009170, ENSGALT00000057061, ENSGALT00000069002, ENSGALT00000070945, XM_015286381, XM_015286384	5	5:8990150-9220219:+1	SET binding factor 2	Cluster0003
SCAPER	ENSGALG00000002883	ENSGALT00000004548, XM_015279020, XM_015279021, XM_015279022	10	10:3137049-3285328:+1	S-phase cyclin A-associated protein in the ER	Cluster0003
SCYL2	ENSGALG00000011569	ENSGALT00000018870, XM_015284733	1	1:47268108-47299064:+1	SCY1-like, kinase-like 2	Cluster0003
SECISBP2L	ENSGALG00000041362	ENSGALT00000068917, XM_413816	10	10:10403559-10416724:-1	SECIS binding protein 2-like	Cluster0003
SEL1L	ENSGALG00000010581	ENSGALT00000017221	5	5:40987357-41014216:-1	SEL1L ERAD E3 ligase adaptor subunit	Cluster0003
SEMA5A	ENSGALG00000028685	ENSGALT00000044841, ENSGALT00000055069	2	2:78926050-79169210:+1	semaphorin 5A	Cluster0003
SESN3	no Ensembl gene ID assigned	XM_015280554, XM_015280561	.	.	sestrin 3	Cluster0003
SETD1B	ENSGALG00000004324	ENSGALT00000039216	15	15:5682196-5723072:+1	SET domain containing 1B	Cluster0003
SETX	ENSGALG00000003661	ENSGALT00000005801, ENSGALT00000078639	17	17:6964407-6992177:-1	senataxin	Cluster0003
SHOC2	ENSGALG00000008771	ENSGALT00000014266, ENSGALT00000014267	6	6:26184275-26239915:+1	SHOC2, leucine rich repeat scaffold protein	Cluster0003
SHROOM2	ENSGALG00000030802	ENSGALT00000056079, ENSGALT00000057972, ENSGALT00000071858, ENSGALT00000076567	1	1:125013467-125134159:-1	shroom family member 2	Cluster0003
SIK2	ENSGALG00000036873	ENSGALT00000049355, ENSGALT00000062830, ENSGALT00000078547	24	24:59373-97543:+1	salt inducible kinase 2	Cluster0003
SIPA1L1	no Ensembl gene ID assigned	XM_015287312, XM_015287313, XM_015287314, XM_015287315, XM_015287316, XM_015287317	.	.	signal-induced proliferation-associated 1 like 1	Cluster0003
SLC23A2	no Ensembl gene ID assigned	XM_015297305, XM_015297306, XM_015297307, XM_015297308, XM_015297309, XM_015297310, XM_015297311	.	.	solute carrier family 23 (ascorbic acid transporter), member 2	Cluster0003
SLC25A29	ENSGALG00000011220	ENSGALT00000018296	5	5:48617965-48625370:-1	solute carrier family 25 member 29	Cluster0003
SLC26A2	ENSGALG00000001239	ENSGALT00000001881	13	13:8343628-8347969:-1	solute carrier family 26 member 2	Cluster0003
SLC2A13	ENSGALG00000035940	ENSGALT00000048247, ENSGALT00000061735, ENSGALT00000073744	1	1:15117535-15247833:+1	solute carrier family 2 member 13	Cluster0003
SLC38A1	ENSGALG00000009698	ENSGALT00000015787	1	1:30936731-30961242:-1	solute carrier family 38 member 1	Cluster0003
SLC43A2	no Ensembl gene ID assigned	XM_015296034, XM_415803	.	.	solute carrier family 43 (amino acid system L transporter), member 2	Cluster0003
SLC45A4	ENSGALG00000034971	ENSGALT00000053078, XM_015283236, XM_015283237, XM_015283238, XM_418418	2	2:146149257-146178507:-1	solute carrier family 45, member 4	Cluster0003
SLC4A7	ENSGALG00000011405	ENSGALT00000018603, XM_004939415, XM_015281789, XM_015281790, XM_418757	2	2:38586294-38666471:-1	solute carrier family 4, sodium bicarbonate cotransporter, member 7	Cluster0003
SLC6A6	ENSGALG00000006425	ENSGALT00000010371, ENSGALT00000083889	12	12:10969859-11019295:+1	solute carrier family 6 member 6	Cluster0003
SLK	ENSGALG00000008318	ENSGALT00000013539, XM_004942265, XM_015288717, XM_421743	6	6:24086009-24128061:+1	STE20-like kinase	Cluster0003
SMAD9	ENSGALG00000017050	ENSGALT00000027547, ENSGALT00000051571, ENSGALT00000063777, XM_015277656	1	1:172377067-172398079:+1	SMAD family member 9	Cluster0003
SMG1	ENSGALG00000006829	ENSGALT00000011038, ENSGALT00000055893, ENSGALT00000059300	14	14:8372762-8430577:-1	SMG1, nonsense mediated mRNA decay associated PI3K related kinase	Cluster0003
SNX13	ENSGALG00000010840	ENSGALT00000017621, ENSGALT00000037907, ENSGALT00000076117, XM_015281412, XM_015281413, XM_015281414, XM_015281415, XM_015281416, XM_015281417, XM_015281418, XM_015281420	2	2:29049123-29109429:-1	sorting nexin 13	Cluster0003
SNX8	ENSGALG00000004255	ENSGALT00000006768, XM_015294344, XM_015294345, XM_015294346	14	14:3093845-3110665:-1	sorting nexin 8	Cluster0003
SON	no Ensembl gene ID assigned	XM_003640519, XM_004934515, XM_004934516	.	.	SON DNA binding protein	Cluster0003
SPECC1	ENSGALG00000004400	ENSGALT00000007018, XM_004946651, XM_004946652, XM_015295828, XM_015295829, XM_015295830, XM_415840	19	19:6365263-6425046:+1	sperm antigen with calponin homology and coiled-coil domains 1	Cluster0003
SPG11	ENSGALG00000008180	ENSGALT00000038202, ENSGALT00000048569, XM_004943936, XM_004943937, XM_004943939	10	10:19759094-19785369:+1	spastic paraplegia 11 (autosomal recessive)	Cluster0003
SPOPL	ENSGALG00000012380	ENSGALT00000020213	7	7:31558414-31573289:+1	speckle type BTB/POZ protein like	Cluster0003
SPPL2B	ENSGALG00000000430	ENSGALT00000000587, XM_015299708	28	28:551866-586908:+1	signal peptide peptidase like 2B	Cluster0003
SPTBN1	ENSGALG00000029512	ENSGALT00000057896, ENSGALT00000068343, ENSGALT00000076738, ENSGALT00000086049, XM_015283353	3	3:2696497-2786404:-1	spectrin, beta, non-erythrocytic 1	Cluster0003
STON2	ENSGALG00000010579	ENSGALT00000017215	5	5:40913516-40968803:-1	stonin 2	Cluster0003
STRN	ENSGALG00000010580	ENSGALT00000017218, XM_004935418, XM_004935419, XM_004935421	3	3:32162895-32219628:+1	striatin, calmodulin binding protein	Cluster0003
SUGP2	ENSGALG00000003047	ENSGALT00000004817, XM_015300047, XM_015300048, XM_015300049, XM_015300050	28	28:3676512-3687043:+1	SURP and G patch domain containing 2	Cluster0003
SUPT7L	ENSGALG00000010048	ENSGALT00000016329	3	3:27874283-27889037:+1	SPT7 like, STAGA complex gamma subunit	Cluster0003
SYNJ1	ENSGALG00000034317	ENSGALT00000058604, XM_015299803, XM_015299811, XM_015299812, XM_015299818, XM_015299825, XM_015299833, XM_015299838, XM_015299841, XM_015299848, XM_015299851, XM_015299861, XM_015299867	1	1:105010118-105068573:-1	synaptojanin 1	Cluster0003
SYNM	ENSGALG00000007048	ENSGALT00000033905, ENSGALT00000083565	10	10:16877090-16897766:+1	synemin	Cluster0003
SYNRG	ENSGALG00000005468	ENSGALT00000008784, ENSGALT00000054440, ENSGALT00000055858, ENSGALT00000076925, XM_015296155, XM_015296156, XM_015296157, XM_015296159, XM_015296160, XM_015296161, XM_015296162, XM_015296163, XM_015296164	19	19:8618892-8649089:-1	synergin, gamma	Cluster0003
SYTL2	ENSGALG00000008326	ENSGALT00000013553, ENSGALT00000047148, ENSGALT00000052692, ENSGALT00000074960, XM_004938924, XM_015280717, XM_015280722, XM_424045	4	4:14214740-14238906:+1	synaptotagmin-like 2	Cluster0003
TAB3	ENSGALG00000016284	ENSGALT00000026255, XM_015302232, XM_015302248, XM_416787	1	1:115685927-115698891:+1	TGF-beta activated kinase 1/MAP3K7 binding protein 3	Cluster0003
TAOK1	ENSGALG00000004082	ENSGALT00000006491	19	19:5999334-6056408:+1	TAO kinase 1	Cluster0003
TBC1D14	ENSGALG00000015546	ENSGALT00000025058, ENSGALT00000025059, XM_015285764, XM_015285765	4	4:80453649-80515768:+1	TBC1 domain family, member 14	Cluster0003
TBC1D2B	ENSGALG00000003322	ENSGALT00000005261, XM_015278934, XM_015278935, XM_015278937, XM_015278938, XM_015278939, XM_015278940, XM_015278941, XM_015278942, XM_015278943, XM_015278944	10	10:3781094-3800952:+1	TBC1 domain family, member 2B	Cluster0003
TBL1X	no Ensembl gene ID assigned	XM_015273683, XM_015273688, XM_015273692, XM_015273697	.	.	transducin (beta)-like 1X-linked	Cluster0003
TBL1XR1	ENSGALG00000039182	ENSGALT00000056334, ENSGALT00000069629	9	9:17991354-18078753:+1	transducin beta like 1 X-linked receptor 1	Cluster0003
TESK2	ENSGALG00000010230	ENSGALT00000016630, ENSGALT00000066441	8	8:21118192-21176057:-1	testis-specific kinase 2	Cluster0003
TET2	ENSGALG00000010592	ENSGALT00000017236	4	4:39085986-39107244:-1	tet methylcytosine dioxygenase 2	Cluster0003
TGFBR3	ENSGALG00000006038	ENSGALT00000033354, ENSGALT00000069499	8	8:14391623-14498728:+1	transforming growth factor beta receptor 3	Cluster0003
TGFBRAP1	ENSGALG00000016795	ENSGALT00000027116	1	1:135184285-135210743:-1	transforming growth factor beta receptor associated protein 1	Cluster0003
THADA	ENSGALG00000009932	ENSGALT00000016147, ENSGALT00000048160, ENSGALT00000068104, ENSGALT00000069136, ENSGALT00000075854, XM_015283685	3	3:25051000-25202262:-1	thyroid adenoma associated	Cluster0003
THSD4	ENSGALG00000004087	ENSGALT00000006501, XM_015278911, XM_015278912, XM_015278913	10	10:6291473-6524226:+1	thrombospondin, type I, domain containing 4	Cluster0003
TM7SF3	ENSGALG00000014085	ENSGALT00000048877, XM_015291404, XM_416441	1	1:68062515-68077545:-1	transmembrane 7 superfamily member 3	Cluster0003
TNKS	ENSGALG00000043164	ENSGALT00000054033, ENSGALT00000058043	4	4:49701547-49808051:-1	tankyrase	Cluster0003
TNRC6A	ENSGALG00000006068	ENSGALT00000009788, ENSGALT00000049460, ENSGALT00000062280, ENSGALT00000065348, ENSGALT00000066667, ENSGALT00000075098, ENSGALT00000079352, XM_015294483, XM_015294484, XM_015294486, XM_015294487, XM_015294488, XM_015294489, XM_015294490, XM_015294491, XM_015294492, XM_015294493	14	14:6868966-6909046:+1	trinucleotide repeat containing 6A	Cluster0003
TNS3	ENSGALG00000039139	ENSGALT00000049546, ENSGALT00000084987, XM_015275852	2	2:55221387-55442502:-1	tensin 3	Cluster0003
TPR	ENSGALG00000005105	ENSGALT00000008185, ENSGALT00000053904, XM_004943308, XM_004943309, XM_015290596	8	8:10034151-10075694:+1	translocated promoter region, nuclear basket protein	Cluster0003
TRAF3	ENSGALG00000011389	ENSGALT00000018576, XM_004936341, XM_004936343, XM_004936344, XM_015287818, XM_015287819, XM_015287820, XM_015287821, XM_015287822, XM_015287825, XM_015287826, XM_015287827	5	5:49931771-49957338:+1	TNF receptor-associated factor 3	Cluster0003
TRAPPC10	no Ensembl gene ID assigned	XM_003640505, XM_015300788	.	.	trafficking protein particle complex 10	Cluster0003
TRIO	ENSGALG00000031495	ENSGALT00000071221	2	2:76545808-76794884:-1	trio Rho guanine nucleotide exchange factor	Cluster0003
TRIP12	ENSGALG00000002929	ENSGALT00000004623, ENSGALT00000058935, ENSGALT00000064768, ENSGALT00000075489, XM_004937064, XM_015276964, XM_015276965, XM_015276966, XM_015276967, XM_015276968, XM_015276969, XM_015276970, XM_015276971, XM_015276972	9	9:10054638-10117917:-1	thyroid hormone receptor interactor 12	Cluster0003
TRMT1L	ENSGALG00000033077	ENSGALT00000049444, ENSGALT00000082416, XM_003643174, XM_004949890	8	8:10453955-10490570:+1	tRNA methyltransferase 1 homolog (S. cerevisiae)-like	Cluster0003
TROVE2	ENSGALG00000002504	ENSGALT00000003947, ENSGALT00000067939, ENSGALT00000090128	8	8:3508644-3516114:-1	TROVE domain family member 2	Cluster0003
TSC1	no Ensembl gene ID assigned	XM_004945922, XM_004945923, XM_015279760, XM_015279761, XM_415449	.	.	tuberous sclerosis 1	Cluster0003
TTC28	ENSGALG00000005676	ENSGALT00000009103, ENSGALT00000056256, XM_015275487, XM_015275488	15	15:7602100-7718375:-1	tetratricopeptide repeat domain 28	Cluster0003
TTC3	ENSGALG00000016050	ENSGALT00000025859, XM_015301408, XM_015301434, XM_015301440	1	1:107001974-107060482:+1	tetratricopeptide repeat domain 3	Cluster0003
UBE3C	ENSGALG00000006461	ENSGALT00000038686, ENSGALT00000069625, XM_015281334	2	2:8614944-8678699:+1	ubiquitin protein ligase E3C	Cluster0003
UBN2	ENSGALG00000011854	ENSGALT00000019339, XM_015285016	1	1:49084168-49132365:+1	ubinuclein 2	Cluster0003
UBR1	ENSGALG00000009249	ENSGALT00000015050, XM_015287098, XM_015287099	5	5:25964150-26042047:-1	ubiquitin protein ligase E3 component n-recognin 1	Cluster0003
UBR5	ENSGALG00000031282	ENSGALT00000057246, XM_015282993, XM_015282994, XM_015282995, XM_015282996, XM_015282997, XM_015282998, XM_015282999, XM_015283000, XM_015283001, XM_015283002	2	2:129708232-129786771:-1	ubiquitin protein ligase E3 component n-recognin 5	Cluster0003
UBXN7	no Ensembl gene ID assigned	XM_015277123, XM_015277124, XM_422667	.	.	UBX domain protein 7	Cluster0003
USP24	ENSGALG00000010805	ENSGALT00000017568, ENSGALT00000059062	8	8:25365620-25423197:-1	ubiquitin specific peptidase 24	Cluster0003
USP32	ENSGALG00000005350	ENSGALT00000008580, ENSGALT00000080001, XM_004946740, XM_004946741, XM_415892	19	19:8043990-8102086:+1	ubiquitin specific peptidase 32	Cluster0003
USP49	ENSGALG00000003461	ENSGALT00000077062, XM_001231681, XM_015298971	26	26:4994619-5002981:-1	ubiquitin specific peptidase 49	Cluster0003
USP9X	no Ensembl gene ID assigned	XM_015301733, XM_015301738, XM_015301742, XM_015301747	.	.	ubiquitin specific peptidase 9, X-linked	Cluster0003
VPS18	ENSGALG00000008496	ENSGALT00000013841	5	5:24290783-24299635:+1	VPS18, CORVET/HOPS core subunit	Cluster0003
VPS39	ENSGALG00000008991	ENSGALT00000014624, ENSGALT00000047362, XM_015287070	5	5:25575504-25598610:-1	vacuolar protein sorting 39 homolog (S. cerevisiae)	Cluster0003
WDFY3	no Ensembl gene ID assigned	XM_015276464, XM_015276465, XM_015276466, XM_015276467, XM_015276468, XM_015276469, XM_015276470, XM_015276471, XM_015276472	.	.	WD repeat and FYVE domain containing 3	Cluster0003
WDFY4	ENSGALG00000006165	ENSGALT00000009953, ENSGALT00000048784, XM_015288425, XM_015288427, XM_015288429	6	6:18438795-18555233:+1	WDFY family member 4	Cluster0003
WHSC1L1	no Ensembl gene ID assigned	XM_015297409, XM_015297410, XM_015297411, XM_015297412, XM_015297413, XM_015297415, XM_015297416	.	.	Wolf-Hirschhorn syndrome candidate 1-like 1	Cluster0003
XPO4	ENSGALG00000017132	ENSGALT00000027676	1	1:178738998-178807266:+1	exportin-4	Cluster0003
XRN1	ENSGALG00000002706	ENSGALT00000004266, XM_015276961, XM_015276962	9	9:10439333-10471471:-1	5 -3 exoribonuclease 1	Cluster0003
XYLT1	ENSGALG00000006757	ENSGALT00000039991, ENSGALT00000053767, ENSGALT00000081547, XM_015294534	14	14:8053243-8199119:+1	xylosyltransferase I	Cluster0003
ZBTB21	ENSGALG00000016147	ENSGALT00000026015, XM_004934576, XM_015301097, XM_015301099, XM_015301104, XM_015301108, XM_015301113	1	1:109155882-109161762:-1	zinc finger and BTB domain containing 21	Cluster0003
ZBTB37	ENSGALG00000004597	ENSGALT00000007316, XM_004943267, XM_426629	8	8:7425584-7430354:-1	zinc finger and BTB domain containing 37	Cluster0003
ZBTB41	no Ensembl gene ID assigned	XM_004943123, XM_004943124	.	.	zinc finger and BTB domain containing 41	Cluster0003
ZBTB43	ENSGALG00000000934	ENSGALT00000001372	17	17:10730328-10734909:+1	zinc finger and BTB domain containing 43	Cluster0003
ZBTB44	ENSGALG00000001341	ENSGALT00000002047, ENSGALT00000056258	24	24:1595970-1635701:-1	zinc finger and BTB domain containing 44	Cluster0003
ZCCHC11	ENSGALG00000010629	ENSGALT00000017295, XM_004936792	8	8:24470064-24511373:-1	zinc finger, CCHC domain containing 11	Cluster0003
ZCCHC14	ENSGALG00000034166	ENSGALT00000054303, XM_015292651	11	11:18040248-18049060:-1	zinc finger, CCHC domain containing 14	Cluster0003
ZDBF2	no Ensembl gene ID assigned	XM_004942657, XM_004942658, XM_004942659	.	.	zinc finger, DBF-type containing 2	Cluster0003
ZDHHC8	ENSGALG00000002124	ENSGALT00000003320, XM_015275255, XM_015275256, XM_015275257	15	15:1325922-1408363:+1	zinc finger, DHHC-type containing 8	Cluster0003
ZFC3H1	ENSGALG00000010177	ENSGALT00000016545, ENSGALT00000049117, ENSGALT00000068245, XM_015282977	1	1:36351342-36388496:-1	zinc finger, C3H1-type containing	Cluster0003
ZFYVE26	ENSGALG00000028762	ENSGALT00000045316, XM_004941716, XM_421195	5	5:28912923-28954222:-1	zinc finger, FYVE domain containing 26	Cluster0003
ZHX1	ENSGALG00000034999	ENSGALT00000047443	2	2:138093730-138096351:-1	zinc fingers and homeoboxes 1	Cluster0003
ZMIZ1	ENSGALG00000004850	ENSGALT00000007743, ENSGALT00000078858, XM_015288282, XM_015288283, XM_015288284, XM_015288285, XM_015288286, XM_015288287, XM_015288288, XM_015288289, XM_015288290, XM_015288291	6	6:12266618-12412519:-1	zinc finger, MIZ-type containing 1	Cluster0003
ZMYND8	ENSGALG00000004542	ENSGALT00000007232, ENSGALT00000073190, ENSGALT00000074532, ENSGALT00000079151, XM_004947062, XM_004947063, XM_004947064, XM_004947065, XM_004947066, XM_004947067, XM_004947068, XM_015296701, XM_015296702, XM_015296703, XM_015296704, XM_015296705, XM_015296707, XM_015296708, XM_015296709, XM_015296710, XM_015296711, XM_015296712, XM_015296713, XM_015296714	20	20:5956857-5997973:-1	zinc finger, MYND-type containing 8	Cluster0003
ZNF292	ENSGALG00000035472	ENSGALT00000053918	3	3:76795398-76849303:-1	zinc finger protein 292	Cluster0003
ZNF318	ENSGALG00000034040	ENSGALT00000057910	3	3:31092014-31117080:+1	zinc finger protein 318	Cluster0003
ZNF618	ENSGALG00000008886	ENSGALT00000014440, ENSGALT00000049691, ENSGALT00000051557, XM_015279636, XM_015279637, XM_015279638, XM_015279639, XM_015279640, XM_015279641, XM_015279642, XM_015279643, XM_015279644, XM_015279645, XM_015279646, XM_015279647, XM_015279648, XM_015279649	17	17:1550305-1694877:-1	zinc finger protein 618	Cluster0003
ZNF644	ENSGALG00000034253	ENSGALT00000053754, ENSGALT00000069450	8	8:14655889-14704152:+1	zinc finger protein 644	Cluster0003
ZNF827	ENSGALG00000009982	ENSGALT00000016223, ENSGALT00000057615, XM_004940959, XM_015276711, XM_015276712, XM_015276713	4	4:31471482-31574290:-1	zinc finger protein 827	Cluster0003
ZZEF1	ENSGALG00000001546	ENSGALT00000002350	19	19:3181799-3232934:+1	zinc finger ZZ-type and EF-hand domain containing 1	Cluster0003
AAED1	no Ensembl gene ID assigned	XM_003643010	.	.	AhpC/TSA antioxidant enzyme domain containing 1	Cluster0004
ABHD17B	ENSGALG00000015139	ENSGALT00000024428	Z	Z:35602066-35619034:-1	abhydrolase domain containing 17B	Cluster0004
ACAA2	ENSGALG00000031142	ENSGALT00000049854	Z	Z:985790-998134:+1	acetyl-CoA acyltransferase 2	Cluster0004
AGGF1	ENSGALG00000004311	ENSGALT00000006867, XM_004937335	Z	Z:23312501-23332416:-1	angiogenic factor with G patch and FHA domains 1	Cluster0004
AK6	ENSGALG00000020534	ENSGALT00000032789	Z	Z:64160615-64164655:-1	adenylate kinase 6	Cluster0004
ALDH7A1	ENSGALG00000008229	ENSGALT00000013392, ENSGALT00000050985, ENSGALT00000052631	Z	Z:78926260-78944398:+1	aldehyde dehydrogenase 7 family member A1	Cluster0004
AMACR	ENSGALG00000003326	ENSGALT00000039198	Z	Z:10347477-10368417:-1	alpha-methylacyl-CoA racemase	Cluster0004
ANKRA2	ENSGALG00000013511	ENSGALT00000022003, ENSGALT00000035832, ENSGALT00000055765, ENSGALT00000088338	Z	Z:24717771-24724815:+1	ankyrin repeat family A member 2	Cluster0004
ANKRD32	no Ensembl gene ID assigned	XM_004949396, XM_004949397, XM_004949398, XM_004949399, XM_424703	.	.	ankyrin repeat domain 32	Cluster0004
AP3B1	ENSGALG00000004390	ENSGALT00000006998, ENSGALT00000060467, XM_015277632	Z	Z:22789995-22948814:+1	adaptor-related protein complex 3, beta 1 subunit	Cluster0004
APTX	ENSGALG00000001954	ENSGALT00000003023, ENSGALT00000061694, XM_015280583	Z	Z:70584679-70593677:-1	aprataxin	Cluster0004
ARHGEF39	ENSGALG00000002599	ENSGALT00000004088	Z	Z:9282639-9296314:+1	Rho guanine nucleotide exchange factor 39	Cluster0004
ARSB	ENSGALG00000004438	ENSGALT00000038612	Z	Z:22502430-22568199:+1	arylsulfatase B	Cluster0004
ARSK	ENSGALG00000014672	ENSGALT00000023643, ENSGALT00000063159, XM_015280522	Z	Z:57413321-57424586:-1	arylsulfatase family, member K	Cluster0004
ATG10	ENSGALG00000027714	ENSGALT00000043880, ENSGALT00000073155	Z	Z:63371447-63454155:-1	autophagy related 10	Cluster0004
ATG12	ENSGALG00000002345	ENSGALT00000003696, XM_004949628	Z	Z:72932224-72934699:+1	autophagy related 12	Cluster0004
ATP5A1	no Ensembl gene ID assigned	XM_015277422	.	.	ATP synthase, H+ transporting, mitochondrial F1 complex, alpha subunit 1, cardiac muscle	Cluster0004
AUH	ENSGALG00000021843	ENSGALT00000024542, ENSGALT00000035387, XM_015280295, XM_015280296	Z	Z:44207218-44317539:-1	AU RNA binding protein/enoyl-CoA hydratase	Cluster0004
B4GALT1	ENSGALG00000002022	ENSGALT00000029706, XM_015280592	Z	Z:70633213-70650559:-1	UDP-Gal:betaGlcNAc beta 1,4- galactosyltransferase, polypeptide 1	Cluster0004
BRIX1	ENSGALG00000003373	ENSGALT00000005332	Z	Z:10563582-10567349:+1	BRX1, biogenesis of ribosomes	Cluster0004
BTF3	ENSGALG00000013512	ENSGALT00000029777, ENSGALT00000083179, ENSGALT00000086847, ENSGALT00000088411	Z	Z:24736670-24743237:-1	basic transcription factor 3	Cluster0004
C18orf32	ENSGALG00000042000	ENSGALT00000057413	Z	Z:1081841-1085343:+1	chromosome 18 open reading frame 32	Cluster0004
C5orf30	ENSGALG00000027512	ENSGALT00000043399	Z	Z:49956074-49965412:-1	chromosome 5 open reading frame 30	Cluster0004
C9orf64	ENSGALG00000012589	ENSGALT00000020559	Z	Z:40068519-40076051:-1	chromosome 9 open reading frame 64	Cluster0004
C9orf72	ENSGALG00000001864	ENSGALT00000002894, ENSGALT00000076134	Z	Z:68714996-68729199:-1	chromosome 9 open reading frame 72	Cluster0004
C9orf85	ENSGALG00000026001	ENSGALT00000045584	Z	Z:35619238-35636023:+1	chromosome 9 open reading frame 85	Cluster0004
CAAP1	ENSGALG00000001765	ENSGALT00000002709, ENSGALT00000059231, XM_004949575, XM_015280691	Z	Z:68485992-68502940:-1	caspase activity and apoptosis inhibitor 1	Cluster0004
CARNMT1	ENSGALG00000015155	ENSGALT00000032817, ENSGALT00000083409	Z	Z:36812397-36834373:-1	Carnosine N-methyltransferase	Cluster0004
CAST	ENSGALG00000014682	ENSGALT00000023659, ENSGALT00000037690, ENSGALT00000053381, ENSGALT00000054319, ENSGALT00000060443, XM_015280523, XM_015280524, XM_015280526, XM_015280527, XM_015280528, XM_015280529	Z	Z:57020390-57079744:-1	calpastatin	Cluster0004
CCNH	ENSGALG00000015641	ENSGALT00000025216, ENSGALT00000086286	Z	Z:60998292-61007184:+1	cyclin H	Cluster0004
CD274	ENSGALG00000015032	ENSGALT00000024242, XM_015280141, XM_015280142, XM_424811	Z	Z:27673716-27679160:+1	CD274 molecule	Cluster0004
CDC14B	ENSGALG00000012627	ENSGALT00000020613, ENSGALT00000044560, ENSGALT00000064410, XM_004949234, XM_004949237, XM_015280388	Z	Z:42215456-42261277:-1	CDC14 cell division cycle 14 homolog B (S. cerevisiae)	Cluster0004
CDC37L1	ENSGALG00000014448	ENSGALT00000023330, ENSGALT00000061954	Z	Z:27444606-27454018:+1	cell division cycle 37 like 1	Cluster0004
CDK7	ENSGALG00000014790	ENSGALT00000023876, ENSGALT00000084732	Z	Z:21927643-21950370:+1	cyclin dependent kinase 7	Cluster0004
CENPK	ENSGALG00000014753	ENSGALT00000023789, ENSGALT00000061226, XM_015277310	Z	Z:20549127-20570556:-1	centromere protein K	Cluster0004
CEP120	ENSGALG00000005368	ENSGALT00000008619, XM_015280819, XM_015280820, XM_015280821, XM_015280822	Z	Z:81488988-81527145:-1	centrosomal protein 120kDa	Cluster0004
CEP78	ENSGALG00000015179	ENSGALT00000024494, XM_004949177, XM_015280361, XM_429164	Z	Z:37936454-37958205:+1	centrosomal protein 78kDa	Cluster0004
CETN3	ENSGALG00000014648	ENSGALT00000023609, XM_015280556	Z	Z:59736248-59752830:+1	centrin, EF-hand protein, 3	Cluster0004
CLTA	ENSGALG00000015326	ENSGALT00000024737, XM_015280417, XM_015280418	Z	Z:52040364-52055154:+1	clathrin, light chain A	Cluster0004
COL4A3BP	ENSGALG00000014952	ENSGALT00000024118, ENSGALT00000050791, ENSGALT00000058357, XM_004937347, XM_015277634, XM_015277636	Z	Z:23905366-23975796:+1	collagen, type IV, alpha 3 (Goodpasture antigen) binding protein	Cluster0004
COMMD10	ENSGALG00000002308	ENSGALT00000003628, ENSGALT00000072149, ENSGALT00000078336, XM_015280616, XM_015280617, XM_015280619, XM_015280620, XM_015280621, XM_015280622, XM_015280623, XM_015280624, XM_015280625, XM_015280626	Z	Z:72731136-72825323:-1	COMM domain containing 10	Cluster0004
CTC-487M23.8	no Ensembl gene ID assigned	XM_001233374	.	.	Uncharacterized protein	Cluster0004
CTC-554D6.1	no Ensembl gene ID assigned	XM_001233410, XM_004949280, XM_004949281, XM_004949282, XM_004949283, XM_004949285, XM_004949286, XM_015280443, XM_015280444, XM_015280445, XM_015280446, XM_015280448, XM_015280449, XM_015280450	.	.	Uncharacterized protein	Cluster0004
CWC27	ENSGALG00000014747	ENSGALT00000023780, ENSGALT00000086720	Z	Z:20211903-20325189:+1	CWC27 spliceosome associated protein homolog	Cluster0004
CZH18ORF25	no Ensembl gene ID assigned	XM_004949035, XM_004949037, XM_004949040, XM_015277419, XM_015277420, XM_015277421	.	.	chromosome Z open reading frame, human C18orf25	Cluster0004
CZH5ORF28	no Ensembl gene ID assigned	XM_004937218, XM_015277558, XM_015277559, XM_424781	.	.	chromosome Z open reading frame, human C5orf28	Cluster0004
CZH5ORF51	no Ensembl gene ID assigned	XM_424778	.	.	chromosome Z open reading frame, human C5orf51	Cluster0004
CZH9ORF40	no Ensembl gene ID assigned	XM_001231460, XM_004949166	.	.	chromosome Z open reading frame, similar to C9ORF40	Cluster0004
CZH9ORF64	no Ensembl gene ID assigned	XM_001231513	.	.	chromosome Z open reading frame, human C9orf64	Cluster0004
DAPK1	ENSGALG00000012608	ENSGALT00000020586, ENSGALT00000063640, ENSGALT00000064468, XM_015280319	Z	Z:41280442-41377445:+1	death-associated protein kinase 1	Cluster0004
DBN1	ENSGALG00000033405	ENSGALT00000062237, ENSGALT00000078180	13	13:10144882-10154247:-1	drebrin 1	Cluster0004
DCAF10	ENSGALG00000005390	ENSGALT00000008658, XM_004949709, XM_424415	Z	Z:81589342-81599949:+1	DDB1 and CUL4 associated factor 10	Cluster0004
DCAF12	ENSGALG00000005800	ENSGALT00000009315, XM_015277328, XM_015277329	Z	Z:7511921-7540939:-1	DDB1 and CUL4 associated factor 12	Cluster0004
DCP2	ENSGALG00000000215	ENSGALT00000000283, ENSGALT00000071252, XM_004949272, XM_004949274	Z	Z:45955426-45980081:-1	decapping mRNA 2	Cluster0004
DCTN3	ENSGALG00000021365	ENSGALT00000034480, ENSGALT00000050026, ENSGALT00000085885	Z	Z:7914091-7921662:-1	dynactin subunit 3	Cluster0004
DIMT1	ENSGALG00000020569	ENSGALT00000032871, ENSGALT00000048681, ENSGALT00000085369	Z	Z:19481322-19488852:-1	DIM1 dimethyladenosine transferase 1 homolog	Cluster0004
DNAJA1	ENSGALG00000023066	ENSGALT00000037566, ENSGALT00000087219, ENSGALT00000088421	Z	Z:70593750-70601481:+1	DnaJ heat shock protein family (Hsp40) member A1	Cluster0004
DNAJC21	ENSGALG00000003387	ENSGALT00000005353, XM_004937181	Z	Z:10568208-10582270:+1	DnaJ (Hsp40) homolog, subfamily C, member 21	Cluster0004
DNAJC25	no Ensembl gene ID assigned	XM_003643082	.	.	DnaJ (Hsp40) homolog, subfamily C, member 25	Cluster0004
ECM2	ENSGALG00000004695	ENSGALT00000007480	12	12:3356580-3369207:+1	extracellular matrix protein 2	Cluster0004
EDNRB2	ENSGALG00000007466	ENSGALT00000012072, ENSGALT00000012073, XM_015278146, XM_015278150, XM_015278151	4	4:11210631-11219813:+1	endothelin receptor B subtype 2	Cluster0004
EMP2	ENSGALG00000027058	ENSGALT00000042714, ENSGALT00000087106	14	14:9241264-9262130:+1	epithelial membrane protein 2	Cluster0004
ENSGALG00000000004	ENSGALG00000000004	ENSGALT00000000004	Z	Z:34434331-34440653:-1	No Class	Cluster0004
ENSGALG00000000218	ENSGALG00000000218	ENSGALT00000000294	Z	Z:46009581-46016260:-1	No Class	Cluster0004
ENSGALG00000000264	ENSGALG00000000264	ENSGALT00000000344	Z	Z:47377290-47399491:+1	No Class	Cluster0004
ENSGALG00000000428	ENSGALG00000000428	ENSGALT00000000584	Z	Z:44899734-44903752:+1	No Class	Cluster0004
ENSGALG00000001668	ENSGALG00000001668	ENSGALT00000042770, ENSGALT00000087657	Z	Z:7304115-7355704:+1	No Class	Cluster0004
ENSGALG00000001986	ENSGALG00000001986	ENSGALT00000003093, ENSGALT00000065197, ENSGALT00000077539	Z	Z:8540992-8562186:-1	No Class	Cluster0004
ENSGALG00000002399	ENSGALG00000002399	ENSGALT00000003778	Z	Z:73017241-73028247:+1	No Class	Cluster0004
ENSGALG00000003248	ENSGALG00000003248	ENSGALT00000005135, ENSGALT00000065181	Z	Z:9801318-9816323:+1	Activated RNA polymerase II transcriptional coactivator p15	Cluster0004
ENSGALG00000008174	ENSGALG00000008174	ENSGALT00000013288, ENSGALT00000080788	Z	Z:78589195-78621668:+1	No Class	Cluster0004
ENSGALG00000010147	ENSGALG00000010147	ENSGALT00000016496	Z	Z:25696472-25715104:-1	No Class	Cluster0004
ENSGALG00000012585	ENSGALG00000012585	ENSGALT00000020549	Z	Z:39982224-40011531:-1	No Class	Cluster0004
ENSGALG00000014168	ENSGALG00000014168	ENSGALT00000022916	Z	Z:7254494-7277712:-1	No Class	Cluster0004
ENSGALG00000014642	ENSGALG00000014642	ENSGALT00000023601, ENSGALT00000024661, ENSGALT00000057388, ENSGALT00000066628, ENSGALT00000085284	Z	Z:51274317-51349988:+1	No Class	Cluster0004
ENSGALG00000014775	ENSGALG00000014775	ENSGALT00000023839	Z	Z:20869142-20889727:+1	No Class	Cluster0004
ENSGALG00000014788	ENSGALG00000014788	ENSGALT00000032863	Z	Z:21911041-21917215:+1	No Class	Cluster0004
ENSGALG00000014874	ENSGALG00000014874	ENSGALT00000023997	Z	Z:14183746-14189286:+1	No Class	Cluster0004
ENSGALG00000014916	ENSGALG00000014916	ENSGALT00000045826	Z	Z:43221528-43247846:+1	Spindlin-Z	Cluster0004
ENSGALG00000014978	ENSGALG00000014978	ENSGALT00000024162, ENSGALT00000049094, ENSGALT00000081192	Z	Z:23461599-23577675:-1	No Class	Cluster0004
ENSGALG00000015391	ENSGALG00000015391	ENSGALT00000024832, ENSGALT00000052745	Z	Z:53776106-53829611:-1	No Class	Cluster0004
ENSGALG00000015656	ENSGALG00000015656	ENSGALT00000025242, ENSGALT00000065015, ENSGALT00000077603	Z	Z:65691035-65839631:+1	No Class	Cluster0004
ENSGALG00000015684	ENSGALG00000015684	ENSGALT00000025297	Z	Z:66396989-66403494:-1	No Class	Cluster0004
ENSGALG00000015704	ENSGALG00000015704	ENSGALT00000025326	Z	Z:66519578-66525077:-1	Thioredoxin	Cluster0004
ENSGALG00000017658	ENSGALG00000017658	ENSGALT00000028361	Z	Z:41061552-41062205:-1	No Class	Cluster0004
ENSGALG00000017706	ENSGALG00000017706	ENSGALT00000025213	Z	Z:61011125-61071967:-1	No Class	Cluster0004
ENSGALG00000021355	ENSGALG00000021355	ENSGALT00000034447, ENSGALT00000045403	Z	Z:9016408-9024018:+1	No Class	Cluster0004
ENSGALG00000026757	ENSGALG00000026757	ENSGALT00000044321, ENSGALT00000047953, ENSGALT00000052890	Z	Z:64052860-64068912:+1	No Class	Cluster0004
ENSGALG00000026884	ENSGALG00000026884	ENSGALT00000046118	Z	Z:7161479-7165333:-1	No Class	Cluster0004
ENSGALG00000027334	ENSGALG00000027334	ENSGALT00000044387, ENSGALT00000053879, ENSGALT00000079696, ENSGALT00000084736, ENSGALT00000087130, ENSGALT00000087966	Z	Z:54712941-54722162:+1	No Class	Cluster0004
ENSGALG00000027932	ENSGALG00000027932	ENSGALT00000045057, ENSGALT00000089706	Z	Z:57809980-57821025:-1	No Class	Cluster0004
ENSGALG00000028135	ENSGALG00000028135	ENSGALT00000042717, ENSGALT00000071754	Z	Z:56319002-56328797:-1	No Class	Cluster0004
ENSGALG00000028267	ENSGALG00000028267	ENSGALT00000045279, ENSGALT00000083138, ENSGALT00000084447	Z	Z:9668418-9696997:-1	No Class	Cluster0004
ENSGALG00000029118	ENSGALG00000029118	ENSGALT00000042981	Z	Z:81574893-81580647:-1	No Class	Cluster0004
ENSGALG00000029681	ENSGALG00000029681	ENSGALT00000047916, ENSGALT00000062354, ENSGALT00000087420	Z	Z:45700899-45716970:-1	No Class	Cluster0004
ENSGALG00000030729	ENSGALG00000030729	ENSGALT00000073735	AADN04001957.1	AADN04001957.1:14454-19983:+1	No Class	Cluster0004
ENSGALG00000031682	ENSGALG00000031682	ENSGALT00000075468	KQ759335.1	KQ759335.1:51083-53866:-1	No Class	Cluster0004
ENSGALG00000031991	ENSGALG00000031991	ENSGALT00000071193	Z	Z:20606772-20610739:+1	No Class	Cluster0004
ENSGALG00000033098	ENSGALG00000033098	ENSGALT00000067439	Z	Z:13273783-13276634:+1	No Class	Cluster0004
ENSGALG00000036774	ENSGALG00000036774	ENSGALT00000057872, ENSGALT00000087872, ENSGALT00000089397	Z	Z:1078261-1081587:+1	No Class	Cluster0004
ENSGALG00000037160	ENSGALG00000037160	ENSGALT00000050099, ENSGALT00000072872, ENSGALT00000083208	Z	Z:1243318-1267959:+1	No Class	Cluster0004
ENSGALG00000037880	ENSGALG00000037880	ENSGALT00000052913, ENSGALT00000083531, ENSGALT00000083818, ENSGALT00000088019, ENSGALT00000089658	Z	Z:2151465-2159381:+1	No Class	Cluster0004
ENSGALG00000041052	ENSGALG00000041052	ENSGALT00000049533, ENSGALT00000057030, ENSGALT00000063069, ENSGALT00000069509, ENSGALT00000070070, ENSGALT00000077997	Z	Z:852454-890244:+1	No Class	Cluster0004
ERAP1	ENSGALG00000014684	ENSGALT00000023663, ENSGALT00000083294	Z	Z:57003242-57017676:+1	endoplasmic reticulum aminopeptidase 1	Cluster0004
ERBB2IP	no Ensembl gene ID assigned	XM_004937291, XM_015277606, XM_015277607, XM_015277608, XM_015277609, XM_015277610, XM_015277611	.	.	erbb2 interacting protein	Cluster0004
ERCC6L2	no Ensembl gene ID assigned	XM_015280383, XM_015280384, XM_015280385, XM_015280386, XM_425043	.	.	excision repair cross-complementation group 6-like 2	Cluster0004
ERCC8	ENSGALG00000014732	ENSGALT00000023755, ENSGALT00000049967, ENSGALT00000074649, XM_424742	Z	Z:18932816-18970473:-1	excision repair cross-complementation group 8	Cluster0004
F2RL2	ENSGALG00000023379	ENSGALT00000038562	Z	Z:23491744-23494829:+1	coagulation factor II thrombin receptor like 2	Cluster0004
FAM151B	no Ensembl gene ID assigned	XM_004949466, XM_004949467, XM_015280668, XM_424895	.	.	family with sequence similarity 151, member B	Cluster0004
FAM172A	ENSGALG00000014661	ENSGALT00000023631, ENSGALT00000087501	Z	Z:58092017-58355057:+1	family with sequence similarity 172 member A	Cluster0004
FAM174A	ENSGALG00000026203	ENSGALT00000042761, XM_003643058	Z	Z:50808959-50822135:-1	family with sequence similarity 174, member A	Cluster0004
FAM189A2	ENSGALG00000015110	ENSGALT00000024378, XM_424828	Z	Z:34684202-34697214:+1	family with sequence similarity 189, member A2	Cluster0004
FAM219A	ENSGALG00000005821	ENSGALT00000009350, ENSGALT00000076409, ENSGALT00000078173, XM_001231782, XM_003642969, XM_004937106	Z	Z:7676383-7770624:-1	family with sequence similarity 219, member A	Cluster0004
FANCC	ENSGALG00000012618	ENSGALT00000020599, XM_015280315	Z	Z:41661025-41748825:-1	Fanconi anemia, complementation group C	Cluster0004
FBXL17	ENSGALG00000000276	ENSGALT00000000365, XM_015280454, XM_015280455	Z	Z:47686972-47974445:+1	F-box and leucine-rich repeat protein 17	Cluster0004
FCHO2	no Ensembl gene ID assigned	XM_001232743, XM_015277661, XM_015277662, XM_015277664	.	.	FCH domain only 2	Cluster0004
FECH	ENSGALG00000038461	ENSGALT00000048178, ENSGALT00000070803, ENSGALT00000086390	Z	Z:380962-391867:+1	ferrochelatase, mitochondrial precursor	Cluster0004
FEM1C	ENSGALG00000008204	ENSGALT00000013361	Z	Z:78897761-78911158:-1	fem-1 homolog C	Cluster0004
FER	ENSGALG00000000273	ENSGALT00000000359, XM_413981	Z	Z:47508617-47596423:-1	fer (fps/fes related) tyrosine kinase	Cluster0004
FKTN	ENSGALG00000015443	ENSGALT00000024907, XM_004949355, XM_015280514, XM_424885	Z	Z:55041941-55055369:+1	fukutin	Cluster0004
FOCAD	ENSGALG00000015071	ENSGALT00000024313, ENSGALT00000078366, XM_015280091	Z	Z:34160761-34260236:+1	focadhesin	Cluster0004
FUT10	ENSGALG00000015399	ENSGALT00000024840, ENSGALT00000084663	Z	Z:53857420-53868117:+1	fucosyltransferase 10	Cluster0004
FXN	ENSGALG00000015108	ENSGALT00000038228, XM_424827	Z	Z:34571422-34581484:+1	frataxin	Cluster0004
FYB	ENSGALG00000003792	ENSGALT00000006016, ENSGALT00000034292, XM_015277335, XM_015277343, XM_015277344	Z	Z:12272092-12333739:-1	FYN binding protein	Cluster0004
GADD45G	ENSGALG00000028005	ENSGALT00000045592	Z	Z:43730714-43732242:+1	growth arrest and DNA damage inducible gamma	Cluster0004
GALNT2	ENSGALG00000011106	ENSGALT00000018092, XM_015284387	3	3:40338166-40430496:+1	UDP-N-acetyl-alpha-D-galactosamine:polypeptide N-acetylgalactosaminyltransferase 2 (GalNAc-T2)	Cluster0004
GALT	ENSGALG00000026195	ENSGALT00000043249, XM_015277452, XM_015277453, XM_015277454	Z	Z:7944001-7946822:+1	galactose-1-phosphate uridylyltransferase	Cluster0004
GFM2	ENSGALG00000014939	ENSGALT00000024097	Z	Z:24207149-24224355:+1	G elongation factor mitochondrial 2	Cluster0004
GKAP1	ENSGALG00000012586	ENSGALT00000079601, XM_004949196, XM_015280366, XM_015280367, XM_015280368, XM_015280369, XM_015280370, XM_425029	Z	Z:40014314-40030845:-1	G kinase anchoring protein 1	Cluster0004
GLRX	ENSGALG00000027483	ENSGALT00000023648	Z	Z:57343843-57352236:+1	glutaredoxin	Cluster0004
GNAQ	ENSGALG00000015177	ENSGALT00000024492	Z	Z:37785034-37901983:-1	G protein subunit alpha q	Cluster0004
GNE	ENSGALG00000015331	ENSGALT00000024745, ENSGALT00000061066, XM_015280420, XM_015280421, XM_015280422, XM_015280423	Z	Z:52058965-52096146:-1	glucosamine (UDP-N-acetyl)-2-epimerase/N-acetylmannosamine kinase	Cluster0004
GOLPH3	no Ensembl gene ID assigned	XM_424995	.	.	golgi phosphoprotein 3 (coat-protein)	Cluster0004
GPBP1	ENSGALG00000014724	ENSGALT00000023747, XM_015277587	Z	Z:17520015-17555044:+1	GC-rich promoter binding protein 1	Cluster0004
GPX8	ENSGALG00000026704	ENSGALT00000045741, ENSGALT00000085152, XM_015277569	Z	Z:16696119-16699280:+1	glutathione peroxidase 8 (putative)	Cluster0004
GRAMD3	ENSGALG00000008237	ENSGALT00000013404, XM_004949694, XM_015280825, XM_015280826, XM_015280827, XM_015280828	Z	Z:78953540-78985602:-1	GRAM domain containing 3	Cluster0004
GTF2H2	no Ensembl gene ID assigned	XM_003643075	.	.	general transcription factor IIH, polypeptide 2, 44kDa	Cluster0004
HACD4	ENSGALG00000028142	ENSGALT00000043933	Z	Z:34263802-34278261:-1	3-hydroxyacyl-CoA dehydratase 4	Cluster0004
HAUS1	ENSGALG00000040397	ENSGALT00000079326, XM_015277278	Z	Z:2139216-2148165:-1	HAUS augmin-like complex, subunit 1	Cluster0004
HAUS6	ENSGALG00000015091	ENSGALT00000024342, XM_015280096	Z	Z:33583820-33602643:-1	HAUS augmin-like complex, subunit 6	Cluster0004
HDHD2	ENSGALG00000034801	ENSGALT00000060559	Z	Z:1757690-1765596:+1	haloacid dehalogenase like hydrolase domain containing 2	Cluster0004
HEXB	ENSGALG00000014933	ENSGALT00000024086	Z	Z:24225312-24240840:-1	hexosaminidase subunit beta	Cluster0004
HINT2	ENSGALG00000027418	ENSGALT00000046046	Z	Z:9092468-9094041:+1	histidine triad nucleotide binding protein 2	Cluster0004
HMGCR	ENSGALG00000014948	ENSGALT00000024114, XM_015277227	Z	Z:24008224-24025473:-1	3-hydroxy-3-methylglutaryl-CoA reductase	Cluster0004
HNRNPK	ENSGALG00000040086	ENSGALT00000020563, ENSGALT00000059545, ENSGALT00000060444, ENSGALT00000063036, ENSGALT00000074863, ENSGALT00000083989, ENSGALT00000085764, ENSGALT00000088876, ENSGALT00000089227, XM_004949203, XM_015280376	W	W:3066295-3085742:-1	heterogeneous nuclear ribonucleoprotein K-like	Cluster0004
HSD17B4	ENSGALG00000002187	ENSGALT00000003423, ENSGALT00000047356	Z	Z:71546997-71602452:-1	hydroxysteroid 17-beta dehydrogenase 4	Cluster0004
HSDL2	ENSGALG00000015663	ENSGALT00000025254, ENSGALT00000084006, ENSGALT00000085068	Z	Z:66024361-66036969:+1	hydroxysteroid dehydrogenase like 2	Cluster0004
IDUA	ENSGALG00000015376	ENSGALT00000024807	Z	Z:53534358-53581435:-1	iduronidase, alpha-L-	Cluster0004
IFT74	ENSGALG00000001801	ENSGALT00000002781	Z	Z:68522460-68553748:+1	intraflagellar transport 74	Cluster0004
IKBKAP	ENSGALG00000001947	ENSGALT00000003013	Z	Z:70551166-70582389:+1	inhibitor of kappa light polypeptide gene enhancer in B-cells, kinase complex-associated protein	Cluster0004
IL6ST	ENSGALG00000014716	ENSGALT00000023728, ENSGALT00000062394	Z	Z:17028163-17060894:-1	interleukin 6 signal transducer	Cluster0004
INIP	ENSGALG00000020528	ENSGALT00000032779	Z	Z:65920837-65931321:+1	INTS3 and NABP interacting protein	Cluster0004
IPO11	ENSGALG00000014740	ENSGALT00000023770, ENSGALT00000048312, ENSGALT00000067940, ENSGALT00000077483	Z	Z:19489356-19563300:+1	importin 11	Cluster0004
IQGAP2	no Ensembl gene ID assigned	XM_015277320, XM_015277321, XM_015277322, XM_015277323, XM_015277324, XM_015277325, XM_015277326	.	.	IQ motif containing GTPase activating protein 2	Cluster0004
ISCA1	ENSGALG00000012606	ENSGALT00000020582, ENSGALT00000089961, XM_015280313	Z	Z:40820633-40827561:-1	iron-sulfur cluster assembly 1 homolog (S. cerevisiae)	Cluster0004
ISOC1	ENSGALG00000000161	ENSGALT00000000217	Z	Z:45600340-45620745:-1	isochorismatase domain containing 1	Cluster0004
KCMF1	no Ensembl gene ID assigned	XM_001233571	.	.	potassium channel modulatory factor 1	Cluster0004
KDM4C	ENSGALG00000020557	ENSGALT00000032836, XM_015280208, XM_015280209	Z	Z:28100525-28396866:+1	lysine (K)-specific demethylase 4C	Cluster0004
KIAA0020	no Ensembl gene ID assigned	XM_015280098, XM_015280099, XM_015280100, XM_015280101	.	.	KIAA0020	Cluster0004
KIAA0368	ENSGALG00000015689	ENSGALT00000025304	Z	Z:66404350-66462465:+1	KIAA0368	Cluster0004
KIAA1328	ENSGALG00000002419	ENSGALT00000039551, XM_015277296, XM_015277297, XM_015277298, XM_015277299, XM_015277300, XM_015277301, XM_015277302, XM_015277303	Z	Z:6946050-7102756:-1	KIAA1328	Cluster0004
KIAA2026	ENSGALG00000015050	ENSGALT00000024268, ENSGALT00000074161	Z	Z:27824525-27886373:-1	KIAA2026	Cluster0004
KLF4	ENSGALG00000026928	ENSGALT00000042652	Z	Z:55703411-55706995:-1	Kruppel like factor 4	Cluster0004
KLF9	ENSGALG00000027374	ENSGALT00000043393	Z	Z:35021468-35033830:-1	Kruppel like factor 9	Cluster0004
LMAN1	ENSGALG00000034821	ENSGALT00000079535, ENSGALT00000087589	Z	Z:942947-962712:-1	lectin, mannose binding 1	Cluster0004
LMBRD2	ENSGALG00000013377	ENSGALT00000021822	Z	Z:10937324-10979527:-1	LMBR1 domain containing 2	Cluster0004
LOC100858919	no Ensembl gene ID assigned	XM_015277482, XM_015277483, XM_015277484, XM_015277485, XM_015277486	.	.	receptor-type tyrosine-protein phosphatase S-like	Cluster0004
LOC101747797	no Ensembl gene ID assigned	XM_015299179, XM_015299180	.	.	Ig heavy chain V region C3-like	Cluster0004
LOC101748752	no Ensembl gene ID assigned	XM_015277375	.	.	molybdopterin synthase sulfur carrier subunit-like	Cluster0004
LOC107049322	no Ensembl gene ID assigned	XM_015272702	.	.	stomatin-like protein 2, mitochondrial	Cluster0004
LOC107049324	no Ensembl gene ID assigned	XM_015272704, XM_015272705	.	.	Fanconi anemia group G protein-like	Cluster0004
LOC107049346	no Ensembl gene ID assigned	XM_015272733	.	.	28S ribosomal protein S30, mitochondrial-like	Cluster0004
LOC107050087	no Ensembl gene ID assigned	XM_015273877	.	.	uncharacterized LOC107050087	Cluster0004
LOC107050706	no Ensembl gene ID assigned	XM_015274415, XM_015274416, XM_015274417, XM_015274418	.	.	transcription factor 4-like	Cluster0004
LOC107051935	no Ensembl gene ID assigned	XM_015277545, XM_015277546, XM_015277547, XM_015277548, XM_015277550, XM_015277551	.	.	zinc finger protein 131-like	Cluster0004
LOC407092	no Ensembl gene ID assigned	XM_015277272, XM_015277273, XM_015277274, XM_015277276, XM_015277277	.	.	AD012Z	Cluster0004
LOC427259	no Ensembl gene ID assigned	XM_004949174, XM_424842	.	.	riboflavin kinase-like	Cluster0004
LOC427439	no Ensembl gene ID assigned	XM_004937193, XM_004937195, XM_015277519, XM_015277520, XM_015277521, XM_015277524, XM_425012	.	.	Nipped-B homolog-like	Cluster0004
LOC768709	no Ensembl gene ID assigned	XM_015280810	.	.	uncharacterized LOC768709	Cluster0004
LRRC70	no Ensembl gene ID assigned	XM_001232010, XM_004937270, XM_015277596, XM_015277597, XM_015277598	.	.	leucine rich repeat containing 70	Cluster0004
LYRM7	ENSGALG00000037299	ENSGALT00000062102, XM_001231595, XM_004949255, XM_004949257, XM_015280395	Z	Z:44883631-44897624:-1	Lyrm7 homolog (mouse)	Cluster0004
LYSMD3	ENSGALG00000014651	ENSGALT00000023612	Z	Z:59688140-59692118:+1	LysM domain containing 3	Cluster0004
MADH2	ENSGALG00000036001	ENSGALT00000048826, ENSGALT00000071129	Z	Z:1515765-1555787:+1	No Class	Cluster0004
MALT1	ENSGALG00000030063	ENSGALT00000057885, ENSGALT00000074286	Z	Z:808529-838934:+1	MALT1 paracaspase	Cluster0004
MAP3K1	ENSGALG00000014718	ENSGALT00000023732, ENSGALT00000052933	Z	Z:17406003-17465113:+1	mitogen-activated protein kinase kinase kinase 1	Cluster0004
MCC	ENSGALG00000000208	ENSGALT00000000276, ENSGALT00000054636, ENSGALT00000082908	Z	Z:45751049-45946263:+1	mutated in colorectal cancers	Cluster0004
MED18	ENSGALG00000028149	ENSGALT00000046073	Z	Z:23985560-23987165:-1	mediator complex subunit 18	Cluster0004
MEF2C	ENSGALG00000014645	ENSGALT00000023605, ENSGALT00000060607, ENSGALT00000060803, ENSGALT00000079261, XM_004949410, XM_015280557, XM_015280558, XM_015280559, XM_015280560, XM_015280562, XM_015280563, XM_015280566	Z	Z:60313313-60436293:+1	myocyte enhancer factor 2C	Cluster0004
MELK	ENSGALG00000016438	ENSGALT00000026517, ENSGALT00000074500, ENSGALT00000076403, ENSGALT00000088825	Z	Z:81980862-82003287:-1	maternal embryonic leucine zipper kinase	Cluster0004
Metazoa_SRP	ENSGALG00000028887	ENSGALT00000043486, ENSGALT00000043522, ENSGALT00000044547, ENSGALT00000045183, ENSGALT00000045308, ENSGALT00000062239, XM_015280713, XM_015280714, XM_015280715, XM_015280716, XM_424902	5	5:57830169-57830467:-1	Metazoan signal recognition particle RNA	Cluster0004
MOB3B	ENSGALG00000001856	ENSGALT00000034636, ENSGALT00000055274, ENSGALT00000086679, XM_004949585, XM_004949588, XM_004949590, XM_004949591, XM_015280718, XM_015280719	Z	Z:68630255-68662403:-1	MOB kinase activator 3B	Cluster0004
MOCS2	ENSGALG00000014906	ENSGALT00000024040, ENSGALT00000064736	Z	Z:15932124-15940233:-1	molybdenum cofactor synthesis 2	Cluster0004
MPDZ	ENSGALG00000005846	ENSGALT00000009395, XM_015280107, XM_015280108, XM_015280109, XM_015280110, XM_015280111, XM_015280112, XM_015280113, XM_015280114, XM_015280115, XM_015280116, XM_015280117, XM_015280118, XM_015280119, XM_015280120, XM_015280122, XM_015280124, XM_015280125, XM_015280126, XM_015280127, XM_015280128	Z	Z:30957214-31049312:-1	multiple PDZ domain protein	Cluster0004
MRPL17	ENSGALG00000002605	ENSGALT00000004103, XM_001232102	Z	Z:9297783-9298741:-1	mitochondrial ribosomal protein L17	Cluster0004
MRPL50	ENSGALG00000015543	ENSGALT00000025055	Z	Z:65135393-65136175:+1	mitochondrial ribosomal protein L50	Cluster0004
MRPS27	ENSGALG00000015002	ENSGALT00000024194, ENSGALT00000054748, ENSGALT00000083756, ENSGALT00000087600, XM_015277666	Z	Z:25266850-25313351:+1	mitochondrial ribosomal protein S27	Cluster0004
MRPS36	ENSGALG00000014789	ENSGALT00000023875	Z	Z:21917334-21924549:+1	mitochondrial ribosomal protein S36	Cluster0004
MSH3	ENSGALG00000015589	ENSGALT00000025135	Z	Z:63936017-64052808:-1	mutS homolog 3	Cluster0004
MTMR12	ENSGALG00000003168	ENSGALT00000005018	Z	Z:9711746-9742375:-1	myotubularin related protein 12	Cluster0004
MTX3	ENSGALG00000014807	ENSGALT00000023905, ENSGALT00000023906, XM_015277313, XM_015277314, XM_015277315, XM_015277316, XM_015277318	Z	Z:22058526-22068816:+1	metaxin 3	Cluster0004
NAA35	ENSGALG00000012598	ENSGALT00000020572	Z	Z:40735008-40761607:+1	N(alpha)-acetyltransferase 35, NatC auxiliary subunit	Cluster0004
NADK2	ENSGALG00000003558	ENSGALT00000005630, XM_004937188	Z	Z:10993359-11023191:-1	NAD kinase 2, mitochondrial	Cluster0004
NARS	ENSGALG00000040506	ENSGALT00000051570, ENSGALT00000088277	Z	Z:367071-377774:+1	asparaginyl-tRNA synthetase	Cluster0004
NCBP1	ENSGALG00000002087	ENSGALT00000003255, ENSGALT00000087309	Z	Z:70739406-70771390:-1	nuclear cap binding protein subunit 1	Cluster0004
NDUFAF2	ENSGALG00000027564	ENSGALT00000043539	Z	Z:18970638-19016916:+1	NADH:ubiquinone oxidoreductase complex assembly factor 2	Cluster0004
NDUFS4	ENSGALG00000028026	ENSGALT00000045576, ENSGALT00000050348, ENSGALT00000085963, XM_424788	Z	Z:16103690-16150139:+1	NADH dehydrogenase (ubiquinone) Fe-S protein 4, 18kDa (NADH-coenzyme Q reductase)	Cluster0004
NEDD4L	no Ensembl gene ID assigned	XM_004948994, XM_004948995, XM_004948996, XM_004948997, XM_004948998, XM_004949000, XM_015277389, XM_015277390, XM_015277391, XM_015277392, XM_424462	.	.	neural precursor cell expressed, developmentally down-regulated 4-like, E3 ubiquitin protein ligase	Cluster0004
NFIL3	ENSGALG00000015209	ENSGALT00000024541	Z	Z:44346752-44358514:-1	nuclear factor, interleukin 3 regulated	Cluster0004
NIPSNAP3A	no Ensembl gene ID assigned	XM_424882	.	.	nipsnap homolog 3A (C. elegans)	Cluster0004
NMRK1	ENSGALG00000015156	ENSGALT00000032816, ENSGALT00000077373	Z	Z:36834493-36843265:-1	nicotinamide riboside kinase 1	Cluster0004
NOL6	no Ensembl gene ID assigned	XM_004937086	.	.	nucleolar protein 6 (RNA-associated)	Cluster0004
NR2F1	ENSGALG00000027907	ENSGALT00000033927, ENSGALT00000079644, XM_004949405	Z	Z:58375165-58383467:-1	nuclear receptor subfamily 2 group F member 1	Cluster0004
NSA2	ENSGALG00000014942	ENSGALT00000038520, ENSGALT00000088105	Z	Z:24202596-24206577:-1	NSA2, ribosome biogenesis homolog	Cluster0004
NUDT12	ENSGALG00000015268	ENSGALT00000024645	Z	Z:49859967-49870596:+1	nudix hydrolase 12	Cluster0004
NUDT2	ENSGALG00000027295	ENSGALT00000044467	Z	Z:7613729-7619610:+1	nudix hydrolase 2	Cluster0004
NUP155	ENSGALG00000003688	ENSGALT00000005842	Z	Z:11533897-11564728:-1	nucleoporin 155	Cluster0004
NXNL2	ENSGALG00000026598	ENSGALT00000044784, XM_003643014	Z	Z:43268847-43269680:+1	nucleoredoxin-like 2	Cluster0004
OSMR	ENSGALG00000003747	ENSGALT00000005943, XM_015277535, XM_015277536	Z	Z:12151430-12180916:+1	oncostatin M receptor	Cluster0004
PAIP1	ENSGALG00000014867	ENSGALT00000023988, ENSGALT00000050058, ENSGALT00000060850, ENSGALT00000089840	Z	Z:13723530-13744245:-1	poly(A) binding protein interacting protein 1	Cluster0004
PAPD4	ENSGALG00000014810	ENSGALT00000023911, XM_004937324	Z	Z:22177099-22212063:-1	PAP associated domain containing 4	Cluster0004
PARP8	no Ensembl gene ID assigned	XM_424786	.	.	poly (ADP-ribose) polymerase family, member 8	Cluster0004
PCASP1	no Ensembl gene ID assigned	XM_003642904, XM_004949002, XM_004949003, XM_004949004	.	.	paracaspase 1	Cluster0004
PCGF3	ENSGALG00000015333	ENSGALT00000024747	Z	Z:52617486-52635275:-1	polycomb group ring finger 3	Cluster0004
PDCD1LG2	ENSGALG00000031794	ENSGALT00000055551, XM_004949067, XM_004949068, XM_004949069, XM_015280143, XM_424812	Z	Z:27691451-27694689:+1	programmed cell death 1 ligand 2	Cluster0004
PDE4D	ENSGALG00000014727	ENSGALT00000023751, ENSGALT00000061687, ENSGALT00000082151, XM_004937252, XM_004937253, XM_004937259, XM_015277589, XM_015277590, XM_015277592, XM_015277593	Z	Z:18254057-18507779:-1	phosphodiesterase 4D, cAMP-specific	Cluster0004
PELO	ENSGALG00000034847	ENSGALT00000035958	Z	Z:15779060-15781904:+1	pelota homolog (Drosophila)	Cluster0004
PGGT1B	ENSGALG00000008197	ENSGALT00000013349, ENSGALT00000075898, XM_003643102	Z	Z:78785125-78819582:-1	protein geranylgeranyltransferase type I, beta subunit	Cluster0004
PGM5	ENSGALG00000014995	ENSGALT00000024183	Z	Z:25517879-25583147:-1	phosphoglucomutase 5	Cluster0004
PHAX	ENSGALG00000014691	ENSGALT00000023680, ENSGALT00000047852	Z	Z:56181076-56190055:+1	phosphorylated adaptor for RNA export	Cluster0004
PIAS2	ENSGALG00000039434	ENSGALT00000062999, ENSGALT00000080076, XM_015277280, XM_015277281, XM_015277282, XM_015277283, XM_015277284	Z	Z:1785399-1812739:+1	protein inhibitor of activated STAT, 2	Cluster0004
PIGG	ENSGALG00000015349	ENSGALT00000024770, ENSGALT00000076535, XM_004949326, XM_004949327, XM_004949328, XM_015280488, XM_424872	Z	Z:53222477-53335831:-1	phosphatidylinositol glycan anchor biosynthesis, class G	Cluster0004
PIK3C3	ENSGALG00000035773	ENSGALT00000057312, ENSGALT00000083010, XM_004949049, XM_004949050, XM_004949051, XM_004949052	Z	Z:3992964-4061554:-1	phosphatidylinositol 3-kinase, catalytic subunit type 3	Cluster0004
PINLYP	no Ensembl gene ID assigned	XM_424499	.	.	phospholipase A2 inhibitor and LY6/PLAUR domain containing	Cluster0004
PJA2	no Ensembl gene ID assigned	XM_004949292, XM_413980	.	.	praja ring finger 2, E3 ubiquitin protein ligase	Cluster0004
PLAA	ENSGALG00000001782	ENSGALT00000002747, ENSGALT00000051896, ENSGALT00000086176	Z	Z:68502953-68521959:-1	phospholipase A2 activating protein	Cluster0004
PLIN2	ENSGALG00000015090	ENSGALT00000024341, ENSGALT00000083439, XM_015280095	Z	Z:33603989-33617153:-1	perilipin 2	Cluster0004
PLK2	ENSGALG00000014725	ENSGALT00000023748	Z	Z:18020074-18025386:-1	polo like kinase 2	Cluster0004
POC5	no Ensembl gene ID assigned	XM_015277637, XM_424797	.	.	POC5 centriolar protein	Cluster0004
POLK	ENSGALG00000014956	ENSGALT00000024123, XM_015277216, XM_015277222, XM_015277223	Z	Z:23872296-23901621:-1	polymerase (DNA directed) kappa	Cluster0004
POLR1E	ENSGALG00000005395	ENSGALT00000008663, ENSGALT00000086636, ENSGALT00000089022	Z	Z:81615349-81627915:-1	RNA polymerase I subunit E	Cluster0004
PPIC	ENSGALG00000005346	ENSGALT00000008572, ENSGALT00000088693	Z	Z:81354026-81359622:-1	peptidylprolyl isomerase C	Cluster0004
PPIP5K2	ENSGALG00000015264	ENSGALT00000024638, ENSGALT00000051450, ENSGALT00000067444, ENSGALT00000069915, ENSGALT00000070293, ENSGALT00000075010, XM_015280467	Z	Z:49972661-50015273:-1	diphosphoinositol pentakisphosphate kinase 2	Cluster0004
PPWD1	ENSGALG00000014756	ENSGALT00000023799	Z	Z:20570641-20584993:+1	peptidylprolyl isomerase domain and WD repeat containing 1	Cluster0004
PRKAA1	ENSGALG00000014832	ENSGALT00000023943, ENSGALT00000087204	Z	Z:12893167-12913220:-1	protein kinase AMP-activated catalytic subunit alpha 1	Cluster0004
PRRC1	ENSGALG00000014703	ENSGALT00000023705, ENSGALT00000045849	Z	Z:56456272-56483188:+1	protein PRRC1	Cluster0004
PSIP1	ENSGALG00000015105	ENSGALT00000024372, ENSGALT00000038309, XM_015280130, XM_015280132	Z	Z:31937183-31971289:-1	PC4 and SFRS1 interacting protein 1	Cluster0004
PSTPIP2	ENSGALG00000040136	ENSGALT00000063583, XM_004949044	Z	Z:2160926-2175063:+1	proline-serine-threonine phosphatase interacting protein 2	Cluster0004
PTCD2	ENSGALG00000038260	ENSGALT00000074012	Z	Z:25250304-25266828:-1	pentatricopeptide repeat domain 2	Cluster0004
PTPLAD2	no Ensembl gene ID assigned	XM_424816	.	.	protein tyrosine phosphatase-like A domain containing 2	Cluster0004
PUM3	ENSGALG00000010178	ENSGALT00000016546, ENSGALT00000066014	Z	Z:26629658-26654098:-1	pumilio RNA binding family member 3	Cluster0004
RAD1	ENSGALG00000003365	ENSGALT00000005321, ENSGALT00000049619, ENSGALT00000085620, ENSGALT00000085751	Z	Z:10557699-10563478:-1	RAD1 checkpoint DNA exonuclease	Cluster0004
RAD17	ENSGALG00000015571	ENSGALT00000037640	Z	Z:64164704-64181084:+1	cell cycle checkpoint protein RAD17	Cluster0004
RAD23B	ENSGALG00000015540	ENSGALT00000025051, XM_015280519, XM_429175	Z	Z:55628875-55660698:+1	RAD23 homolog B (S. cerevisiae)	Cluster0004
RAI14	ENSGALG00000003353	ENSGALT00000005305, ENSGALT00000075410, XM_004937176, XM_015277507, XM_015277508, XM_015277509, XM_015277510, XM_015277511, XM_015277512	Z	Z:10460208-10544773:+1	retinoic acid induced 14	Cluster0004
RASA1	no Ensembl gene ID assigned	XM_424907	.	.	RAS p21 protein activator (GTPase activating protein) 1	Cluster0004
RGMB	ENSGALG00000015284	ENSGALT00000024669	Z	Z:51338046-51349988:-1	repulsive guidance molecule family member b	Cluster0004
RGP1	ENSGALG00000002394	ENSGALT00000003768, ENSGALT00000056179, ENSGALT00000088738, XM_015277355	Z	Z:9116332-9126132:-1	RGP1 retrograde golgi transport homolog (S. cerevisiae)	Cluster0004
RGS7BP	ENSGALG00000027389	ENSGALT00000043076	Z	Z:20155100-20189099:+1	regulator of G protein signaling 7 binding protein	Cluster0004
RIC1	ENSGALG00000015036	ENSGALT00000024250, ENSGALT00000059211, XM_004949066, XM_015280140	Z	Z:27712579-27762732:+1	RIC1 homolog, RAB6A GEF complex partner 1	Cluster0004
RICTOR	ENSGALG00000003775	ENSGALT00000005988, XM_015277533	Z	Z:12187346-12262666:-1	RPTOR independent companion of MTOR, complex 2	Cluster0004
RIOK2	ENSGALG00000015288	ENSGALT00000024676	Z	Z:51538065-51550089:+1	RIO kinase 2	Cluster0004
RMI1	ENSGALG00000012592	ENSGALT00000020564	Z	Z:40095785-40099640:+1	RecQ mediated genome instability 1	Cluster0004
RNF170	ENSGALG00000015386	ENSGALT00000042838, XM_015280425, XM_015280426, XM_015280427, XM_015280428, XM_015280430, XM_015280431, XM_015280432, XM_015280433, XM_015280434, XM_015280435	Z	Z:53671719-53685268:-1	ring finger protein 170	Cluster0004
RNF20	ENSGALG00000015548	ENSGALT00000025065	Z	Z:65079251-65097640:-1	ring finger protein 20	Cluster0004
RNF38	ENSGALG00000015311	ENSGALT00000024714	Z	Z:51968585-51989526:+1	ring finger protein 38	Cluster0004
RPL17	no Ensembl gene ID assigned	XM_015277291	.	.	ribosomal protein L17	Cluster0004
RPP25L	ENSGALG00000038723	ENSGALT00000054070	Z	Z:7909155-7911305:-1	ribonuclease P/MRP subunit p25 like	Cluster0004
RPS23	ENSGALG00000015617	ENSGALT00000025176, ENSGALT00000063811, ENSGALT00000088255	Z	Z:63359022-63360866:+1	ribosomal protein S23	Cluster0004
RPS6	ENSGALG00000015082	ENSGALT00000024329, ENSGALT00000084655, ENSGALT00000085059, ENSGALT00000086640, ENSGALT00000087085	Z	Z:33736457-33741021:-1	ribosomal protein S6	Cluster0004
SECISBP2	ENSGALG00000010694	ENSGALT00000017393, XM_015280390, XM_015280391, XM_015280392, XM_424425	Z	Z:43553945-43584879:+1	SECIS binding protein 2	Cluster0004
SEMA6A	ENSGALG00000002294	ENSGALT00000003608, ENSGALT00000054585, ENSGALT00000062503, ENSGALT00000067390, ENSGALT00000082049, XM_015280677	Z	Z:72560783-72672912:+1	sema domain, transmembrane domain (TM), and cytoplasmic domain, (semaphorin) 6A	Cluster0004
SETD9	no Ensembl gene ID assigned	XM_001233555, XM_004937248	.	.	SET domain containing 9	Cluster0004
SIGMAR1	ENSGALG00000028996	ENSGALT00000046016, ENSGALT00000052955, ENSGALT00000071115	Z	Z:7940963-7943942:-1	sigma non-opioid intracellular receptor 1	Cluster0004
SKIV2L2	ENSGALG00000014709	ENSGALT00000023719, XM_015277305	Z	Z:16760980-16805955:+1	superkiller viralicidic activity 2-like 2 (S. cerevisiae)	Cluster0004
SKP2	ENSGALG00000003547	ENSGALT00000005609, XM_015277331	Z	Z:10979414-10990078:+1	S-phase kinase-associated protein 2, E3 ubiquitin protein ligase	Cluster0004
SLC12A2	ENSGALG00000014690	ENSGALT00000037717, ENSGALT00000062426, XM_004949377	Z	Z:56691802-56743665:+1	solute carrier family 12 (sodium/potassium/chloride transporter), member 2	Cluster0004
SLC25A46	ENSGALG00000000253	ENSGALT00000000332	Z	Z:46823256-46837245:-1	solute carrier family 25 member 46	Cluster0004
SLC30A5	ENSGALG00000014787	ENSGALT00000023871, ENSGALT00000079810	Z	Z:21885833-21906289:+1	solute carrier family 30 member 5	Cluster0004
SLC44A1	ENSGALG00000015439	ENSGALT00000024902, XM_015280512	Z	Z:54917527-54980299:+1	solute carrier family 44 (choline transporter), member 1	Cluster0004
SLC46A2	ENSGALG00000027345	ENSGALT00000043789, ENSGALT00000069410	Z	Z:65849819-65854890:+1	solute carrier family 46 member 2	Cluster0004
SMARCA2	ENSGALG00000010164	ENSGALT00000016528, ENSGALT00000051723, ENSGALT00000055751, ENSGALT00000057965, XM_015280074	Z	Z:26328238-26435687:+1	SWI/SNF related, matrix associated, actin dependent regulator of chromatin, subfamily a, member 2	Cluster0004
SMC2	ENSGALG00000015691	ENSGALT00000037609	Z	Z:66464325-66488192:-1	structural maintenance of chromosomes 2	Cluster0004
SMC5	ENSGALG00000015118	ENSGALT00000024394, ENSGALT00000087790, XM_015280318	Z	Z:34954146-35009188:+1	structural maintenance of chromosomes 5	Cluster0004
SMU1	ENSGALG00000002014	ENSGALT00000003135, ENSGALT00000085106	Z	Z:70606361-70617581:-1	DNA replication regulator and spliceosomal factor	Cluster0004
SNCAIP	ENSGALG00000005330	ENSGALT00000008552, ENSGALT00000058340	Z	Z:81090645-81151638:+1	synuclein alpha interacting protein	Cluster0004
SNX18	ENSGALG00000014914	ENSGALT00000024052	Z	Z:16452976-16470369:+1	sorting nexin 18	Cluster0004
SNX2	ENSGALG00000005337	ENSGALT00000008561, ENSGALT00000049583, ENSGALT00000077681, XM_015280786	Z	Z:81241324-81277097:+1	sorting nexin 2	Cluster0004
SNX30	ENSGALG00000015660	ENSGALT00000025246, ENSGALT00000081106	Z	Z:65861808-65910918:-1	sorting nexin family member 30	Cluster0004
SPINZ	no Ensembl gene ID assigned	XM_015280236, XM_015280237, XM_015280238, XM_015280239, XM_015280240	.	.	spindlin 1	Cluster0004
SPTLC1	ENSGALG00000013493	ENSGALT00000021979, ENSGALT00000086385	Z	Z:44651919-44684718:-1	serine palmitoyltransferase long chain base subunit 1	Cluster0004
SREK1	no Ensembl gene ID assigned	XM_004937292, XM_004937293, XM_004937294, XM_004937295, XM_004937296, XM_004937297, XM_015277614	.	.	splicing regulatory glutamine/lysine-rich protein 1	Cluster0004
SREK1IP1	ENSGALG00000026028	ENSGALT00000045606	Z	Z:20203398-20211652:-1	SREK1 interacting protein 1	Cluster0004
SRFBP1	ENSGALG00000005316	ENSGALT00000008519	Z	Z:80915551-80971412:+1	serum response factor binding protein 1	Cluster0004
SSBP2	ENSGALG00000023089	ENSGALT00000037654, ENSGALT00000062112, ENSGALT00000088596, XM_004949458	Z	Z:63521716-63687448:+1	single-stranded DNA binding protein 2	Cluster0004
ST8SIA4	ENSGALG00000026192	ENSGALT00000042657	Z	Z:50645750-50700107:+1	ST8 alpha-N-acetyl-neuraminide alpha-2,8-sialyltransferase 4	Cluster0004
STARD4	ENSGALG00000000241	ENSGALT00000000320, XM_015280436	Z	Z:46509914-46518374:+1	StAR-related lipid transfer (START) domain containing 4	Cluster0004
SUSD1	ENSGALG00000015677	ENSGALT00000025287, ENSGALT00000063566, ENSGALT00000074431, ENSGALT00000082127, XM_004949518	Z	Z:66156522-66193789:+1	sushi domain containing 1	Cluster0004
SVEP1	ENSGALG00000015721	ENSGALT00000025350	Z	Z:66544053-66667293:-1	sushi, von Willebrand factor type A, EGF and pentraxin domain containing 1	Cluster0004
SYK	ENSGALG00000015216	ENSGALT00000024555, ENSGALT00000032807	Z	Z:44064049-44115933:+1	spleen associated tyrosine kinase	Cluster0004
TARS	ENSGALG00000003288	ENSGALT00000005203	Z	Z:10102159-10116869:+1	threonyl-tRNA synthetase	Cluster0004
TBC1D2	ENSGALG00000001944	ENSGALT00000003009, XM_004949610, XM_015280671, XM_015280672	Z	Z:70527243-70548597:-1	TBC1 domain family, member 2	Cluster0004
TBCA	ENSGALG00000004353	ENSGALT00000006944	Z	Z:23086496-23119109:+1	tubulin folding cofactor A	Cluster0004
TCF4	no Ensembl gene ID assigned	XM_015277380, XM_015277381, XM_015277382, XM_015277383, XM_015277384, XM_015277385	.	.	transcription factor 4	Cluster0004
TDRD7	ENSGALG00000012350	ENSGALT00000020176, ENSGALT00000059994, ENSGALT00000067260, XM_004949617	Z	Z:70810838-70853249:-1	tudor domain containing 7	Cluster0004
THAP1	ENSGALG00000015385	ENSGALT00000024821, XM_004949341	Z	Z:53640044-53643981:-1	THAP domain containing, apoptosis associated protein 1	Cluster0004
TMEM161B	ENSGALG00000010896	ENSGALT00000017720, XM_004949415	Z	Z:60608504-60625268:+1	transmembrane protein 161B	Cluster0004
TMEM167A	ENSGALG00000027332	ENSGALT00000045958, ENSGALT00000046392, ENSGALT00000084743, XM_015280627	Z	Z:62969166-62990733:+1	transmembrane protein 167A	Cluster0004
TMEM171	ENSGALG00000015020	ENSGALT00000024224	Z	Z:24907673-24918495:-1	transmembrane protein 171	Cluster0004
TMEM175	ENSGALG00000015368	ENSGALT00000024799, ENSGALT00000084116	Z	Z:53469190-53482858:+1	transmembrane protein 175	Cluster0004
TMEM246	ENSGALG00000015545	ENSGALT00000025057	Z	Z:65115046-65116233:+1	transmembrane protein 246	Cluster0004
TMEM267	ENSGALG00000014863	ENSGALT00000023983, ENSGALT00000061530, ENSGALT00000075935, ENSGALT00000083787, ENSGALT00000088396, ENSGALT00000088603	Z	Z:13690538-13709659:-1	transmembrane protein 267	Cluster0004
TMEM38B	ENSGALG00000027472	ENSGALT00000043787, ENSGALT00000074953, XM_004949357, XM_015280517, XM_015280518, XM_424887	Z	Z:55100071-55114091:+1	transmembrane protein 38B	Cluster0004
TNFAIP8	ENSGALG00000027761	ENSGALT00000043006, ENSGALT00000053329, ENSGALT00000059398, XM_015280613, XM_015280614	Z	Z:71616604-71662819:-1	tumor necrosis factor, alpha-induced protein 8	Cluster0004
TNPO1	ENSGALG00000015014	ENSGALT00000024213, ENSGALT00000076076	Z	Z:25038351-25112402:-1	transportin 1	Cluster0004
TOPORS	ENSGALG00000020523	ENSGALT00000032768, XM_004949525	Z	Z:67114959-67119131:+1	topoisomerase I binding, arginine/serine-rich, E3 ubiquitin protein ligase	Cluster0004
TPGS2	ENSGALG00000026547	ENSGALT00000045400, ENSGALT00000087670, XM_004937082, XM_015277436	Z	Z:7103042-7126992:+1	tubulin polyglutamylase complex subunit 2	Cluster0004
TPM2	ENSGALG00000025842	ENSGALT00000043390, ENSGALT00000045378, ENSGALT00000068263, ENSGALT00000080904, ENSGALT00000081733, ENSGALT00000089895, XM_015277260, XM_015277261, XM_015277262, XM_015277263, XM_015277268, XM_015277269, XM_015277270, XM_015277271	Z	Z:9207194-9221258:+1	tropomyosin 2 (beta)	Cluster0004
TRAPPC13	ENSGALG00000014767	ENSGALT00000023817, ENSGALT00000023818, ENSGALT00000089674, XM_015277311, XM_015277312	Z	Z:20606754-20631229:+1	trafficking protein particle complex 13	Cluster0004
TRIM23	ENSGALG00000014765	ENSGALT00000023814, ENSGALT00000054079, ENSGALT00000069401, XM_004937283	Z	Z:20588770-20606823:-1	tripartite motif containing 23	Cluster0004
TSTD2	ENSGALG00000002110	ENSGALT00000003296	Z	Z:70771454-70785848:+1	thiosulfate sulfurtransferase like domain containing 2	Cluster0004
TTC33	ENSGALG00000014826	ENSGALT00000023934	Z	Z:12854319-12891747:-1	tetratricopeptide repeat domain 33	Cluster0004
TTC37	ENSGALG00000014670	ENSGALT00000023641, ENSGALT00000062315	Z	Z:57424796-57466657:+1	tetratricopeptide repeat domain 37	Cluster0004
TXNL1	ENSGALG00000033862	ENSGALT00000050991, ENSGALT00000064772	Z	Z:593227-607802:+1	thioredoxin like 1	Cluster0004
UBAP1	ENSGALG00000021378	ENSGALT00000034499, XM_004937098, XM_015277441, XM_015277442, XM_015277443, XM_015277444	Z	Z:7564117-7574415:+1	ubiquitin associated protein 1	Cluster0004
UBQLN1	no Ensembl gene ID assigned	XM_004949193, XM_004949194, XM_425028	.	.	ubiquilin 1	Cluster0004
UGCG	ENSGALG00000015682	ENSGALT00000025295	Z	Z:66254769-66279813:-1	UDP-glucose ceramide glucosyltransferase	Cluster0004
UTP15	ENSGALG00000013510	ENSGALT00000029725	Z	Z:24708064-24717704:-1	UTP15, small subunit processome component	Cluster0004
VPS13A	ENSGALG00000015170	ENSGALT00000024483, ENSGALT00000068453, XM_015280271, XM_015280272	Z	Z:37602176-37704825:+1	vacuolar protein sorting 13 homolog A (S. cerevisiae)	Cluster0004
WDR36	ENSGALG00000000247	ENSGALT00000000326, ENSGALT00000058730	Z	Z:46726620-46756993:-1	WD repeat-containing protein 36	Cluster0004
WDR41	ENSGALG00000004350	ENSGALT00000006940, ENSGALT00000053529, ENSGALT00000088403	Z	Z:23184073-23204624:+1	WD repeat domain 41	Cluster0004
WDR7	ENSGALG00000032776	ENSGALT00000052991, ENSGALT00000060092, ENSGALT00000074661, XM_004948990, XM_004948991, XM_015277387, XM_015277388	Z	Z:529889-583680:-1	WD repeat domain 7	Cluster0004
WDR70	ENSGALG00000003708	ENSGALT00000005878, XM_015277332	Z	Z:11566340-11702225:+1	WD repeat domain 70	Cluster0004
XPA	ENSGALG00000028998	ENSGALT00000044607, ENSGALT00000077856, ENSGALT00000078629, ENSGALT00000081165, ENSGALT00000087917, ENSGALT00000088208	Z	Z:70731207-70737921:+1	XPA, DNA damage recognition and repair factor	Cluster0004
XRCC4	ENSGALG00000015620	ENSGALT00000025179, ENSGALT00000062482	Z	Z:62788279-62969042:-1	X-ray repair cross complementing 4	Cluster0004
YTHDC2	no Ensembl gene ID assigned	XM_004949270, XM_004949271, XM_413970	.	.	YTH domain containing 2	Cluster0004
ZBTB5	ENSGALG00000005354	ENSGALT00000008587	Z	Z:81635768-81637789:+1	zinc finger and BTB domain containing 5	Cluster0004
ZCCHC6	ENSGALG00000012607	ENSGALT00000033908, ENSGALT00000077730, XM_015280230, XM_015280231	Z	Z:40830409-40863333:-1	zinc finger, CCHC domain containing 6	Cluster0004
ZCCHC7	no Ensembl gene ID assigned	XM_004949712, XM_004949713, XM_015280799, XM_015280800, XM_015280801, XM_424418	.	.	zinc finger, CCHC domain containing 7	Cluster0004
ZCCHC9	ENSGALG00000015603	ENSGALT00000025157	Z	Z:63736221-63742499:-1	zinc finger CCHC-type containing 9	Cluster0004
ZDHHC21	ENSGALG00000027428	ENSGALT00000044120, ENSGALT00000085787, XM_015280106	Z	Z:31657273-31700916:-1	zinc finger, DHHC-type containing 21	Cluster0004
ZFAND5	ENSGALG00000015144	ENSGALT00000024435	Z	Z:35736063-35750582:-1	zinc finger AN1-type containing 5	Cluster0004
ZFR	no Ensembl gene ID assigned	XM_004937169, XM_004937170, XM_424997	.	.	zinc finger RNA binding protein	Cluster0004
ZFYVE16	ENSGALG00000015576	ENSGALT00000025117, XM_015280666	Z	Z:64118513-64140053:-1	zinc finger, FYVE domain containing 16	Cluster0004
ZNF366	ENSGALG00000015008	ENSGALT00000024201	Z	Z:25200049-25213586:+1	zinc finger protein 366	Cluster0004
ZNF367	ENSGALG00000012629	ENSGALT00000020615, ENSGALT00000068674	Z	Z:42166307-42170592:-1	zinc finger protein 367	Cluster0004
ZNF462	ENSGALG00000015451	ENSGALT00000024915, ENSGALT00000046749	Z	Z:55489590-55547342:+1	zinc finger protein 462	Cluster0004
ZNF532	no Ensembl gene ID assigned	XM_003642897, XM_004949005, XM_004949006, XM_004949007, XM_015277393, XM_015277394, XM_015277395, XM_015277396, XM_015277397, XM_015277398, XM_015277399	.	.	zinc finger protein 532	Cluster0004
ZNF608	ENSGALG00000005016	ENSGALT00000008032, XM_015280812, XM_015280813, XM_015280814, XM_424420	Z	Z:79624488-79706477:+1	zinc finger protein 608	Cluster0004
ABHD17A	ENSGALG00000041163	ENSGALT00000052871, ENSGALT00000074937	28	28:2239906-2244417:+1	abhydrolase domain containing 17A	Cluster0005
ACVRL1	ENSGALG00000035635	ENSGALT00000046796	33	33:25756-32131:-1	activin A receptor like type 1	Cluster0005
ADAMTS15	ENSGALG00000001407	ENSGALT00000002140	24	24:1676278-1685806:+1	ADAM metallopeptidase with thrombospondin type 1 motif 15	Cluster0005
AGAP3	no Ensembl gene ID assigned	XM_015281026, XM_015281027, XM_015281028, XM_015281030, XM_015281031, XM_015281032, XM_015281033, XM_015281034	.	.	ArfGAP with GTPase domain, ankyrin repeat and PH domain 3	Cluster0005
AMOTL1	ENSGALG00000017208	ENSGALT00000027816, ENSGALT00000054573, ENSGALT00000069747	1	1:185571024-185628252:-1	angiomotin like 1	Cluster0005
ANGPT2	no Ensembl gene ID assigned	XM_015284813, XM_015284814	.	.	angiopoietin 2	Cluster0005
ANGPT4	ENSGALG00000040755	ENSGALT00000078274	20	20:10094792-10101201:+1	angiopoietin 4	Cluster0005
ANKRD47	no Ensembl gene ID assigned	XM_004948671, XM_425881	.	.	ankyrin repeat domain 47	Cluster0005
ANXA6	ENSGALG00000004357	ENSGALT00000006949, ENSGALT00000006950, ENSGALT00000074699, XM_015293733	13	13:13030906-13043365:+1	annexin A6	Cluster0005
APOA1	ENSGALG00000007114	ENSGALT00000011524, ENSGALT00000052540, ENSGALT00000078121, ENSGALT00000084694, ENSGALT00000084883, ENSGALT00000089703, ENSGALT00000090218	24	24:5110448-5112102:-1	apolipoprotein A1	Cluster0005
ARAP3	ENSGALG00000002562	ENSGALT00000004047, ENSGALT00000049754, XM_015293631	13	13:1939272-1953501:-1	ArfGAP with RhoGAP domain, ankyrin repeat and PH domain 3	Cluster0005
ARHGEF11	ENSGALG00000039163	ENSGALT00000049879, ENSGALT00000059522, ENSGALT00000066637, ENSGALT00000067188, ENSGALT00000081060, XM_015298444, XM_015298445, XM_015298446, XM_015298447, XM_015298449, XM_015298450, XM_015298451, XM_015298452, XM_015298453, XM_015298454, XM_015298455, XM_015298456	25	25:1357719-1378793:+1	Rho guanine nucleotide exchange factor (GEF) 11	Cluster0005
ARHGEF17	no Ensembl gene ID assigned	XM_015280995	.	.	Rho guanine nucleotide exchange factor (GEF) 17	Cluster0005
ARID5A	ENSGALG00000039206	ENSGALT00000073275, XM_015297451, XM_015297452	22	22:2802815-2806073:-1	AT-rich interaction domain 5A	Cluster0005
ATN1	ENSGALG00000014554	ENSGALT00000064235, ENSGALT00000082612, XM_004938120, XM_015293875, XM_015293881	1	1:77317847-77325309:+1	atrophin 1	Cluster0005
ATOH8	ENSGALG00000033083	ENSGALT00000082746	4	4:85899147-85919220:+1	atonal bHLH transcription factor 8	Cluster0005
ATP13A1	ENSGALG00000032815	ENSGALT00000073335, ENSGALT00000085366, XM_004950824, XM_004950825, XM_004950827	AADN04000744.1	AADN04000744.1:17678-35761:+1	ATPase type 13A1	Cluster0005
B4GALT2	ENSGALG00000010094	ENSGALT00000016418, ENSGALT00000054187, ENSGALT00000076544	8	8:20256330-20450472:+1	beta-1,4-galactosyltransferase 2	Cluster0005
BCL9L	ENSGALG00000007685	ENSGALT00000012457, XM_015298270	24	24:5578946-5589603:-1	B-cell CLL/lymphoma 9-like	Cluster0005
BCORL1	ENSGALG00000003976	ENSGALT00000006334, ENSGALT00000062267, ENSGALT00000066958	4	4:1600734-1625497:-1	BCL6 corepressor like 1	Cluster0005
BTBD19	ENSGALG00000028978	ENSGALT00000081650, XM_015291289, XM_015291290	8	8:20861919-20867316:+1	BTB (POZ) domain containing 19	Cluster0005
C8G	ENSGALG00000040644	ENSGALT00000046644, XM_015279624	17	17:1003902-1006332:-1	complement component 8, gamma polypeptide	Cluster0005
CACNA2D2	ENSGALG00000038242	ENSGALT00000054431, ENSGALT00000079627, XM_015292785, XM_015292786, XM_015292787, XM_015292788	12	12:1481230-1608215:-1	calcium channel, voltage-dependent, alpha 2/delta subunit 2	Cluster0005
CACNB1	no Ensembl gene ID assigned	XM_015299525, XM_015299526, XM_015299527, XM_015299528, XM_015299529, XM_015299530, XM_015299531	.	.	calcium channel, voltage-dependent, beta 1 subunit	Cluster0005
CAMK2B	ENSGALG00000033061	ENSGALT00000063931, ENSGALT00000071815, ENSGALT00000078801, ENSGALT00000079430	22	22:4681046-4697103:+1	calcium/calmodulin dependent protein kinase II beta	Cluster0005
CASKIN2	ENSGALG00000008034	ENSGALT00000013031, ENSGALT00000078264, XM_015295442, XM_015295444	18	18:10931921-10957831:-1	CASK interacting protein 2	Cluster0005
CCDC102A	ENSGALG00000029999	ENSGALT00000049249, XM_003641883	11	11:595597-599683:+1	coiled-coil domain containing 102A	Cluster0005
CCDC28B	ENSGALG00000003241	ENSGALT00000005127	23	23:5179384-5181209:-1	coiled-coil domain containing 28B	Cluster0005
CCM2L	ENSGALG00000006479	ENSGALT00000010473, XM_003642468, XM_004947172	20	20:10302775-10305878:+1	cerebral cavernous malformation 2-like	Cluster0005
CDC42EP1	no Ensembl gene ID assigned	XM_429544	.	.	CDC42 effector protein (Rho GTPase binding) 1	Cluster0005
CDH23	no Ensembl gene ID assigned	XM_004942047, XM_004942050, XM_015288244, XM_015288245, XM_015288246, XM_015288247, XM_015288248, XM_015288249, XM_015288250, XM_015288251, XM_015288252, XM_015288253, XM_015288254, XM_015288255, XM_015288256, XM_015288257, XM_015288259, XM_015288260, XM_421595	.	.	cadherin-related 23	Cluster0005
CDKL1	ENSGALG00000012295	ENSGALT00000020088, XM_421464	5	5:57923483-57931001:-1	cyclin-dependent kinase-like 1 (CDC2-related kinase)	Cluster0005
CERS2L2	no Ensembl gene ID assigned	XM_003642666	.	.	ceramide synthase 2-like 2	Cluster0005
CHRD	ENSGALG00000026983	ENSGALT00000044810, ENSGALT00000048856, ENSGALT00000088569, XM_015291372, XM_015291373, XM_015291374	9	9:15979705-15988790:-1	chordin	Cluster0005
CNNM1	no Ensembl gene ID assigned	XM_015288800, XM_015288801, XM_015288802, XM_015288803, XM_421703	.	.	cyclin M1	Cluster0005
COL18A1	ENSGALG00000038311	ENSGALT00000077208	7	7:6633230-6662722:+1	collagen type XVIII alpha 1 chain	Cluster0005
CSAD	ENSGALG00000035850	ENSGALT00000048735, ENSGALT00000052009, XM_015273411, XM_015273412, XM_015273413	KQ759573.1	KQ759573.1:14196-18287:+1	cysteine sulfinic acid decarboxylase	Cluster0005
CSPG4	ENSGALG00000002678	ENSGALT00000004220	10	10:2637608-2655172:-1	chondroitin sulfate proteoglycan 4	Cluster0005
CTNND1	no Ensembl gene ID assigned	XM_004941498, XM_004941499, XM_015286844, XM_015286845, XM_015286846, XM_015286847, XM_015286848, XM_015286849, XM_015286850, XM_015286851	.	.	catenin (cadherin-associated protein), delta 1	Cluster0005
CUEDC1	ENSGALG00000005549	ENSGALT00000008901, XM_015296187, XM_015296188	19	19:8767108-8771927:+1	CUE domain containing 1	Cluster0005
CYBA	ENSGALG00000029367	ENSGALT00000071669	11	11:18663342-18665323:-1	cytochrome b-245 alpha chain	Cluster0005
DNAJB2	ENSGALG00000027506	ENSGALT00000045441, XM_015290094, XM_015290095, XM_015290096, XM_015290097	7	7:22315127-22320358:-1	DnaJ (Hsp40) homolog, subfamily B, member 2	Cluster0005
DNAJB9	ENSGALG00000009492	ENSGALT00000044409	1	1:28438278-28446016:-1	DnaJ heat shock protein family (Hsp40) member B9	Cluster0005
DNMT3A	ENSGALG00000041454	ENSGALT00000063127, ENSGALT00000073317, ENSGALT00000086516	3	3:105053765-105065491:-1	DNA methyltransferase 3 alpha	Cluster0005
DOK4	no Ensembl gene ID assigned	XM_003641888, XM_015292338	.	.	docking protein 4	Cluster0005
ECSCR	no Ensembl gene ID assigned	XM_004944762	.	.	endothelial cell surface expressed chemotaxis and apoptosis regulator	Cluster0005
EDA	ENSGALG00000035966	ENSGALT00000060100, XM_015278334, XM_015278335, XM_015278336	4	4:1150672-1204662:+1	ectodysplasin A	Cluster0005
EMID1	no Ensembl gene ID assigned	XM_015294891, XM_015294892, XM_015294893, XM_015294894, XM_015294895	.	.	EMI domain containing 1	Cluster0005
ENDOD1	ENSGALG00000017205	ENSGALT00000027811	1	1:185517114-185523746:-1	endonuclease domain containing 1	Cluster0005
ENG	ENSGALG00000033039	ENSGALT00000046276	17	17:5421141-5429875:+1	endoglin	Cluster0005
ENSGALG00000000362	ENSGALG00000000362	ENSGALT00000000491	26	26:649777-660363:+1	No Class	Cluster0005
ENSGALG00000001536	ENSGALG00000001536	ENSGALT00000002335, ENSGALT00000059804	20	20:981766-1021213:-1	No Class	Cluster0005
ENSGALG00000007954	ENSGALG00000007954	ENSGALT00000012918, ENSGALT00000066738	15	15:10901737-10907972:+1	No Class	Cluster0005
ENSGALG00000008881	ENSGALG00000008881	ENSGALT00000014433, ENSGALT00000056621, ENSGALT00000059659, ENSGALT00000069052, ENSGALT00000073152, ENSGALT00000078249, ENSGALT00000085260, ENSGALT00000088217	17	17:1861276-1913128:-1	No Class	Cluster0005
ENSGALG00000010221	ENSGALG00000010221	ENSGALT00000016617	8	8:21014535-21035137:-1	No Class	Cluster0005
ENSGALG00000011233	ENSGALG00000011233	ENSGALT00000018322	7	7:22173058-22174678:+1	No Class	Cluster0005
ENSGALG00000017326	ENSGALG00000017326	ENSGALT00000027999	1	1:195423605-195462321:+1	No Class	Cluster0005
ENSGALG00000020590	ENSGALG00000020590	ENSGALT00000037849, ENSGALT00000050980, ENSGALT00000053765, ENSGALT00000079423, ENSGALT00000088152, ENSGALT00000090111	8	8:29925894-29930188:+1	SAGA-associated factor 29	Cluster0005
ENSGALG00000021688	ENSGALG00000021688	ENSGALT00000035199, ENSGALT00000041277, ENSGALT00000048591	28	28:877655-881866:+1	No Class	Cluster0005
ENSGALG00000023472	ENSGALG00000023472	ENSGALT00000038848, ENSGALT00000060482	11	11:18990707-18992936:-1	No Class	Cluster0005
ENSGALG00000024379	ENSGALG00000024379	ENSGALT00000041239	13	13:2397300-2415028:+1	No Class	Cluster0005
ENSGALG00000029334	ENSGALG00000029334	ENSGALT00000047860	AADN04013142.1	AADN04013142.1:2111-6656:-1	No Class	Cluster0005
ENSGALG00000029524	ENSGALG00000029524	ENSGALT00000046935, ENSGALT00000062219	KQ759610.1	KQ759610.1:8191-14355:+1	No Class	Cluster0005
ENSGALG00000029845	ENSGALG00000029845	ENSGALT00000046823, ENSGALT00000057602, ENSGALT00000067094	AADN04004062.1	AADN04004062.1:21-10597:-1	No Class	Cluster0005
ENSGALG00000030605	ENSGALG00000030605	ENSGALT00000046260	AADN04016494.1	AADN04016494.1:168-1034:+1	No Class	Cluster0005
ENSGALG00000030749	ENSGALG00000030749	ENSGALT00000071875	AADN04014812.1	AADN04014812.1:1133-3368:+1	No Class	Cluster0005
ENSGALG00000031961	ENSGALG00000031961	ENSGALT00000061596	AADN04021325.1	AADN04021325.1:21-2499:-1	No Class	Cluster0005
ENSGALG00000032368	ENSGALG00000032368	ENSGALT00000048495, ENSGALT00000056162	AADN04001190.1	AADN04001190.1:19703-23078:+1	No Class	Cluster0005
ENSGALG00000032915	ENSGALG00000032915	ENSGALT00000064538, ENSGALT00000082188, ENSGALT00000087709	7	7:22197558-22201926:+1	No Class	Cluster0005
ENSGALG00000033159	ENSGALG00000033159	ENSGALT00000050802	AADN04014374.1	AADN04014374.1:510-6124:+1	No Class	Cluster0005
ENSGALG00000033924	ENSGALG00000033924	ENSGALT00000068791, ENSGALT00000071789	AADN04007052.1	AADN04007052.1:1274-8619:+1	No Class	Cluster0005
ENSGALG00000034042	ENSGALG00000034042	ENSGALT00000059046	25	25:1637102-1651313:+1	No Class	Cluster0005
ENSGALG00000034399	ENSGALG00000034399	ENSGALT00000082291	AADN04002600.1	AADN04002600.1:1819-4583:+1	No Class	Cluster0005
ENSGALG00000034543	ENSGALG00000034543	ENSGALT00000079327	AADN04006406.1	AADN04006406.1:3-5228:-1	No Class	Cluster0005
ENSGALG00000034766	ENSGALG00000034766	ENSGALT00000082149	AADN04016514.1	AADN04016514.1:2150-4553:+1	No Class	Cluster0005
ENSGALG00000035047	ENSGALG00000035047	ENSGALT00000050843	3	3:4395017-4398275:+1	No Class	Cluster0005
ENSGALG00000035143	ENSGALG00000035143	ENSGALT00000052995, ENSGALT00000056171	AADN04017732.1	AADN04017732.1:21-2444:-1	No Class	Cluster0005
ENSGALG00000036498	ENSGALG00000036498	ENSGALT00000062206	AADN04003454.1	AADN04003454.1:21-5793:+1	No Class	Cluster0005
ENSGALG00000036871	ENSGALG00000036871	ENSGALT00000059623	8	8:3842495-3871870:-1	No Class	Cluster0005
ENSGALG00000037463	ENSGALG00000037463	ENSGALT00000072818	AADN04004644.1	AADN04004644.1:6107-9817:+1	No Class	Cluster0005
ENSGALG00000040308	ENSGALG00000040308	ENSGALT00000070695, ENSGALT00000078395	18	18:9287316-9295387:-1	No Class	Cluster0005
ENSGALG00000040713	ENSGALG00000040713	ENSGALT00000057606, ENSGALT00000059294	11	11:19169746-19172786:+1	No Class	Cluster0005
ENSGALG00000041272	ENSGALG00000041272	ENSGALT00000049364	AADN04001978.1	AADN04001978.1:17937-20950:-1	No Class	Cluster0005
ENSGALG00000041809	ENSGALG00000041809	ENSGALT00000055238	AADN04006665.1	AADN04006665.1:1642-4177:-1	No Class	Cluster0005
ENSGALG00000042628	ENSGALG00000042628	ENSGALT00000058392, ENSGALT00000081442	27	27:4266387-4277582:+1	No Class	Cluster0005
ENSGALG00000042642	ENSGALG00000042642	ENSGALT00000056798, ENSGALT00000074742, ENSGALT00000084123	2	2:396849-398637:+1	No Class	Cluster0005
ENSGALG00000043769	ENSGALG00000043769	ENSGALT00000074715	AADN04007027.1	AADN04007027.1:3714-11084:+1	No Class	Cluster0005
ENSGALG00000046625	ENSGALG00000046625	ENSGALT00000089297	8	8:20401976-20403097:-1	No Class	Cluster0005
EPHX2	ENSGALG00000016567	ENSGALT00000026740, ENSGALT00000071195	3	3:105527044-105535951:+1	epoxide hydrolase 2	Cluster0005
ERBB2	ENSGALG00000031529	ENSGALT00000060759, ENSGALT00000062155	27	27:4653390-4662322:+1	erb-b2 receptor tyrosine kinase 2	Cluster0005
ESAM	ENSGALG00000032943	ENSGALT00000080342, XM_417851	24	24:293237-295905:+1	endothelial cell adhesion molecule	Cluster0005
EVA1B	ENSGALG00000022440	ENSGALT00000036018	23	23:4070118-4070674:+1	eva-1 homolog B	Cluster0005
FAM110D	ENSGALG00000046085	ENSGALT00000087550	23	23:3204812-3205849:-1	family with sequence similarity 110 member D	Cluster0005
FAM129B	ENSGALG00000023872	ENSGALT00000040078, XM_015279685	17	17:2911616-2929647:-1	family with sequence similarity 129, member B	Cluster0005
FAM167B	no Ensembl gene ID assigned	XM_001234110	.	.	family with sequence similarity 167, member B	Cluster0005
FAM65A	no Ensembl gene ID assigned	XM_004944073, XM_004944074, XM_015279172, XM_015279173, XM_015279174, XM_015279175, XM_015279176, XM_015279177, XM_015279179, XM_015279180, XM_015279181, XM_414032	.	.	family with sequence similarity 65, member A	Cluster0005
FGFBP2	ENSGALG00000014501	ENSGALT00000023412	4	4:77137751-77139658:+1	fibroblast growth factor binding protein 2	Cluster0005
FUT11	ENSGALG00000005169	ENSGALT00000008299	6	6:15927126-15933426:-1	fucosyltransferase 11	Cluster0005
FZD1	ENSGALG00000009064	ENSGALT00000014752, ENSGALT00000047249	2	2:22162541-22164687:+1	frizzled-1 precursor	Cluster0005
FZD2	ENSGALG00000030847	ENSGALT00000067695	27	27:1672021-1673804:-1	frizzled class receptor 2	Cluster0005
GALK1	ENSGALG00000002311	ENSGALT00000003634, XM_004946137	18	18:4772712-4775575:+1	galactokinase 1	Cluster0005
GDF11	ENSGALG00000036806	ENSGALT00000074363, XM_015272573	KQ759484.1	KQ759484.1:21580-31193:+1	growth differentiation factor 11	Cluster0005
GFOD2	ENSGALG00000001201	ENSGALT00000040402	11	11:639659-645158:+1	glucose-fructose oxidoreductase domain containing 2	Cluster0005
GJA4	ENSGALG00000002532	ENSGALT00000003990	23	23:4460810-4463692:-1	gap junction protein alpha 4	Cluster0005
GLIS2	ENSGALG00000034737	ENSGALT00000073528, XM_015294680	14	14:12745474-12748951:+1	GLIS family zinc finger 2	Cluster0005
GPR56	no Ensembl gene ID assigned	XM_015292329, XM_015292330, XM_015292331	.	.	G protein-coupled receptor 56	Cluster0005
GPRC5C	ENSGALG00000021362	ENSGALT00000034466, XM_004946248, XM_004946249, XM_425386	18	18:9226556-9229211:+1	G protein-coupled receptor, class C, group 5, member C	Cluster0005
GPX3	ENSGALG00000004521	ENSGALT00000007197	13	13:13057890-13059882:-1	glutathione peroxidase 3 precursor	Cluster0005
GRASP	no Ensembl gene ID assigned	XM_015300270	.	.	GRP1 (general receptor for phosphoinositides 1)-associated scaffold protein	Cluster0005
GRIN3B	ENSGALG00000026241	ENSGALT00000044002, XM_015299988, XM_015299989, XM_015299990, XM_015299991, XM_015299992	28	28:2909715-2914206:+1	glutamate receptor, ionotropic, N-methyl-D-aspartate 3B	Cluster0005
HEY1	no Ensembl gene ID assigned	XM_015282862	.	.	hes-related family bHLH transcription factor with YRPW motif 1	Cluster0005
HEYL	ENSGALG00000044737	ENSGALT00000087307, XM_001234405	23	23:5497460-5500849:-1	hes-related family bHLH transcription factor with YRPW motif-like	Cluster0005
HIF3A	no Ensembl gene ID assigned	XM_015273317	.	.	hypoxia inducible factor 3, alpha subunit	Cluster0005
HIP1	ENSGALG00000040908	ENSGALT00000081683, XM_015295909, XM_015295910, XM_015295911	19	19:328871-345898:-1	huntingtin interacting protein 1	Cluster0005
HOXB4	ENSGALG00000000284	ENSGALT00000000373	27	27:3835226-3840489:+1	Homeobox protein Hox-B4	Cluster0005
HYAL1	ENSGALG00000000785	ENSGALT00000001138, ENSGALT00000086820	12	12:1444894-1447241:-1	hyaluronoglucosaminidase 1	Cluster0005
HYAL2	ENSGALG00000002138	ENSGALT00000003341	12	12:1447839-1450278:-1	hyaluronoglucosaminidase 2	Cluster0005
ID2	ENSGALG00000035016	ENSGALT00000079911	3	3:96269602-96271725:+1	inhibitor of DNA binding 2, HLH protein	Cluster0005
IFFO1	no Ensembl gene ID assigned	XM_015293676, XM_015293687, XM_015293696, XM_015293703, XM_015293712, XM_015293717, XM_015293718, XM_015293724	.	.	intermediate filament family orphan 1	Cluster0005
IGSF9	no Ensembl gene ID assigned	XM_015298675	.	.	immunoglobulin superfamily, member 9	Cluster0005
INTS3	no Ensembl gene ID assigned	XM_015298479	.	.	integrator complex subunit 3	Cluster0005
ISYNA1	ENSGALG00000030344	ENSGALT00000046828, XM_015300144, XM_015300145	28	28:3946510-3950202:+1	inositol-3-phosphate synthase 1	Cluster0005
ITGA3	ENSGALG00000032702	ENSGALT00000050899, ENSGALT00000053045, XM_015299421, XM_015299422, XM_015299423	27	27:3186222-3201493:-1	integrin, alpha 3 (antigen CD49C, alpha 3 subunit of VLA-3 receptor)	Cluster0005
ITGA7	ENSGALG00000035879	ENSGALT00000047432, ENSGALT00000050876, ENSGALT00000055830, XM_015272588, XM_015272589, XM_015272590, XM_015272592, XM_015272593, XM_015272594	AADN04000737.1	AADN04000737.1:3188-15551:+1	integrin, alpha 7	Cluster0005
JAG1	ENSGALG00000009020	ENSGALT00000014678	3	3:13514076-13530910:+1	jagged 1	Cluster0005
KANK4	ENSGALG00000010953	ENSGALT00000017828, XM_015291155, XM_015291156, XM_015291157, XM_015291158	8	8:27554766-27561948:-1	KN motif and ankyrin repeat domains 4	Cluster0005
KCNK3	ENSGALG00000025971	ENSGALT00000044399	3	3:105661748-105672793:-1	potassium two pore domain channel subfamily K member 3	Cluster0005
KCNK9	ENSGALG00000037285	ENSGALT00000075688, XM_003641055	2	2:145106627-145199529:-1	potassium channel, subfamily K, member 9	Cluster0005
KDM5B	ENSGALG00000038948	ENSGALT00000056356, ENSGALT00000071675	26	26:534491-563446:+1	Lysine-specific demethylase 5B	Cluster0005
KIAA0513	ENSGALG00000025938	ENSGALT00000047237, XM_001235239, XM_004944278, XM_015292648, XM_015292649, XM_015292650	11	11:17983472-17988943:-1	KIAA0513	Cluster0005
KIAA0907	ENSGALG00000014652	ENSGALT00000023613, XM_015298616	25	25:2296838-2305586:-1	KIAA0907	Cluster0005
KIAA1755	no Ensembl gene ID assigned	XM_004947188, XM_015296590	.	.	KIAA1755 ortholog	Cluster0005
KIFC3	ENSGALG00000043034	ENSGALT00000055117, ENSGALT00000074502, XM_015292324, XM_015292325	11	11:527204-534806:+1	kinesin family member C3	Cluster0005
KLF10	ENSGALG00000037913	ENSGALT00000059886	2	2:129823997-129826375:-1	Kruppel like factor 10	Cluster0005
LAMTOR3	ENSGALG00000000055	ENSGALT00000000070, ENSGALT00000052477, ENSGALT00000083344, ENSGALT00000085682, ENSGALT00000086324	4	4:60509422-60514714:-1	late endosomal/lysosomal adaptor, MAPK and MTOR activator 3	Cluster0005
LEMD3	ENSGALG00000009873	ENSGALT00000016052, XM_015282755, XM_416073	1	1:33937632-33977276:+1	LEM domain containing 3	Cluster0005
LMO4	ENSGALG00000006252	ENSGALT00000033333	8	8:15787883-15801555:-1	LIM domain only 4	Cluster0005
LOC100858505	no Ensembl gene ID assigned	XM_015299717	.	.	transducin-like enhancer protein 2-like	Cluster0005
LOC100858796	no Ensembl gene ID assigned	XM_015297707	.	.	sestrin-2-like	Cluster0005
LOC100859084	no Ensembl gene ID assigned	XM_015273578	.	.	zinc finger protein 665-like	Cluster0005
LOC100859134	no Ensembl gene ID assigned	XM_015295056, XM_015295057, XM_015295058, XM_015295059, XM_015295060, XM_015295061, XM_015295062, XM_015295063, XM_015295064, XM_015295065, XM_015295066	.	.	class I histocompatibility antigen, F10 alpha chain-like	Cluster0005
LOC100859840	no Ensembl gene ID assigned	XM_015292663	.	.	cytochrome b-245 light chain-like	Cluster0005
LOC101747338	no Ensembl gene ID assigned	XM_015291556, XM_015291557	.	.	PHD finger protein 13-like	Cluster0005
LOC101748153	no Ensembl gene ID assigned	XM_015293321, XM_015293322, XM_015293323	.	.	laminin subunit beta-2-like	Cluster0005
LOC101748239	no Ensembl gene ID assigned	XM_015274661	.	.	choline transporter-like protein 2-like	Cluster0005
LOC101749175	no Ensembl gene ID assigned	XM_004946688	.	.	transmembrane protein 211-like	Cluster0005
LOC101750711	no Ensembl gene ID assigned	XM_004945962	.	.	uncharacterized LOC101750711	Cluster0005
LOC101751513	no Ensembl gene ID assigned	XM_015272952	.	.	alpha-2B adrenergic receptor-like	Cluster0005
LOC107048989	no Ensembl gene ID assigned	XM_015281042	.	.	nitric oxide synthase, endothelial-like	Cluster0005
LOC107049099	no Ensembl gene ID assigned	XM_015274434	.	.	leucine-rich repeat-containing protein 4-like	Cluster0005
LOC107049569	no Ensembl gene ID assigned	XM_015273296	.	.	histone deacetylase 5-like	Cluster0005
LOC107049647	no Ensembl gene ID assigned	XM_015273385, XM_015273386, XM_015273387, XM_015273388	.	.	translation initiation factor IF-2-like	Cluster0005
LOC107049717	no Ensembl gene ID assigned	XM_015273508	.	.	formin-like protein 3	Cluster0005
LOC107049863	no Ensembl gene ID assigned	XM_015273658	.	.	procollagen galactosyltransferase 1-like	Cluster0005
LOC107050092	no Ensembl gene ID assigned	XM_015273884, XM_015273885	.	.	rho GTPase-activating protein 23-like	Cluster0005
LOC107050206	no Ensembl gene ID assigned	XM_015274002	.	.	ephrin type-B receptor 4-like	Cluster0005
LOC107050522	no Ensembl gene ID assigned	XM_015274255	.	.	formin-like protein 3	Cluster0005
LOC107050597	no Ensembl gene ID assigned	XM_015274316	.	.	striatin-4-like	Cluster0005
LOC107051119	no Ensembl gene ID assigned	XM_015274790	.	.	phosphatidylinositol 3,4,5-trisphosphate 5-phosphatase 2-like	Cluster0005
LOC107051251	no Ensembl gene ID assigned	XM_015274897	.	.	sperm-associated antigen 4 protein-like	Cluster0005
LOC107052159	no Ensembl gene ID assigned	XM_015279186, XM_015279187, XM_015279188	.	.	uncharacterized LOC107052159	Cluster0005
LOC107052850	no Ensembl gene ID assigned	XM_015283418	.	.	heme-binding protein 1-like	Cluster0005
LOC107054956	no Ensembl gene ID assigned	XM_015297352	.	.	phosphatidylethanolamine-binding protein 4-like	Cluster0005
LOC107056274	no Ensembl gene ID assigned	XM_015301323, XM_015301324	.	.	rho-related BTB domain-containing protein 2-like	Cluster0005
LOC107056768	no Ensembl gene ID assigned	XM_015301771	.	.	kinesin-like protein KIF1C	Cluster0005
LOC107056875	no Ensembl gene ID assigned	XM_015301848	.	.	FYVE, RhoGEF and PH domain-containing protein 5-like	Cluster0005
LOC107057573	no Ensembl gene ID assigned	XM_015302650	.	.	protein FAM171A2-like	Cluster0005
LOC107057609	no Ensembl gene ID assigned	XM_015302677	.	.	AP-3 complex subunit delta-1-like	Cluster0005
LOC415852	no Ensembl gene ID assigned	XM_414212	.	.	sulfotransferase family cytosolic 2B member 1-like	Cluster0005
LOC429809	no Ensembl gene ID assigned	XM_015297699	.	.	arf-GAP with SH3 domain, ANK repeat and PH domain-containing protein 3-like	Cluster0005
LOC776273	no Ensembl gene ID assigned	XM_015283219	.	.	1-phosphatidylinositol-4,5-bisphosphate phosphodiesterase gamma-1-like	Cluster0005
LOXL3	no Ensembl gene ID assigned	XM_015301287, XM_015301288, XM_015301289, XM_015301290, XM_015301291, XM_015301292	.	.	lysyl oxidase-like 3	Cluster0005
LRP1	ENSGALG00000030904	ENSGALT00000065590, ENSGALT00000071861	KQ759536.1	KQ759536.1:654-69248:+1	low-density lipoprotein receptor-related protein 1 precursor	Cluster0005
LRRC3C	ENSGALG00000026789	ENSGALT00000044939	27	27:4711632-4712408:-1	leucine rich repeat containing 3C	Cluster0005
LRRC47	no Ensembl gene ID assigned	XM_015297093	.	.	leucine rich repeat containing 47	Cluster0005
LZTS2	ENSGALG00000023612	ENSGALT00000039298	6	6:23081226-23085115:-1	leucine zipper tumor suppressor 2	Cluster0005
MAF	ENSGALG00000026258	ENSGALT00000043755, XM_015292515	11	11:14732613-14895678:-1	v-maf avian musculoaponeurotic fibrosarcoma oncogene homolog	Cluster0005
MAN2A2	ENSGALG00000033790	ENSGALT00000055483, ENSGALT00000080356	10	10:20112155-20120973:-1	mannosidase alpha class 2A member 2	Cluster0005
MAP1S	ENSGALG00000039108	ENSGALT00000065525	28	28:3330990-3337768:+1	microtubule associated protein 1S	Cluster0005
MAPRE3	ENSGALG00000031726	ENSGALT00000077336	3	3:105024023-105028422:-1	microtubule associated protein RP/EB family member 3	Cluster0005
MCAM	ENSGALG00000030027	ENSGALT00000060613, ENSGALT00000067096, ENSGALT00000069425, ENSGALT00000069952	24	24:4208870-4217491:+1	melanoma cell adhesion molecule	Cluster0005
MCOLN1	ENSGALG00000034328	ENSGALT00000065970	KQ759549.1	KQ759549.1:24928-29148:-1	mucolipin 1	Cluster0005
MEF2A	ENSGALG00000032366	ENSGALT00000066297, XM_015292072, XM_015292073, XM_015292074, XM_015292075, XM_015292076, XM_015292077, XM_015292078, XM_015292080, XM_015292081	10	10:17014586-17092303:+1	myocyte enhancer factor 2A	Cluster0005
MKNK2	ENSGALG00000003845	ENSGALT00000006110, XM_015299873	28	28:2131519-2137639:+1	MAP kinase interacting serine/threonine kinase 2	Cluster0005
MON1A	ENSGALG00000002919	ENSGALT00000004608	12	12:2566256-2571117:-1	MON1 homolog A, secretory trafficking associated	Cluster0005
MORN4	ENSGALG00000006149	ENSGALT00000009932	6	6:22308673-22311167:+1	MORN repeat containing 4	Cluster0005
MTMR9LP	no Ensembl gene ID assigned	XM_015297848, XM_015297849, XM_417799	.	.	myotubularin related protein 9-like, pseudogene	Cluster0005
MTSS1L	ENSGALG00000002467	ENSGALT00000003894, XM_015279207, XM_015279208, XM_015279210, XM_015279211, XM_015279212, XM_015279213	11	11:1761866-1771769:+1	metastasis suppressor 1-like	Cluster0005
MYO18A	ENSGALG00000003741	ENSGALT00000039643, ENSGALT00000051383, ENSGALT00000062582, ENSGALT00000078714, XM_015296061, XM_015296062, XM_015296063, XM_015296064, XM_015296065, XM_015296066, XM_015296067, XM_015296068, XM_015296069, XM_015296070, XM_015296071, XM_015296072, XM_015296073, XM_015296074, XM_015296075, XM_415827	19	19:5930014-5955909:-1	myosin XVIIIA	Cluster0005
MYO1D	ENSGALG00000000674	ENSGALT00000000956, XM_004948503, XM_004948504, XM_004948505, XM_015299284, XM_015299285	27	27:1585859-1658806:+1	myosin ID	Cluster0005
NAV1	no Ensembl gene ID assigned	XM_015298867, XM_015298868, XM_015298869, XM_015298870	.	.	neuron navigator 1	Cluster0005
NBEAL2	ENSGALG00000039120	ENSGALT00000061514, XM_015281122, XM_015281123, XM_015281124	2	2:3879950-3903295:+1	neurobeachin-like 2	Cluster0005
NCKIPSD	ENSGALG00000005713	ENSGALT00000009165, ENSGALT00000050432, ENSGALT00000051762, XM_015293379	12	12:8989763-9025973:+1	NCK interacting protein with SH3 domain	Cluster0005
NDRG4	ENSGALG00000043662	ENSGALT00000046836, ENSGALT00000070962, ENSGALT00000074634, XM_001231664, XM_003641881, XM_004944013, XM_004944014, XM_015292307	11	11:398197-412942:-1	NDRG family member 4	Cluster0005
NEU3	ENSGALG00000028960	ENSGALT00000045322, ENSGALT00000053969, ENSGALT00000086832	1	1:195852602-195857112:-1	neuraminidase 3	Cluster0005
NFIX	ENSGALG00000041630	ENSGALT00000059667, ENSGALT00000060182, ENSGALT00000082375	AADN04001212.1	AADN04001212.1:1096-9881:+1	Gallus gallus nuclear factor I/X (CCAAT-binding transcription factor) (NFIX), mRNA.	Cluster0005
NOS3	no Ensembl gene ID assigned	XM_015281154	.	.	endothelial nitric oxide synthase 3	Cluster0005
NOTCH1	ENSGALG00000002375	ENSGALT00000003754, XM_015279324, XM_015279325	17	17:8295293-8329319:+1	notch 1	Cluster0005
NPDC1	ENSGALG00000042635	ENSGALT00000063273	17	17:953350-971844:-1	neural proliferation, differentiation and control 1	Cluster0005
NPFF	ENSGALG00000032606	ENSGALT00000069770	33	33:865697-866561:-1	No Class	Cluster0005
NPR1	ENSGALG00000037869	ENSGALT00000052260, ENSGALT00000066380, XM_015280634	25	25:1686534-1700288:-1	natriuretic peptide receptor A/guanylate cyclase A (atrionatriuretic peptide receptor A)	Cluster0005
NPRL2	ENSGALG00000002131	ENSGALT00000003330, ENSGALT00000087392, XM_015292768, XM_015292769, XM_015292770, XM_015292771	12	12:1469835-1473928:-1	nitrogen permease regulator-like 2 (S. cerevisiae)	Cluster0005
NQO1	ENSGALG00000023437	ENSGALT00000038752	11	11:19278734-19280589:-1	NAD(P)H dehydrogenase	Cluster0005
NR2F1B	no Ensembl gene ID assigned	XM_015300096	.	.	nuclear receptor subfamily 2 group F member 1-B-like	Cluster0005
NR2F2	ENSGALG00000007000	ENSGALT00000011332	10	10:15840850-15846453:+1	nuclear receptor subfamily 2 group F member 2	Cluster0005
NR2F6	ENSGALG00000043010	ENSGALT00000057964	28	28:3385427-3391125:-1	nuclear receptor subfamily 2 group F member 6	Cluster0005
NR5A1	ENSGALG00000001080	ENSGALT00000001616, XM_015279333, XM_015279334	17	17:9914203-9930043:-1	nuclear receptor subfamily 5, group A, member 1	Cluster0005
NRBP2	ENSGALG00000029760	ENSGALT00000067911, XM_015283284, XM_015283285	2	2:149473719-149487419:-1	nuclear receptor binding protein 2	Cluster0005
NTF3	ENSGALG00000027299	ENSGALT00000044680	1	1:73984538-74054787:+1	neurotrophin-3 isoform 2 preproprotein	Cluster0005
NTN4	ENSGALG00000011406	ENSGALT00000018613, XM_004937647, XM_015283916	1	1:45599391-45634244:-1	netrin 4	Cluster0005
NUMB	ENSGALG00000009300	ENSGALT00000015137, ENSGALT00000065678, XM_015286934, XM_015286935, XM_015286936, XM_015286937, XM_015286938, XM_015286939, XM_015286940, XM_015286942, XM_015286943	5	5:26200817-26293922:+1	numb homolog (Drosophila)	Cluster0005
OPHN1	ENSGALG00000029652	ENSGALT00000058448, ENSGALT00000075116, XM_015278327, XM_015278328	4	4:503169-547399:-1	oligophrenin 1	Cluster0005
OSBP2	ENSGALG00000007758	ENSGALT00000012578, XM_004934433	15	15:10759904-10820380:-1	oxysterol binding protein 2	Cluster0005
OTUD5	ENSGALG00000029850	ENSGALT00000062330, ENSGALT00000073141, ENSGALT00000082411	AADN04012088.1	AADN04012088.1:226-7464:+1	OTU deubiquitinase 5	Cluster0005
P2RY1	ENSGALG00000010357	ENSGALT00000016864	9	9:23467258-23468933:-1	purinergic receptor P2Y1	Cluster0005
P3H3	no Ensembl gene ID assigned	XM_015293835, XM_015293839, XM_015293842, XM_425517	.	.	prolyl 3-hydroxylase 3	Cluster0005
PCDH12	ENSGALG00000002544	ENSGALT00000004015	13	13:2380544-2389689:-1	protocadherin 12	Cluster0005
PDGFB	ENSGALG00000012178	ENSGALT00000019885	1	1:50759960-50771537:+1	platelet derived growth factor subunit B	Cluster0005
PEAR1	ENSGALG00000028622	ENSGALT00000045144, ENSGALT00000052134, ENSGALT00000060197, XM_015298436	25	25:1382998-1391936:-1	platelet endothelial aggregation receptor 1	Cluster0005
PGAP2	ENSGALG00000027762	ENSGALT00000042853, ENSGALT00000070368, ENSGALT00000087552	1	1:194766325-194780532:-1	post-GPI attachment to proteins 2	Cluster0005
PHF13	ENSGALG00000028148	ENSGALT00000043435, ENSGALT00000076662	21	21:541103-544410:-1	PHD finger protein 13	Cluster0005
PHLDB1	ENSGALG00000040030	ENSGALT00000069406, ENSGALT00000081691, XM_015298271, XM_015298272, XM_015298273, XM_015298274, XM_015298275, XM_015298276, XM_015298277, XM_015298278, XM_015298280, XM_015298281, XM_015298282, XM_015298283, XM_015298284, XM_015298285, XM_015298286, XM_015298287, XM_015298288	24	24:5661323-5682103:-1	pleckstrin homology-like domain, family B, member 1	Cluster0005
PIP4K2C	ENSGALG00000031640	ENSGALT00000059278	AADN04002988.1	AADN04002988.1:1611-5855:-1	phosphatidylinositol-5-phosphate 4-kinase type 2 gamma	Cluster0005
PLEKHG5	no Ensembl gene ID assigned	XM_015296970, XM_015296971, XM_015296972, XM_015296973, XM_015296974, XM_015296975, XM_015296976, XM_015296977, XM_015296979, XM_015296980, XM_015296981, XM_015296982	.	.	pleckstrin homology domain containing, family G (with RhoGef domain) member 5	Cluster0005
PLEKHH3	ENSGALG00000037269	ENSGALT00000082350, XM_015299646	27	27:5414456-5421053:-1	pleckstrin homology domain containing, family H (with MyTH4 domain) member 3	Cluster0005
PPAP2C	no Ensembl gene ID assigned	XM_015299744	.	.	phosphatidic acid phosphatase type 2C	Cluster0005
PPP2R2B	ENSGALG00000007565	ENSGALT00000012233, ENSGALT00000050176, ENSGALT00000072122	13	13:17988210-18056326:-1	protein phosphatase 2 regulatory subunit Bbeta	Cluster0005
PRDM4	ENSGALG00000012619	ENSGALT00000020600, ENSGALT00000078147, XM_004937807	1	1:53375666-53392366:+1	PR domain containing 4	Cluster0005
PTPRVP	no Ensembl gene ID assigned	XM_015298717, XM_015298719	.	.	protein tyrosine phosphatase, receptor type, V, pseudogene	Cluster0005
RAI2	ENSGALG00000016538	ENSGALT00000026689	1	1:120743006-120744652:-1	retinoic acid induced 2	Cluster0005
RAMP2	ENSGALG00000024449	ENSGALT00000041362, ENSGALT00000085117, XM_015299597	27	27:5453198-5454993:+1	receptor (G protein-coupled) activity modifying protein 2	Cluster0005
RAPGEF3	ENSGALG00000043775	ENSGALT00000065223	33	33:464899-477972:+1	Rap guanine nucleotide exchange factor 3	Cluster0005
REM1	ENSGALG00000045602	ENSGALT00000084904, XM_015296468	20	20:10184335-10187067:+1	RAS (RAD and GEM)-like GTP-binding 1	Cluster0005
RHOB	ENSGALG00000016485	ENSGALT00000026595	3	3:102140473-102142807:+1	ras homolog family member B	Cluster0005
RPS6KB2	ENSGALG00000031629	ENSGALT00000052811, ENSGALT00000072495, ENSGALT00000080874, XM_015301460	AADN04001190.1	AADN04001190.1:26350-29884:-1	ribosomal protein S6 kinase, 70kDa, polypeptide 2	Cluster0005
RXRA	no Ensembl gene ID assigned	XM_003642291, XM_004945961, XM_015279790	.	.	retinoid X receptor, alpha	Cluster0005
SAMD4A	ENSGALG00000041790	ENSGALT00000063249, XM_015287926, XM_015287928, XM_015287929	5	5:56498666-56564359:-1	sterile alpha motif domain containing 4A	Cluster0005
SCARF1	no Ensembl gene ID assigned	XM_015296037, XM_015296038, XM_015296039	.	.	scavenger receptor class F, member 1	Cluster0005
SEMA3DL	no Ensembl gene ID assigned	XM_004944449, XM_015292884, XM_015292885, XM_414276	.	.	semaphorin-3D-like	Cluster0005
SEMA3E	ENSGALG00000038225	ENSGALT00000063629, ENSGALT00000080606	1	1:9507267-9637821:+1	semaphorin-3E precursor	Cluster0005
SEMA3F	ENSGALG00000029621	ENSGALT00000059131, ENSGALT00000066283, ENSGALT00000072630	12	12:3167398-3189955:+1	semaphorin-3F precursor	Cluster0005
SEMA3G	ENSGALG00000004476	ENSGALT00000007127	12	12:3114601-3121990:-1	semaphorin 3G	Cluster0005
SEMA4G	ENSGALG00000026957	ENSGALT00000044069	6	6:23090874-23099929:-1	semaphorin 4G	Cluster0005
SERINC4	ENSGALG00000042029	ENSGALT00000063101, XM_015292175, XM_015292176, XM_015292177, XM_015292178	10	10:20150749-20158639:+1	serine incorporator 4	Cluster0005
SFXN3	ENSGALG00000023621	ENSGALT00000039302	6	6:23071185-23073850:-1	sideroflexin 3	Cluster0005
SH2D3C	ENSGALG00000005036	ENSGALT00000008075, XM_004945815, XM_015279707, XM_415508	17	17:5445350-5461686:+1	SH2 domain containing 3C	Cluster0005
SHC1	ENSGALG00000039775	ENSGALT00000056620, XM_004948266, XM_015298488, XM_015298489, XM_015298490, XM_015298491	25	25:1790873-1795569:-1	SHC (Src homology 2 domain containing) transforming protein 1	Cluster0005
SHE	ENSGALG00000036125	ENSGALT00000072705	25	25:1715512-1720796:-1	Src homology 2 domain containing E	Cluster0005
SHISA4	ENSGALG00000032893	ENSGALT00000056073, XM_015298794, XM_015298795, XM_015298796, XM_015298798, XM_015298799	26	26:1126658-1129254:-1	shisa family member 4	Cluster0005
SIDT2	no Ensembl gene ID assigned	XM_015298234, XM_015298235	.	.	SID1 transmembrane family, member 2	Cluster0005
SIRT7	ENSGALG00000007286	ENSGALT00000031439	18	18:10040841-10054987:-1	sirtuin 7	Cluster0005
SLC27A4	ENSGALG00000004965	ENSGALT00000007962, XM_015279553	17	17:5511456-5519318:-1	solute carrier family 27 (fatty acid transporter), member 4	Cluster0005
SLC39A14	ENSGALG00000033989	ENSGALT00000054468, ENSGALT00000054986, ENSGALT00000066129, ENSGALT00000080515, XM_015273685	AADN04002725.1	AADN04002725.1:8179-17083:+1	solute carrier family 39 (zinc transporter), member 14	Cluster0005
SLC9A3R2	ENSGALG00000005608	ENSGALT00000009002, XM_015294453	14	14:6272207-6298019:+1	solute carrier family 9, subfamily A (NHE3, cation proton antiporter 3), member 3 regulator 2	Cluster0005
SMAD4	ENSGALG00000039417	ENSGALT00000046897, ENSGALT00000067087	25	25:1838113-1844548:-1	SMAD family member 4	Cluster0005
SMAD6	ENSGALG00000025898	ENSGALT00000045691, ENSGALT00000064211, ENSGALT00000071414	10	10:18699479-18727091:+1	mothers against decapentaplegic homolog 6	Cluster0005
SMO	ENSGALG00000036114	ENSGALT00000068986	1	1:704038-711778:+1	smoothened, frizzled class receptor	Cluster0005
SMTN	no Ensembl gene ID assigned	XM_015275374, XM_015275375, XM_015275376, XM_015275377, XM_015275378, XM_015275379	.	.	smoothelin	Cluster0005
SNED1	ENSGALG00000043596	ENSGALT00000050723, XM_015277089	9	9:4882254-4900852:+1	sushi, nidogen and EGF-like domains 1	Cluster0005
SNX17	no Ensembl gene ID assigned	XM_015285014, XM_015285015	.	.	sorting nexin 17	Cluster0005
SNX21	ENSGALG00000006836	ENSGALT00000011061, XM_015296569, XM_015296570, XM_417474	20	20:10715182-10716883:+1	sorting nexin family member 21	Cluster0005
SNX33	ENSGALG00000033110	ENSGALT00000057059	10	10:2630790-2634200:+1	sorting nexin 33	Cluster0005
SOGA1	ENSGALG00000003409	ENSGALT00000005391, XM_015296789, XM_015296790	20	20:2806856-2819565:-1	suppressor of glucose, autophagy associated 1	Cluster0005
SORT1	ENSGALG00000033572	ENSGALT00000048558, XM_015298776	26	26:1190495-1200874:-1	sortilin 1	Cluster0005
SOX13	ENSGALG00000000583	ENSGALT00000000813, XM_004934897, XM_015299128, XM_015299129, XM_015299130	26	26:1683809-1703852:+1	SRY (sex determining region Y)-box 13	Cluster0005
SOX18	ENSGALG00000034118	ENSGALT00000066385	20	20:9580877-9584407:+1	transcription factor SOX-18	Cluster0005
SPTSSB	no Ensembl gene ID assigned	XM_015291671, XM_015291672, XM_015291673, XM_015291674	.	.	serine palmitoyltransferase, small subunit B	Cluster0005
SSBP4	no Ensembl gene ID assigned	XM_015300146	.	.	single stranded DNA binding protein 4	Cluster0005
ST6GALNAC4	ENSGALG00000005063	ENSGALT00000008118	17	17:5407441-5409252:+1	ST6 N-acetylgalactosaminide alpha-2,6-sialyltransferase 4	Cluster0005
ST6GALNAC6	ENSGALG00000005298	ENSGALT00000008495	17	17:5410997-5412607:+1	ST6 N-acetylgalactosaminide alpha-2,6-sialyltransferase 6	Cluster0005
STAT6	ENSGALG00000029530	ENSGALT00000050889, ENSGALT00000057674, ENSGALT00000073582, ENSGALT00000081532, ENSGALT00000082255	AADN04013549.1	AADN04013549.1:21-6593:+1	signal transducer and activator of transcription 6	Cluster0005
SYDE2	ENSGALG00000038776	ENSGALT00000050373	8	8:16377601-16398255:+1	synapse defective Rho GTPase homolog 2	Cluster0005
SYNGR1	ENSGALG00000027665	ENSGALT00000019854, XM_015285214, XM_015285219	1	1:50711697-50722039:-1	synaptogyrin 1	Cluster0005
SYT7	ENSGALG00000043139	ENSGALT00000050261, ENSGALT00000051160, ENSGALT00000051698, ENSGALT00000057682, ENSGALT00000079873, XM_015286104, XM_015286105, XM_015286106, XM_015286107, XM_015286108, XM_015286109	5	5:89508-99307:-1	synaptotagmin VII	Cluster0005
TBX2	ENSGALG00000034297	ENSGALT00000078840	19	19:7640741-7649750:-1	T-box 2	Cluster0005
TBXA2R	ENSGALG00000037888	ENSGALT00000047457, ENSGALT00000049148, XM_015299772, XM_015299773, XM_015299774, XM_015299775	28	28:1032739-1038106:+1	thromboxane A2 receptor	Cluster0005
[truncated: 6,218 more rows]
