# Supplementary material for: Analysis of the Progeny of Sibling Matings Reveals Regulatory Variation Impacting the Transcriptome of Immune Cells in Commercial Chickens
Source: Front Genet. 2019 Nov 14;10:1032. doi: 10.3389/fgene.2019.01032 (PMC6870463; doi:10.3389/fgene.2019.01032)
Supplement: Supplementary file 4 [file Table_3.xlsx]

## Sheet: Broilers versus layers
Gene name	Ensembl gene ID	Ensembl transcript IDs	Chr	Location (chr:start-end:strand)	Gene type	Description	GO term (molecular function)	GO term (biological process)	GO term (cellular component)	B811	B811	B815	B815	B816	B816	B1667	B1667	B1679	B1679	B1680	B1680	B1681	B1681	B1691	B1691	B1699	B1699	Control Average
Sample										BMDM -, CSF1 plus, LPS minus (bird 0811)	BMDM -, CSF1 plus, LPS plus (bird 0811)	BMDM -, CSF1 plus, LPS minus (bird 0815)	BMDM -, CSF1 plus, LPS plus (bird 0815)	BMDM -, CSF1 plus, LPS minus (bird 0816)	BMDM -, CSF1 plus, LPS plus (bird 0816)	BMDM -, CSF1 plus, LPS minus (bird 1667)	BMDM -, CSF1 plus, LPS plus (bird 1667)	BMDM -, CSF1 plus, LPS minus (bird 1679)	BMDM -, CSF1 plus, LPS plus (bird 1679)	BMDM -, CSF1 plus, LPS minus (bird 1680)	BMDM -, CSF1 plus, LPS plus (bird 1680)	BMDM -, CSF1 plus, LPS minus (bird 1681)	BMDM -, CSF1 plus, LPS plus (bird 1681)	BMDM -, CSF1 plus, LPS minus (bird 1691)	BMDM -, CSF1 plus, LPS plus (bird 1691)	BMDM -, CSF1 plus, LPS minus (bird 1699)	BMDM -, CSF1 plus, LPS plus (bird 1699)
TISSUE										BMDM	BMDM	BMDM	BMDM	BMDM	BMDM	BMDM	BMDM	BMDM	BMDM	BMDM	BMDM	BMDM	BMDM	BMDM	BMDM	BMDM	BMDM
LPS STATUS										Control	LPS	Control	LPS	Control	LPS	Control	LPS	Control	LPS	Control	LPS	Control	LPS	Control	LPS	Control	LPS
SEX										Female	Female	Female	Female	Female	Female	Male	Male	Female	Female	Male	Male	Male	Male	Female	Female	Female	Female
FAMILY										MAA	MAA	MAA	MAA	MAA	MAA	Broiler	Broiler	Broiler	Broiler	Broiler	Broiler	Broiler	Broiler	Broiler	Broiler	Broiler	Broiler	Control average	LPS Average	LPS/control	Average broiler control	Average layer control	Broiler/layer	Average broiler LPS	Average layer LPS	Broiler/layer LPS	Max control	Min control	Max/Min control	Max LPS	Min LPS	Max/Min LPS
APELA	ENSGALG00000023444	ENSGALT00000038777	4	4:23934181-23936941:+1	protein_coding	apelin receptor early endogenous ligand	ubiquitin-protein transferase activity (GO:0004842)	protein K48-linked ubiquitination (GO:0070936) | protein ubiquitination (GO:0016567) | SMAD protein signal transduction (GO:0060395) | renal sodium ion absorption (GO:0070294) | ion homeostasis (GO:0050801) | protein ubiquitination involved in ubiquitin-dependent protein catabolic process (GO:0042787)	cytosol (GO:0005829) | Cul3-RING ubiquitin ligase complex (GO:0031463) | extracellular region (GO:0005576)	0	0	0	0	0	0	0	0	0	0	0	0	0	0	0	0	0	0	0	0	#DIV/0!	0	0	#DIV/0!	0	0	#DIV/0!	0	0	#DIV/0!	0	0	#DIV/0!
AvBD8	no Ensembl gene ID assigned	XM_015285097	.	.	.	avian beta-defensin 8	unknown	unknown	unknown	0	0	0	0	0	0	0	0.13	0	0.187	0.171	0.144	0.102	0	0	0.154	0	0	0.0303333	0.0683333	2.25275	0.0455	0	#DIV/0!	0.1025	0	#DIV/0!	0.171	0	#DIV/0!	0.187	0	#DIV/0!
CHODL	ENSGALG00000015720	ENSGALT00000025349, ENSGALT00000060427, ENSGALT00000074939, XM_004938355, XM_004938357, XM_004938358, XM_004938359, XM_004938360	1	1:99543952-99573128:+1	protein_coding	chondrolectin	unknown	regulation of neuron projection development (GO:0010975)	integral component of membrane (GO:0016021) | cytoplasm (GO:0005737) | perinuclear region of cytoplasm (GO:0048471) | membrane (GO:0016020)	0	0	0	0	0	0	0.193	0.097	0	0	0.133	0	0.071	0	0.041	0.042	0	0	0.0486667	0.0154444	0.317352	0.073	0	#DIV/0!	0.0231667	0	#DIV/0!	0.193	0	#DIV/0!	0.097	0	#DIV/0!
EDQM3	ENSGALG00000040847	ENSGALT00000070640	25	25:1935535-1935835:-1	protein_coding		unknown	unknown	unknown	0	0	0	0	0	0	0.246	1.245	0	0.248	0	0.279	0	0.472	0.205	1.059	0.196	0.228	0.0718889	0.392333	5.4575	0.107833	0	#DIV/0!	0.5885	0	#DIV/0!	0.246	0	#DIV/0!	1.245	0	#DIV/0!
ENSGALG00000003137	ENSGALG00000003137	ENSGALT00000039587	15	15:4781351-4792186:-1	protein_coding		unknown	unknown	unknown	0	0	0	0	0	0	0.025	0	0.108	0	0	0	0	0.024	0	0	0.04	0	0.0192222	0.00266667	0.138728	0.0288333	0	#DIV/0!	0.004	0	#DIV/0!	0.108	0	#DIV/0!	0.024	0	#DIV/0!
ENSGALG00000005209	ENSGALG00000005209	ENSGALT00000008364	2	2:1115116-1133998:+1	protein_coding		unknown	unknown	unknown	0	0	0	0	0	0	0.469	0.118	0	0	0	0	0.064	0	0	0	0.032	0	0.0627778	0.0131111	0.20885	0.0941667	0	#DIV/0!	0.0196667	0	#DIV/0!	0.469	0	#DIV/0!	0.118	0	#DIV/0!
ENSGALG00000015627	ENSGALG00000015627	ENSGALT00000025196, ENSGALT00000087055	Z	Z:62521046-62613868:+1	protein_coding	Hyaluronan and proteoglycan link protein 1	unknown	unknown	unknown	0	0	0	0	0	0	0	0	0	0	0	0	0	0	0	0	0	0	0	0	#DIV/0!	0	0	#DIV/0!	0	0	#DIV/0!	0	0	#DIV/0!	0	0	#DIV/0!
ENSGALG00000027207	ENSGALG00000027207	ENSGALT00000044370, ENSGALT00000081578	3	3:54675180-54684330:+1	protein_coding		unknown	unknown	unknown	0	0	0	0	0	0	0.062	0	0	0	0	0	0	0	0.106	0	0	0	0.0186667	0	0	0.028	0	#DIV/0!	0	0	#DIV/0!	0.106	0	#DIV/0!	0	0	#DIV/0!
ENSGALG00000030373	ENSGALG00000030373	ENSGALT00000076148	AADN04005004.1	AADN04005004.1:9256-9666:-1	protein_coding		unknown	unknown	unknown	0	0	0	0	0	0	0	0	0.023	0	0	0	0	0	0	0	0	0	0.00255556	0	0	0.00383333	0	#DIV/0!	0	0	#DIV/0!	0.023	0	#DIV/0!	0	0	#DIV/0!
ENSGALG00000030377	ENSGALG00000030377	ENSGALT00000067760	26	26:4904776-4905638:+1	protein_coding		unknown	unknown	unknown	0	0	0	0	0	0	0	0	0	0.071	0	0	0.169	0.067	0.03	0.057	0	0	0.0221111	0.0216667	0.979899	0.0331667	0	#DIV/0!	0.0325	0	#DIV/0!	0.169	0	#DIV/0!	0.071	0	#DIV/0!
ENSGALG00000030458	ENSGALG00000030458	ENSGALT00000076432	AADN04003187.1	AADN04003187.1:6865-7275:-1	protein_coding		unknown	unknown	unknown	0	0	0	0	0	0	0	0	0.023	0	0	0	0	0	0	0	0	0	0.00255556	0	0	0.00383333	0	#DIV/0!	0	0	#DIV/0!	0.023	0	#DIV/0!	0	0	#DIV/0!
ENSGALG00000030769	ENSGALG00000030769	ENSGALT00000053317	4	4:61536299-61629758:-1	protein_coding		unknown	unknown	unknown	0	0	0	0	0	0	0	0	0	0	0	0	0	0	0	0	0	0	0	0	#DIV/0!	0	0	#DIV/0!	0	0	#DIV/0!	0	0	#DIV/0!	0	0	#DIV/0!
ENSGALG00000031300	ENSGALG00000031300	ENSGALT00000054369	25	25:1053218-1053704:+1	protein_coding		unknown	unknown	unknown	0	0	0	0	0	0	0	0	0	0	0	0	0	0	0	0	0	0	0	0	#DIV/0!	0	0	#DIV/0!	0	0	#DIV/0!	0	0	#DIV/0!	0	0	#DIV/0!
ENSGALG00000031797	ENSGALG00000031797	ENSGALT00000072834	12	12:11514072-11515141:+1	protein_coding		unknown	unknown	unknown	0	0	0	0	0	0	12.865	11.132	0.821	2.934	0	0	0	0	0.003	0	0	0	1.521	1.56289	1.02754	2.2815	0	#DIV/0!	2.34433	0	#DIV/0!	12.865	0	#DIV/0!	11.132	0	#DIV/0!
ENSGALG00000031959	ENSGALG00000031959	ENSGALT00000062109	AADN04002511.1	AADN04002511.1:15139-15549:+1	protein_coding		unknown	unknown	unknown	0	0	0	0	0	0	0	0	0.023	0	0	0	0	0	0	0	0	0	0.00255556	0	0	0.00383333	0	#DIV/0!	0	0	#DIV/0!	0.023	0	#DIV/0!	0	0	#DIV/0!
ENSGALG00000032411	ENSGALG00000032411	ENSGALT00000053802	Z	Z:10140794-10143195:-1	protein_coding		unknown	unknown	unknown	0	0	0	0	0	0	0.12	0	0.013	0	0	0	0	0	0	0.177	0	0	0.0147778	0.0196667	1.33083	0.0221667	0	#DIV/0!	0.0295	0	#DIV/0!	0.12	0	#DIV/0!	0.177	0	#DIV/0!
ENSGALG00000032880	ENSGALG00000032880	ENSGALT00000047730	AADN04004463.1	AADN04004463.1:9335-9745:+1	protein_coding		unknown	unknown	unknown	0	0	0	0	0	0	0	0	0.023	0	0	0	0	0	0	0	0	0	0.00255556	0	0	0.00383333	0	#DIV/0!	0	0	#DIV/0!	0.023	0	#DIV/0!	0	0	#DIV/0!
ENSGALG00000033108	ENSGALG00000033108	ENSGALT00000047861	AADN04002673.1	AADN04002673.1:3579-3989:+1	protein_coding		unknown	unknown	unknown	0	0	0	0	0	0	0	0	0.023	0	0	0	0	0	0	0	0	0	0.00255556	0	0	0.00383333	0	#DIV/0!	0	0	#DIV/0!	0.023	0	#DIV/0!	0	0	#DIV/0!
ENSGALG00000035723	ENSGALG00000035723	ENSGALT00000055161	AADN04004825.1	AADN04004825.1:5825-6235:+1	protein_coding		unknown	unknown	unknown	0	0	0	0	0	0	0	0	0.023	0	0	0	0	0	0	0	0	0	0.00255556	0	0	0.00383333	0	#DIV/0!	0	0	#DIV/0!	0.023	0	#DIV/0!	0	0	#DIV/0!
ENSGALG00000035803	ENSGALG00000035803	ENSGALT00000068577	1	1:192940017-192941458:+1	protein_coding		unknown	unknown	unknown	0	0	0	0	0	0	0	0	0.084	0	0	0	0	0	0	0	0	0	0.00933333	0	0	0.014	0	#DIV/0!	0	0	#DIV/0!	0.084	0	#DIV/0!	0	0	#DIV/0!
ENSGALG00000036445	ENSGALG00000036445	ENSGALT00000075388	AADN04002080.1	AADN04002080.1:15834-16244:+1	protein_coding		unknown	unknown	unknown	0	0	0	0	0	0	0	0	0.023	0	0	0	0	0	0	0	0	0	0.00255556	0	0	0.00383333	0	#DIV/0!	0	0	#DIV/0!	0.023	0	#DIV/0!	0	0	#DIV/0!
ENSGALG00000036804	ENSGALG00000036804	ENSGALT00000076121	AADN04010930.1	AADN04010930.1:5043-8250:-1	protein_coding		unknown	unknown	unknown	0	0	0	0	0	0	4.016	5.419	0	0.613	0	0.62	0	0	0	0	0.988	0	0.556	0.739111	1.32934	0.834	0	#DIV/0!	1.10867	0	#DIV/0!	4.016	0	#DIV/0!	5.419	0	#DIV/0!
ENSGALG00000037364	ENSGALG00000037364	ENSGALT00000058840	AADN04009718.1	AADN04009718.1:4630-5040:-1	protein_coding		unknown	unknown	unknown	0	0	0	0	0	0	0	0	0.023	0	0	0	0	0	0	0	0	0	0.00255556	0	0	0.00383333	0	#DIV/0!	0	0	#DIV/0!	0.023	0	#DIV/0!	0	0	#DIV/0!
ENSGALG00000037424	ENSGALG00000037424	ENSGALT00000052266	AADN04012523.1	AADN04012523.1:6524-6820:-1	protein_coding		unknown	unknown	unknown	0	0	0	0	0	0	0	0	0	0	0	0	0	1.615	0	576.874	0	0	0	64.2766	#DIV/0!	0	0	#DIV/0!	96.4148	0	#DIV/0!	0	0	#DIV/0!	576.874	0	#DIV/0!
ENSGALG00000037658	ENSGALG00000037658	ENSGALT00000082789	AADN04003863.1	AADN04003863.1:11651-12061:+1	protein_coding		unknown	unknown	unknown	0	0	0	0	0	0	0	0	0.023	0	0	0	0	0	0	0	0	0	0.00255556	0	0	0.00383333	0	#DIV/0!	0	0	#DIV/0!	0.023	0	#DIV/0!	0	0	#DIV/0!
ENSGALG00000037903	ENSGALG00000037903	ENSGALT00000080918	AADN04004223.1	AADN04004223.1:4631-5041:-1	protein_coding		unknown	unknown	unknown	0	0	0	0	0	0	0	0	0.023	0	0	0	0	0	0	0	0	0	0.00255556	0	0	0.00383333	0	#DIV/0!	0	0	#DIV/0!	0.023	0	#DIV/0!	0	0	#DIV/0!
ENSGALG00000038472	ENSGALG00000038472	ENSGALT00000055073	AADN04007133.1	AADN04007133.1:1775-2185:-1	protein_coding		unknown	unknown	unknown	0	0	0	0	0	0	0	0	0.023	0	0	0	0	0	0	0	0	0	0.00255556	0	0	0.00383333	0	#DIV/0!	0	0	#DIV/0!	0.023	0	#DIV/0!	0	0	#DIV/0!
ENSGALG00000038818	ENSGALG00000038818	ENSGALT00000070671	AADN04010096.1	AADN04010096.1:6324-7278:+1	protein_coding		unknown	unknown	unknown	0	0	0	0	0	0	0	0	0	0	0	0	0	0	0	0	0	0	0	0	#DIV/0!	0	0	#DIV/0!	0	0	#DIV/0!	0	0	#DIV/0!	0	0	#DIV/0!
ENSGALG00000038877	ENSGALG00000038877	ENSGALT00000052886	AADN04003650.1	AADN04003650.1:9982-10392:-1	protein_coding		unknown	unknown	unknown	0	0	0	0	0	0	0	0	0.023	0	0	0	0	0	0	0	0	0	0.00255556	0	0	0.00383333	0	#DIV/0!	0	0	#DIV/0!	0.023	0	#DIV/0!	0	0	#DIV/0!
ENSGALG00000038998	ENSGALG00000038998	ENSGALT00000051530	AADN04004671.1	AADN04004671.1:6113-6523:-1	protein_coding		unknown	unknown	unknown	0	0	0	0	0	0	0	0	0.023	0	0	0	0	0	0	0	0	0	0.00255556	0	0	0.00383333	0	#DIV/0!	0	0	#DIV/0!	0.023	0	#DIV/0!	0	0	#DIV/0!
ENSGALG00000039158	ENSGALG00000039158	ENSGALT00000058622	AADN04012763.1	AADN04012763.1:562-3501:+1	protein_coding		unknown	unknown	unknown	0	0	0	0	0	0	0	0	0	0	0	0	0	0	0	0	0	0	0	0	#DIV/0!	0	0	#DIV/0!	0	0	#DIV/0!	0	0	#DIV/0!	0	0	#DIV/0!
ENSGALG00000040009	ENSGALG00000040009	ENSGALT00000056566	AADN04009122.1	AADN04009122.1:5268-5678:-1	protein_coding		unknown	unknown	unknown	0	0	0	0	0	0	0	0	0.023	0	0	0	0	0	0	0	0	0	0.00255556	0	0	0.00383333	0	#DIV/0!	0	0	#DIV/0!	0.023	0	#DIV/0!	0	0	#DIV/0!
ENSGALG00000040092	ENSGALG00000040092	ENSGALT00000073966	AADN04005398.1	AADN04005398.1:6655-7065:+1	protein_coding		unknown	unknown	unknown	0	0	0	0	0	0	0	0	0.023	0	0	0	0	0	0	0	0	0	0.00255556	0	0	0.00383333	0	#DIV/0!	0	0	#DIV/0!	0.023	0	#DIV/0!	0	0	#DIV/0!
ENSGALG00000040132	ENSGALG00000040132	ENSGALT00000065924	AADN04002836.1	AADN04002836.1:4626-5036:+1	protein_coding		unknown	unknown	unknown	0	0	0	0	0	0	0	0	0.023	0	0	0	0	0	0	0	0	0	0.00255556	0	0	0.00383333	0	#DIV/0!	0	0	#DIV/0!	0.023	0	#DIV/0!	0	0	#DIV/0!
ENSGALG00000040287	ENSGALG00000040287	ENSGALT00000047781	AADN04008070.1	AADN04008070.1:5584-5994:+1	protein_coding		unknown	unknown	unknown	0	0	0	0	0	0	0	0	0.023	0	0	0	0	0	0	0	0	0	0.00255556	0	0	0.00383333	0	#DIV/0!	0	0	#DIV/0!	0.023	0	#DIV/0!	0	0	#DIV/0!
ENSGALG00000041228	ENSGALG00000041228	ENSGALT00000052219	8	8:21098127-21099524:-1	protein_coding		unknown	unknown	unknown	0	0	0	0	0	0	0	0.057	0	0	0	0	0	0	0	0	0	0	0	0.00633333	#DIV/0!	0	0	#DIV/0!	0.0095	0	#DIV/0!	0	0	#DIV/0!	0.057	0	#DIV/0!
ENSGALG00000041676	ENSGALG00000041676	ENSGALT00000048460, ENSGALT00000074570	AADN04000849.1	AADN04000849.1:42122-45809:+1	protein_coding		unknown	unknown	unknown	0	0	0	0	0	0	12.835	6.693	0	0	8.893	12.064	6.074	4.556	0	0	6.264	0.047	3.78511	2.59556	0.685728	5.67767	0	#DIV/0!	3.89333	0	#DIV/0!	12.835	0	#DIV/0!	12.064	0	#DIV/0!
ENSGALG00000042254	ENSGALG00000042254	ENSGALT00000066088	6	6:10798932-10805484:+1	protein_coding		unknown	unknown	unknown	0	0	0	0	0	0	0.47	0	0	0.606	0	0	0	0	0	0	0	0	0.0522222	0.0673333	1.28936	0.0783333	0	#DIV/0!	0.101	0	#DIV/0!	0.47	0	#DIV/0!	0.606	0	#DIV/0!
ENSGALG00000043069	ENSGALG00000043069	ENSGALT00000052036	AADN04010146.1	AADN04010146.1:6010-6420:-1	protein_coding		unknown	unknown	unknown	0	0	0	0	0	0	0	0	0.023	0	0	0	0	0	0	0	0	0	0.00255556	0	0	0.00383333	0	#DIV/0!	0	0	#DIV/0!	0.023	0	#DIV/0!	0	0	#DIV/0!
ENSGALG00000043537	ENSGALG00000043537	ENSGALT00000053966	AADN04003913.1	AADN04003913.1:9152-9562:-1	protein_coding		unknown	unknown	unknown	0	0	0	0	0	0	0	0	0.023	0	0	0	0	0	0	0	0	0	0.00255556	0	0	0.00383333	0	#DIV/0!	0	0	#DIV/0!	0.023	0	#DIV/0!	0	0	#DIV/0!
ENSGALG00000043578	ENSGALG00000043578	ENSGALT00000051785	AADN04005015.1	AADN04005015.1:7072-7482:+1	protein_coding		unknown	unknown	unknown	0	0	0	0	0	0	0	0	0.023	0	0	0	0	0	0	0	0	0	0.00255556	0	0	0.00383333	0	#DIV/0!	0	0	#DIV/0!	0.023	0	#DIV/0!	0	0	#DIV/0!
ENSGALG00000043615	ENSGALG00000043615	ENSGALT00000076830	AADN04009362.1	AADN04009362.1:6851-7261:-1	protein_coding		unknown	unknown	unknown	0	0	0	0	0	0	0	0	0.023	0	0	0	0	0	0	0	0	0	0.00255556	0	0	0.00383333	0	#DIV/0!	0	0	#DIV/0!	0.023	0	#DIV/0!	0	0	#DIV/0!
ENSGALG00000043717	ENSGALG00000043717	ENSGALT00000066570	AADN04002820.1	AADN04002820.1:12517-12927:+1	protein_coding		unknown	unknown	unknown	0	0	0	0	0	0	0	0	0.023	0	0	0	0	0	0	0	0	0	0.00255556	0	0	0.00383333	0	#DIV/0!	0	0	#DIV/0!	0.023	0	#DIV/0!	0	0	#DIV/0!
ENSGALG00000044075	ENSGALG00000044075	ENSGALT00000084414	AADN04004223.1	AADN04004223.1:4668-5036:+1	protein_coding		unknown	unknown	unknown	0	0	0	0	0	0	0	0	0	0	0	0	0	0	0	0	0	0	0	0	#DIV/0!	0	0	#DIV/0!	0	0	#DIV/0!	0	0	#DIV/0!	0	0	#DIV/0!
ENSGALG00000044377	ENSGALG00000044377	ENSGALT00000085065	AADN04003187.1	AADN04003187.1:6902-7270:+1	protein_coding		unknown	unknown	unknown	0	0	0	0	0	0	0	0	0	0	0	0	0	0	0	0	0	0	0	0	#DIV/0!	0	0	#DIV/0!	0	0	#DIV/0!	0	0	#DIV/0!	0	0	#DIV/0!
ENSGALG00000044448	ENSGALG00000044448	ENSGALT00000090194	AADN04009122.1	AADN04009122.1:5305-5673:+1	protein_coding		unknown	unknown	unknown	0	0	0	0	0	0	0	0	0	0	0	0	0	0	0	0	0	0	0	0	#DIV/0!	0	0	#DIV/0!	0	0	#DIV/0!	0	0	#DIV/0!	0	0	#DIV/0!
ENSGALG00000045156	ENSGALG00000045156	ENSGALT00000089629	AADN04000777.1	AADN04000777.1:14111-16074:+1	protein_coding		unknown	unknown	unknown	0	0	0	0	0	0	2.506	3.112	0	0	1.653	5.843	3.296	12.643	1.63	5.902	4.442	13.432	1.503	4.548	3.02595	2.2545	0	#DIV/0!	6.822	0	#DIV/0!	4.442	0	#DIV/0!	13.432	0	#DIV/0!
ENSGALG00000045979	ENSGALG00000045979	ENSGALT00000086948	1	1:101040149-101040594:-1	protein_coding		unknown	unknown	unknown	0	0	0	0	0	0	0.293	0	0	0	0	0	0	0	0	88.1	0	0	0.0325556	9.78889	300.683	0.0488333	0	#DIV/0!	14.6833	0	#DIV/0!	0.293	0	#DIV/0!	88.1	0	#DIV/0!
ENSGALG00000046090	ENSGALG00000046090	ENSGALT00000083809	AADN04005015.1	AADN04005015.1:1002-1446:+1	protein_coding		unknown	unknown	unknown	0	0	0	0	0	0	0	0	0	0	0	0	0	0	0	802.147	0	0	0	89.1274	#DIV/0!	0	0	#DIV/0!	133.691	0	#DIV/0!	0	0	#DIV/0!	802.147	0	#DIV/0!
ENSGALG00000046195	ENSGALG00000046195	ENSGALT00000084121	AADN04003650.1	AADN04003650.1:10019-10387:+1	protein_coding		unknown	unknown	unknown	0	0	0	0	0	0	0	0	0	0	0	0	0	0	0	0	0	0	0	0	#DIV/0!	0	0	#DIV/0!	0	0	#DIV/0!	0	0	#DIV/0!	0	0	#DIV/0!
FAM101A	no Ensembl gene ID assigned	XM_001235027	.	.	.	family with sequence similarity 101, member A	unknown	unknown	unknown	0	0	0	0	0	0	0.025	0	0.108	0	0	0	0	0.024	0	0	0.04	0	0.0192222	0.00266667	0.138728	0.0288333	0	#DIV/0!	0.004	0	#DIV/0!	0.108	0	#DIV/0!	0.024	0	#DIV/0!
FIBIN	ENSGALG00000023904	ENSGALT00000040200	5	5:3463976-3465700:+1	protein_coding	fin bud initiation factor homolog (zebrafish)	chromatin binding (GO:0003682)	unknown	endoplasmic reticulum (GO:0005783)	0	0	0	0	0	0	0	0.046	0.042	0	0	0	0	0	0	0.038	0.077	0	0.0132222	0.00933333	0.705882	0.0198333	0	#DIV/0!	0.014	0	#DIV/0!	0.077	0	#DIV/0!	0.046	0	#DIV/0!
GREM1	ENSGALG00000009724	ENSGALT00000015827	5	5:30579487-30580185:-1	protein_coding	gremlin 1, DAN family BMP antagonist	transmembrane receptor protein tyrosine kinase activator activity (GO:0030297) | receptor agonist activity (GO:0048018) | cytokine activity (GO:0005125) | vascular endothelial growth factor receptor 2 binding (GO:0043184)	positive regulation of NF-kappaB transcription factor activity (GO:0051092) | positive regulation of angiogenesis (GO:0045766) | regulation of epithelial to mesenchymal transition (GO:0010717) | positive regulation of transcription from RNA polymerase II promoter (GO:0045944) | negative regulation of pathway-restricted SMAD protein phosphorylation (GO:0060394) | negative regulation of osteoblast …	extracellular space (GO:0005615) | cell surface (GO:0009986) | extracellular region (GO:0005576)	0	0	0	0	0	0	0.915	0.131	0	0	0	0	0.313	0	0	0.054	0.156	0	0.153778	0.0205556	0.133671	0.230667	0	#DIV/0!	0.0308333	0	#DIV/0!	0.915	0	#DIV/0!	0.131	0	#DIV/0!
HAPLN1	no Ensembl gene ID assigned	XM_015280594, XM_015280596, XM_015280597, XM_015280598	.	.	.	hyaluronan and proteoglycan link protein 1	unknown	unknown	unknown	0	0	0	0	0	0	0	0	0	0	0	0	0	0	0	0	0	0	0	0	#DIV/0!	0	0	#DIV/0!	0	0	#DIV/0!	0	0	#DIV/0!	0	0	#DIV/0!
HNMT	ENSGALG00000012377	ENSGALT00000020209, ENSGALT00000057311, ENSGALT00000057796, XM_015289833	7	7:31413137-31428256:+1	protein_coding	histamine N-methyltransferase	histamine N-methyltransferase activity (GO:0046539) | N-methyltransferase activity (GO:0008170)	methylation (GO:0032259) | brain development (GO:0007420)	neuron projection (GO:0043005)	0	0	0	0	0	0	0	0	0	0.904	0	0.511	0.031	0	0	0	0	0	0.00344444	0.157222	45.6452	0.00516667	0	#DIV/0!	0.235833	0	#DIV/0!	0.031	0	#DIV/0!	0.904	0	#DIV/0!
HTR1E	ENSGALG00000015826	ENSGALT00000025516	3	3:76904838-76905953:-1	protein_coding	5-hydroxytryptamine receptor 1E	G-protein coupled serotonin receptor activity (GO:0004993) | G-protein coupled receptor activity (GO:0004930) | serotonin binding (GO:0051378) | neurotransmitter receptor activity (GO:0030594) | signal transducer activity (GO:0004871)	phospholipase C-activating G-protein coupled receptor signaling pathway (GO:0007200) | chemical synaptic transmission (GO:0007268) | serotonin receptor signaling pathway (GO:0007210) | G-protein coupled receptor signaling pathway (GO:0007186) | negative regulation of cAMP metabolic process (GO:0030815) | response to drug (GO:0042493) | release of sequestered calcium ion into cytosol (GO:0051209) …	integral component of membrane (GO:0016021) | dendrite (GO:0030425) | membrane (GO:0016020) | plasma membrane (GO:0005886) | integral component of plasma membrane (GO:0005887)	0	0	0	0	0	0	0	0	0	0	0	0	0	0	0.024	0	0	0	0.00266667	0	0	0.004	0	#DIV/0!	0	0	#DIV/0!	0.024	0	#DIV/0!	0	0	#DIV/0!
LOC101748084	no Ensembl gene ID assigned	XM_004950715	.	.	.	natterin-3-like	unknown	unknown	unknown	0	0	0	0	0	0	2.506	3.112	0	0	1.653	5.843	3.296	12.643	1.63	5.902	4.442	13.432	1.503	4.548	3.02595	2.2545	0	#DIV/0!	6.822	0	#DIV/0!	4.442	0	#DIV/0!	13.432	0	#DIV/0!
LOC101751827	no Ensembl gene ID assigned	XM_015286678	.	.	.	uncharacterized LOC101751827	unknown	unknown	unknown	0	0	0	0	0	0	0.101	0	0.045	0	0	0	0	0	0	0.04	0	0.049	0.0162222	0.00988889	0.609589	0.0243333	0	#DIV/0!	0.0148333	0	#DIV/0!	0.101	0	#DIV/0!	0.049	0	#DIV/0!
LOC107050037	no Ensembl gene ID assigned	XM_015273836	.	.	.	platelet glycoprotein VI-like	unknown	unknown	unknown	0	0	0	0	0	0	10.194	13.57	0.356	0.693	3.162	6.275	2.775	1.882	34.989	26.253	36.682	29.933	9.79533	8.734	0.891649	14.693	0	#DIV/0!	13.101	0	#DIV/0!	36.682	0	#DIV/0!	29.933	0	#DIV/0!
LPPR1	no Ensembl gene ID assigned	XM_424888	.	.	.	lipid phosphate phosphatase-related protein type 1	unknown	unknown	unknown	0	0	0	0	0	0	0.009	0	0	0	0.008	0	0	0	0	0	0	0	0.00188889	0	0	0.00283333	0	#DIV/0!	0	0	#DIV/0!	0.009	0	#DIV/0!	0	0	#DIV/0!
MATN4	ENSGALG00000004028	ENSGALT00000006413, ENSGALT00000072590	20	20:5308806-5314214:+1	protein_coding	matrilin 4	calcium ion binding (GO:0005509)	unknown	unknown	0	0	0	0	0	0	0.158	0.028	0.013	0.015	0	0	0	0.027	0	0.024	0.012	0	0.0203333	0.0104444	0.513661	0.0305	0	#DIV/0!	0.0156667	0	#DIV/0!	0.158	0	#DIV/0!	0.028	0	#DIV/0!
MFAP5	ENSGALG00000027471	ENSGALT00000044632, XM_004938101, XM_015292825, XM_416482	1	1:75972581-75982809:-1	protein_coding	microfibrillar associated protein 5	unknown	definitive hemopoiesis (GO:0060216) | transport (GO:0006810) | extracellular fibril organization (GO:0043206) | lipid transport (GO:0006869)	integral component of membrane (GO:0016021) | microfibril (GO:0001527) | proteinaceous extracellular matrix (GO:0005578) | cytoplasm (GO:0005737) | membrane (GO:0016020)	0	0	0	0	0	0	0	0.091	0.353	0	0	0	0.073	0	0.302	0	0.074	0	0.0891111	0.0101111	0.113466	0.133667	0	#DIV/0!	0.0151667	0	#DIV/0!	0.353	0	#DIV/0!	0.091	0	#DIV/0!
OSTN	ENSGALG00000007226	ENSGALT00000011695, XM_015291403	9	9:13761297-13772476:-1	protein_coding	osteocrin	receptor binding (GO:0005102)	cell surface receptor signaling pathway (GO:0007166) | positive regulation of cGMP biosynthetic process (GO:0030828) | negative regulation of glucose import (GO:0046325) | negative regulation of osteoblast differentiation (GO:0045668) | endochondral bone growth (GO:0003416)	extracellular space (GO:0005615)	0	0	0	0	0	0	0	0	0	0	0	0	0	0	0	0	0	0	0	0	#DIV/0!	0	0	#DIV/0!	0	0	#DIV/0!	0	0	#DIV/0!	0	0	#DIV/0!
PCP4	ENSGALG00000022819	ENSGALT00000036726	1	1:108164030-108196164:+1	protein_coding	Purkinje cell protein 4	cysteine-type endopeptidase activity (GO:0004197) | hydrolase activity (GO:0016787) | cysteine-type peptidase activity (GO:0008234) | calmodulin binding (GO:0005516) | peptidase activity (GO:0008233)	regulation of catalytic activity (GO:0050790) | proteolysis (GO:0006508)	nucleus (GO:0005634) | cytosol (GO:0005829)	0	0	0	0	0	0	0	0.56	0	0	1.039	0	0	0	0	0	0	0	0.115444	0.0622222	0.53898	0.173167	0	#DIV/0!	0.0933333	0	#DIV/0!	1.039	0	#DIV/0!	0.56	0	#DIV/0!
PDE6H	ENSGALG00000025735	ENSGALT00000043921	1	1:47994367-48000190:-1	protein_coding	phosphodiesterase 6H	cGMP binding (GO:0030553) | 3',5'-cyclic-nucleotide phosphodiesterase activity (GO:0004114)	visual perception (GO:0007601) | activation of MAPK activity (GO:0000187) | positive regulation of G-protein coupled receptor protein signaling pathway (GO:0045745) | positive regulation of epidermal growth factor receptor signaling pathway (GO:0045742)	unknown	0	0	0	0	0	0	0	0	0	0	0	0	0	0	0	0	0	0	0	0	#DIV/0!	0	0	#DIV/0!	0	0	#DIV/0!	0	0	#DIV/0!	0	0	#DIV/0!
PKIA	ENSGALG00000035525	ENSGALT00000079092	2	2:120755020-120759930:+1	protein_coding	cAMP-dependent protein kinase inhibitor alpha	unknown	unknown	unknown	0	0	0	0	0	0	0.319	0	0	0	0	0	0	0	0	0	0	0	0.0354444	0	0	0.0531667	0	#DIV/0!	0	0	#DIV/0!	0.319	0	#DIV/0!	0	0	#DIV/0!
PLPPR1	ENSGALG00000015542	ENSGALT00000025054, ENSGALT00000061657, ENSGALT00000063337	Z	Z:65137559-65264849:-1	protein_coding	phospholipid phosphatase related 1	lipid phosphatase activity (GO:0042577)	nervous system development (GO:0007399) | signal transduction (GO:0007165) | phospholipid metabolic process (GO:0006644) | phospholipid dephosphorylation (GO:0046839)	integral component of membrane (GO:0016021) | membrane (GO:0016020) | integral component of plasma membrane (GO:0005887)	0	0	0	0	0	0	0.027	0	0	0	0.025	0	0	0	0	0	0	0	0.00577778	0	0	0.00866667	0	#DIV/0!	0	0	#DIV/0!	0.027	0	#DIV/0!	0	0	#DIV/0!
PPP1R14C	ENSGALG00000041575	ENSGALT00000079316, XM_015284272	3	3:48472735-48523004:+1	protein_coding	protein phosphatase 1, regulatory (inhibitor) subunit 14C	unknown	unknown	unknown	0	0	0	0	0	0	0.188	0.093	0	0	0	0	0	0	0	0	0	0	0.0208889	0.0103333	0.494681	0.0313333	0	#DIV/0!	0.0155	0	#DIV/0!	0.188	0	#DIV/0!	0.093	0	#DIV/0!
PSCA	ENSGALG00000045875	ENSGALT00000087947	2	2:148396683-148400734:+1	protein_coding	prostate stem cell antigen	unknown	unknown	unknown	0	0	0	0	0	0	0.268	0.135	0	0.14	0	0	0.112	0	0	0	0	0	0.0422222	0.0305556	0.723684	0.0633333	0	#DIV/0!	0.0458333	0	#DIV/0!	0.268	0	#DIV/0!	0.14	0	#DIV/0!
SELE	no Ensembl gene ID assigned	XM_015290447, XM_015290448, XM_422246	.	.	.	selectin E (endothelial adhesion molecule 1)	unknown	unknown	unknown	0	0	0	0	0	0	0	0.031	0	0	0	0	0.021	0	0	0	0.021	0.052	0.00466667	0.00922222	1.97619	0.007	0	#DIV/0!	0.0138333	0	#DIV/0!	0.021	0	#DIV/0!	0.052	0	#DIV/0!
SLN	ENSGALG00000017168	ENSGALT00000027729	1	1:180517078-180519001:+1	protein_coding	sarcolipin	unknown	sarcoplasmic reticulum calcium ion transport (GO:0070296) | regulation of relaxation of muscle (GO:1901077) | regulation of calcium-transporting ATPase activity (GO:1901894)	sarcoplasmic reticulum membrane (GO:0033017) | sarcoplasmic reticulum (GO:0016529)	0	0	0	0	0	0	0	0	0	0	0	0	0	0	0	0	0	0	0	0	#DIV/0!	0	0	#DIV/0!	0	0	#DIV/0!	0	0	#DIV/0!	0	0	#DIV/0!
STEAP1	no Ensembl gene ID assigned	XM_015281969	.	.	.	six transmembrane epithelial antigen of the prostate 1	unknown	unknown	unknown	0	0	0	0	0	0	0	0	0	0	0	0	0	0	0	0	0	0	0	0	#DIV/0!	0	0	#DIV/0!	0	0	#DIV/0!	0	0	#DIV/0!	0	0	#DIV/0!
TAL2	ENSGALG00000023114	ENSGALT00000037753	Z	Z:55084980-55085333:+1	protein_coding	TAL bHLH transcription factor 2	ATP binding (GO:0005524) | metal ion binding (GO:0046872) | DNA binding (GO:0003677) | RNA polymerase II regulatory region sequence-specific DNA binding (GO:0000977) | protein dimerization activity (GO:0046983) | zinc ion binding (GO:0008270) | RNA polymerase II transcription factor activity, sequence-specific DNA binding (GO:0000981)	thalamus development (GO:0021794) | post-embryonic development (GO:0009791) | DNA replication (GO:0006260) | midbrain development (GO:0030901) | multicellular organism growth (GO:0035264) | regulation of transcription from RNA polymerase II promoter (GO:0006357)	intracellular (GO:0005622) | nucleus (GO:0005634)	0	0	0	0	0	0	0	0	0	0	0	0	0	0	0	0	0	0	0	0	#DIV/0!	0	0	#DIV/0!	0	0	#DIV/0!	0	0	#DIV/0!	0	0	#DIV/0!
TMEM233	ENSGALG00000020975	ENSGALT00000033697, ENSGALT00000064980, XM_015275395	15	15:9703185-9709834:-1	protein_coding	transmembrane protein 233	unknown	unknown	unknown	0	0	0	0	0	0	0.323	0.083	0	0	0	0	0.418	0	0.202	0	5.288	0.223	0.692333	0.034	0.0491093	1.0385	0	#DIV/0!	0.051	0	#DIV/0!	5.288	0	#DIV/0!	0.223	0	#DIV/0!
ENSGALG00000044644	ENSGALG00000044644	ENSGALT00000090217	AADN04005292.1	AADN04005292.1:3547-4816:+1	protein_coding		unknown	unknown	unknown	0	0	0.324	0	0	0	0.346	0.115	26.805	20.933	0.319	0	19.743	12.503	0	0	20.462	15.209	7.55544	5.41778	0.717069	11.2792	0.108	104.437	8.12667	0	#DIV/0!	26.805	0	#DIV/0!	20.933	0	#DIV/0!
LIMCH1	no Ensembl gene ID assigned	XM_004936081, XM_015285462, XM_015285463, XM_015285464, XM_015285465, XM_015285466, XM_015285467, XM_015285468, XM_015285469	.	.	.	LIM and calponin homology domains 1	actin binding (GO:0003779) | peptidase inhibitor activity (GO:0030414) | metal ion binding (GO:0046872) | mannose transmembrane transporter activity (GO:0015578) | mannose binding (GO:0005537) | zinc ion binding (GO:0008270)	actomyosin structure organization (GO:0031032) | negative regulation of peptidase activity (GO:0010466) | mannose transport (GO:0015761)	integral component of membrane (GO:0016021) | lytic vacuole (GO:0000323) | membrane (GO:0016020) | extracellular region (GO:0005576) | trans-Golgi network (GO:0005802)	0.03	0	0	0	0.023	0	0.023	0.015	0	0.032	0.05	0	0	0.03	1.323	1.54	0.025	0.027	0.163778	0.182667	1.11533	0.236833	0.0176667	13.4057	0.274	0	#DIV/0!	1.323	0	#DIV/0!	1.54	0	#DIV/0!
ENSGALG00000037297	ENSGALG00000037297	ENSGALT00000049167	2	2:66509408-66510421:-1	protein_coding		unknown	unknown	unknown	0.334	0	0	0	0	0	0.654	0	0	0	1.127	0	0.203	0	2.275	2.447	0	0	0.510333	0.271889	0.532767	0.709833	0.111333	6.37575	0.407833	0	#DIV/0!	2.275	0	#DIV/0!	2.447	0	#DIV/0!
PTN	ENSGALG00000040493	ENSGALT00000049974	1	1:57724423-57794404:+1	protein_coding	pleiotrophin	unknown	unknown	unknown	0.074	0	0	0	0	0	0.813	0.815	0	0	0	0	0	0	0	0	0	0	0.0985556	0.0905556	0.918828	0.1355	0.0246667	5.49324	0.135833	0	#DIV/0!	0.813	0	#DIV/0!	0.815	0	#DIV/0!
AQP9	ENSGALG00000004261	ENSGALT00000006776, ENSGALT00000064987, ENSGALT00000067066	10	10:7007996-7035035:-1	protein_coding	aquaporin 9	pyrimidine nucleobase transmembrane transporter activity (GO:0005350) | urea transmembrane transporter activity (GO:0015204) | glycerol channel activity (GO:0015254) | transporter activity (GO:0005215) | water channel activity (GO:0015250) | purine nucleobase transmembrane transporter activity (GO:0005345)	pyrimidine-containing compound transmembrane transport (GO:0072531) | purine nucleobase transport (GO:0006863) | response to mercury ion (GO:0046689) | transport (GO:0006810) | ion transmembrane transport (GO:0034220) | pyrimidine nucleobase transport (GO:0015855) | urea transmembrane transport (GO:0071918) | water transport (GO:0006833) | cellular response to cAMP (GO:0071320) | cellular water h…	integral component of membrane (GO:0016021) | membrane (GO:0016020) | intracellular membrane-bounded organelle (GO:0043231) | integral component of plasma membrane (GO:0005887)	0.038	0	0	0	0	0	0.048	0.038	0.065	0	0	0.085	0.03	0	0.062	0.042	0.156	0	0.0443333	0.0183333	0.413534	0.0601667	0.0126667	4.75	0.0275	0	#DIV/0!	0.156	0	#DIV/0!	0.085	0	#DIV/0!
IHH	ENSGALG00000011347	ENSGALT00000018516	7	7:22427417-22435414:+1	protein_coding	Indian hedgehog protein Indian hedgehog protein N-product Indian hedgehog protein C-product	calcium ion binding (GO:0005509) | metal ion binding (GO:0046872) | hydrolase activity (GO:0016787) | endopeptidase inhibitor activity (GO:0004866) | patched binding (GO:0005113) | peptidase activity (GO:0008233)	complement activation (GO:0006956) | inflammatory response (GO:0006954) | regulation of growth plate cartilage chondrocyte differentiation (GO:1902733) | cytolysis (GO:0019835) | positive regulation of cell morphogenesis involved in differentiation (GO:0010770) | chondroblast differentiation (GO:0060591) | regulation of growth plate cartilage chondrocyte proliferation (GO:0003420) | positive regu…	intracellular (GO:0005622) | extracellular space (GO:0005615) | membrane (GO:0016020) | plasma membrane (GO:0005886) | extracellular region (GO:0005576)	0	0	0	0	0.02	0	0.04	0	0.018	0.021	0.02	0.024	0	0.019	0.016	0.033	0.017	0	0.0145556	0.0107778	0.740458	0.0185	0.00666667	2.775	0.0161667	0	#DIV/0!	0.04	0	#DIV/0!	0.033	0	#DIV/0!
C2orf88	ENSGALG00000033017	ENSGALT00000081688	7	7:192383-196571:-1	protein_coding	chromosome 2 open reading frame 88	unknown	unknown	unknown	0.225	0	0	0	0.734	0	0.96	0.73	0.418	0	0	0	1.555	0	0	0.621	2.108	0.891	0.666667	0.249111	0.373667	0.840167	0.319667	2.62826	0.373667	0	#DIV/0!	2.108	0	#DIV/0!	0.891	0	#DIV/0!
C1QTNF8	ENSGALG00000005253	ENSGALT00000008437, XM_004945218, XM_425240	14	14:5617810-5620433:+1	protein_coding	C1q and tumor necrosis factor related protein 8	unknown	unknown	collagen trimer (GO:0005581) | extracellular region (GO:0005576)	0.039	0	0	0	0	0	0	0	0	0	0	0	0.129	0	0.034	0	0.033	0	0.0261111	0	0	0.0326667	0.013	2.51282	0	0	#DIV/0!	0.129	0	#DIV/0!	0	0	#DIV/0!
CLEC3A	ENSGALG00000013223	ENSGALT00000021599	11	11:14241342-14248273:+1	protein_coding	C-type lectin domain family 3 member A	unknown	unknown	unknown	0	0	0.063	0	0	0	0.135	0	0	0.135	0.063	0	0.054	0	0	0	0.053	0	0.0408889	0.015	0.366848	0.0508333	0.021	2.42063	0.0225	0	#DIV/0!	0.135	0	#DIV/0!	0.135	0	#DIV/0!
OSR1	ENSGALG00000016473	ENSGALT00000026577, XM_015284947	3	3:101468989-101473526:-1	protein_coding	odd-skipped related transciption factor 1	nucleic acid binding (GO:0003676) | metal ion binding (GO:0046872) | protein kinase binding (GO:0019901) | protein serine/threonine kinase activity (GO:0004674)	metanephric smooth muscle tissue development (GO:0072208) | metanephric mesenchyme development (GO:0072075) | mesonephros development (GO:0001823) | metanephric interstitial fibroblast development (GO:0072259) | embryonic digit morphogenesis (GO:0042733) | peptidyl-threonine phosphorylation (GO:0018107) | ureteric bud development (GO:0001657) | metanephric nephron tubule development (GO:0072234) …	nucleus (GO:0005634)	0.038	0	0	0	0	0	0.078	0.119	0.035	0	0	0	0	0.039	0	0	0.066	0	0.0241111	0.0175556	0.728111	0.0298333	0.0126667	2.35526	0.0263333	0	#DIV/0!	0.078	0	#DIV/0!	0.119	0	#DIV/0!
CAPN6	ENSGALG00000008006	ENSGALT00000012996, ENSGALT00000062797	4	4:13384418-13431218:+1	protein_coding	calpain 6	hydrolase activity (GO:0016787) | cysteine-type peptidase activity (GO:0008234) | peptidase activity (GO:0008233) | calcium-dependent cysteine-type endopeptidase activity (GO:0004198)	proteolysis (GO:0006508) | regulation of cytoskeleton organization (GO:0051493)	intracellular (GO:0005622) | cytoplasm (GO:0005737)	0.047	0	0.047	0	0	0	0.303	0.21	0	0	0.031	0	0.039	0.031	0.028	0	0.04	0.061	0.0594444	0.0335556	0.564486	0.0735	0.0313333	2.34574	0.0503333	0	#DIV/0!	0.303	0	#DIV/0!	0.21	0	#DIV/0!
LOC107050413	no Ensembl gene ID assigned	XM_015274185, XM_015274186	.	.	.	neuropathy target esterase-like	unknown	unknown	unknown	0	0	0.5	0	0	0	1.584	0	0	1.349	0	0	0.572	0.298	0	0.206	0	0	0.295111	0.205889	0.697666	0.359333	0.166667	2.156	0.308833	0	#DIV/0!	1.584	0	#DIV/0!	1.349	0	#DIV/0!
SLC22A16	ENSGALG00000015055	ENSGALT00000024279, ENSGALT00000046587, ENSGALT00000083051	3	3:66681777-66712311:+1	protein_coding	solute carrier family 22 member 16	transmembrane transporter activity (GO:0022857) | amine transmembrane transporter activity (GO:0005275) | carnitine transmembrane transporter activity (GO:0015226) | organic cation transmembrane transporter activity (GO:0015101)	acid secretion (GO:0046717) | flagellated sperm motility (GO:0030317) | carnitine transport (GO:0015879) | carnitine transmembrane transport (GO:1902603) | amine transport (GO:0015837) | organic cation transport (GO:0015695) | single fertilization (GO:0007338) | transmembrane transport (GO:0055085)	integral component of membrane (GO:0016021) | membrane (GO:0016020) | integral component of plasma membrane (GO:0005887)	0	0	0	0	0.044	0	0	0.021	0	0	0.019	0	0.046	0	0.097	0	0	0	0.0228889	0.00233333	0.101942	0.027	0.0146667	1.84091	0.0035	0	#DIV/0!	0.097	0	#DIV/0!	0.021	0	#DIV/0!
LOC424033	no Ensembl gene ID assigned	XM_015289245, XM_015289246	.	.	.	aryl hydrocarbon receptor-like	unknown	unknown	unknown	0.037	0	0	0	0	0	0	0.048	0.026	0	0.028	0	0.024	0	0.033	0.202	0.024	0	0.0191111	0.0277778	1.45349	0.0225	0.0123333	1.82432	0.0416667	0	#DIV/0!	0.037	0	#DIV/0!	0.202	0	#DIV/0!
SEMA3A	ENSGALG00000006560	ENSGALT00000010591, ENSGALT00000042634, XM_015295177	1	1:8824964-8995709:+1	protein_coding	sema domain, immunoglobulin domain (Ig), short basic domain, secreted, (semaphorin) 3A	ion channel activity (GO:0005216) | calcium channel activity (GO:0005262) | neuropilin binding (GO:0038191) | semaphorin receptor binding (GO:0030215) | chemorepellent activity (GO:0045499)	negative chemotaxis (GO:0050919) | facial nerve structural organization (GO:0021612) | neural crest cell migration involved in sympathetic nervous system development (GO:1903045) | regulation of axon extension involved in axon guidance (GO:0048841) | negative regulation of neuron projection development (GO:0010977) | cellular calcium ion homeostasis (GO:0006874) | neuron projection maintenance (G…	integral component of membrane (GO:0016021) | cell body (GO:0044297) | extracellular space (GO:0005615) | axoneme (GO:0005930) | membrane (GO:0016020) | cilium (GO:0005929) | integral component of plasma membrane (GO:0005887)	0.013	0	0.013	0	0	0	0.029	0.029	0.012	0	0.04	0	0	0.014	0.012	0	0	0	0.0132222	0.00477778	0.361345	0.0155	0.00866667	1.78846	0.00716667	0	#DIV/0!	0.04	0	#DIV/0!	0.029	0	#DIV/0!
PMP2	ENSGALG00000032453	ENSGALT00000078675	2	2:121965362-121969801:-1	protein_coding	peripheral myelin protein 2	lipid binding (GO:0008289) | transporter activity (GO:0005215) | cholesterol binding (GO:0015485) | fatty acid binding (GO:0005504)	regulation of inflammatory response (GO:0050727) | membrane organization (GO:0061024) | transport (GO:0006810)	myelin sheath (GO:0043209) | extracellular exosome (GO:0070062)	0.114	0	0	0	0.381	0	1.206	1.149	0.105	0	0.115	0	0.193	0	0	0	0	0	0.234889	0.127667	0.543519	0.269833	0.165	1.63535	0.1915	0	#DIV/0!	1.206	0	#DIV/0!	1.149	0	#DIV/0!
ENSGALG00000009959	ENSGALG00000009959	ENSGALT00000016187, ENSGALT00000049799, ENSGALT00000071643	1	1:35565047-35594362:+1	protein_coding		unknown	unknown	unknown	0.167	0	0.071	0	0.007	0	0	0.048	0.097	0	0.515	0.03	0.044	0	0.097	0.157	0.04	0	0.115333	0.0261111	0.226397	0.132167	0.0816667	1.61837	0.0391667	0	#DIV/0!	0.515	0	#DIV/0!	0.157	0	#DIV/0!
IGFBP5	ENSGALG00000011468	ENSGALT00000038163	7	7:23359550-23376226:+1	protein_coding	insulin like growth factor binding protein 5	fibronectin binding (GO:0001968) | insulin-like growth factor I binding (GO:0031994) | insulin-like growth factor binding (GO:0005520) | insulin-like growth factor II binding (GO:0031995)	negative regulation of skeletal muscle hypertrophy (GO:1904205) | negative regulation of growth (GO:0045926) | osteoblast differentiation (GO:0001649) | regulation of glucose metabolic process (GO:0010906) | striated muscle cell differentiation (GO:0051146) | negative regulation of smooth muscle cell proliferation (GO:0048662) | negative regulation of translation (GO:0017148) | negative regulatio…	extracellular space (GO:0005615) | insulin-like growth factor ternary complex (GO:0042567) | extracellular region (GO:0005576)	0.098	0	0.065	0	0	0	0.135	0.17	0.091	0	0	0	0.084	0	0.028	0.028	0.14	0	0.0712222	0.022	0.308892	0.0796667	0.0543333	1.46626	0.033	0	#DIV/0!	0.14	0	#DIV/0!	0.17	0	#DIV/0!
GJB1	ENSGALG00000005541	ENSGALT00000008890, ENSGALT00000059724	4	4:2330650-2333141:-1	protein_coding	gap junction protein beta 1	unknown	cell communication (GO:0007154)	integral component of membrane (GO:0016021) | cell junction (GO:0030054) | membrane (GO:0016020) | connexin complex (GO:0005922) | plasma membrane (GO:0005886) | gap junction (GO:0005921)	0.033	0	0	0	0	0	0.068	0.103	0	0	0	0	0	0	0.028	0.029	0	0	0.0143333	0.0146667	1.02326	0.016	0.011	1.45455	0.022	0	#DIV/0!	0.068	0	#DIV/0!	0.103	0	#DIV/0!
ENSGALG00000044888	ENSGALG00000044888	ENSGALT00000085475	AADN04011572.1	AADN04011572.1:5423-7416:-1	protein_coding		unknown	unknown	unknown	6.091	0	6.779	0	0	0	3.561	0.558	7.416	0	2.671	0	15.863	1.145	5.797	3.648	1.39	0	5.50756	0.594556	0.107953	6.11633	4.29	1.42572	0.891833	0	#DIV/0!	15.863	0	#DIV/0!	3.648	0	#DIV/0!
PPP1R17	ENSGALG00000036390	ENSGALT00000062173	2	2:48651543-48669758:-1	protein_coding	protein phosphatase 1 regulatory subunit 17	unknown	unknown	unknown	0	0	0	0	0.097	0	0.196	0	0	0	0	0	0	0	0.08	0.082	0	0	0.0414444	0.00911111	0.219839	0.046	0.0323333	1.42268	0.0136667	0	#DIV/0!	0.196	0	#DIV/0!	0.082	0	#DIV/0!
ENSGALG00000044457	ENSGALG00000044457	ENSGALT00000086132	2	2:113777896-113780152:+1	protein_coding		unknown	unknown	unknown	0.513	0	0	0	0	0	0.551	0	0	0	0	0	0	0	0.45	0.921	0.434	1.009	0.216444	0.214444	0.99076	0.239167	0.171	1.39864	0.321667	0	#DIV/0!	0.551	0	#DIV/0!	1.009	0	#DIV/0!
COL24A1	no Ensembl gene ID assigned	XM_015290843, XM_015290844	.	.	.	collagen, type XXIV, alpha 1	unknown	unknown	unknown	0.026	0	0	0	0.029	0	0.014	0	0.03	0	0.023	0	0.039	0.068	0.015	0.047	0.023	0.026	0.0221111	0.0156667	0.708543	0.024	0.0183333	1.30909	0.0235	0	#DIV/0!	0.039	0	#DIV/0!	0.068	0	#DIV/0!
ENSGALG00000030503	ENSGALG00000030503	ENSGALT00000049770, ENSGALT00000073721	AADN04010127.1	AADN04010127.1:2-6096:-1	protein_coding		unknown	unknown	unknown	0	0	0.035	0	0	0	0	0.057	0.016	0.074	0	0	0.047	0	0.015	0	0	0.055	0.0125556	0.0206667	1.64602	0.013	0.0116667	1.11429	0.031	0	#DIV/0!	0.047	0	#DIV/0!	0.074	0	#DIV/0!
ENSGALG00000031058	ENSGALG00000031058	ENSGALT00000073611	18	18:2602232-2623842:-1	protein_coding		unknown	unknown	unknown	0.236	0	0	0	0	0	0.235	0	0.208	0	0	0	0	0	0.067	0	0	0.109	0.0828889	0.0121111	0.146113	0.085	0.0786667	1.08051	0.0181667	0	#DIV/0!	0.236	0	#DIV/0!	0.109	0	#DIV/0!
ENSGALG00000009628	ENSGALG00000009628	ENSGALT00000015681	4	4:11436464-11437348:+1	protein_coding		unknown	unknown	unknown	0.07	0	0.301	0	0.473	0	0	0.068	0.427	0.175	0	0.04	0.517	0.164	0.55	0.113	0.176	0.065	0.279333	0.0694444	0.248608	0.278333	0.281333	0.989336	0.104167	0	#DIV/0!	0.55	0	#DIV/0!	0.175	0	#DIV/0!
ENSGALG00000035527	ENSGALG00000035527	ENSGALT00000076746	AADN04011666.1	AADN04011666.1:105-5509:-1	protein_coding		unknown	unknown	unknown	0	0	0.252	0	0.016	0	0.031	0.186	0	0.211	0.187	0	0	0.226	0.108	0.654	0.196	0.604	0.0877778	0.209	2.38101	0.087	0.0893333	0.973881	0.3135	0	#DIV/0!	0.252	0	#DIV/0!	0.654	0	#DIV/0!
LOC107055741	no Ensembl gene ID assigned	XM_015300863	.	.	.	stAR-related lipid transfer protein 13-like	unknown	unknown	unknown	0	0	0.252	0	0.016	0	0.031	0.186	0	0.211	0.187	0	0	0.226	0.108	0.654	0.196	0.604	0.0877778	0.209	2.38101	0.087	0.0893333	0.973881	0.3135	0	#DIV/0!	0.252	0	#DIV/0!	0.654	0	#DIV/0!
CYGB	ENSGALG00000001892	ENSGALT00000039145	18	18:4382661-4389729:+1	protein_coding	cytoglobin	iron ion binding (GO:0005506) | heme binding (GO:0020037) | oxygen transporter activity (GO:0005344) | oxygen binding (GO:0019825)	transport (GO:0006810) | oxygen transport (GO:0015671)	neuron projection (GO:0043005) | neuronal cell body (GO:0043025)	0.746	0	0.267	0	0.061	0	0.796	0	0.108	0	0.059	0.07	0.462	0	0.358	0.05	0.3	0.058	0.350778	0.0197778	0.0563826	0.347167	0.358	0.969739	0.0296667	0	#DIV/0!	0.796	0.059	13.4915	0.07	0	#DIV/0!
SGCG	ENSGALG00000017122	ENSGALT00000027661, ENSGALT00000073045, ENSGALT00000074040, ENSGALT00000083496, ENSGALT00000087905	1	1:177675863-177788671:-1	protein_coding	sarcoglycan gamma	unknown	cardiac muscle tissue development (GO:0048738) | muscle organ development (GO:0007517) | membrane organization (GO:0061024) | heart contraction (GO:0060047) | muscle cell development (GO:0055001)	integral component of membrane (GO:0016021) | sarcolemma (GO:0042383) | sarcoglycan complex (GO:0016012) | membrane (GO:0016020)	0	0	0	0	0.172	0	0.176	0.176	0	0	0.08	0	0	0	0	0	0	0.07	0.0475556	0.0273333	0.574766	0.0426667	0.0573333	0.744186	0.041	0	#DIV/0!	0.176	0	#DIV/0!	0.176	0	#DIV/0!
ENSGALG00000027514	ENSGALG00000027514	ENSGALT00000045041	1	1:154063928-154106534:-1	protein_coding		unknown	unknown	unknown	0	0	0.001	0	0	0	0	0	0	0	0.001	0	0	0	0	0	0	0	0.000222222	0	0	0.000166667	0.000333333	0.5	0	0	#DIV/0!	0.001	0	#DIV/0!	0	0	#DIV/0!
LOC420721	no Ensembl gene ID assigned	XM_418822	.	.	.	sushi domain-containing protein 5-like	unknown	unknown	unknown	0.008	0	0	0	0.008	0	0	0	0.007	0	0	0	0	0	0.007	0.007	0	0	0.00333333	0.000777778	0.233333	0.00233333	0.00533333	0.4375	0.00116667	0	#DIV/0!	0.008	0	#DIV/0!	0.007	0	#DIV/0!
SUSD5	ENSGALG00000042289	ENSGALT00000082337	2	2:44661561-44704132:-1	protein_coding	sushi domain containing 5	unknown	Notch signaling pathway (GO:0007219)	integral component of membrane (GO:0016021) | membrane (GO:0016020)	0.008	0	0	0	0.008	0	0	0	0.007	0	0	0	0	0	0.007	0.007	0	0	0.00333333	0.000777778	0.233333	0.00233333	0.00533333	0.4375	0.00116667	0	#DIV/0!	0.008	0	#DIV/0!	0.007	0	#DIV/0!
ENSGALG00000044835	ENSGALG00000044835	ENSGALT00000087694	AADN04007387.1	AADN04007387.1:4682-5127:+1	protein_coding		unknown	unknown	unknown	0	0	0.274	0	0	0	0	0	0	0	0	0	0	0	0.228	381.726	0	0	0.0557778	42.414	760.41	0.038	0.0913333	0.416058	63.621	0	#DIV/0!	0.274	0	#DIV/0!	381.726	0	#DIV/0!
CDO1	ENSGALG00000002358	ENSGALT00000003718	Z	Z:72942623-72952484:+1	protein_coding	cysteine dioxygenase type 1	iron ion binding (GO:0005506) | cysteine dioxygenase activity (GO:0017172) | RNA polymerase II transcription coactivator activity (GO:0001105) | oxidoreductase activity, acting on single donors with incorporation of molecular oxygen, incorporation of two atoms of oxygen (GO:0016702) | Wnt-protein binding (GO:0017147) | Wnt-activated receptor activity (GO:0042813) | metal ion binding (GO:0046872) …	taurine biosynthetic process (GO:0042412) | L-cysteine catabolic process to pyruvate, using cysteine dioxygenase (GO:0019451) | regulation of insulin secretion involved in cellular response to glucose stimulus (GO:0061178) | Wnt signaling pathway involved in dorsal/ventral axis specification (GO:0044332) | adipose tissue development (GO:0060612) | polyamine metabolic process (GO:0006595) | bone m…	integral component of membrane (GO:0016021) | nucleus (GO:0005634) | receptor complex (GO:0043235) | cytosol (GO:0005829) | cytoplasm (GO:0005737) | membrane (GO:0016020) | plasma membrane (GO:0005886) | mediator complex (GO:0016592)	0.116	0	0.058	0	0	0	0	0	0	0	0	0	0	0.059	0.102	0	0	0.057	0.0306667	0.0128889	0.42029	0.017	0.058	0.293103	0.0193333	0	#DIV/0!	0.116	0	#DIV/0!	0.059	0	#DIV/0!
AVPR2	ENSGALG00000009497	ENSGALT00000015460	1	1:28505731-28507926:-1	protein_coding	arginine vasopressin receptor 2	G-protein coupled receptor activity (GO:0004930) | transmembrane signaling receptor activity (GO:0004888) | peptide binding (GO:0042277) | peptide hormone binding (GO:0017046) | vasopressin receptor activity (GO:0005000) | signal transducer activity (GO:0004871)	response to peptide (GO:1901652) | response to cytokine (GO:0034097) | I-kappaB kinase/NF-kappaB signaling (GO:0007249) | cellular response to hormone stimulus (GO:0032870) | positive regulation of vasoconstriction (GO:0045907) | calcium-mediated signaling (GO:0019722) | inositol phosphate-mediated signaling (GO:0048016) | G-protein coupled receptor signaling pathway (GO:0007186) | signal transdu…	integral component of membrane (GO:0016021) | intracellular (GO:0005622) | membrane (GO:0016020) | integral component of plasma membrane (GO:0005887)	0	0	0	0	0.036	0	0	0	0	0	0	0	0	0	0	0	0	0	0.004	0	0	0	0.012	0	0	0	#DIV/0!	0.036	0	#DIV/0!	0	0	#DIV/0!
ETHE1	no Ensembl gene ID assigned	XM_015274581	.	.	.	ethylmalonic encephalopathy 1	unknown	unknown	unknown	0	0	0	0	0.283	0	0	0	0	0	0	0	0	0	0	0	0	0	0.0314444	0	0	0	0.0943333	0	0	0	#DIV/0!	0.283	0	#DIV/0!	0	0	#DIV/0!
GREM2	ENSGALG00000010773	ENSGALT00000017520	3	3:36304884-36305390:+1	protein_coding	gremlin 2, DAN family BMP antagonist	unknown	unknown	unknown	0.063	0	0	0	0	0	0	0	0	0	0	0	0	0	0	0	0	0	0.007	0	0	0	0.021	0	0	0	#DIV/0!	0.063	0	#DIV/0!	0	0	#DIV/0!
BCL2L14	no Ensembl gene ID assigned	XM_004938051	.	.	.	BCL2-like 14 (apoptosis facilitator)	unknown	unknown	unknown	0	0.03	0	0	0	0	0	0.491	8.064	3.876	4.359	19.773	2.901	6.739	3.032	27.361	7.286	21.507	2.84911	8.86411	3.11118	4.27367	0	#DIV/0!	13.2912	0.01	1329.12	8.064	0	#DIV/0!	27.361	0	#DIV/0!
LOC107050230	no Ensembl gene ID assigned	XM_015274030	.	.	.	leukocyte immunoglobulin-like receptor subfamily B member 5	unknown	unknown	unknown	0	0.09	0	0	0.117	0	0.087	0.111	9.964	16.599	0.091	0.121	0.174	0.152	1.222	3.344	1.755	3.354	1.49	2.64122	1.77263	2.2155	0.039	56.8077	3.94683	0.03	131.561	9.964	0	#DIV/0!	16.599	0	#DIV/0!
LOC107057348	no Ensembl gene ID assigned	XM_015302382	.	.	.	mRNA turnover protein 4 homolog	unknown	unknown	unknown	0.09	0.169	0	0	0.085	0.103	0	0	11.415	11.576	12.156	12.585	10.064	10.981	18.657	20.526	11.781	11.963	7.13867	7.54478	1.05689	10.6788	0.0583333	183.066	11.2718	0.0906667	124.322	18.657	0	#DIV/0!	20.526	0	#DIV/0!
ENSGALG00000032571	ENSGALG00000032571	ENSGALT00000057156, ENSGALT00000086358	KQ759469.1	KQ759469.1:5590-8454:-1	protein_coding		unknown	unknown	unknown	0.09	0.172	0	0	0.085	0.103	0	0	11.415	11.576	12.156	12.585	10.064	10.981	18.657	20.526	11.781	11.963	7.13867	7.54511	1.05694	10.6788	0.0583333	183.066	11.2718	0.0916667	122.965	18.657	0	#DIV/0!	20.526	0	#DIV/0!
ENSGALG00000039866	ENSGALG00000039866	ENSGALT00000047762	AADN04002433.1	AADN04002433.1:5012-5904:-1	protein_coding		unknown	unknown	unknown	0	0	0	0	0.534	0.49	44.009	21.995	15.9	4.471	27.259	23.223	25.685	23.581	19.114	16.023	32.17	24.628	18.2968	12.7123	0.694785	27.3562	0.178	153.686	18.9868	0.163333	116.246	44.009	0	#DIV/0!	24.628	0	#DIV/0!
ENSGALG00000044065	ENSGALG00000044065	ENSGALT00000087101, ENSGALT00000087887	AADN04001422.1	AADN04001422.1:17389-18518:-1	protein_coding		unknown	unknown	unknown	0.064	0	0.373	0.115	0	0.102	0.271	0	5.267	3.339	0.606	0.138	19.304	9.179	0.963	1.121	23.618	14.497	5.60733	3.16567	0.564558	8.33817	0.145667	57.2414	4.71233	0.0723333	65.1475	23.618	0	#DIV/0!	14.497	0	#DIV/0!
LOC107055618	no Ensembl gene ID assigned	XM_015300786	.	.	.	basic proline-rich protein-like	unknown	unknown	unknown	0.035	0.081	0.012	0.036	0.081	0.048	0.073	0.06	0.064	0.037	0.06	0.058	0.02	0.045	0.018	19.301	0.01	0.095	0.0414444	2.19567	52.9786	0.0408333	0.0426667	0.957031	3.266	0.055	59.3818	0.081	0.01	8.1	19.301	0.036	536.139
MAMDC2	ENSGALG00000015115	ENSGALT00000024387, ENSGALT00000073905	Z	Z:34882178-34946535:+1	protein_coding	MAM domain containing 2	unknown	unknown	membrane (GO:0016020) | endoplasmic reticulum (GO:0005783)	0.154	0.018	0.044	0	0.096	0.021	0.66	0.431	0.224	0.297	0.173	0.535	0.311	0.391	0.418	1.136	0.542	0.832	0.291333	0.406778	1.39626	0.388	0.098	3.95918	0.603667	0.013	46.4359	0.66	0.044	15	1.136	0	#DIV/0!
ENSGALG00000042862	ENSGALG00000042862	ENSGALT00000070623	AADN04003982.1	AADN04003982.1:14060-14428:-1	protein_coding		unknown	unknown	unknown	1.049	0.793	0.252	1.205	0.805	1.417	0.611	1.443	1.066	0.876	1.096	0.64	0.742	2.509	0.234	283.82	0.442	1.38	0.699667	32.6759	46.7021	0.6985	0.702	0.995014	48.4447	1.13833	42.5575	1.096	0.234	4.68376	283.82	0.64	443.469
ENSGALG00000042090	ENSGALG00000042090	ENSGALT00000060840	AADN04004824.1	AADN04004824.1:541-2824:-1	protein_coding		unknown	unknown	unknown	1.419	0.554	0.633	0.825	0.756	0	23.772	9.047	37.387	22.331	29.439	18.772	30.184	17.326	28.391	27.65	8.416	3.459	17.8219	11.1071	0.623229	26.2648	0.936	28.0607	16.4308	0.459667	35.7451	37.387	0.633	59.0632	27.65	0	#DIV/0!
TSPAN7	no Ensembl gene ID assigned	XM_015302009, XM_015302017	.	.	.	tetraspanin 7	unknown	unknown	unknown	0.058	0	0.117	0	0	0.035	0.959	1.426	0.054	0.093	0.058	0.142	0.274	0.268	0.077	0.159	0.05	0.087	0.183	0.245556	1.34183	0.245333	0.0583333	4.20571	0.3625	0.0116667	31.0714	0.959	0	#DIV/0!	1.426	0	#DIV/0!
ENSGALG00000044518	ENSGALG00000044518	ENSGALT00000089643	AADN04005567.1	AADN04005567.1:6770-9201:-1	protein_coding		unknown	unknown	unknown	0	0	0.396	1.774	0	0	2.29	23.242	0.015	0.063	0	0	5.348	86.286	0.06	0	0.028	0.145	0.904111	12.39	13.7041	1.29017	0.132	9.77399	18.2893	0.591333	30.929	5.348	0	#DIV/0!	86.286	0	#DIV/0!
ENSGALG00000016251	ENSGALG00000016251	ENSGALT00000026207	1	1:112766328-112855804:-1	protein_coding		unknown	unknown	unknown	0.029	0	0.059	0	0	0.018	0.479	0.713	0.027	0.046	0.029	0.071	0.137	0.134	0.039	0.079	0.025	0.043	0.0915556	0.122667	1.33981	0.122667	0.0293333	4.18182	0.181	0.006	30.1667	0.479	0	#DIV/0!	0.713	0	#DIV/0!
ENSGALG00000032887	ENSGALG00000032887	ENSGALT00000076346	AADN04001138.1	AADN04001138.1:12852-14668:+1	protein_coding		unknown	unknown	unknown	0.314	0.046	0.132	0.103	0.236	0.219	0.529	0.935	13.218	9.889	1.372	1.349	11.783	8.13	1.342	1.135	0.608	0.315	3.28156	2.45789	0.749001	4.80867	0.227333	21.1525	3.6255	0.122667	29.5557	13.218	0.132	100.136	9.889	0.046	214.978
ENSGALG00000033847	ENSGALG00000033847	ENSGALT00000065300	AADN04009641.1	AADN04009641.1:1738-8427:+1	protein_coding		unknown	unknown	unknown	0.18	0.311	0.141	0.243	0.711	0.191	1.756	1.283	12.254	17.516	2.027	2.212	11.906	15.982	2.51	2.551	3.194	1.958	3.85322	4.69411	1.21823	5.60783	0.344	16.3018	6.917	0.248333	27.8537	12.254	0.141	86.9078	17.516	0.191	91.7068
ENSGALG00000043874	ENSGALG00000043874	ENSGALT00000084273	AADN04001761.1	AADN04001761.1:6415-8862:-1	protein_coding		unknown	unknown	unknown	0.265	0.175	0.086	0.451	0.206	0.22	17.846	20.951	0.184	0.36	8.117	22.942	0.508	0.581	0.149	0.246	0.577	0.655	3.10422	5.17567	1.6673	4.5635	0.185667	24.579	7.6225	0.282	27.0301	17.846	0.086	207.512	22.942	0.175	131.097
ENSGALG00000037032	ENSGALG00000037032	ENSGALT00000080942	AADN04008653.1	AADN04008653.1:7591-7923:-1	protein_coding		unknown	unknown	unknown	0.972	1.397	0	1.175	1.889	1.803	1.206	1.712	1.591	2.714	0.492	0	1.288	2.559	0	216.599	0.498	2.976	0.881778	25.6594	29.0997	0.845833	0.953667	0.886928	37.76	1.45833	25.8926	1.889	0	#DIV/0!	216.599	0	#DIV/0!
ENSGALG00000030281	ENSGALG00000030281	ENSGALT00000088088	AADN04006902.1	AADN04006902.1:2081-3806:-1	protein_coding		unknown	unknown	unknown	0.898	0.785	0.945	0.185	0.672	0.477	17.386	5.024	5.384	2.743	6.282	4.286	14.997	14.573	28.392	23.759	32.653	20.354	11.9566	8.02067	0.670817	17.5157	0.838333	20.8934	11.7898	0.482333	24.4433	32.653	0.672	48.5908	23.759	0.185	128.427
ENSGALG00000046430	ENSGALG00000046430	ENSGALT00000085445	AADN04003821.1	AADN04003821.1:8647-14334:+1	protein_coding		unknown	unknown	unknown	2.01	0.324	1.234	2.561	2.796	1.968	95.607	25.881	25.183	15.067	141.492	63.939	6.614	5.562	99.667	70.094	46.548	21.384	46.7946	22.9756	0.490988	69.1852	2.01333	34.3635	33.6545	1.61767	20.8043	141.492	1.234	114.661	70.094	0.324	216.34
LOC770248	no Ensembl gene ID assigned	XM_015276248, XM_015276266	.	.	.	uncharacterized LOC770248	unknown	unknown	unknown	0.229	0.692	0.346	1.861	1.317	1.021	6.267	17.495	3.919	18.988	10.715	29.64	7.964	36.584	7.702	15.869	6.313	28.952	4.97467	16.7891	3.37492	7.14667	0.630667	11.3319	24.588	1.19133	20.6391	10.715	0.229	46.7904	36.584	0.692	52.8671
HDHD5	ENSGALG00000013026	ENSGALT00000021270, ENSGALT00000064670	1	1:61716796-61721741:-1	protein_coding	haloacid dehalogenase like hydrolase domain containing 5	unknown	unknown	unknown	5.544	0	0.909	1.184	3.466	0	7.805	5.308	2.813	3.763	9.46	12.618	7.352	10.86	6.976	9.264	9.106	3.429	5.93678	5.15844	0.868896	7.252	3.30633	2.19337	7.54033	0.394667	19.1056	9.46	0.909	10.407	12.618	0	#DIV/0!
EGFR	ENSGALG00000038089	ENSGALT00000052129, ENSGALT00000056722, XM_015281328, XM_015281329, XM_015281330	2	2:51987050-52134485:-1	protein_coding	epidermal growth factor receptor	epidermal growth factor binding (GO:0048408) | transmembrane signaling receptor activity (GO:0004888) | identical protein binding (GO:0042802) | protein tyrosine kinase activity (GO:0004713) | transmembrane receptor protein tyrosine kinase activity (GO:0004714) | protein kinase activity (GO:0004672) | cadherin binding involved in cell-cell adhesion (GO:0098641) | chromatin binding (GO:0003682) | …	positive regulation of nitric oxide biosynthetic process (GO:0045429) | positive regulation of DNA repair (GO:0045739) | epidermis development (GO:0008544) | salivary gland morphogenesis (GO:0007435) | cellular response to estradiol stimulus (GO:0071392) | positive regulation of ERK1 and ERK2 cascade (GO:0070374) | positive regulation of DNA replication (GO:0045740) | peptidyl-tyrosine phosphoryl…	cell-cell adherens junction (GO:0005913) | basolateral plasma membrane (GO:0016323) | cell surface (GO:0009986) | plasma membrane (GO:0005886) | intracellular (GO:0005622) | endosome (GO:0005768) | nucleus (GO:0005634) | membrane raft (GO:0045121) | cytoplasm (GO:0005737) | perinuclear region of cytoplasm (GO:0048471) | integral component of membrane (GO:0016021) | endocytic vesicle (GO:0030139) …	0.065	0.009	0.04	0.022	0.009	0	0.21	0.162	0.221	0.149	0.099	0.144	0.136	0.04	0.265	0.232	0.34	0.393	0.153889	0.127889	0.831047	0.211833	0.038	5.57456	0.186667	0.0103333	18.0645	0.34	0.009	37.7778	0.393	0	#DIV/0!
LOC107050224	no Ensembl gene ID assigned	XM_015274026	.	.	.	natural cytotoxicity triggering receptor 1-like	unknown	unknown	unknown	0.507	0.286	0.731	0.88	0.758	0.838	0.461	0.239	38.679	29.732	0.468	0.34	25.389	17.845	0.798	1.179	28.763	19.181	10.7282	7.83556	0.730368	15.7597	0.665333	23.6869	11.4193	0.668	17.0948	38.679	0.461	83.9024	29.732	0.239	124.402
ENSGALG00000032524	ENSGALG00000032524	ENSGALT00000067595	AADN04007582.1	AADN04007582.1:4206-6488:-1	protein_coding		unknown	unknown	unknown	0.252	0.173	0.113	0.181	0.269	0.251	2.334	0.782	1.741	0.783	2.648	3.108	2.001	1.445	12.03	11.988	2.23	1.066	2.62422	2.19744	0.83737	3.83067	0.211333	18.1262	3.19533	0.201667	15.8446	12.03	0.113	106.46	11.988	0.173	69.2948
CDKN2A	ENSGALG00000034505	ENSGALT00000072937	Z	Z:78627025-78636973:-1	protein_coding		unknown	unknown	unknown	0	0	2.504	1.125	0.552	0.584	5.512	22.417	6.582	7.074	2.078	5.553	3.946	6.314	3.601	4.605	1.302	5.043	2.89744	5.85722	2.02151	3.83683	1.01867	3.76652	8.501	0.569667	14.9228	6.582	0	#DIV/0!	22.417	0	#DIV/0!
ENSGALG00000045813	ENSGALG00000045813	ENSGALT00000084069, ENSGALT00000084394, ENSGALT00000090225	AADN04001788.1	AADN04001788.1:17749-19784:-1	protein_coding		unknown	unknown	unknown	0	0.513	0.426	0.237	0.35	0.067	0	0.404	0.283	0.627	0.169	0.117	0.056	0.211	9.407	21.249	0.762	0.248	1.27256	2.63033	2.06697	1.7795	0.258667	6.87951	3.80933	0.272333	13.9878	9.407	0	#DIV/0!	21.249	0.067	317.149
ENSGALG00000045061	ENSGALG00000045061	ENSGALT00000086907	AADN04001462.1	AADN04001462.1:6978-9091:+1	protein_coding		unknown	unknown	unknown	0.187	0.517	0.19	0.171	0.518	0.517	1.048	1.578	6.322	11.405	1.582	4.002	5.362	9.749	2.545	4.963	0.661	0.724	2.04611	3.73622	1.82601	2.92	0.298333	9.78771	5.4035	0.401667	13.4527	6.322	0.187	33.8075	11.405	0.171	66.6959
OSCP1	ENSGALG00000002123	ENSGALT00000003317, ENSGALT00000069214, XM_015297787, XM_015297788	23	23:4040738-4050162:+1	protein_coding	organic solute carrier partner 1	unknown	positive regulation of protein targeting to mitochondrion (GO:1903955)	unknown	3.453	2.25	1.414	0.74	1.042	1.933	2.892	3.196	2.658	6.639	25.469	63.849	1.814	2.897	1.837	3.802	14.398	45.043	6.10856	14.4832	2.37097	8.178	1.96967	4.15197	20.9043	1.641	12.7388	25.469	1.042	24.4424	63.849	0.74	86.2824
ENSGALG00000043435	ENSGALG00000043435	ENSGALT00000082966	AADN04000612.1	AADN04000612.1:7-3871:-1	protein_coding		unknown	unknown	unknown	0.025	0.013	0	0	0	0	0.026	0.065	0.035	0.027	0.039	0.141	0.033	0.025	0.021	0.021	0.044	0.051	0.0247778	0.0381111	1.53812	0.033	0.00833333	3.96	0.055	0.00433333	12.6923	0.044	0	#DIV/0!	0.141	0	#DIV/0!
ENSGALG00000044876	ENSGALG00000044876	ENSGALT00000084258, ENSGALT00000085883, ENSGALT00000086708	AADN04002305.1	AADN04002305.1:6292-8727:+1	protein_coding		unknown	unknown	unknown	0.384	0.763	0.426	0.653	0.427	0.431	29.669	16.751	3.703	2.01	36.639	21.594	3.727	1.784	2.37	2.261	1.25	1.022	8.73278	5.25211	0.601425	12.893	0.412333	31.2684	7.57033	0.615667	12.2962	36.639	0.384	95.4141	21.594	0.431	50.1021
TREM-B2	no Ensembl gene ID assigned	XM_015298959	.	.	.	triggering receptor expressed on myeloid cells B2	unknown	unknown	unknown	7.995	0	5.554	0.044	5.258	0	4.897	0.065	6.383	0.019	6.803	0.131	7.168	0.049	7.134	0.741	4.522	0	6.19044	0.116556	0.0188283	6.15117	6.269	0.981204	0.1675	0.0146667	11.4205	7.995	4.522	1.76802	0.741	0	#DIV/0!
ADGRG6	ENSGALG00000013803	ENSGALT00000022408, ENSGALT00000037506, ENSGALT00000089812	3	3:53020301-53127121:-1	protein_coding	adhesion G protein-coupled receptor G6	G-protein coupled receptor activity (GO:0004930) | transmembrane signaling receptor activity (GO:0004888)	heart trabecula formation (GO:0060347) | myelination in peripheral nervous system (GO:0022011) | positive regulation of adenylate cyclase activity involved in G-protein coupled receptor signaling pathway (GO:0010579) | cell surface receptor signaling pathway (GO:0007166) | myelination (GO:0042552) | G-protein coupled receptor signaling pathway (GO:0007186) | mitochondrion organization (GO:0007005…	integral component of membrane (GO:0016021) | membrane (GO:0016020) | plasma membrane (GO:0005886)	10.836	0.042	9.508	0.481	14.044	0.231	17.739	2.841	16.18	1.375	6.844	0.212	13.023	1.931	14.233	8.494	11.271	1.974	12.6309	1.95344	0.154656	13.215	11.4627	1.15287	2.8045	0.251333	11.1585	17.739	6.844	2.59191	8.494	0.042	202.238
PI15	ENSGALG00000029264	ENSGALT00000065508	2	2:118812721-118835079:+1	protein_coding	Peptidase inhibitor 15	unknown	unknown	extracellular exosome (GO:0070062)	0.09	0.603	0.18	0.146	0.199	1.539	0.094	0.613	0.124	31.363	0.309	12.207	0.038	2.968	0.08	0.57	0.038	2.309	0.128	5.81311	45.4149	0.113833	0.156333	0.728145	8.33833	0.762667	10.9331	0.309	0.038	8.13158	31.363	0.146	214.815
ENSGALG00000035662	ENSGALG00000035662	ENSGALT00000058116	AADN04005904.1	AADN04005904.1:7774-10047:+1	protein_coding		unknown	unknown	unknown	0.626	0.701	0.719	0.4	1.507	1.478	19.091	3.901	20.899	7.833	26.264	12.96	28.008	6.291	28.455	23.132	2.018	1.109	14.1763	6.42278	0.453063	20.7892	0.950667	21.868	9.20433	0.859667	10.7069	28.455	0.626	45.4553	23.132	0.4	57.83
NQO1	ENSGALG00000023437	ENSGALT00000038752	11	11:19278734-19280589:-1	protein_coding	NAD(P)H dehydrogenase	identical protein binding (GO:0042802) | NAD(P)H dehydrogenase (quinone) activity (GO:0003955) | poly(A) RNA binding (GO:0044822)	negative regulation of catalytic activity (GO:0043086) | oxidation-reduction process (GO:0055114) | response to oxidative stress (GO:0006979)	cytoplasm (GO:0005737) | extracellular exosome (GO:0070062)	0.203	0.378	0.271	0.108	0	0.192	0.242	3.109	0.126	1.799	0.17	1.612	0.377	5.002	0.405	1.398	0.404	1.487	0.244222	1.67611	6.86306	0.287333	0.158	1.81857	2.40117	0.226	10.6246	0.405	0	#DIV/0!	5.002	0.108	46.3148
ENSGALG00000028843	ENSGALG00000028843	ENSGALT00000043504	25	25:986332-987425:+1	protein_coding		unknown	unknown	unknown	0.067	0.617	0	1.548	0	3.142	0	0.678	0	14.535	0	49.433	0	20.348	0	14.07	0	9.86	0.00744444	12.6923	1704.94	0	0.0223333	0	18.154	1.769	10.2623	0.067	0	#DIV/0!	49.433	0.617	80.1183
LOC426913	no Ensembl gene ID assigned	XM_015298365	.	.	.	feather keratin 1-like	unknown	unknown	unknown	0.067	0.617	0	1.548	0	3.142	0	0.678	0	14.535	0	49.433	0	20.348	0	14.07	0	9.86	0.00744444	12.6923	1704.94	0	0.0223333	0	18.154	1.769	10.2623	0.067	0	#DIV/0!	49.433	0.617	80.1183
LOC426070	no Ensembl gene ID assigned	XM_015273135	.	.	.	immunoglobulin superfamily member 1-like	unknown	unknown	unknown	0.616	0.06	0.657	0.546	0.942	0.877	0.479	0.259	6.354	14.325	0.419	0.326	8.162	14.294	0.656	0.26	0.388	0.333	2.07478	3.47556	1.67515	2.743	0.738333	3.71512	4.96617	0.494333	10.0462	8.162	0.388	21.0361	14.325	0.06	238.75
ENSGALG00000044794	ENSGALG00000044794	ENSGALT00000088038	14	14:1593218-1594272:-1	protein_coding		unknown	unknown	unknown	0.49	0.499	0.991	0.968	0.544	0.575	2.994	3.283	0.83	0.754	1.62	5.318	4.72	19.257	2.844	6.706	3.131	5.506	2.01822	4.76289	2.35994	2.68983	0.675	3.98494	6.804	0.680667	9.99608	4.72	0.49	9.63265	19.257	0.499	38.5912
CHIR-IG1-5	ENSGALG00000029472	ENSGALT00000059613	AADN04000910.1	AADN04000910.1:11479-14128:+1	protein_coding	Gallus gallus immunoglobulin-like receptor CHIR-AB1-like (CHIR-IG1-5), mRNA.	unknown	unknown	unknown	4.011	1.271	3.926	3.1	4.604	3.123	39.386	22.827	92.383	40.317	48.733	34.78	45.833	26.68	19.444	15.234	14.791	8.42	30.3457	17.3058	0.570288	43.4283	4.18033	10.3887	24.7097	2.498	9.89178	92.383	3.926	23.5311	40.317	1.271	31.7207
ENSGALG00000029497	ENSGALG00000029497	ENSGALT00000073900	2	2:67254179-67422176:-1	protein_coding		unknown	unknown	unknown	0	0	0	0	4.464	0.55	6.223	4.332	3.449	3.514	4.757	0.763	0.376	1.454	3.237	0.793	1.388	0	2.65489	1.26733	0.477358	3.23833	1.488	2.1763	1.80933	0.183333	9.86909	6.223	0	#DIV/0!	4.332	0	#DIV/0!
ENSGALG00000029844	ENSGALG00000029844	ENSGALT00000047817	AADN04001189.1	AADN04001189.1:8799-10450:+1	protein_coding		unknown	unknown	unknown	0.853	8.334	2.128	1.613	2.226	4.517	3.798	8.519	2.482	5.147	3.035	2.677	1.761	5.272	0.804	248.339	5.43	3.002	2.50189	31.9356	12.7646	2.885	1.73567	1.66219	45.4927	4.82133	9.4357	5.43	0.804	6.75373	248.339	1.613	153.961
VSNL1	ENSGALG00000016464	ENSGALT00000026565, XM_015284950	3	3:100515714-100591520:+1	protein_coding	visinin-like 1	calcium ion binding (GO:0005509) | metal ion binding (GO:0046872)	positive regulation of insulin secretion involved in cellular response to glucose stimulus (GO:0035774) | negative regulation of insulin secretion (GO:0046676) | positive regulation of exocytosis (GO:0045921)	cytosol (GO:0005829) | membrane (GO:0016020)	1.649	2.433	1.004	0.657	0.961	0.952	3.777	6.753	0.756	21.168	0.812	9.606	2.664	23.022	1.294	7.69	1.399	7.742	1.59067	8.89144	5.58976	1.78367	1.20467	1.48063	12.6635	1.34733	9.39894	3.777	0.756	4.99603	23.022	0.657	35.0411
SLC5A7	ENSGALG00000016804	ENSGALT00000027127	1	1:136132410-136153373:+1	protein_coding	solute carrier family 5 member 7	choline:sodium symporter activity (GO:0005307) | transferase activity (GO:0016740) | sialyltransferase activity (GO:0008373) | choline transmembrane transporter activity (GO:0015220) | transporter activity (GO:0005215) | transferase activity, transferring glycosyl groups (GO:0016757) | choline binding (GO:0033265)	acetylcholine biosynthetic process (GO:0008292) | neuromuscular synaptic transmission (GO:0007274) | transport (GO:0006810) | protein glycosylation (GO:0006486) | synaptic transmission, cholinergic (GO:0007271) | sialylation (GO:0097503) | choline transport (GO:0015871) | transmembrane transport (GO:0055085)	integral component of membrane (GO:0016021) | Golgi apparatus (GO:0005794) | perikaryon (GO:0043204) | dendrite (GO:0030425) | membrane (GO:0016020) | plasma membrane (GO:0005886) | axon (GO:0030424) | synapse (GO:0045202) | integral component of plasma membrane (GO:0005887) | neuronal cell body (GO:0043025)	1.004	0.073	0.883	0.039	0.333	0.043	8.213	0.977	3.596	0.17	2.128	0.126	5.993	0.307	2.788	0.705	4.596	0.624	3.28156	0.340444	0.103745	4.55233	0.74	6.1518	0.484833	0.0516667	9.38387	8.213	0.333	24.6637	0.977	0.039	25.0513
PHYHIPL	ENSGALG00000029863	ENSGALT00000073077, XM_015287963	6	6:634391-666759:-1	protein_coding	phytanoyl-CoA 2-hydroxylase interacting protein-like	unknown	unknown	unknown	0.297	0.23	0.074	0.203	0.29	0.182	7.526	8.68	3.886	1.106	1.061	0.176	1.105	0.759	1.921	0.511	1.347	0.255	1.94522	1.34467	0.691266	2.80767	0.220333	12.7428	1.9145	0.205	9.33902	7.526	0.074	101.703	8.68	0.176	49.3182
ENSGALG00000045823	ENSGALG00000045823	ENSGALT00000083161	AADN04007389.1	AADN04007389.1:5011-5524:+1	protein_coding		unknown	unknown	unknown	3.379	0.801	4.046	0.229	4.159	1.313	4.105	2.834	5.826	9.491	2.341	3.585	6.979	9.301	3.37	5.694	10.804	12.673	5.001	5.10233	1.02026	5.57083	3.86133	1.44272	7.263	0.781	9.29962	10.804	2.341	4.61512	12.673	0.229	55.3406
ENSGALG00000031701	ENSGALG00000031701	ENSGALT00000060022, ENSGALT00000071327	AADN04003712.1	AADN04003712.1:3203-6050:-1	protein_coding		unknown	unknown	unknown	3.565	1.12	5.679	5.246	11.959	3.737	49.904	33.941	38.325	16.844	29.427	16.836	70.128	29.937	89.037	60.745	40.73	16.103	37.6393	20.501	0.54467	52.9252	7.06767	7.48835	29.0677	3.36767	8.6314	89.037	3.565	24.9753	60.745	1.12	54.2366
BAALC	ENSGALG00000045617	ENSGALT00000086980, XM_004939985	2	2:129934284-129955820:+1	protein_coding	brain and acute leukemia, cytoplasmic	unknown	unknown	unknown	0.476	0.365	1.077	0.259	1.173	0.137	2.506	9.695	1.887	0.387	1.863	0.869	4.364	1.108	0.144	0.28	3.06	0.354	1.83889	1.49489	0.812931	2.304	0.908667	2.53558	2.1155	0.253667	8.33968	4.364	0.144	30.3056	9.695	0.137	70.7664
ENSGALG00000032403	ENSGALG00000032403	ENSGALT00000046815	25	25:1889768-1890103:+1	protein_coding		unknown	unknown	unknown	0.248	0	0	0.543	0	2.583	0.265	0.268	0.23	0.8	0	0.599	0	1.27	0.22	0.227	0	47.84	0.107	6.01444	56.2098	0.119167	0.0826667	1.44153	8.50067	1.042	8.15803	0.265	0	#DIV/0!	47.84	0	#DIV/0!
LOC107056571	no Ensembl gene ID assigned	XM_015301596	.	.	.	arachidonate 5-lipoxygenase-like	unknown	unknown	unknown	25.316	0.42	23.521	1.074	43.624	0	8.35	5.311	22.242	2.53	66.491	4.787	20.343	0	58.126	8.736	27.864	2.637	32.8752	2.83278	0.0861676	33.9027	30.8203	1.10001	4.00017	0.498	8.03246	66.491	8.35	7.96299	8.736	0	#DIV/0!
HPGD	ENSGALG00000010769	ENSGALT00000032201, XM_015276239	4	4:44051784-44077636:-1	protein_coding	hydroxyprostaglandin dehydrogenase 15-(NAD)	15-hydroxyprostaglandin dehydrogenase (NAD+) activity (GO:0016404) | NAD binding (GO:0051287) | NAD+ binding (GO:0070403) | oxidoreductase activity (GO:0016491) | prostaglandin E receptor activity (GO:0004957) | catalytic activity (GO:0003824)	parturition (GO:0007567) | ductus arteriosus closure (GO:0097070) | G-protein coupled receptor signaling pathway (GO:0007186) | prostaglandin metabolic process (GO:0006693) | transforming growth factor beta receptor signaling pathway (GO:0007179) | oxidation-reduction process (GO:0055114) | negative regulation of cell cycle (GO:0045786)	basolateral plasma membrane (GO:0016323) | cytoplasm (GO:0005737) | nucleoplasm (GO:0005654) | extracellular exosome (GO:0070062)	8.755	2.145	0.047	0	0.856	0.226	11.129	7.603	7.923	7.36	3.357	3.066	6.877	1.291	6.689	3.252	14.959	15.332	6.73244	4.475	0.664692	8.489	3.21933	2.63688	6.31733	0.790333	7.99325	14.959	0.047	318.277	15.332	0	#DIV/0!
ENSGALG00000032574	ENSGALG00000032574	ENSGALT00000054582, ENSGALT00000073969	AADN04003691.1	AADN04003691.1:2835-7718:-1	protein_coding		unknown	unknown	unknown	5.907	2.275	4.996	6.967	7.785	6.792	14.563	14.466	13.212	11.072	17.604	23.137	25.687	22.149	70.091	95.304	76.717	70.136	26.2847	28.0331	1.06652	36.3123	6.22933	5.82925	39.3773	5.34467	7.36759	76.717	4.996	15.3557	95.304	2.275	41.8919
EEF1A2	ENSGALG00000005843	ENSGALT00000009385	20	20:9201511-9214669:-1	protein_coding	eukaryotic translation elongation factor 1 alpha 2	GTPase activity (GO:0003924) | protein kinase binding (GO:0019901) | translation elongation factor activity (GO:0003746) | nucleotide binding (GO:0000166) | GTP binding (GO:0005525)	positive regulation of apoptotic process (GO:0043065) | positive regulation of lipid kinase activity (GO:0090218) | translational elongation (GO:0006414)	intracellular (GO:0005622) | myelin sheath (GO:0043209) | cytoplasm (GO:0005737) | eukaryotic translation elongation factor 1 complex (GO:0005853)	0.018	0.055	0	0.019	0	0.021	1.826	1.332	0	0	0.018	0	0	0.018	0.016	0.016	0.062	0	0.215556	0.162333	0.753093	0.320333	0.006	53.3889	0.227667	0.0316667	7.18947	1.826	0	#DIV/0!	1.332	0	#DIV/0!
LOC107057315	no Ensembl gene ID assigned	XM_015302356, XM_015302357	.	.	.	uncharacterized LOC107057315	unknown	unknown	unknown	0	0	0	2.331	0	0	0	0	0.835	19.272	0	1.798	0	6.812	0	0	0.002	5.623	0.093	3.98178	42.8148	0.1395	0	#DIV/0!	5.58417	0.777	7.18683	0.835	0	#DIV/0!	19.272	0	#DIV/0!
HSPB7	ENSGALG00000023772	ENSGALT00000039811	21	21:4306473-4308156:-1	protein_coding	heat shock protein family B (small) member 7	filamin binding (GO:0031005)	unknown	nucleus (GO:0005634) | actin cytoskeleton (GO:0015629) | cytoplasm (GO:0005737) | aggresome (GO:0016235) | mitochondrion (GO:0005739) | nucleoplasm (GO:0005654)	0.239	0	0	0.169	0.084	0	0.247	0.165	0.297	0.168	0	0.386	0.139	0.317	0.137	0.901	0.551	0.476	0.188222	0.286889	1.5242	0.2285	0.107667	2.12229	0.402167	0.0563333	7.13905	0.551	0	#DIV/0!	0.901	0	#DIV/0!
ENSGALG00000019061	ENSGALG00000019061	ENSGALT00000027769	1	1:182507123-182513346:+1	protein_coding		unknown	unknown	unknown	0.291	0.588	0.445	0.885	0.197	1.409	1.722	2.121	8.218	23.892	5.067	5.009	2.18	2.375	2.191	3.564	1.579	2.491	2.43222	4.70378	1.93394	3.49283	0.311	11.231	6.57533	0.960667	6.84455	8.218	0.197	41.7157	23.892	0.588	40.6327
MMP1	no Ensembl gene ID assigned	XM_417176	.	.	.	matrix metallopeptidase 1 (interstitial collagenase)	unknown	unknown	unknown	0.291	0.588	0.445	0.885	0.197	1.409	1.722	2.121	8.218	23.892	5.067	5.009	2.18	2.375	2.191	3.564	1.579	2.491	2.43222	4.70378	1.93394	3.49283	0.311	11.231	6.57533	0.960667	6.84455	8.218	0.197	41.7157	23.892	0.588	40.6327
LOC107055016	no Ensembl gene ID assigned	XM_015297718	.	.	.	transcription elongation factor A protein 3-like	unknown	unknown	unknown	0.33	0.134	0.201	0.072	0.216	0.074	0.429	0.568	0.809	0.073	0.279	1.624	0.173	0.477	0.297	0.709	0.23	0.329	0.329333	0.451111	1.36977	0.3695	0.249	1.48394	0.63	0.0933333	6.75	0.809	0.173	4.6763	1.624	0.072	22.5556
LOC107050444	no Ensembl gene ID assigned	XM_015274206	.	.	.	AP-1 complex subunit sigma-1A-like	unknown	unknown	unknown	0.847	1.275	2.386	1.369	1.486	0.179	11.791	11.729	3.063	1.221	9.153	5.397	8.827	5.418	13.8	7.196	10.875	6.772	6.91422	4.50622	0.651732	9.58483	1.573	6.09335	6.28883	0.941	6.68314	13.8	0.847	16.2928	11.729	0.179	65.5251
POU4F1	ENSGALG00000035441	ENSGALT00000073130, ENSGALT00000076578	1	1:153534532-153536340:+1	protein_coding	POU class 4 homeobox 1	unknown	unknown	unknown	0.157	0.171	0.092	0.097	0.22	0.269	0.858	1.107	2.525	4.329	0.19	0	0.463	1.011	0.633	0.248	0.778	0.453	0.657333	0.853889	1.29902	0.907833	0.156333	5.80704	1.19133	0.179	6.65549	2.525	0.092	27.4457	4.329	0	#DIV/0!
LOC107049001	no Ensembl gene ID assigned	XM_015273611	.	.	.	leukocyte immunoglobulin-like receptor subfamily B member 3	unknown	unknown	unknown	3.608	4.973	8.045	0.004	8.879	0	18.841	14.556	11.924	11.211	14.255	7.851	18.821	2.3	30.264	24.465	15.824	5.674	14.4957	7.89267	0.544485	18.3215	6.844	2.67702	11.0095	1.659	6.63623	30.264	3.608	8.38803	24.465	0	#DIV/0!
PADI3	ENSGALG00000031373	ENSGALT00000075195	21	21:150867-156826:-1	protein_coding		protein-arginine deiminase activity (GO:0004668) | calcium ion binding (GO:0005509)	protein citrullination (GO:0018101)	cell (GO:0005623) | cytoplasm (GO:0005737)	0.085	0	0.036	0.013	0.039	0.014	0.012	0.037	0.079	0.039	0.024	0.044	0.01	0	0.032	0.107	0.01	0.121	0.0363333	0.0416667	1.14679	0.0278333	0.0533333	0.521875	0.058	0.009	6.44444	0.085	0.01	8.5	0.121	0	#DIV/0!
C2orf40	ENSGALG00000043690	ENSGALT00000047217, ENSGALT00000087003	1	1:135506245-135509378:+1	protein_coding	chromosome 2 open reading frame 40	unknown	cellular senescence (GO:0090398) | anaphase-promoting complex-dependent catabolic process (GO:0031145) | G1 to G0 transition (GO:0070314)	extracellular space (GO:0005615)	0.126	0.081	0.379	0	0	0	0.485	0.945	0	0	0	0	0.108	0.04	0.135	0.035	0	0	0.137	0.122333	0.892944	0.121333	0.168333	0.720792	0.17	0.027	6.2963	0.485	0	#DIV/0!	0.945	0	#DIV/0!
ENSGALG00000046519	ENSGALG00000046519	ENSGALT00000084408	10	10:17005730-17007081:+1	protein_coding		unknown	unknown	unknown	0.186	0.187	0.185	0	0	0	0	0	0.517	0.2	0	0.674	0.642	0.381	0	0.171	0.158	0.919	0.187556	0.281333	1.5	0.2195	0.123667	1.77493	0.390833	0.0623333	6.27005	0.642	0	#DIV/0!	0.919	0	#DIV/0!
ENSGALG00000031306	ENSGALG00000031306	ENSGALT00000081496	14	14:1108457-1108957:+1	protein_coding		unknown	unknown	unknown	5.018	1.076	1.812	0	3.699	0	1.934	0	19.703	1.35	35.838	4.28	17.977	4.315	14.697	1.455	17.118	2.049	13.0884	1.61389	0.123306	17.8778	3.50967	5.09388	2.2415	0.358667	6.24954	35.838	1.812	19.7781	4.315	0	#DIV/0!
ENSGALG00000045501	ENSGALG00000045501	ENSGALT00000086179, ENSGALT00000087339, ENSGALT00000089915	AADN04002385.1	AADN04002385.1:3404-5554:+1	protein_coding		unknown	unknown	unknown	0	0.168	1.535	0.417	0.192	0.904	3.266	2.066	19.78	4.961	2.764	1.793	4.397	1.993	2.66	2.938	6.84	4.683	4.60378	2.21367	0.480837	6.61783	0.575667	11.4959	3.07233	0.496333	6.19006	19.78	0	#DIV/0!	4.961	0.168	29.5298
ENSGALG00000032371	ENSGALG00000032371	ENSGALT00000066376	AADN04002495.1	AADN04002495.1:10781-12209:+1	protein_coding		unknown	unknown	unknown	0.964	0.154	1.944	0.239	3.096	0.295	1.838	0.69	4.642	2.218	2.314	1.2	1.964	0.55	8.528	2.68	5.831	1.096	3.45789	1.01356	0.293114	4.18617	2.00133	2.09169	1.40567	0.229333	6.12936	8.528	0.964	8.84647	2.68	0.154	17.4026
PRKAR2B	ENSGALG00000008060	ENSGALT00000013087, XM_015275787, XM_015275788	1	1:14466581-14547811:+1	protein_coding	protein kinase, cAMP-dependent, regulatory, type II, beta	death domain binding (GO:0070513) | cAMP-dependent protein kinase inhibitor activity (GO:0004862) | nucleotide binding (GO:0000166) | cAMP binding (GO:0030552) | actin binding (GO:0003779) | ubiquitin protein ligase binding (GO:0031625) | protein kinase A catalytic subunit binding (GO:0034236) | metal ion binding (GO:0046872) | protein kinase binding (GO:0019901) | cAMP-dependent protein kinase r…	learning (GO:0007612) | actin cytoskeleton organization (GO:0030036) | cytoskeleton organization (GO:0007010) | fatty acid metabolic process (GO:0006631) | apoptotic signaling pathway (GO:0097190) | cellular response to amino acid starvation (GO:0034198) | regulation of protein phosphorylation (GO:0001932) | negative regulation of cAMP-dependent protein kinase activity (GO:2000480) | transcriptio…	centrosome (GO:0005813) | dendritic spine (GO:0043197) | ciliary base (GO:0097546) | plasma membrane (GO:0005886) | extracellular exosome (GO:0070062) | cytoplasm (GO:0005737) | dendritic shaft (GO:0043198) | cAMP-dependent protein kinase complex (GO:0005952)	4.409	2.778	5.946	1.455	9.288	4.214	26.144	18.324	21.601	16.468	14.231	12.741	24.005	23.815	19.768	16.148	18.401	13.624	15.977	12.1741	0.761977	20.6917	6.54767	3.16016	16.8533	2.81567	5.98556	26.144	4.409	5.92969	23.815	1.455	16.3677
ENSGALG00000023882	ENSGALG00000023882	ENSGALT00000040136	3	3:3067765-3070648:-1	protein_coding		unknown	unknown	unknown	0.085	0.144	0.028	0.589	0.031	0.066	0.118	0.33	0.157	0.333	0.228	4.846	0.27	3.142	0.05	0.465	0	0.445	0.107444	1.15111	10.7135	0.137167	0.048	2.85764	1.5935	0.266333	5.9831	0.27	0	#DIV/0!	4.846	0.066	73.4242
ENSGALG00000035815	ENSGALG00000035815	ENSGALT00000068801	AADN04010707.1	AADN04010707.1:2017-4903:-1	protein_coding		unknown	unknown	unknown	0.085	0.144	0.028	0.589	0.031	0.066	0.118	0.33	0.157	0.333	0.228	4.846	0.27	3.142	0.05	0.465	0	0.445	0.107444	1.15111	10.7135	0.137167	0.048	2.85764	1.5935	0.266333	5.9831	0.27	0	#DIV/0!	4.846	0.066	73.4242
LOC107056166	no Ensembl gene ID assigned	XM_015301189	.	.	.	MAL-like protein	unknown	unknown	unknown	0.085	0.144	0.028	0.589	0.031	0.066	0.118	0.33	0.157	0.333	0.228	4.846	0.27	3.142	0.05	0.465	0	0.445	0.107444	1.15111	10.7135	0.137167	0.048	2.85764	1.5935	0.266333	5.9831	0.27	0	#DIV/0!	4.846	0.066	73.4242
LOC101752219	no Ensembl gene ID assigned	XM_004947027	.	.	.	sodium/potassium ATPase inhibitor SPAI-2-like	unknown	unknown	unknown	20.304	26.367	172.442	83.943	25.507	21.003	582.699	1329.25	325.877	30.108	196.027	23.065	368.171	116.099	171.074	10.641	169.417	56.904	225.724	188.598	0.835523	302.211	72.751	4.15404	261.011	43.771	5.96311	582.699	20.304	28.6987	1329.25	10.641	124.918
BLK	ENSGALG00000016661	ENSGALT00000026890	3	3:107708021-107727966:+1	protein_coding	BLK proto-oncogene, Src family tyrosine kinase	non-membrane spanning protein tyrosine kinase activity (GO:0004715) | kinase activity (GO:0016301) | receptor binding (GO:0005102) | nucleotide binding (GO:0000166) | ATP binding (GO:0005524) | protein tyrosine kinase activity (GO:0004713) | transferase activity (GO:0016740) | protein kinase activity (GO:0004672)	negative regulation of apoptotic process (GO:0043066) | regulation of cell proliferation (GO:0042127) | peptidyl-tyrosine autophosphorylation (GO:0038083) | cell differentiation (GO:0030154) | cytoskeleton organization (GO:0007010) | B cell receptor signaling pathway (GO:0050853) | positive regulation of insulin secretion (GO:0032024) | innate immune response (GO:0045087) | protein phosphorylatio…	extrinsic component of cytoplasmic side of plasma membrane (GO:0031234)	2.581	1.307	6.517	1.642	17.296	4.62	34.131	47.273	33.212	5.548	34.269	9.664	29.753	9.469	40.194	12.017	24.678	3.898	24.7368	10.6042	0.428682	32.7062	8.798	3.71745	14.6448	2.523	5.80453	40.194	2.581	15.573	47.273	1.307	36.1691
ENSGALG00000038677	ENSGALG00000038677	ENSGALT00000056408, ENSGALT00000078954	AADN04003454.1	AADN04003454.1:11543-13798:-1	protein_coding		unknown	unknown	unknown	0.311	0.176	0.413	0.299	0	0	0.89	0.75	1.195	1.345	0.734	1.178	0.577	1.057	0.875	0.445	0.552	0.641	0.616333	0.654556	1.06202	0.803833	0.241333	3.3308	0.902667	0.158333	5.70105	1.195	0	#DIV/0!	1.345	0	#DIV/0!
LOXL4	ENSGALG00000013090	ENSGALT00000021368, ENSGALT00000061561, ENSGALT00000071282, ENSGALT00000073262, XM_004942178, XM_015288804	6	6:22249905-22254300:+1	protein_coding	lysyl oxidase-like 4	oxidoreductase activity, acting on the CH-NH2 group of donors, oxygen as acceptor (GO:0016641) | scavenger receptor activity (GO:0005044) | copper ion binding (GO:0005507) | DNA ligase activity (GO:0003909)	DNA ligation involved in DNA repair (GO:0051103) | receptor-mediated endocytosis (GO:0006898) | oxidation-reduction process (GO:0055114)	receptor complex (GO:0043235) | membrane (GO:0016020) | extracellular exosome (GO:0070062)	0.024	0.01	0.008	0.022	0.009	0	0.014	0.031	0.022	0.035	0.025	0.061	0	0.108	0.008	0.036	0.009	0.083	0.0132222	0.0428889	3.2437	0.013	0.0136667	0.95122	0.059	0.0106667	5.53125	0.025	0	#DIV/0!	0.108	0	#DIV/0!
CFHR2	no Ensembl gene ID assigned	XM_426613	.	.	.	complement factor H-related 2	unknown	unknown	unknown	0.556	0.113	0.32	0.051	0.429	0.043	7.469	1.585	1.57	0.05	0.158	0.014	4.551	0.354	0.994	0.074	2.371	0.15	2.04644	0.270444	0.132153	2.85217	0.435	6.5567	0.371167	0.069	5.37923	7.469	0.158	47.2722	1.585	0.014	113.214
ENSGALG00000002431	ENSGALG00000002431	ENSGALT00000003831	8	8:2661073-2693248:-1	protein_coding		unknown	unknown	unknown	0.556	0.113	0.32	0.051	0.429	0.043	7.469	1.585	1.57	0.05	0.158	0.014	4.551	0.354	0.994	0.074	2.371	0.15	2.04644	0.270444	0.132153	2.85217	0.435	6.5567	0.371167	0.069	5.37923	7.469	0.158	47.2722	1.585	0.014	113.214
ENSGALG00000033187	ENSGALG00000033187	ENSGALT00000048616	3	3:104942325-104943998:+1	protein_coding		unknown	unknown	unknown	0.369	0.171	0.376	0	0.387	0	0.29	0.608	2.138	0.329	0.302	0.215	0.316	0.684	0.633	0	0.114	0	0.547222	0.223	0.407513	0.632167	0.377333	1.67535	0.306	0.057	5.36842	2.138	0.114	18.7544	0.684	0	#DIV/0!
TUBA1C	ENSGALG00000040260	ENSGALT00000058579, ENSGALT00000066104, ENSGALT00000077181	33	33:595513-599188:+1	protein_coding	tubulin alpha 1c	unknown	unknown	unknown	2.441	3.721	3.564	2.213	9.288	5.937	17.604	8.736	21.771	22.382	25.944	18.74	20.069	11.111	74.634	47.333	18.89	16.454	21.5783	15.1808	0.703519	29.8187	5.09767	5.84947	20.7927	3.957	5.25465	74.634	2.441	30.5752	47.333	2.213	21.3886
RGS7BP	ENSGALG00000027389	ENSGALT00000043076	Z	Z:20155100-20189099:+1	protein_coding	regulator of G protein signaling 7 binding protein	unknown	G-protein coupled receptor signaling pathway (GO:0007186)	nucleus (GO:0005634) | cytoplasm (GO:0005737) | plasma membrane (GO:0005886)	1.561	0.953	1.327	0.681	2.078	0.648	16.403	12.483	9.801	1.352	6.004	2.606	16.302	4.256	6.819	2.389	6.776	0.535	7.45233	2.87811	0.386203	10.3508	1.65533	6.25302	3.93683	0.760667	5.1755	16.403	1.327	12.361	12.483	0.535	23.3327
C14orf132	ENSGALG00000038596	ENSGALT00000068136	5	5:46372741-46373355:+1	protein_coding	chromosome 14 open reading frame 132	unknown	unknown	unknown	1.09	0	2.68	0.267	6.646	0	3.502	0.264	5.751	0.607	4.402	0.341	1.182	0.289	3.547	0.707	1.647	0.518	3.383	0.332556	0.098302	3.3385	3.472	0.96155	0.454333	0.089	5.10487	6.646	1.09	6.09725	0.707	0	#DIV/0!
ENSGALG00000046556	ENSGALG00000046556	ENSGALT00000083263, ENSGALT00000084198, ENSGALT00000087745	AADN04003073.1	AADN04003073.1:11556-13706:+1	protein_coding		unknown	unknown	unknown	1.652	0.114	0.922	2.201	2.233	1.009	7.607	3.637	13.885	6.648	3.641	4.263	11.447	6.762	7.092	9.194	5.998	3.31	6.053	4.12644	0.681719	8.27833	1.60233	5.16642	5.63567	1.108	5.08634	13.885	0.922	15.0597	9.194	0.114	80.6491
FNDC4	no Ensembl gene ID assigned	XM_015285034, XM_419991	.	.	.	fibronectin type III domain containing 4	unknown	unknown	unknown	0.415	4.112	0.355	1.707	0.357	2.43	1.362	5.386	2.741	35.6	1.32	5.381	0.711	8.556	2.727	6.064	2.322	22.879	1.36778	10.235	7.48294	1.86383	0.375667	4.9614	13.9777	2.74967	5.0834	2.741	0.355	7.72113	35.6	1.707	20.8553
LOC107051216	no Ensembl gene ID assigned	XM_015274863	.	.	.	immunoglobulin superfamily member 1-like	unknown	unknown	unknown	0.248	1.673	0.172	0	0	0	2.696	0.001	2.073	0	3.104	1.893	3.94	0	8.59	5.002	7.963	10.035	3.19844	2.06711	0.646286	4.72767	0.14	33.769	2.82183	0.557667	5.06007	8.59	0	#DIV/0!	10.035	0	#DIV/0!
ENSGALG00000041565	ENSGALG00000041565	ENSGALT00000068364	5	5:51814453-51829054:+1	protein_coding		unknown	unknown	unknown	0	0.001	0.336	0	0.185	0.063	0	0.116	0	0.328	0	0	0	0.042	0	0.157	0.515	0	0.115111	0.0785556	0.682432	0.0858333	0.173667	0.494242	0.107167	0.0213333	5.02344	0.515	0	#DIV/0!	0.328	0	#DIV/0!
fndc4	ENSGALG00000016507	ENSGALT00000026632	3	3:104806419-104811114:+1	protein_coding	fibronectin type III domain containing 4	unknown	unknown	integral component of membrane (GO:0016021) | membrane (GO:0016020) | plasma membrane (GO:0005886) | endoplasmic reticulum (GO:0005783)	0.298	3.721	0.355	1.467	0.357	2.224	1.362	4.439	2.741	30.456	1.163	5.055	0.711	8.222	2.317	5.643	1.973	18.587	1.253	8.86822	7.07759	1.71117	0.336667	5.08267	12.067	2.47067	4.88411	2.741	0.298	9.19799	30.456	1.467	20.7607
GABRD	ENSGALG00000001282	ENSGALT00000001958, XM_001234040, XM_004947393, XM_015297107	21	21:1843701-1851220:-1	protein_coding	gamma-aminobutyric acid (GABA) A receptor, delta	RNA binding (GO:0003723) | GABA-A receptor activity (GO:0004890) | extracellular ligand-gated ion channel activity (GO:0005230)	signal transduction (GO:0007165) | transport (GO:0006810) | ion transmembrane transport (GO:0034220) | ion transport (GO:0006811)	integral component of membrane (GO:0016021) | GABA-A receptor complex (GO:1902711) | synapse (GO:0045202) | cell junction (GO:0030054) | membrane (GO:0016020) | plasma membrane (GO:0005886)	0.905	0.05	0.456	0	2.036	0.18	8.828	1.214	4.155	0.145	2.298	0.058	9.97	0.232	4.259	0.157	3.679	0.423	4.06511	0.273222	0.0672115	5.5315	1.13233	4.88505	0.3715	0.0766667	4.84565	9.97	0.456	21.864	1.214	0	#DIV/0!
KCNK1	ENSGALG00000011005	ENSGALT00000017920	3	3:38812253-38839576:-1	protein_coding	potassium two pore domain channel subfamily K member 1	inward rectifier potassium channel activity (GO:0005242) | potassium channel activity (GO:0005267) | sodium channel activity (GO:0005272) | potassium ion leak channel activity (GO:0022841)	potassium ion transmembrane transport (GO:0071805) | stabilization of membrane potential (GO:0030322) | transport (GO:0006810) | sodium ion transmembrane transport (GO:0035725) | regulation of resting membrane potential (GO:0060075) | ion transport (GO:0006811)	integral component of membrane (GO:0016021) | endosome (GO:0005768) | potassium channel complex (GO:0034705) | membrane (GO:0016020) | inward rectifier potassium channel complex (GO:1902937) | integral component of plasma membrane (GO:0005887)	0.09	0	0.119	0	0.358	0.035	0.192	0.032	0.083	0.064	0.03	0.036	0.026	0.03	0.026	0.053	0.102	0.118	0.114	0.0408889	0.358674	0.0765	0.189	0.404762	0.0555	0.0116667	4.75714	0.358	0.026	13.7692	0.118	0	#DIV/0!
ENSGALG00000029089	ENSGALG00000029089	ENSGALT00000044938	20	20:5259450-5262380:+1	protein_coding		unknown	unknown	unknown	5.045	5.212	16.357	1.036	42.11	2.45	64.047	25.184	82.422	17.285	59.742	9.437	36.882	10.983	97.397	9.237	70.794	10.251	52.7551	10.1194	0.191819	68.5473	21.1707	3.23784	13.7295	2.89933	4.7354	97.397	5.045	19.3056	25.184	1.036	24.3089
ASPN	ENSGALG00000004722	ENSGALT00000007519	12	12:3382143-3397878:+1	protein_coding	asporin	calcium ion binding (GO:0005509) | collagen binding (GO:0005518) | protein kinase inhibitor activity (GO:0004860)	negative regulation of protein kinase activity (GO:0006469) | negative regulation of JAK-STAT cascade (GO:0046426) | negative regulation of tooth mineralization (GO:0070171) | negative regulation of transforming growth factor beta receptor signaling pathway (GO:0030512) | bone mineralization (GO:0030282) | cytokine-mediated signaling pathway (GO:0019221)	extracellular matrix (GO:0031012) | proteinaceous extracellular matrix (GO:0005578) | cytoplasm (GO:0005737)	0.235	0	0.034	0.038	0	0.083	0.634	0.224	0.062	0.219	0.101	0.04	0.173	0.141	0.215	0.315	0.085	0.199	0.171	0.139889	0.818064	0.211667	0.0896667	2.36059	0.189667	0.0403333	4.70248	0.634	0	#DIV/0!	0.315	0	#DIV/0!
ABCG2	ENSGALG00000030677	ENSGALT00000009304, ENSGALT00000055859	6	6:17548027-17561317:+1	protein_coding	ATP binding cassette subfamily G member 2 (Junior blood group)	ATP binding (GO:0005524) | drug transmembrane transporter activity (GO:0015238) | ATPase activity, coupled to transmembrane movement of substances (GO:0042626) | ATPase activity (GO:0016887) | nucleotide binding (GO:0000166)	drug transmembrane transport (GO:0006855) | transmembrane transport (GO:0055085)	integral component of membrane (GO:0016021) | membrane (GO:0016020) | plasma membrane (GO:0005886)	6.901	0.14	2.888	0.287	3.496	0.627	17.094	1.688	2.604	0.058	0.707	0.049	2.916	0.07	7.503	4.37	18.888	3.628	6.99967	1.213	0.173294	8.28533	4.42833	1.87098	1.64383	0.351333	4.67884	18.888	0.707	26.7157	4.37	0.049	89.1837
TMEM61	ENSGALG00000010801	ENSGALT00000017563	8	8:25348716-25353446:+1	protein_coding	transmembrane protein 61	unknown	unknown	integral component of membrane (GO:0016021) | membrane (GO:0016020)	0.388	0.566	0	0.23	0.046	0.096	1.084	2.44	0.529	2.007	0.267	0.429	0.563	2.247	0.149	0.984	0.375	0.218	0.377889	1.02411	2.71009	0.4945	0.144667	3.4182	1.3875	0.297333	4.66648	1.084	0	#DIV/0!	2.44	0.096	25.4167
ENSGALG00000044867	ENSGALG00000044867	ENSGALT00000084085, ENSGALT00000086564	AADN04001688.1	AADN04001688.1:3581-7558:+1	protein_coding		unknown	unknown	unknown	1.655	1.49	1.556	1.142	3.318	0	2.25	0.662	2.638	1.075	2.67	1.411	16.591	7.128	1.019	5.549	24.743	8.673	6.27111	3.01444	0.480687	8.3185	2.17633	3.82225	4.083	0.877333	4.65388	24.743	1.019	24.2816	8.673	0	#DIV/0!
KDELC2	ENSGALG00000017158	ENSGALT00000027711	1	1:180254665-180261996:+1	protein_coding	KDEL motif containing 2	glucosyltransferase activity (GO:0046527)	glycolipid metabolic process (GO:0006664)	endoplasmic reticulum lumen (GO:0005788)	10.661	5.078	1.924	2.515	1.515	2.477	34.829	19.468	0.765	0.893	20.576	20.785	13.084	8.864	15.607	13.632	30.172	29.532	14.3481	11.4716	0.799517	19.1722	4.7	4.07918	15.529	3.35667	4.62632	34.829	0.765	45.5281	29.532	0.893	33.0705
PGF	ENSGALG00000026557	ENSGALT00000043707, XM_015287697, XM_015287698	5	5:38158264-38162063:-1	protein_coding	placental growth factor	growth factor activity (GO:0008083) | vascular endothelial growth factor receptor binding (GO:0005172)	nuclear envelope organization (GO:0006998) | positive regulation of angiogenesis (GO:0045766) | induction of positive chemotaxis (GO:0050930) | cytoskeletal anchoring at nuclear membrane (GO:0090286) | positive regulation of endothelial cell proliferation (GO:0001938) | regulation of morphogenesis of a branching structure (GO:0060688) | response to hypoxia (GO:0001666) | branching involved in ure…	nuclear envelope (GO:0005635) | extracellular space (GO:0005615) | membrane (GO:0016020)	0.843	0.451	0	0.388	0	0.158	0.701	0.51	0.393	4.459	0.145	0.765	0.145	1.126	0.171	0.628	0.535	1.601	0.325889	1.12067	3.4388	0.348333	0.281	1.23962	1.51483	0.332333	4.55817	0.843	0	#DIV/0!	4.459	0.158	28.2215
ENSGALG00000028039	ENSGALG00000028039	ENSGALT00000039315, ENSGALT00000067202	Z	Z:9149077-9150126:+1	protein_coding	Avidin-related protein 2	unknown	unknown	unknown	0	1.547	0.128	0	0	0.389	1.318	13.76	0	0.486	0.273	1.502	2.543	1.609	0.449	0.103	0.059	0.18	0.53	2.17511	4.10398	0.773667	0.0426667	18.1328	2.94	0.645333	4.55579	2.543	0	#DIV/0!	13.76	0	#DIV/0!
LOC107055776	no Ensembl gene ID assigned	XM_015300881	.	.	.	erythroblast NAD(P)(+)--arginine ADP-ribosyltransferase-like	unknown	unknown	unknown	0.534	6.242	0.45	0	0.233	5.663	0	13.769	0	15.489	4.604	25.558	3.796	28.223	0	8.402	1.434	16.996	1.22789	13.3713	10.8897	1.639	0.405667	4.04026	18.0728	3.96833	4.55426	4.604	0	#DIV/0!	28.223	0	#DIV/0!
SLC12A2	ENSGALG00000014690	ENSGALT00000037717, ENSGALT00000062426, XM_004949377	Z	Z:56691802-56743665:+1	protein_coding	solute carrier family 12 (sodium/potassium/chloride transporter), member 2	cell adhesion molecule binding (GO:0050839) | pyridoxal phosphate binding (GO:0030170) | transporter activity (GO:0005215) | receptor binding (GO:0005102) | receptor activity (GO:0004872) | ammonium transmembrane transporter activity (GO:0008519) | catalytic activity (GO:0003824) | protein homodimerization activity (GO:0042803) | protein kinase binding (GO:0019901) | cation:chloride symporter act…	transepithelial chloride transport (GO:0030321) | transport (GO:0006810) | ammonium transport (GO:0015696) | ion transport (GO:0006811) | transepithelial ammonium transport (GO:0070634) | homophilic cell adhesion via plasma membrane adhesion molecules (GO:0007156) | chloride transmembrane transport (GO:1902476) | heterophilic cell-cell adhesion via plasma membrane cell adhesion molecules (GO:0007…	integral component of membrane (GO:0016021) | cell-cell adherens junction (GO:0005913) | extracellular vesicle (GO:1903561) | apical plasma membrane (GO:0016324) | membrane (GO:0016020) | integral component of plasma membrane (GO:0005887) | extracellular exosome (GO:0070062)	0.106	0.098	0.258	0.095	0.277	0.113	1.999	0.992	0.119	0.019	0.649	0.073	2.477	0.587	0.322	0.04	3.894	1.074	1.12233	0.343444	0.306009	1.57667	0.213667	7.3791	0.464167	0.102	4.55065	3.894	0.106	36.7358	1.074	0.019	56.5263
ASB9	ENSGALG00000016563	ENSGALT00000026730, ENSGALT00000049900, ENSGALT00000060051, ENSGALT00000060342, ENSGALT00000069696, ENSGALT00000070842, ENSGALT00000071655, ENSGALT00000084747, ENSGALT00000086828	1	1:122126014-122139309:+1	protein_coding	ankyrin repeat and SOCS box containing 9	unknown	protein ubiquitination (GO:0016567) | intracellular signal transduction (GO:0035556)	intracellular (GO:0005622)	0.157	0	0.259	0	2.662	0.069	3.819	0	1.676	0.185	0.441	0.042	0.903	0	3.71	0.364	2.063	0.034	1.74333	0.0771111	0.044232	2.102	1.026	2.04873	0.104167	0.023	4.52899	3.819	0.157	24.3248	0.364	0	#DIV/0!
ENSGALG00000044103	ENSGALG00000044103	ENSGALT00000087141	AADN04000971.1	AADN04000971.1:28666-29368:+1	protein_coding		unknown	unknown	unknown	8.759	4.345	6.817	12.998	10.244	14.19	47.27	65.951	13.374	23.813	37.906	66.594	32.379	55.874	42.763	64.238	2.075	2.857	22.3986	34.54	1.54206	29.2945	8.60667	3.4037	46.5545	10.511	4.42912	47.27	2.075	22.7807	66.594	2.857	23.3091
RACGAP1	ENSGALG00000033231	ENSGALT00000078946, ENSGALT00000089406	33	33:341448-349070:+1	protein_coding	Rac GTPase activating protein 1	unknown	unknown	unknown	1.668	0.374	4.417	0.08	8.965	0.259	2.968	1.996	7.557	0.364	16.277	0.472	8.748	2.245	23.271	0.59	5.532	0.612	8.82256	0.776889	0.0880571	10.7255	5.01667	2.13797	1.0465	0.237667	4.40323	23.271	1.668	13.9514	2.245	0.08	28.0625
MAOB	ENSGALG00000032836	ENSGALT00000063332	1	1:111228641-111277522:+1	protein_coding	monoamine oxidase B	interleukin-7 receptor binding (GO:0005139) | growth factor activity (GO:0008083) | cytokine activity (GO:0005125) | cytokine receptor binding (GO:0005126)	T cell lineage commitment (GO:0002360) | immune response (GO:0006955) | positive regulation of B cell proliferation (GO:0030890) | humoral immune response (GO:0006959) | positive regulation of T cell differentiation (GO:0045582) | substantia nigra development (GO:0021762) | animal organ morphogenesis (GO:0009887) | cell-cell signaling (GO:0007267) | oxidation-reduction process (GO:0055114)	integral component of membrane (GO:0016021) | extracellular space (GO:0005615) | membrane (GO:0016020) | mitochondrion (GO:0005739) | extracellular region (GO:0005576) | extracellular exosome (GO:0070062) | mitochondrial inner membrane (GO:0005743)	0.578	0.356	0.194	0.126	0.321	0.069	1.08	0.785	0.682	0.291	0.544	0.279	1.36	1.052	1.294	0.922	3.075	1.51	1.01422	0.598889	0.590491	1.33917	0.364333	3.67566	0.8065	0.183667	4.39111	3.075	0.194	15.8505	1.51	0.069	21.8841
LOC101747844	no Ensembl gene ID assigned	XM_004941619, XM_004941620, XM_004941621, XM_004941622, XM_004941623	.	.	.	carbohydrate sulfotransferase 9-like	unknown	unknown	unknown	0	0	0	0	0.279	0.103	2.617	0.046	0.265	0.266	0.454	0.098	0.876	0.171	0.373	0.076	0.313	0.242	0.575222	0.111333	0.193548	0.816333	0.093	8.77778	0.149833	0.0343333	4.36408	2.617	0	#DIV/0!	0.266	0	#DIV/0!
CDH3	no Ensembl gene ID assigned	XM_003641956	.	.	.	cadherin 3, type 1, P-cadherin (placental)	unknown	unknown	unknown	1.095	0.584	1.073	0.298	0.77	0.232	6.406	3.239	8.59	2.619	3.655	0.759	3.531	0.923	5.169	1.668	1.906	0.382	3.57722	1.18933	0.332474	4.87617	0.979333	4.97907	1.59833	0.371333	4.30431	8.59	0.77	11.1558	3.239	0.232	13.9612
KCTD15	ENSGALG00000004907	ENSGALT00000007849, ENSGALT00000051699, ENSGALT00000051813, ENSGALT00000083446, ENSGALT00000083840, XM_004944237, XM_015292470	11	11:10831457-10871308:+1	protein_coding	potassium channel tetramerization domain containing 15	unknown	protein homooligomerization (GO:0051260)	unknown	0.344	0	0.174	0.048	0.127	0	0.142	0.064	0	0	0.175	0.069	0.196	0	0.116	0.223	0.331	0.057	0.178333	0.0512222	0.287227	0.16	0.215	0.744186	0.0688333	0.016	4.30208	0.344	0	#DIV/0!	0.223	0	#DIV/0!
LOC101748617	no Ensembl gene ID assigned	XM_015274508	.	.	.	ras GTPase-activating-like protein IQGAP3-like	unknown	unknown	unknown	0.511	0.07	2.359	0.034	3.936	0.071	2.582	0.823	3.559	0.102	6.026	0.069	3.714	0.285	11.696	0.176	2.206	0.049	4.06544	0.186556	0.0458881	4.96383	2.26867	2.188	0.250667	0.0583333	4.29714	11.696	0.511	22.8885	0.823	0.034	24.2059
ZNF423	ENSGALG00000003891	ENSGALT00000006188, ENSGALT00000054769, ENSGALT00000054804, ENSGALT00000073748	11	11:6819994-7018204:+1	protein_coding	zinc finger protein 423	nucleic acid binding (GO:0003676) | metal ion binding (GO:0046872)	unknown	unknown	0.55	0.066	1.091	0.132	0.894	0.223	0.106	0.03	0.763	0.886	1.682	1.327	0.091	0.282	0.486	1.007	0.234	0.084	0.655222	0.448556	0.684585	0.560333	0.845	0.663116	0.602667	0.140333	4.29454	1.682	0.091	18.4835	1.327	0.03	44.2333
RERG	ENSGALG00000028186	ENSGALT00000044139	1	1:62659918-62765595:-1	protein_coding	RAS like estrogen regulated growth inhibitor	glucosylceramidase activity (GO:0004348) | hydrolase activity (GO:0016787) | hydrolase activity, acting on glycosyl bonds (GO:0016798) | GTPase activity (GO:0003924) | nucleotide binding (GO:0000166) | GTP binding (GO:0005525)	carbohydrate metabolic process (GO:0005975) | negative regulation of cell growth (GO:0030308) | small GTPase mediated signal transduction (GO:0007264) | lipid metabolic process (GO:0006629) | metabolic process (GO:0008152) | negative regulation of cell proliferation (GO:0008285) | sphingolipid metabolic process (GO:0006665) | signal transduction (GO:0007165) | response to hormone (GO:0009725)	nucleus (GO:0005634) | cytosol (GO:0005829) | membrane (GO:0016020)	0.298	0	1.014	0.065	0	0.071	1.695	0.251	0.11	0.191	0.119	0.213	0.303	0.182	0.533	0.323	0.251	0	0.480333	0.144	0.299792	0.501833	0.437333	1.14748	0.193333	0.0453333	4.26471	1.695	0	#DIV/0!	0.323	0	#DIV/0!
ENSGALG00000045473	ENSGALG00000045473	ENSGALT00000087071	AADN04004495.1	AADN04004495.1:11346-12586:-1	protein_coding		unknown	unknown	unknown	1.206	0.944	1.726	2.647	0	3.34	4.468	5.454	11.949	21.619	4.466	7.973	5.482	9.582	5.6	11.926	0.223	2.451	3.90222	7.32622	1.87745	5.36467	0.977333	5.48909	9.83417	2.31033	4.2566	11.949	0	#DIV/0!	21.619	0.944	22.9015
CMBL	no Ensembl gene ID assigned	XM_004935118, XM_419013	.	.	.	carboxymethylenebutenolidase homolog (Pseudomonas)	unknown	unknown	unknown	42.682	3.489	46.425	0.51	21.726	0.989	30.889	18.381	184.53	10.301	68.353	0.677	40.317	1.113	94.379	10.419	102.049	1.442	70.15	5.25789	0.0749521	86.7528	36.9443	2.3482	7.0555	1.66267	4.24348	184.53	21.726	8.49351	18.381	0.51	36.0412
MID1	ENSGALG00000038504	ENSGALT00000065715	1	1:124632218-124725073:+1	protein_coding	midline 1 (Opitz/BBB syndrome)	unknown	unknown	unknown	0	0.014	0.111	0.015	0.015	0	0.059	0.059	0.064	0.015	0	0.017	0.487	0.127	0.012	0.012	0.059	0.014	0.0896667	0.0303333	0.33829	0.1135	0.042	2.70238	0.0406667	0.00966667	4.2069	0.487	0	#DIV/0!	0.127	0	#DIV/0!
ENSGALG00000031292	ENSGALG00000031292	ENSGALT00000048235, ENSGALT00000053320, ENSGALT00000065060, ENSGALT00000067210	AADN04006547.1	AADN04006547.1:21-4159:+1	protein_coding		unknown	unknown	unknown	2.263	4.455	5.747	3.562	3.702	1.596	25.894	24.717	7.655	3.354	19.412	11.204	19.104	11.777	28.999	15.321	22.267	14.496	15.0048	10.0536	0.670024	20.5552	3.904	5.26516	13.4782	3.20433	4.20623	28.999	2.263	12.8144	24.717	1.596	15.4868
LOC107049924	no Ensembl gene ID assigned	XM_015273719	.	.	.	platelet glycoprotein VI-like	unknown	unknown	unknown	1.511	0.373	2.955	1.382	4.165	1.233	4.544	2.505	1.678	1.461	1.079	0.982	1.177	1.067	13.611	11.362	14.657	7.576	5.04189	3.10456	0.615752	6.12433	2.877	2.12872	4.15883	0.996	4.17554	14.657	1.079	13.5839	11.362	0.373	30.4611
UBE2C	ENSGALG00000026380	ENSGALT00000043007, ENSGALT00000083930	20	20:10709438-10710435:+1	protein_coding	ubiquitin conjugating enzyme E2 C	unknown	unknown	unknown	18.26	2.454	37.11	0.541	85.98	2.247	34.375	23.672	69.121	1.046	140.87	1.28	95.764	9.602	242.806	6.645	49.672	1.455	85.9953	5.438	0.063236	105.435	47.1167	2.23774	7.28333	1.74733	4.16826	242.806	18.26	13.2972	23.672	0.541	43.756
RP11-155D18.12	no Ensembl gene ID assigned	XM_015292855, XM_015292856, XM_015292857	.	.	.	poly(rC)-binding protein 4-like	unknown	unknown	unknown	0.271	0.168	0.441	0.155	0.482	0.164	0.779	0.559	0.55	0.89	0.681	0.699	0.395	0.716	0.61	0.693	0.572	0.498	0.531222	0.504667	0.95001	0.597833	0.398	1.50209	0.675833	0.162333	4.16324	0.779	0.271	2.87454	0.89	0.155	5.74194
ENSGALG00000035599	ENSGALG00000035599	ENSGALT00000061131	3	3:68172467-68176409:+1	protein_coding		unknown	unknown	unknown	0	0.227	0	0	0.245	1.045	0.24	1.216	0.418	6.062	0.229	1.363	0.389	0.231	0	1.035	0	0.446	0.169	1.29167	7.643	0.212667	0.0816667	2.60408	1.7255	0.424	4.06958	0.418	0	#DIV/0!	6.062	0	#DIV/0!
MGP	ENSGALG00000011740	ENSGALT00000019173	1	1:48052894-48058138:+1	protein_coding	matrix Gla protein	calcium ion binding (GO:0005509) | extracellular matrix structural constituent (GO:0005201)	cell differentiation (GO:0030154) | ossification (GO:0001503) | cartilage development (GO:0051216) | multicellular organism development (GO:0007275)	extracellular matrix (GO:0031012) | extracellular exosome (GO:0070062) | extracellular region (GO:0005576)	3.454	0.81	0.946	0.69	0.348	0.575	76.601	9.997	25.476	1.879	7.276	1.332	15.488	1.141	6.13	1.739	3.323	0.789	15.4491	2.10578	0.136304	22.3823	1.58267	14.1422	2.81283	0.691667	4.06675	76.601	0.348	220.118	9.997	0.575	17.3861
ENSGALG00000038840	ENSGALG00000038840	ENSGALT00000067338	33	33:596319-596636:-1	protein_coding		unknown	unknown	unknown	1.975	1.217	1.937	1.102	2.136	4.574	19.208	5.447	23.756	15.884	25.426	13.994	21.04	8.279	8.752	5.124	23.404	7.215	14.1816	6.98178	0.492314	20.2643	2.016	10.0518	9.32383	2.29767	4.05796	25.426	1.937	13.1265	15.884	1.102	14.4138
LOC100858385	no Ensembl gene ID assigned	XM_015274065	.	.	.	platelet glycoprotein VI-like	unknown	unknown	unknown	1.641	0.573	1.21	1.127	1.503	0.698	8.695	3.387	8.023	2.701	10.976	5.933	9.515	1.994	5.741	3.209	9.234	2.136	6.282	2.41756	0.384839	8.69733	1.45133	5.99265	3.22667	0.799333	4.0367	10.976	1.21	9.07107	5.933	0.573	10.3543
RAB39A	ENSGALG00000017166	ENSGALT00000027726	1	1:180427571-180437150:-1	protein_coding	RAB39A, member RAS oncogene family	ubiquitin protein ligase binding (GO:0031625) | ubiquitin protein ligase activity (GO:0061630) | GTP binding (GO:0005525)	ubiquitin-dependent protein catabolic process (GO:0006511) | small GTPase mediated signal transduction (GO:0007264) | phagosome acidification (GO:0090383) | protein ubiquitination involved in ubiquitin-dependent protein catabolic process (GO:0042787) | phagosome-lysosome fusion (GO:0090385)	cullin-RING ubiquitin ligase complex (GO:0031461) | Golgi apparatus (GO:0005794) | phagocytic vesicle (GO:0045335) | Cul5-RING ubiquitin ligase complex (GO:0031466)	3.703	0.943	2.78	0.581	2.551	0.513	8.633	2.524	15.62	5.313	14.19	2.136	6.164	1.029	12.468	2.746	9.516	2.647	8.40278	2.048	0.243729	11.0985	3.01133	3.68558	2.7325	0.679	4.0243	15.62	2.551	6.12309	5.313	0.513	10.3567
LOC101751434	no Ensembl gene ID assigned	XM_015273659	.	.	.	all-trans-retinol 13,14-reductase-like	unknown	unknown	unknown	6.025	2.043	0.171	0.013	0.754	0.096	13.954	5.916	10.38	1.933	6.652	3.417	10.407	3.134	15.177	2.872	0.272	0.037	7.088	2.16233	0.30507	9.47367	2.31667	4.08935	2.88483	0.717333	4.02161	15.177	0.171	88.7544	5.916	0.013	455.077
LOC107051182	no Ensembl gene ID assigned	XM_015274837, XM_015274838	.	.	.	aurora kinase B-like	unknown	unknown	unknown	1.529	0.487	3.289	0.616	10.459	1.041	5.794	3.241	11.922	3.225	15.264	2.402	12.099	4.491	42.761	2.145	6.231	1.693	12.1498	2.149	0.176876	15.6785	5.09233	3.07884	2.86617	0.714667	4.01049	42.761	1.529	27.9666	4.491	0.487	9.22177
RHOF	ENSGALG00000039724	ENSGALT00000067542, ENSGALT00000089814, XM_015275284, XM_015275285, XM_015275286	15	15:5657771-5666735:-1	protein_coding	ras homolog family member F (in filopodia)	GTP binding (GO:0005525)	small GTPase mediated signal transduction (GO:0007264)	intracellular (GO:0005622)	3.829	0.687	4.481	0.828	11.672	1.194	25.754	4.056	19.473	1.905	20.805	2.617	29.175	3.149	27.111	7.977	14.938	1.999	17.4709	2.71244	0.155255	22.876	6.66067	3.43449	3.61717	0.903	4.00572	29.175	3.829	7.61948	7.977	0.687	11.6114
LPAR1	ENSGALG00000015729	ENSGALT00000025366, ENSGALT00000089257	Z	Z:66811339-66876495:-1	protein_coding	lysophosphatidic acid receptor 1	PDZ domain binding (GO:0030165) | G-protein coupled receptor activity (GO:0004930) | lysophosphatidic acid binding (GO:0035727) | lysophosphatidic acid receptor activity (GO:0070915) | signal transducer activity (GO:0004871)	positive regulation of cytosolic calcium ion concentration involved in phospholipase C-activating G-protein coupled signaling pathway (GO:0051482) | cell chemotaxis (GO:0060326) | negative regulation of neuron projection development (GO:0010977) | activation of phospholipase C activity (GO:0007202) | G-protein coupled receptor signaling pathway (GO:0007186) | regulation of cell shape (GO:0008360)…	integral component of membrane (GO:0016021) | endocytic vesicle (GO:0030139) | endosome (GO:0005768) | cell surface (GO:0009986) | membrane (GO:0016020) | plasma membrane (GO:0005886) | integral component of plasma membrane (GO:0005887)	0	0.624	0.101	0.086	0.058	0.158	0.161	0.376	0	3.616	0.053	0.931	0.159	1.039	0.047	0.456	0.091	0.476	0.0744444	0.862444	11.5851	0.0851667	0.053	1.60692	1.149	0.289333	3.9712	0.161	0	#DIV/0!	3.616	0.086	42.0465
LOC100858581	no Ensembl gene ID assigned	XM_003643207, XM_015295035	.	.	.	class I histocompatibility antigen, F10 alpha chain-like	unknown	unknown	unknown	0.062	0.146	0.387	0.067	1.825	5.862	0.391	1.725	2.243	12.606	5.012	16.549	0.752	5.034	1.088	3.599	3.07	8.607	1.64778	6.02167	3.65442	2.09267	0.758	2.76077	8.02	2.025	3.96049	5.012	0.062	80.8387	16.549	0.067	247
ASPM	ENSGALG00000032398	ENSGALT00000062608, ENSGALT00000081861	8	8:2613832-2645512:+1	protein_coding	abnormal spindle microtubule assembly	unknown	unknown	unknown	1.594	0.215	4.02	0.078	6.043	0.142	3.969	0.877	7.883	0.211	16.496	0.089	11.389	1.429	19.854	0.496	6.394	0.292	8.62689	0.425444	0.0493161	10.9975	3.88567	2.83027	0.565667	0.145	3.90115	19.854	1.594	12.4555	1.429	0.078	18.3205
CHIR-AB-600	no Ensembl gene ID assigned	XM_015273344	.	.	.	immunoglobulin-like receptor CHIR-AB-600	unknown	unknown	unknown	0.528	0.11	0.252	0.683	0.664	0.68	0.591	0.159	3.05	1.554	0.198	0.084	8.62	4.881	0.438	0.345	10.153	4.196	2.72156	1.41022	0.518168	3.84167	0.481333	7.9813	1.86983	0.491	3.80821	10.153	0.198	51.2778	4.881	0.084	58.1071
ENSGALG00000035691	ENSGALG00000035691	ENSGALT00000059709	AADN04007092.1	AADN04007092.1:4529-5955:-1	protein_coding		unknown	unknown	unknown	2.089	0.298	1.542	2.702	2.548	1.851	2.575	2.38	8.394	6.835	4.339	5.418	14.388	10.011	3.49	4.491	10.354	7.732	5.52433	4.63533	0.839076	7.25667	2.05967	3.52322	6.1445	1.617	3.79994	14.388	1.542	9.33074	10.011	0.298	33.594
ENSGALG00000037344	ENSGALG00000037344	ENSGALT00000047698, ENSGALT00000053315	AADN04002154.1	AADN04002154.1:127-7398:+1	protein_coding		unknown	unknown	unknown	0.048	0.211	0.067	0.259	0.237	0.209	1.854	2.234	0.79	1.807	0.745	0.197	0.132	0.389	0.508	0.154	0.219	0.28	0.511111	0.637778	1.24783	0.708	0.117333	6.03409	0.8435	0.226333	3.7268	1.854	0.048	38.625	2.234	0.154	14.5065
ENSGALG00000042411	ENSGALG00000042411	ENSGALT00000059729	4	4:21917221-21932142:-1	protein_coding		unknown	unknown	unknown	4.51	0.924	2.678	0.821	3.641	0.292	3.851	1.892	13.322	1.778	1.329	0.612	6.562	1.03	5.735	6.956	6.38	2.849	5.33422	1.906	0.357315	6.1965	3.60967	1.71664	2.5195	0.679	3.7106	13.322	1.329	10.0241	6.956	0.292	23.8219
PTPN3	ENSGALG00000022909	ENSGALT00000030996, ENSGALT00000068708, XM_015282340, XM_015282341, XM_015282342, XM_015282343	2	2:84891047-85044337:-1	protein_coding	protein tyrosine phosphatase, non-receptor type 3	phosphotyrosine binding (GO:0001784) | phosphatase activity (GO:0016791) | hydrolase activity (GO:0016787) | cytoskeletal protein binding (GO:0008092) | protein tyrosine phosphatase activity (GO:0004725) | phosphoprotein phosphatase activity (GO:0004721) | sodium channel regulator activity (GO:0017080) | ATPase binding (GO:0051117)	regulation of membrane depolarization during action potential (GO:0098902) | negative regulation of mitotic cell cycle (GO:0045930) | protein dephosphorylation (GO:0006470) | regulation of sodium ion transmembrane transporter activity (GO:2000649) | negative regulation of membrane protein ectodomain proteolysis (GO:0051045) | peptidyl-tyrosine dephosphorylation (GO:0035335) | dephosphorylation (G…	cytoskeleton (GO:0005856) | cytoplasm (GO:0005737) | cytoplasmic side of plasma membrane (GO:0009898)	0.49	0.697	0.43	0.219	0.104	0.283	1.084	1.844	1.531	0.697	0.168	0.055	1.022	0.631	1.299	1.287	6.736	4.346	1.42933	1.11767	0.78195	1.97333	0.341333	5.78125	1.47667	0.399667	3.69475	6.736	0.104	64.7692	4.346	0.055	79.0182
CCL5	ENSGALG00000043603	ENSGALT00000047091	19	19:395344-396508:-1	protein_coding	C-C motif chemokine ligand 5	chemokine receptor antagonist activity (GO:0046817) | protein self-association (GO:0043621) | chemokine activity (GO:0008009) | cytokine activity (GO:0005125) | chemoattractant activity (GO:0042056) | CCR1 chemokine receptor binding (GO:0031726) | receptor signaling protein tyrosine kinase activator activity (GO:0030298) | phosphatidylinositol phospholipase C activity (GO:0004435) | protein homod…	protein kinase B signaling (GO:0043491) | inflammatory response (GO:0006954) | positive regulation of calcium ion transport (GO:0051928) | eosinophil chemotaxis (GO:0048245) | cellular calcium ion homeostasis (GO:0006874) | positive regulation of smooth muscle cell proliferation (GO:0048661) | regulation of T cell activation (GO:0050863) | response to tumor necrosis factor (GO:0034612) | positive…	extracellular space (GO:0005615) | cytoplasm (GO:0005737) | extracellular region (GO:0005576)	9.065	98.877	16.645	164.819	116.67	837.355	52.912	648.755	314.683	1989.03	368.863	721.569	238.932	1822.47	422.582	1647.25	133.167	1279.71	185.947	1023.32	5.50327	255.19	47.46	5.37695	1351.46	367.017	3.68229	422.582	9.065	46.6169	1989.03	98.877	20.1162
LOC107057015	no Ensembl gene ID assigned	XM_015301990	.	.	.	cyclin-F-like	unknown	unknown	unknown	3.674	0	0	1.123	2.244	0.807	0.398	0.135	6.735	4.055	0.666	0	4.091	4.99	3.103	4.015	2.94	0.894	2.65011	1.77989	0.671628	2.98883	1.97267	1.51512	2.34817	0.643333	3.65	6.735	0	#DIV/0!	4.99	0	#DIV/0!
F13A1	ENSGALG00000012802	ENSGALT00000020886	2	2:65247235-65305803:+1	protein_coding	coagulation factor XIII A chain	protein-glutamine gamma-glutamyltransferase activity (GO:0003810)	blood coagulation (GO:0007596) | peptide cross-linking (GO:0018149)	blood microparticle (GO:0072562)	117.097	4.204	124.758	16.238	77.269	9.41	218.439	92.499	337.895	21.746	162.184	8.058	230.319	22.187	316.273	42.785	466.302	30.589	227.837	27.524	0.120805	288.569	106.375	2.71276	36.3107	9.95067	3.64907	466.302	77.269	6.03479	92.499	4.204	22.0026
ALOX5AP	ENSGALG00000026781	ENSGALT00000044379, ENSGALT00000051148	1	1:175088272-175096275:-1	protein_coding	arachidonate 5-lipoxygenase activating protein	enzyme activator activity (GO:0008047)	leukotriene metabolic process (GO:0006691) | leukotriene production involved in inflammatory response (GO:0002540) | positive regulation of catalytic activity (GO:0043085) | leukotriene biosynthetic process (GO:0019370)	integral component of membrane (GO:0016021) | nuclear envelope (GO:0005635) | nucleus (GO:0005634) | membrane (GO:0016020) | endoplasmic reticulum (GO:0005783)	263.45	22.516	254.538	9.262	237.259	12.213	167.167	114.018	313.079	19.569	356.355	28.307	219.515	44.03	341.257	100.716	229.873	10.072	264.721	40.0781	0.151397	271.208	251.749	1.07729	52.7853	14.6637	3.59974	356.355	167.167	2.13173	114.018	9.262	12.3103
DHCR24	ENSGALG00000010798	ENSGALT00000017560	8	8:25334710-25342916:-1	protein_coding	24-dehydrocholesterol reductase	delta24(24-1) sterol reductase activity (GO:0000246) | flavin adenine dinucleotide binding (GO:0050660) | peptide antigen binding (GO:0042605) | oxidoreductase activity, acting on CH-OH group of donors (GO:0016614) | oxidoreductase activity (GO:0016491) | oxidoreductase activity, acting on the CH-CH group of donors, NAD or NADP as acceptor (GO:0016628) | catalytic activity (GO:0003824) | enzyme b…	cholesterol metabolic process (GO:0008203) | negative regulation of cysteine-type endopeptidase activity involved in apoptotic process (GO:0043154) | negative regulation of apoptotic process (GO:0043066) | amyloid precursor protein catabolic process (GO:0042987) | cholesterol biosynthetic process (GO:0006695) | male genitalia development (GO:0030539) | tissue development (GO:0009888) | sterol met…	integral component of membrane (GO:0016021) | nucleus (GO:0005634) | membrane (GO:0016020) | endoplasmic reticulum (GO:0005783)	2.277	0	3.557	0.072	1.308	0.053	0.584	0.093	0.819	0.142	4.103	0.229	3.356	0	5.356	0.359	0.19	0.067	2.39444	0.112778	0.0470998	2.40133	2.38067	1.00868	0.148333	0.0416667	3.56	5.356	0.19	28.1895	0.359	0	#DIV/0!
SALL1	ENSGALG00000039238	ENSGALT00000060419, ENSGALT00000061547, ENSGALT00000065986, ENSGALT00000069721	11	11:6043786-6062292:+1	protein_coding	sal-like protein 1	unknown	unknown	unknown	0.981	1.114	1.462	1.193	2.112	3.815	1.276	2.843	13.532	9.723	27.148	18.902	1.335	2.135	12.251	6.611	5.798	3.315	7.32167	5.51678	0.753487	10.2233	1.51833	6.73326	7.25483	2.04067	3.55513	27.148	0.981	27.6738	18.902	1.114	16.9677
SCARA5	ENSGALG00000016580	ENSGALT00000026763, XM_001234365, XM_004935850, XM_004935852	3	3:105581245-105594207:+1	protein_coding	scavenger receptor class A, member 5 (putative)	ferritin receptor activity (GO:0070287) | scavenger receptor activity (GO:0005044)	iron ion transmembrane transport (GO:0034755) | endocytosis (GO:0006897) | cellular response to heat (GO:0034605) | regulation of gene expression (GO:0010468) | regulation of blood coagulation (GO:0030193) | protein homotrimerization (GO:0070207) | receptor-mediated endocytosis (GO:0006898) | cellular iron ion homeostasis (GO:0006879)	integral component of membrane (GO:0016021) | cell surface (GO:0009986) | membrane (GO:0016020) | integral component of plasma membrane (GO:0005887)	0.525	0.031	0.069	0.082	0.097	0.019	0.371	0.16	0.159	0.233	0.063	0.097	0.134	0.093	0.305	0.201	0.213	0.154	0.215111	0.118889	0.552686	0.2075	0.230333	0.900868	0.156333	0.044	3.55303	0.525	0.063	8.33333	0.233	0.019	12.2632
LOC100857858	no Ensembl gene ID assigned	XM_015300314	.	.	.	tubulin alpha-1C chain-like	unknown	unknown	unknown	2.441	3.721	3.564	2.213	9.237	5.937	16.951	8.736	20.538	22.382	22.123	16.84	18.288	11.111	22.252	10.887	17.607	14.24	14.7779	10.6741	0.722303	19.6265	5.08067	3.86298	14.0327	3.957	3.54629	22.252	2.441	9.11594	22.382	2.213	10.1139
ENSGALG00000025810	ENSGALG00000025810	ENSGALT00000043056, ENSGALT00000058008, ENSGALT00000084748, ENSGALT00000087904	4	4:1848475-1851728:+1	protein_coding		unknown	unknown	unknown	1.746	0.141	3.545	0.127	6.776	0.317	3.988	1.577	7.595	0.169	16.119	0.404	10.334	1.076	20.906	0.578	5.263	0.329	8.47467	0.524222	0.0618576	10.7008	4.02233	2.66035	0.688833	0.195	3.53248	20.906	1.746	11.9737	1.577	0.127	12.4173
MAFF	no Ensembl gene ID assigned	XM_015284449	.	.	.	v-maf avian musculoaponeurotic fibrosarcoma oncogene homolog F	unknown	unknown	unknown	2.516	3.562	0.114	0.181	3.847	3.808	9.545	10.412	21.52	9.881	17.804	9.598	19.629	10.029	21.625	9.987	7.291	3.32	11.5434	6.75311	0.585017	16.2357	2.159	7.51999	8.87117	2.517	3.5245	21.625	0.114	189.693	10.412	0.181	57.5249
AKAP2	no Ensembl gene ID assigned	XM_015280577, XM_015280578, XM_015280579	.	.	.	A kinase (PRKA) anchor protein 2	unknown	unknown	unknown	0.3	0.164	0.31	0	0.167	0.056	0	0.11	0.187	0.519	0.082	0.329	0.172	0.348	0.177	0	0.104	0.239	0.166556	0.196111	1.17745	0.120333	0.259	0.464607	0.2575	0.0733333	3.51136	0.31	0	#DIV/0!	0.519	0	#DIV/0!
TESC	ENSGALG00000008206	ENSGALT00000013363, ENSGALT00000072083, XM_015294859	15	15:11411293-11414048:+1	protein_coding	tescalcin	calcium ion binding (GO:0005509)	unknown	unknown	33.222	5.434	21.575	1.47	10.848	0.359	23.707	24.074	120.696	3.749	125.977	6.828	48.721	5.659	61.226	10.134	26.129	0.561	52.4557	6.47422	0.123423	67.7427	21.8817	3.09586	8.50083	2.421	3.51129	125.977	10.848	11.6129	24.074	0.359	67.0585
LOC107056802	no Ensembl gene ID assigned	XM_015301797, XM_015301798	.	.	.	vacuolar protein sorting-associated protein 33B-like	unknown	unknown	unknown	0	0	0	0	0.474	0.335	0	1.003	0	0.624	0	0	0	0	0	0.702	0	0	0.0526667	0.296	5.62025	0	0.158	0	0.388167	0.111667	3.47612	0.474	0	#DIV/0!	1.003	0	#DIV/0!
LGALS2	ENSGALG00000003213	ENSGALT00000005090, ENSGALT00000063572, XM_015288415, XM_015288417	1	1:51250968-51253146:+1	protein_coding	lectin, galactoside-binding, soluble, 2	carbohydrate binding (GO:0030246)	unknown	unknown	1.232	0.498	1.301	0.178	2.334	0.562	2.388	1.94	2.527	0.508	4.59	1.574	2.62	0.883	4.281	3.186	1.803	0.465	2.564	1.08822	0.424424	3.03483	1.62233	1.87066	1.426	0.412667	3.45557	4.59	1.232	3.72565	3.186	0.178	17.8989
ENSGALG00000036751	ENSGALG00000036751	ENSGALT00000056250	AADN04016811.1	AADN04016811.1:2291-3008:+1	protein_coding		unknown	unknown	unknown	17.139	1.22	28.57	6.849	24.997	3.566	44.06	22.183	23.757	11.748	21.78	12.21	29.26	12.815	35.994	13.184	30.371	7.381	28.4364	10.1284	0.356178	30.8703	23.5687	1.3098	13.2535	3.87833	3.41732	44.06	17.139	2.57075	22.183	1.22	18.1828
LOC107050960	no Ensembl gene ID assigned	XM_015274631	.	.	.	calmodulin-regulated spectrin-associated protein 3-like	unknown	unknown	unknown	0.659	0	0.795	0.838	1.109	0.432	1.229	1.416	1.24	1.579	0.687	0.984	1.144	1.319	2.052	1.512	0.34	1.842	1.02833	1.10244	1.07207	1.11533	0.854333	1.3055	1.442	0.423333	3.4063	2.052	0.34	6.03529	1.842	0	#DIV/0!
IBSP	ENSGALG00000010928	ENSGALT00000038126	4	4:45990272-45991492:-1	protein_coding	integrin binding sialoprotein	unknown	extracellular matrix organization (GO:0030198) | osteoblast differentiation (GO:0001649) | cell adhesion (GO:0007155) | bone mineralization (GO:0030282) | ossification (GO:0001503) | cellular response to growth factor stimulus (GO:0071363)	membrane (GO:0016020) | extracellular region (GO:0005576)	0.207	0.207	0.089	0	0.063	0.033	4.375	1.093	0.111	0.066	0	0.036	0.584	0.091	0	0.131	0.256	0.207	0.631667	0.207111	0.32788	0.887667	0.119667	7.41783	0.270667	0.08	3.38333	4.375	0	#DIV/0!	1.093	0	#DIV/0!
SIX2	ENSGALG00000023303	ENSGALT00000038337	3	3:25957358-25960417:-1	protein_coding	SIX homeobox 2	sequence-specific DNA binding (GO:0043565) | transcriptional activator activity, RNA polymerase II core promoter proximal region sequence-specific binding (GO:0001077) | protein complex binding (GO:0032403) | DNA binding (GO:0003677) | RNA polymerase II core promoter proximal region sequence-specific DNA binding (GO:0000978) | transcription factor binding (GO:0008134) | transcription factor activ…	kidney development (GO:0001822) | anterior/posterior axis specification (GO:0009948) | cell migration (GO:0016477) | regulation of transcription, DNA-templated (GO:0006355) | mesenchymal stem cell proliferation (GO:0097168) | protein import into nucleus (GO:0006606) | mesenchymal cell differentiation involved in kidney development (GO:0072161) | positive regulation of transcription from RNA polym…	nucleus (GO:0005634) | cytoplasm (GO:0005737) | plasma membrane (GO:0005886) | nuclear membrane (GO:0031965) | nucleoplasm (GO:0005654)	0	0.033	0.029	0	0	0	0.066	0.068	0	0	0	0	0.025	0.122	0	0	0.025	0.033	0.0161111	0.0284444	1.76552	0.0193333	0.00966667	2	0.0371667	0.011	3.37879	0.066	0	#DIV/0!	0.122	0	#DIV/0!
NLGN3	ENSGALG00000005553	ENSGALT00000008909, ENSGALT00000044677, ENSGALT00000045324	4	4:2335565-2353557:-1	protein_coding	neuroligin 3	iron ion binding (GO:0005506) | carboxylic ester hydrolase activity (GO:0052689) | neurexin family protein binding (GO:0042043) | monooxygenase activity (GO:0004497) | receptor activity (GO:0004872) | oxidoreductase activity, acting on paired donors, with incorporation or reduction of molecular oxygen (GO:0016705) | heme binding (GO:0020037) | scaffold protein binding (GO:0097110) | metal ion bin…	synapse assembly (GO:0007416) | long-term synaptic potentiation (GO:0060291) | adult behavior (GO:0030534) | neuron cell-cell adhesion (GO:0007158) | positive regulation of excitatory postsynaptic potential (GO:2000463) | regulation of terminal button organization (GO:2000331) | negative regulation of excitatory postsynaptic potential (GO:0090394) | positive regulation of alpha-amino-3-hydroxy-5-…	integral component of membrane (GO:0016021) | excitatory synapse (GO:0060076) | postsynapse (GO:0098794) | synapse (GO:0045202) | cell surface (GO:0009986) | membrane (GO:0016020) | integral component of plasma membrane (GO:0005887)	0.009	0.01	0.019	0	0.069	0.011	0.067	0.029	0.035	0.03	0.009	0	0.04	0.028	0	0.016	0.04	0.038	0.032	0.018	0.5625	0.0318333	0.0323333	0.984536	0.0235	0.007	3.35714	0.069	0	#DIV/0!	0.038	0	#DIV/0!
ENSGALG00000045334	ENSGALG00000045334	ENSGALT00000085153	7	7:17734406-17738053:+1	protein_coding		unknown	unknown	unknown	0	0	0.689	0.253	0	0.535	0.737	0	0	0.992	0	1.394	0.199	0.945	0.205	1.27	0.196	0.684	0.225111	0.674778	2.99753	0.222833	0.229667	0.970247	0.880833	0.262667	3.35343	0.737	0	#DIV/0!	1.394	0	#DIV/0!
ENSGALG00000045537	ENSGALG00000045537	ENSGALT00000089740	AADN04002327.1	AADN04002327.1:9048-9443:-1	protein_coding		unknown	unknown	unknown	10.323	3.425	16.803	3.43	8.934	1.712	3.659	10.222	4.636	13.338	10.66	7.263	9.289	14.331	13.075	4.749	4.478	7.118	9.09522	7.28756	0.801251	7.63283	12.02	0.635011	9.5035	2.85567	3.32794	16.803	3.659	4.59224	14.331	1.712	8.37091
LOC107049096	no Ensembl gene ID assigned	XM_015281187, XM_015281188	.	.	.	GTPase IMAP family member 8-like	unknown	unknown	unknown	11.174	13.841	11.727	76.644	0	0.091	12.033	23.599	16.158	88.312	17.648	113.222	36.186	158.357	25.518	72.515	31.338	146.15	17.9758	76.9701	4.28188	23.1468	7.63367	3.0322	100.359	30.192	3.32403	36.186	0	#DIV/0!	158.357	0.091	1740.19
LOC107052324	no Ensembl gene ID assigned	XM_015280382	.	.	.	aminopeptidase O-like	unknown	unknown	unknown	0	0	1.181	0.586	2.446	0.888	0	2.445	0	0	0.459	0	0	4.961	0	0.231	0	2.155	0.454	1.25178	2.75722	0.0765	1.209	0.0632754	1.632	0.491333	3.32157	2.446	0	#DIV/0!	4.961	0	#DIV/0!
UPP1	ENSGALG00000013073	ENSGALT00000031003, ENSGALT00000051585	2	2:80187888-80197535:+1	protein_coding	uridine phosphorylase 1	transferase activity (GO:0016740) | transporter activity (GO:0005215) | transferase activity, transferring pentosyl groups (GO:0016763) | transferase activity, transferring glycosyl groups (GO:0016757) | uridine phosphorylase activity (GO:0004850) | catalytic activity (GO:0003824)	UMP salvage (GO:0044206) | nucleoside metabolic process (GO:0009116) | transport (GO:0006810) | nucleotide catabolic process (GO:0009166)	integral component of membrane (GO:0016021) | cytoplasm (GO:0005737) | membrane (GO:0016020)	8.745	202.402	4.758	326.468	4.633	295.582	2.243	139.073	7.203	1063.23	3.786	1463.5	1.801	474.882	4.53	345.042	7.725	1929.44	5.04711	693.292	137.364	4.548	6.04533	0.752316	902.529	274.817	3.2841	8.745	1.801	4.85564	1929.44	139.073	13.8736
ANTXR1	ENSGALG00000030603	ENSGALT00000062293, XM_425758	22	22:156208-246299:-1	protein_coding	anthrax toxin receptor 1	unknown	unknown	unknown	0.139	0.031	0.186	0	0.629	0.054	0.39	0.15	0.17	0.066	0	0.037	0.091	0.032	0.125	0.151	0.335	0.122	0.229444	0.0714444	0.31138	0.185167	0.318	0.582285	0.093	0.0283333	3.28235	0.629	0	#DIV/0!	0.151	0	#DIV/0!
ENSGALG00000011805	ENSGALG00000011805	ENSGALT00000019266	4	4:52117096-52123995:-1	protein_coding		unknown	unknown	unknown	20.968	5.24	16.988	6.033	10.03	6.457	29.651	26.443	40.398	25.448	30.658	12.614	19.95	11.895	26.436	31.337	17.061	7.605	23.5711	14.7858	0.627284	27.359	15.9953	1.71044	19.2237	5.91	3.25274	40.398	10.03	4.02772	31.337	5.24	5.98034
FOLH1	ENSGALG00000017234	ENSGALT00000027854, ENSGALT00000027858, ENSGALT00000047305, ENSGALT00000050709, ENSGALT00000090011	1	1:187658853-187720624:-1	protein_coding	folate hydrolase 1	metallocarboxypeptidase activity (GO:0004181) | carboxypeptidase activity (GO:0004180) | Ac-Asp-Glu binding (GO:1904492) | peptidase activity (GO:0008233) | tetrahydrofolyl-poly(glutamate) polymer binding (GO:1904493) | dipeptidase activity (GO:0016805)	folic acid-containing compound metabolic process (GO:0006760) | C-terminal protein deglutamylation (GO:0035609) | proteolysis (GO:0006508)	integral component of membrane (GO:0016021) | cell surface (GO:0009986) | plasma membrane (GO:0005886) | membrane (GO:0016020) | extracellular exosome (GO:0070062) | integral component of plasma membrane (GO:0005887)	0.039	0.091	0	0.022	0.725	0.263	0.426	0.184	0.235	0.042	0.998	0.532	1.155	1.294	0.301	0.216	0.276	0.175	0.461667	0.313222	0.67846	0.565167	0.254667	2.21924	0.407167	0.125333	3.24867	1.155	0	#DIV/0!	1.294	0.022	58.8182
ENSGALG00000012416	ENSGALG00000012416	ENSGALT00000020297	1	1:51190391-51196500:+1	protein_coding		unknown	unknown	unknown	0.723	0.797	6.738	1.656	2.701	2.223	8.156	1.928	2.707	11.652	14.819	11.87	3.124	0.306	5.989	2.064	2.717	2.558	5.29711	3.89489	0.735285	6.252	3.38733	1.8457	5.063	1.55867	3.24829	14.819	0.723	20.4965	11.87	0.306	38.7908
CHIR-B4	ENSGALG00000034411	ENSGALT00000057263	AADN04006143.1	AADN04006143.1:4321-6234:-1	protein_coding	Gallus gallus immunoglobulin-like receptor CHIR-B4 (CHIR-B4), mRNA.	unknown	unknown	unknown	2.833	0.429	4.2	1.364	4.8	1.367	5.519	2.172	1.601	0.416	5.893	2.639	6.453	1.481	10.263	11.18	9.347	2.475	5.65656	2.61367	0.46206	6.51267	3.94433	1.65115	3.39383	1.05333	3.22199	10.263	1.601	6.41037	11.18	0.416	26.875
IYD	ENSGALG00000012392	ENSGALT00000020235	3	3:48579165-48594232:+1	protein_coding	iodotyrosine deiodinase	protein serine/threonine phosphatase inhibitor activity (GO:0004865) | oxidoreductase activity (GO:0016491) | iodide peroxidase activity (GO:0004447)	regulation of protein dephosphorylation (GO:0035304) | cellular oxidant detoxification (GO:0098869) | negative regulation of catalytic activity (GO:0043086) | regulation of phosphorylation (GO:0042325) | oxidation-reduction process (GO:0055114)	integral component of membrane (GO:0016021) | cytoplasm (GO:0005737) | membrane (GO:0016020)	0.367	0.301	0.037	0	0	0	0.281	0.519	0.205	0.485	0.226	0.447	0	0	0	0.305	0.032	0.183	0.127556	0.248889	1.95122	0.124	0.134667	0.920792	0.323167	0.100333	3.22093	0.367	0	#DIV/0!	0.519	0	#DIV/0!
ENSGALG00000044130	ENSGALG00000044130	ENSGALT00000085127	8	8:28373184-28374047:-1	protein_coding		unknown	unknown	unknown	12.07	6.3	9.459	3.461	8.442	3.25	21.237	19.716	22.705	15.08	14.58	6.526	16.792	13.788	19.303	17.637	19.801	10.214	16.0432	10.6636	0.664677	19.0697	9.99033	1.90881	13.8268	4.337	3.18811	22.705	8.442	2.68953	19.716	3.25	6.06646
KIF11	ENSGALG00000030597	ENSGALT00000064835, ENSGALT00000085461, ENSGALT00000089205	6	6:20718576-20734605:-1	protein_coding	kinesin family member 11	unknown	unknown	unknown	1.798	0.249	5.781	0.229	9.198	0.298	6.676	1.207	11.094	0.529	23.08	0.658	15.029	1.129	33.275	0.994	9.255	0.397	12.7984	0.632222	0.0493984	16.4015	5.59233	2.93285	0.819	0.258667	3.16624	33.275	1.798	18.5067	1.207	0.229	5.27074
ENSGALG00000038984	ENSGALG00000038984	ENSGALT00000046699	23	23:5470595-5477143:+1	protein_coding		unknown	unknown	unknown	0.047	0.022	0	0.022	0.128	0.026	0.088	0.078	0.197	0.027	0.232	0.082	0.227	0.113	0.116	0.105	0.172	0.038	0.134111	0.057	0.425021	0.172	0.0583333	2.94857	0.0738333	0.0233333	3.16429	0.232	0	#DIV/0!	0.113	0.022	5.13636
TNFAIP2	ENSGALG00000011446	ENSGALT00000018666	5	5:50222277-50231944:+1	protein_coding	TNF alpha induced protein 2	SNARE binding (GO:0000149)	exocytosis (GO:0006887) | exocyst localization (GO:0051601)	exocyst (GO:0000145)	3.021	1.504	2.16	1.357	2.482	1.123	6.209	2.065	11.527	3.577	1.586	0.831	5.256	1.187	13.787	11.069	11.507	6.411	6.39278	3.236	0.506196	8.312	2.55433	3.25408	4.19	1.328	3.15512	13.787	1.586	8.69294	11.069	0.831	13.3201
CPLX1	ENSGALG00000015332	ENSGALT00000024746	Z	Z:52264712-52364226:+1	protein_coding	complexin 1	syntaxin binding (GO:0019905) | neurotransmitter transporter activity (GO:0005326)	neurotransmitter transport (GO:0006836) | insulin secretion (GO:0030073) | synaptic vesicle exocytosis (GO:0016079)	presynapse (GO:0098793) | synapse (GO:0045202) | SNARE complex (GO:0031201)	0.088	0.089	1.143	0.338	0.666	0.196	0.812	1.285	2.527	0.309	5.512	0.848	0.996	0.701	1.378	0.16	2.387	0.611	1.72322	0.504111	0.29254	2.26867	0.632333	3.58777	0.652333	0.207667	3.14125	5.512	0.088	62.6364	1.285	0.089	14.4382
LOC107050092	no Ensembl gene ID assigned	XM_015273884, XM_015273885	.	.	.	rho GTPase-activating protein 23-like	unknown	unknown	unknown	0.095	0.094	0.096	0	0.226	0.144	0.199	0.284	0.265	0.424	0.394	0.216	0.165	0.19	0.242	0.247	0.121	0.133	0.200333	0.192444	0.960621	0.231	0.139	1.66187	0.249	0.0793333	3.13866	0.394	0.095	4.14737	0.424	0	#DIV/0!
ENSGALG00000016026	ENSGALG00000016026	ENSGALT00000025818	4	4:89648215-89652544:-1	protein_coding		unknown	unknown	unknown	9.739	6.303	15.83	6.242	16.224	12.759	17.058	12.164	13.562	40.597	26.942	21.806	22.2	26.315	19.686	30.174	7.647	26.496	16.5431	20.3173	1.22814	17.8492	13.931	1.28126	26.2587	8.43467	3.11318	26.942	7.647	3.52321	40.597	6.242	6.50384
ADORA2B	ENSGALG00000014182	ENSGALT00000028044	19	19:6439745-6447982:+1	protein_coding	adenosine A2b receptor	transferase activity (GO:0016740) | dolichyl-diphosphooligosaccharide-protein glycotransferase activity (GO:0004579) | G-protein coupled receptor activity (GO:0004930) | G-protein coupled adenosine receptor activity (GO:0001609) | transferase activity, transferring glycosyl groups (GO:0016757) | signal transducer activity (GO:0004871)	adenylate cyclase-activating G-protein coupled receptor signaling pathway (GO:0007189) | positive regulation of guanylate cyclase activity (GO:0031284) | cellular response to extracellular stimulus (GO:0031668) | positive regulation of mast cell degranulation (GO:0043306) | positive regulation of cGMP biosynthetic process (GO:0030828) | adenosine receptor signaling pathway (GO:0001973) | relaxati…	integral component of membrane (GO:0016021) | membrane (GO:0016020) | plasma membrane (GO:0005886)	2.285	0.843	3.616	0.678	1.732	0.87	5.773	3.626	7.628	1.804	3.886	1.663	4.035	1.495	3.619	4.588	4.331	1.491	4.10056	1.89533	0.462214	4.87867	2.54433	1.91746	2.4445	0.797	3.06713	7.628	1.732	4.40416	4.588	0.678	6.76696
ENSGALG00000031688	ENSGALG00000031688	ENSGALT00000054621	7	7:13630695-13637673:+1	protein_coding		unknown	unknown	unknown	4.47	1.832	5.626	1.786	6.196	1.963	13.452	10.484	7.315	2.656	12.962	5.57	11.077	4.792	16.05	6.299	7.297	4.325	9.38278	4.41189	0.470211	11.3588	5.43067	2.09161	5.68767	1.86033	3.05734	16.05	4.47	3.5906	10.484	1.786	5.8701
TOP2A	ENSGALG00000003922	ENSGALT00000040062, ENSGALT00000053578, ENSGALT00000056361, ENSGALT00000076167	27	27:4838538-4857184:-1	protein_coding	topoisomerase (DNA) II alpha	ubiquitin binding (GO:0043130) | isomerase activity (GO:0016853) | histone deacetylase binding (GO:0042826) | nucleotide binding (GO:0000166) | DNA binding, bending (GO:0008301) | DNA-dependent ATPase activity (GO:0008094) | chromatin binding (GO:0003682) | DNA topoisomerase activity (GO:0003916) | protein kinase C binding (GO:0005080) | protein C-terminus binding (GO:0008022) | enzyme binding (G…	apoptotic chromosome condensation (GO:0030263) | positive regulation of apoptotic process (GO:0043065) | positive regulation of viral genome replication (GO:0045070) | DNA ligation (GO:0006266) | positive regulation of single stranded viral RNA replication via double stranded DNA intermediate (GO:0045870) | chromosome condensation (GO:0030261) | regulation of circadian rhythm (GO:0042752) | chrom…	DNA topoisomerase complex (ATP-hydrolyzing) (GO:0009330) | protein complex (GO:0043234) | nuclear chromosome (GO:0000228) | nucleolus (GO:0005730) | condensed chromosome (GO:0000793) | centriole (GO:0005814) | nucleus (GO:0005634) | nucleoplasm (GO:0005654)	2.144	0.307	8.267	0.234	15.081	0.703	6.284	2.497	12.918	0.993	25.234	0.552	15.39	1.728	45.943	0.994	8.855	0.791	15.5684	0.977667	0.062798	19.104	8.49733	2.24823	1.25917	0.414667	3.03658	45.943	2.144	21.4286	2.497	0.234	10.6709
ENSGALG00000003690	ENSGALG00000003690	ENSGALT00000005846, ENSGALT00000066035, ENSGALT00000073356, ENSGALT00000077742, ENSGALT00000088542, ENSGALT00000089089, ENSGALT00000090294	27	27:5042180-5052819:-1	protein_coding	keratin, type I cytoskeletal 14	unknown	unknown	unknown	0.152	0.176	0.168	0.092	0.037	0.045	1.576	1.38	0.017	0.042	0.079	0.15	0.121	0.087	0.03	0.09	0.098	0.14	0.253111	0.244667	0.966637	0.320167	0.119	2.69048	0.314833	0.104333	3.01757	1.576	0.017	92.7059	1.38	0.042	32.8571
ENSGALG00000044411	ENSGALG00000044411	ENSGALT00000083232	AADN04002981.1	AADN04002981.1:13675-15126:-1	protein_coding		unknown	unknown	unknown	3.294	1.976	3.954	4.106	4.815	3.578	12.211	16.469	5.477	10.092	9.062	16.377	4.716	4.332	4.472	6.021	4.795	4.893	5.86622	7.53822	1.28502	6.78883	4.021	1.68834	9.69733	3.22	3.01159	12.211	3.294	3.70704	16.469	1.976	8.33451
UGT2A1	no Ensembl gene ID assigned	XM_004941193, XM_004941194, XM_015276390, XM_015276391	.	.	.	UDP glucuronosyltransferase 2 family, polypeptide A1, complex locus	unknown	unknown	unknown	23.918	6.441	19.993	8.392	12.726	8.234	34.991	32.204	44.428	30.796	33.651	14.53	24.22	14.743	30.532	36.435	19.264	9.552	27.0803	17.9252	0.661928	31.181	18.879	1.65162	23.0433	7.689	2.99692	44.428	12.726	3.49112	36.435	6.441	5.65673
SLIT3	ENSGALG00000001916	ENSGALT00000002967, XM_015293582, XM_015293583, XM_015293584, XM_015293585, XM_015293586	13	13:4204850-4675881:+1	protein_coding	slit homolog 3 (Drosophila)	ATP binding (GO:0005524) | Roundabout binding (GO:0048495) | calcium ion binding (GO:0005509) | protein kinase activity (GO:0004672) | dynein intermediate chain binding (GO:0045505) | protein serine/threonine kinase activity (GO:0004674) | heparin binding (GO:0008201)	negative regulation of chemokine-mediated signaling pathway (GO:0070100) | negative chemotaxis (GO:0050919) | regulation of axonogenesis (GO:0050770) | cellular response to hormone stimulus (GO:0032870) | negative regulation of gene expression (GO:0010629) | negative regulation of cell proliferation (GO:0008285) | animal organ morphogenesis (GO:0009887) | protein phosphorylation (GO:0006468) | ax…	cytoplasmic dynein complex (GO:0005868) | nucleus (GO:0005634) | dynein complex (GO:0030286) | cell (GO:0005623) | extracellular space (GO:0005615) | proteinaceous extracellular matrix (GO:0005578) | cytoplasm (GO:0005737) | extracellular region (GO:0005576)	0.638	0.049	0.393	0.117	0.377	0.185	0.251	0.087	0.495	0.082	0.561	0.607	0.456	0.151	0.574	1.03	0.627	0.132	0.485778	0.271111	0.558097	0.494	0.469333	1.05256	0.348167	0.117	2.97578	0.638	0.251	2.54183	1.03	0.049	21.0204
CYP27C1	no Ensembl gene ID assigned	XM_004942891, XM_422077	.	.	.	cytochrome P450, family 27, subfamily C, polypeptide 1	unknown	unknown	unknown	0.351	0.485	0.076	0.543	0.052	1.307	4.502	2.803	0.143	0.421	2.879	3.239	0.303	0.757	4.077	5.12	0.426	1.51	1.42322	1.79833	1.26356	2.055	0.159667	12.8706	2.30833	0.778333	2.96574	4.502	0.052	86.5769	5.12	0.421	12.1615
LOC107056595	no Ensembl gene ID assigned	XM_015301625, XM_015301626	.	.	.	cytochrome P450 27C1-like	unknown	unknown	unknown	0.351	0.485	0.076	0.543	0.052	1.307	4.502	2.803	0.143	0.421	2.879	3.239	0.303	0.757	4.077	5.12	0.426	1.51	1.42322	1.79833	1.26356	2.055	0.159667	12.8706	2.30833	0.778333	2.96574	4.502	0.052	86.5769	5.12	0.421	12.1615
ENSGALG00000043377	ENSGALG00000043377	ENSGALT00000046539	AADN04001035.1	AADN04001035.1:1532-3013:-1	protein_coding		unknown	unknown	unknown	0	0.266	0.919	0.824	0.131	0	6.295	5.919	0.262	0	0	0.276	0.614	0	0.369	0.267	0	0	0.954444	0.839111	0.879162	1.25667	0.35	3.59048	1.077	0.363333	2.96422	6.295	0	#DIV/0!	5.919	0	#DIV/0!
XPA	ENSGALG00000028998	ENSGALT00000044607, ENSGALT00000077856, ENSGALT00000078629, ENSGALT00000081165, ENSGALT00000087917, ENSGALT00000088208	Z	Z:70731207-70737921:+1	protein_coding	XPA, DNA damage recognition and repair factor	protein homodimerization activity (GO:0042803) | damaged DNA binding (GO:0003684) | protein domain specific binding (GO:0019904)	multicellular organism growth (GO:0035264) | response to toxic substance (GO:0009636) | nucleotide-excision repair, DNA incision (GO:0033683) | nucleotide-excision repair (GO:0006289) | response to UV (GO:0009411) | intrinsic apoptotic signaling pathway in response to DNA damage (GO:0008630) | DNA repair (GO:0006281) | response to oxidative stress (GO:0006979)	Golgi apparatus (GO:0005794) | nucleus (GO:0005634) | collagen trimer (GO:0005581) | cytoplasm (GO:0005737) | DNA replication factor A complex (GO:0005662) | intercellular bridge (GO:0045171) | nucleoplasm (GO:0005654)	51.981	17.991	35.409	55.545	28.705	34.611	132.93	82.002	74.753	66.469	105.635	192.283	152.202	116.825	54.98	93.549	83.908	80.982	80.0559	82.2508	1.02742	100.735	38.6983	2.60308	105.352	36.049	2.92246	152.202	28.705	5.30228	192.283	17.991	10.6877
WISP2	ENSGALG00000004154	ENSGALT00000081522, XM_015296732, XM_417370	20	20:5488264-5491556:-1	protein_coding	WNT1 inducible signaling pathway protein 2	unknown	unknown	unknown	0.016	0	0	0	0.034	0.018	0.016	0.032	0.103	0.034	0	0	0	0.016	0.099	0	0.041	0.023	0.0343333	0.0136667	0.398058	0.0431667	0.0166667	2.59	0.0175	0.006	2.91667	0.103	0	#DIV/0!	0.034	0	#DIV/0!
THBS1	ENSGALG00000009626	ENSGALT00000015678, ENSGALT00000087615	5	5:29636380-29652162:-1	protein_coding	thrombospondin-1 precursor	collagen V binding (GO:0070052) | fibronectin binding (GO:0001968) | laminin binding (GO:0043236) | integrin binding (GO:0005178) | fibroblast growth factor binding (GO:0017134) | low-density lipoprotein particle binding (GO:0030169) | calcium ion binding (GO:0005509) | extracellular matrix binding (GO:0050840) | heparin binding (GO:0008201) | phosphatidylserine binding (GO:0001786) | fibrinogen …	positive regulation of angiogenesis (GO:0045766) | inflammatory response (GO:0006954) | engulfment of apoptotic cell (GO:0043652) | cell migration (GO:0016477) | sprouting angiogenesis (GO:0002040) | positive regulation of smooth muscle cell proliferation (GO:0048661) | response to drug (GO:0042493) | negative regulation of endothelial cell migration (GO:0010596) | negative regulation of cGMP-med…	platelet alpha granule (GO:0031091) | extracellular space (GO:0005615) | extracellular matrix (GO:0031012) | cell surface (GO:0009986) | fibrinogen complex (GO:0005577) | extracellular exosome (GO:0070062) | extracellular region (GO:0005576) | external side of plasma membrane (GO:0009897) | secretory granule (GO:0030141)	2.013	4.555	7.035	2.599	0.389	1.536	1.221	19.064	3.525	3.984	0.771	2.331	1.472	6.114	3.852	10.303	5.88	8.876	2.90644	6.59578	2.26936	2.78683	3.14567	0.885928	8.44533	2.89667	2.91554	7.035	0.389	18.0848	19.064	1.536	12.4115
ENSGALG00000024466	ENSGALG00000024466	ENSGALT00000041379	11	11:841974-843199:+1	protein_coding		unknown	unknown	unknown	0.58	0.195	1.351	0	25.672	0.225	4.534	1.875	0.538	0	0.591	0	0.167	0	1.203	0	0.987	0.574	3.95811	0.318778	0.0805379	1.33667	9.201	0.145274	0.408167	0.14	2.91548	25.672	0.167	153.725	1.875	0	#DIV/0!
EPHA2	ENSGALG00000039895	ENSGALT00000072404, XM_001234813	21	21:4315016-4323502:-1	protein_coding	EPH receptor A2	unknown	unknown	unknown	1.915	1.385	2.254	2.737	3.153	3.283	3.122	3.558	6.639	8.118	5.161	7.894	2.058	2.052	6.157	15.508	4.091	6.048	3.83889	5.62033	1.46405	4.538	2.44067	1.85933	7.19633	2.46833	2.91546	6.639	1.915	3.46684	15.508	1.385	11.1971
BUB1	ENSGALG00000008233	ENSGALT00000013400	3	3:3107192-3126953:+1	protein_coding	BUB1 mitotic checkpoint serine/threonine kinase	ATP binding (GO:0005524) | protein kinase activity (GO:0004672)	regulation of chromosome segregation (GO:0051983) | mitotic spindle assembly checkpoint (GO:0007094) | spindle assembly checkpoint (GO:0071173) | protein phosphorylation (GO:0006468) | regulation of sister chromatid cohesion (GO:0007063)	kinetochore (GO:0000776) | cytoplasm (GO:0005737) | membrane (GO:0016020) | nucleoplasm (GO:0005654) | condensed chromosome kinetochore (GO:0000777) | condensed nuclear chromosome outer kinetochore (GO:0000942)	1.088	0.21	3.009	0.082	4.516	0.227	2.664	0.58	4.313	0.4	8.981	0.223	5.772	0.912	11.575	0.409	3.056	0.502	4.99711	0.393889	0.0788233	6.06017	2.871	2.11082	0.504333	0.173	2.91522	11.575	1.088	10.6388	0.912	0.082	11.122
ENSGALG00000028466	ENSGALG00000028466	ENSGALT00000043296	11	11:1776707-1780905:-1	protein_coding		unknown	unknown	unknown	0.057	0.087	0.342	0.12	0.03	0	0.144	0.495	0.292	0.091	0.058	0.175	0.074	0	0.195	0.124	0.171	0.315	0.151444	0.156333	1.03228	0.155667	0.143	1.08858	0.2	0.069	2.89855	0.342	0.03	11.4	0.495	0	#DIV/0!
IL34	no Ensembl gene ID assigned	XM_003641892	.	.	.	interleukin 34	unknown	unknown	unknown	0.057	0.087	0.342	0.12	0.03	0	0.144	0.495	0.292	0.091	0.058	0.175	0.074	0	0.195	0.124	0.171	0.315	0.151444	0.156333	1.03228	0.155667	0.143	1.08858	0.2	0.069	2.89855	0.342	0.03	11.4	0.495	0	#DIV/0!
ENSGALG00000031538	ENSGALG00000031538	ENSGALT00000057770	4	4:74000218-74017087:-1	protein_coding		unknown	unknown	unknown	1.379	0.822	1.414	1.122	0.9	1.116	4.784	1.533	2.966	5.794	3.537	2.811	3.224	3.388	2.922	1.781	2.393	2.371	2.61322	2.30422	0.881755	3.30433	1.231	2.68427	2.94633	1.02	2.88856	4.784	0.9	5.31556	5.794	0.822	7.04866
TGM4	ENSGALG00000033171	ENSGALT00000065677	2	2:43317611-43328122:-1	protein_coding	transglutaminase 4	syntaxin binding (GO:0019905) | calcium ion binding (GO:0005509) | calcium-dependent phospholipid binding (GO:0005544) | clathrin binding (GO:0030276)	exocytosis (GO:0006887) | regulation of calcium ion-dependent exocytosis (GO:0017158) | vesicle fusion (GO:0006906) | calcium ion-regulated exocytosis of neurotransmitter (GO:0048791)	integral component of membrane (GO:0016021) | Golgi apparatus (GO:0005794) | cytosol (GO:0005829) | extracellular matrix (GO:0031012) | cytoplasm (GO:0005737) | membrane (GO:0016020) | plasma membrane (GO:0005886) | extracellular exosome (GO:0070062)	13.21	0.25	17.544	0.509	12.815	0.515	4.677	2.567	247.405	0.893	67.716	0.793	43.525	0.381	25.036	2.344	22.902	0.374	50.5367	0.958444	0.0189653	68.5435	14.523	4.71965	1.22533	0.424667	2.8854	247.405	4.677	52.8982	2.567	0.25	10.268
ENSGALG00000035433	ENSGALG00000035433	ENSGALT00000068779	AADN04010835.1	AADN04010835.1:3206-5473:+1	protein_coding		unknown	unknown	unknown	6.6	1.774	5.624	13.177	10.497	10.153	21.16	14.14	27.175	35.047	15.483	29.505	25.308	30.67	9.659	13.01	25.317	22.448	16.3137	18.8804	1.15734	20.6837	7.57367	2.731	24.1367	8.368	2.8844	27.175	5.624	4.83197	35.047	1.774	19.7559
DUSP5	ENSGALG00000032618	ENSGALT00000071147	6	6:25995216-26003193:+1	protein_coding	dual specificity phosphatase 5	phosphatase activity (GO:0016791) | hydrolase activity (GO:0016787) | protein tyrosine/serine/threonine phosphatase activity (GO:0008138) | glycine N-methyltransferase activity (GO:0017174) | MAP kinase tyrosine/serine/threonine phosphatase activity (GO:0017017)	methylation (GO:0032259) | protein dephosphorylation (GO:0006470) | inactivation of MAPK activity (GO:0000188) | peptidyl-threonine dephosphorylation (GO:0035970) | peptidyl-tyrosine dephosphorylation (GO:0035335) | dephosphorylation (GO:0016311) | endoderm formation (GO:0001706)	unknown	3.711	1.685	2.94	2.8	3.881	4.46	5.277	5.21	8.188	19.942	8.367	2.86	7.238	5.92	6.371	6.96	5.399	10.667	5.708	6.72267	1.17776	6.80667	3.51067	1.93885	8.59317	2.98167	2.882	8.367	2.94	2.84592	19.942	1.685	11.835
IGF2	ENSGALG00000035282	ENSGALT00000053800	5	5:13774857-13783200:+1	protein_coding	Insulin-like growth factor II	insulin receptor binding (GO:0005158) | growth factor activity (GO:0008083) | hormone activity (GO:0005179) | insulin-like growth factor receptor binding (GO:0005159)	positive regulation of protein kinase B signaling (GO:0051897) | positive regulation of activated T cell proliferation (GO:0042104) | positive regulation of insulin receptor signaling pathway (GO:0046628) | positive regulation of mitotic nuclear division (GO:0045840) | positive regulation of MAPK cascade (GO:0043410) | positive regulation of cell division (GO:0051781)	extracellular space (GO:0005615) | extracellular region (GO:0005576) | extracellular exosome (GO:0070062)	3.096	0	2.324	0.17	1.296	0.121	7.318	0.493	3.486	0.4	2.045	0.193	2.483	0.161	2.088	0.378	2.978	0.052	3.01267	0.218667	0.0725824	3.39967	2.23867	1.51861	0.2795	0.097	2.88144	7.318	1.296	5.6466	0.493	0	#DIV/0!
LOC107050664	no Ensembl gene ID assigned	XM_015274367, XM_015274368, XM_015274369, XM_015274370	.	.	.	protein MANBAL-like	unknown	unknown	unknown	0	0	0	0	10.582	18.785	7.296	9.055	12.553	30.699	7.946	11.082	6.548	16.058	16.54	23.333	10.946	17.928	8.04567	14.1044	1.75305	10.3048	3.52733	2.92142	18.0258	6.26167	2.87876	16.54	0	#DIV/0!	30.699	0	#DIV/0!
ENSGALG00000040034	ENSGALG00000040034	ENSGALT00000049780, ENSGALT00000056321, ENSGALT00000058426	AADN04008609.1	AADN04008609.1:4689-8106:-1	protein_coding		unknown	unknown	unknown	0	0	0	0	7.936	14.089	5.472	6.791	9.415	23.024	5.96	8.311	4.911	12.044	12.405	17.5	8.209	13.446	6.03422	10.5783	1.75306	7.72867	2.64533	2.92162	13.5193	4.69633	2.8787	12.405	0	#DIV/0!	23.024	0	#DIV/0!
CYBRD1	ENSGALG00000030703	ENSGALT00000081935	7	7:18094028-18102411:-1	protein_coding	cytochrome b reductase 1	unknown	unknown	unknown	39.433	9.124	41.642	8.444	8.767	3.03	29.428	11.905	95.554	30.744	50.804	15.465	55.6	36.634	35.543	18.266	26.711	5.342	42.6091	15.4393	0.362348	48.94	29.9473	1.6342	19.726	6.866	2.873	95.554	8.767	10.8993	36.634	3.03	12.0904
ENSGALG00000044055	ENSGALG00000044055	ENSGALT00000087417	AADN04017636.1	AADN04017636.1:3470-3637:+1	protein_coding		unknown	unknown	unknown	1.398	2.699	0	0	1.624	0	0	1.377	1.277	1.478	2.812	1.685	2.452	4.498	1.36	6.445	1.149	0	1.34133	2.02022	1.50613	1.50833	1.00733	1.49735	2.5805	0.899667	2.86828	2.812	0	#DIV/0!	6.445	0	#DIV/0!
ENSGALG00000046495	ENSGALG00000046495	ENSGALT00000084075	AADN04012538.1	AADN04012538.1:2582-4320:-1	protein_coding		unknown	unknown	unknown	49.504	106.906	49.875	46.885	49.639	49.169	56.524	82.953	80.307	106.45	91.558	75.835	73.795	73.296	58.02	751.59	78.924	73.059	65.3496	151.794	2.3228	73.188	49.6727	1.47341	193.864	67.6533	2.86555	91.558	49.504	1.84951	751.59	46.885	16.0305
ARHGEF39	ENSGALG00000002599	ENSGALT00000004088	Z	Z:9282639-9296314:+1	protein_coding	Rho guanine nucleotide exchange factor 39	Rho guanyl-nucleotide exchange factor activity (GO:0005089)	regulation of Rho protein signal transduction (GO:0035023) | positive regulation of GTPase activity (GO:0043547) | positive regulation of cell migration (GO:0030335)	plasma membrane (GO:0005886)	2.412	0.089	3.621	0.604	4.741	0.623	3.733	1.216	3.324	0.566	16.052	1.921	8.677	2.13	9.188	0.972	2.619	0.718	6.04078	0.982111	0.16258	7.2655	3.59133	2.02306	1.25383	0.438667	2.85828	16.052	2.412	6.65506	2.13	0.089	23.9326
P3H2	ENSGALG00000040866	ENSGALT00000046911, ENSGALT00000068569	9	9:14031239-14085279:+1	protein_coding	Prolyl 3-hydroxylase 2	iron ion binding (GO:0005506) | L-ascorbic acid binding (GO:0031418) | metal ion binding (GO:0046872) | procollagen-proline 3-dioxygenase activity (GO:0019797) | dioxygenase activity (GO:0051213) | oxidoreductase activity (GO:0016491) | oxidoreductase activity, acting on paired donors, with incorporation or reduction of molecular oxygen (GO:0016705)	negative regulation of cell proliferation (GO:0008285) | peptidyl-proline hydroxylation (GO:0019511) | collagen metabolic process (GO:0032963) | oxidation-reduction process (GO:0055114)	basement membrane (GO:0005604) | Golgi apparatus (GO:0005794) | endoplasmic reticulum (GO:0005783)	0.089	0.165	0.081	0.009	0.017	0.037	0.598	0.66	0.165	0.113	0.049	0.01	0.069	0.057	0.149	0.142	0.278	0.219	0.166111	0.156889	0.944482	0.218	0.0623333	3.49733	0.200167	0.0703333	2.84597	0.598	0.017	35.1765	0.66	0.009	73.3333
FOXM1	no Ensembl gene ID assigned	XM_015292628, XM_015292636, XM_015292645, XM_015292652, XM_015292659, XM_015292661, XM_015292665	.	.	.	forkhead box M1	unknown	unknown	unknown	0.614	0.135	1.539	0.04	3.319	0.099	1.221	0.566	3.376	0.2	5.203	0.012	3.198	0.239	13.032	0.269	2.286	0.263	3.75422	0.202556	0.0539541	4.71933	1.824	2.58735	0.258167	0.0913333	2.82664	13.032	0.614	21.2248	0.566	0.012	47.1667
SEC16B	ENSGALG00000004424	ENSGALT00000007046, ENSGALT00000062519, ENSGALT00000066144, XM_015290289, XM_015290290, XM_015290291, XM_015290293, XM_015290294, XM_015290296, XM_015290297, XM_015290298, XM_015290299	8	8:6631529-6642933:+1	protein_coding	SEC16 homolog B (S. cerevisiae)	transferase activity, transferring glycosyl groups (GO:0016757) | mannosyltransferase activity (GO:0000030)	GPI anchor biosynthetic process (GO:0006506) | COPII vesicle coating (GO:0048208) | mannosylation (GO:0097502)	integral component of membrane (GO:0016021) | Golgi membrane (GO:0000139) | endoplasmic reticulum membrane (GO:0005789) | membrane (GO:0016020) | endoplasmic reticulum (GO:0005783)	1.89	0.442	1.938	0.488	1.954	0.577	6.78	2.011	3.903	0.883	10.07	2.37	4.327	1.37	3.23	0.908	4.417	0.963	4.27878	1.11244	0.259991	5.4545	1.92733	2.83008	1.4175	0.502333	2.82183	10.07	1.89	5.32804	2.37	0.442	5.36199
ENSGALG00000041342	ENSGALG00000041342	ENSGALT00000069280	AADN04002022.1	AADN04002022.1:2190-3441:-1	protein_coding		unknown	unknown	unknown	3.875	1.412	7.836	5.862	12.769	5.623	46.562	21.901	3.502	1.179	33.192	30.324	3.275	1.892	8.709	8.904	13.2	8.521	14.7689	9.51311	0.644132	18.0733	8.16	2.21487	12.1202	4.299	2.8193	46.562	3.275	14.2174	30.324	1.179	25.7201
ENSGALG00000031168	ENSGALG00000031168	ENSGALT00000067294	AADN04013079.1	AADN04013079.1:858-5659:-1	protein_coding		unknown	unknown	unknown	1.033	0.265	3.278	0	0	0	3.468	0	3.665	0	0	0	0.922	0	0	1.494	0	0	1.374	0.195444	0.142245	1.3425	1.437	0.934238	0.249	0.0883333	2.81887	3.665	0	#DIV/0!	1.494	0	#DIV/0!
ENSGALG00000031223	ENSGALG00000031223	ENSGALT00000072923	AADN04001686.1	AADN04001686.1:3651-6981:-1	protein_coding		unknown	unknown	unknown	0.086	0	0.486	0.21	0.547	0.277	0.125	0.807	0.429	0.796	0.493	0.251	0.512	0.785	0.512	0	0.28	0.09	0.385556	0.357333	0.926801	0.391833	0.373	1.05049	0.454833	0.162333	2.80185	0.547	0.086	6.36047	0.807	0	#DIV/0!
LOC107051328	no Ensembl gene ID assigned	XM_015274948, XM_015274949, XM_015274950, XM_015274951, XM_015274952, XM_015274953, XM_015274954, XM_015274955, XM_015274956, XM_015274957, XM_015274958, XM_015274959, XM_015274960, XM_015274961	.	.	.	SH3 domain-containing protein C23A1.17-like	unknown	unknown	unknown	2.742	1.48	2.68	3.467	3.75	4.942	5.303	4.056	6.201	12.933	7.645	14.187	5.274	9.322	6.495	6.65	6.061	8.25	5.12789	7.25411	1.41464	6.16317	3.05733	2.01586	9.233	3.29633	2.80099	7.645	2.68	2.85261	14.187	1.48	9.58581
ENSGALG00000032054	ENSGALG00000032054	ENSGALT00000046351, ENSGALT00000049007	AADN04003737.1	AADN04003737.1:3269-14040:-1	protein_coding		unknown	unknown	unknown	0.172	0	0.972	0.421	1.095	0.555	0.251	1.613	0.857	1.591	0.986	0.503	1.025	1.571	1.025	0	0.559	0.181	0.771333	0.715	0.926966	0.783833	0.746333	1.05025	0.909833	0.325333	2.79662	1.095	0.172	6.36628	1.613	0	#DIV/0!
PBK	ENSGALG00000016582	ENSGALT00000026767, ENSGALT00000064649, ENSGALT00000083247, ENSGALT00000089072, ENSGALT00000089427	3	3:105596200-105604540:+1	protein_coding	PDZ binding kinase	ATP binding (GO:0005524) | protein kinase activity (GO:0004672) | protein serine/threonine kinase activity (GO:0004674) | receptor activity (GO:0004872)	cellular response to UV (GO:0034644) | negative regulation of protein phosphorylation (GO:0001933) | negative regulation of stress-activated MAPK cascade (GO:0032873) | protein phosphorylation (GO:0006468) | negative regulation of inflammatory response (GO:0050728) | negative regulation of proteasomal ubiquitin-dependent protein catabolic process (GO:0032435)	nucleus (GO:0005634)	5.106	0.812	14.758	0.106	20.883	0.66	12.035	3.544	16.288	0.48	40.079	0.59	23.287	1.958	60.233	1.596	13.612	0.6	22.9201	1.14956	0.0501549	27.589	13.5823	2.03124	1.46133	0.526	2.7782	60.233	5.106	11.7965	3.544	0.106	33.434
ENSGALG00000026533	ENSGALG00000026533	ENSGALT00000044997	1	1:135901954-135902199:-1	protein_coding		unknown	unknown	unknown	10.434	17.682	1.997	5.063	1.029	9.08	8.452	1.56	16.645	37.263	17.465	36.604	15.472	34.887	13.624	24.555	28.454	41.887	12.6191	23.1757	1.83655	16.6853	4.48667	3.71887	29.4593	10.6083	2.777	28.454	1.029	27.6521	41.887	1.56	26.8506
SCRN1	ENSGALG00000011176	ENSGALT00000037800, ENSGALT00000047827, ENSGALT00000066828, ENSGALT00000074882, ENSGALT00000085165	2	2:33940269-33974780:-1	protein_coding	secernin 1	dipeptidase activity (GO:0016805)	exocytosis (GO:0006887) | proteolysis (GO:0006508)	nucleus (GO:0005634) | nuclear membrane (GO:0031965)	2.924	9.207	1.613	0.878	2.756	3.271	7.456	19.793	5.67	5.739	2.441	6.187	9.107	16.861	4.69	9.066	10.137	16.277	5.19933	9.69767	1.86518	6.5835	2.431	2.70814	12.3205	4.452	2.76741	10.137	1.613	6.28456	19.793	0.878	22.5433
ENSGALG00000000497	ENSGALG00000000497	ENSGALT00000000680	26	26:1522348-1523129:-1	protein_coding		unknown	unknown	unknown	4.732	4.064	1.334	5.195	0.936	3.625	1.908	6.56	2.338	11.01	2.399	9.34	4.771	15.594	4.461	13.308	3.407	15.369	2.92067	9.34056	3.19809	3.214	2.334	1.37704	11.8635	4.29467	2.76238	4.771	0.936	5.09722	15.594	3.625	4.30179
ENSGALG00000037109	ENSGALG00000037109	ENSGALT00000071225, ENSGALT00000078550	3	3:57585333-57609756:-1	protein_coding		unknown	unknown	unknown	3.131	0.515	2.157	0.139	1.486	1.537	3.118	1.842	0.958	1.808	1.314	0.3	2.918	1.781	1.12	2.66	3.245	3.7	2.16078	1.58689	0.734406	2.11217	2.258	0.935415	2.01517	0.730333	2.75924	3.245	0.958	3.38727	3.7	0.139	26.6187
ENSGALG00000019063	ENSGALG00000019063	ENSGALT00000027766	1	1:182479610-182486231:+1	protein_coding		unknown	unknown	unknown	0.61	0.598	1.873	0.451	0.203	0.391	1.018	2.752	0.538	0.785	1.137	0.35	0.838	1.397	0.355	1.389	0.534	1.247	0.789556	1.04	1.3172	0.736667	0.895333	0.822785	1.32	0.48	2.75	1.873	0.203	9.2266	2.752	0.35	7.86286
DIO2	ENSGALG00000026005	ENSGALT00000044669	5	5:40594965-40606615:-1	protein_coding	type II iodothyronine deiodinase	G-protein coupled serotonin receptor activity (GO:0004993) | G-protein coupled receptor activity (GO:0004930) | scavenger receptor activity (GO:0005044) | oxidoreductase activity (GO:0016491) | thyroxine 5'-deiodinase activity (GO:0004800) | neurotransmitter receptor activity (GO:0030594) | signal transducer activity (GO:0004871)	vasoconstriction (GO:0042310) | circadian rhythm (GO:0007623) | thyroid hormone catabolic process (GO:0042404) | chemical synaptic transmission (GO:0007268) | smooth muscle contraction (GO:0006939) | hormone biosynthetic process (GO:0042446) | G-protein coupled receptor signaling pathway (GO:0007186) | signal transduction (GO:0007165) | receptor-mediated endocytosis (GO:0006898) | adenylate cycla…	integral component of membrane (GO:0016021) | dendrite (GO:0030425) | membrane (GO:0016020) | integral component of plasma membrane (GO:0005887)	22.208	0.45	26.277	1.756	11.649	3.059	4.474	2.935	8.583	3.848	12.08	6.079	15.61	6.095	2.305	1.456	23.358	8.536	14.0604	3.80156	0.270372	11.0683	20.0447	0.552183	4.82483	1.755	2.74919	26.277	2.305	11.4	8.536	0.45	18.9689
PRICKLE1	ENSGALG00000009556	ENSGALT00000015558, ENSGALT00000077783	1	1:29649659-29708429:-1	protein_coding	prickle planar cell polarity protein 1	metal ion binding (GO:0046872) | zinc ion binding (GO:0008270)	unknown	unknown	0.084	0.098	0.155	0.039	0.132	0.072	0.195	0.103	0.166	0.129	0.145	0.359	0.113	0.123	0.128	0.14	0.203	0.294	0.146778	0.150778	1.02725	0.158333	0.123667	1.28032	0.191333	0.0696667	2.74641	0.203	0.084	2.41667	0.359	0.039	9.20513
FAM20C	ENSGALG00000038768	ENSGALT00000080528, XM_015294318	14	14:1727505-1778937:+1	protein_coding	family with sequence similarity 20, member C	unknown	unknown	unknown	5.407	1.916	3.951	0.887	7.546	1.521	24.248	10.342	15.132	5.427	4.589	0.756	15.871	2.73	8.672	3.113	7.335	1.358	10.3057	3.11667	0.302423	12.6412	5.63467	2.24346	3.95433	1.44133	2.74352	24.248	3.951	6.13718	10.342	0.756	13.6799
ENSGALG00000041298	ENSGALG00000041298	ENSGALT00000049805	14	14:15017286-15034742:+1	protein_coding		unknown	unknown	unknown	3.692	3.189	6.272	5.139	6.537	3.407	13.025	11.235	5.75	8.541	11.432	6.314	14.938	16.003	6.2	10.861	13.712	11.202	9.062	8.43233	0.930516	10.8428	5.50033	1.9713	10.6927	3.91167	2.73353	14.938	3.692	4.04605	16.003	3.189	5.01819
ENSGALG00000046422	ENSGALG00000046422	ENSGALT00000087743	7	7:4863830-4882377:-1	protein_coding		unknown	unknown	unknown	1.13	4.253	2.521	3.09	0.612	4.239	12.087	8.862	2.876	6.674	11.233	12.274	14.843	16.21	13.496	12.142	1.201	6.976	6.66656	8.30222	1.24535	9.28933	1.421	6.53718	10.523	3.86067	2.7257	14.843	0.612	24.2533	16.21	3.09	5.24595
ENSGALG00000042117	ENSGALG00000042117	ENSGALT00000062225	7	7:4668050-4670981:-1	protein_coding		unknown	unknown	unknown	4.801	1.837	4.972	1.269	4.111	3.407	5.345	4.093	3.024	4.711	5.38	3.745	4.928	9.63	5.905	6.471	5.413	6.813	4.87544	4.664	0.956631	4.99917	4.628	1.0802	5.9105	2.171	2.72248	5.905	3.024	1.95271	9.63	1.269	7.58865
LOC422154	no Ensembl gene ID assigned	XM_015278351, XM_420155	.	.	.	PCTP-like protein-like	unknown	unknown	unknown	5.594	15.653	6.621	5.836	2.899	7.778	6.021	14.174	17.239	52.136	9.692	16.604	4.597	27.061	7.082	20.429	8.16	28.619	7.545	20.9211	2.77284	8.7985	5.038	1.74643	26.5038	9.75567	2.71676	17.239	2.899	5.94653	52.136	5.836	8.93352
SELP	no Ensembl gene ID assigned	XM_004943139, XM_004943140, XM_015290388, XM_015290390, XM_015290391, XM_015290393, XM_015290394, XM_422207	.	.	.	selectin P (granule membrane protein 140kDa, antigen CD62)	unknown	unknown	unknown	32.936	3.882	35.93	2.991	37.861	4.339	47.52	25.673	108.516	6.945	85.846	10.999	32.008	2.272	43.631	11.719	43.292	3.17	51.9489	7.99889	0.153976	60.1355	35.5757	1.69035	10.1297	3.73733	2.7104	108.516	32.008	3.39028	25.673	2.272	11.2997
ENSGALG00000046056	ENSGALG00000046056	ENSGALT00000084533, ENSGALT00000090373	AADN04003759.1	AADN04003759.1:15199-16104:+1	protein_coding		unknown	unknown	unknown	2.001	0.264	1.987	2.267	3.989	3.777	10.383	3.538	8.059	3.911	7.384	6.28	10.774	4.757	8.301	7.644	15.599	8.015	7.60856	4.49478	0.590753	10.0833	2.659	3.79215	5.69083	2.10267	2.70648	15.599	1.987	7.85053	8.015	0.264	30.3598
SOX9	ENSGALG00000004386	ENSGALT00000038513	18	18:8866456-8869366:+1	protein_coding	SRY-box 9	transcriptional activator activity, RNA polymerase II core promoter proximal region sequence-specific binding (GO:0001077) | core promoter sequence-specific DNA binding (GO:0001046) | enhancer binding (GO:0035326) | RNA polymerase II transcription factor activity, sequence-specific DNA binding (GO:0000981) | sequence-specific DNA binding (GO:0043565) | protein kinase A catalytic subunit binding (…	positive regulation of cartilage condensation (GO:1902027) | Harderian gland development (GO:0070384) | regulation of cell adhesion (GO:0030155) | cellular response to transforming growth factor beta stimulus (GO:0071560) | chondrocyte development (GO:0002063) | notochord development (GO:0030903) | negative regulation of myoblast differentiation (GO:0045662) | positive regulation of kidney develo…	protein complex (GO:0043234) | transcription factor complex (GO:0005667) | nucleus (GO:0005634) | nuclear transcription factor complex (GO:0044798) | nucleoplasm (GO:0005654)	0	0	0.048	0.017	0.017	0	0.049	0.049	0.029	0	0	0	0.027	0.016	0.053	0.027	0.027	0	0.0277778	0.0121111	0.436	0.0308333	0.0216667	1.42308	0.0153333	0.00566667	2.70588	0.053	0	#DIV/0!	0.049	0	#DIV/0!
LOC101750757	no Ensembl gene ID assigned	XM_015298464	.	.	.	uncharacterized LOC101750757	unknown	unknown	unknown	7.423	2.177	12.908	1.63	10.885	2.009	8.617	5.514	46.62	3.721	15.631	2.161	17.362	2.618	39.483	12.349	34.623	5.04	21.5058	4.13544	0.192295	27.056	10.4053	2.60021	5.23383	1.93867	2.69971	46.62	7.423	6.28048	12.349	1.63	7.57607
SHCBP1	ENSGALG00000004444	ENSGALT00000007069, XM_003641935	11	11:7987726-8002145:+1	protein_coding	SHC SH2-domain binding protein 1	SH2 domain binding (GO:0042169)	fibroblast growth factor receptor signaling pathway (GO:0008543) | regulation of neural precursor cell proliferation (GO:2000177)	unknown	0.637	0.192	1.839	0.273	3.078	0.601	1.471	2.317	1.699	0.587	3.586	0.561	2.24	0.616	8.498	0.848	1.796	0.812	2.76044	0.756333	0.27399	3.215	1.85133	1.73659	0.956833	0.355333	2.69278	8.498	0.637	13.3407	2.317	0.192	12.0677
ENSGALG00000032483	ENSGALG00000032483	ENSGALT00000072210, ENSGALT00000084228	AADN04000861.1	AADN04000861.1:6888-18744:+1	protein_coding		unknown	unknown	unknown	8.438	1.783	7.818	6.093	10.265	7.448	4.224	2.772	17.088	5.537	3.337	3.091	34.772	17.782	30.139	21.243	73.203	31.855	21.0316	10.8449	0.515648	27.1272	8.84033	3.06857	13.7133	5.108	2.68468	73.203	3.337	21.9368	31.855	1.783	17.866
CHIR-AB-487	no Ensembl gene ID assigned	XM_015273084	.	.	.	immunoglobulin-like receptor	unknown	unknown	unknown	3.026	0.729	4.874	2.685	6.336	3.741	2.25	0.969	12.184	4.31	2.182	2.451	11.71	7.825	6.807	10.727	27.322	12.075	8.52122	5.05689	0.593446	10.4092	4.74533	2.19356	6.39283	2.385	2.68043	27.322	2.182	12.5215	12.075	0.729	16.5638
C8orf4	ENSGALG00000024083	ENSGALT00000040657	22	22:2509377-2510527:+1	protein_coding	chromosome 8 open reading frame 4	Notch binding (GO:0005112)	regulation of hemopoiesis (GO:1903706) | positive regulation of NF-kappaB import into nucleus (GO:0042346) | cellular response to heat (GO:0034605) | regulation of DNA-templated transcription in response to stress (GO:0043620) | regulation of cell cycle G1/S phase transition (GO:1902806) | endothelial cell activation involved in immune response (GO:0002264) | negative regulation of Notch signalin…	nuclear speck (GO:0016607) | nucleus (GO:0005634) | cytoplasm (GO:0005737) | nucleolus (GO:0005730)	0.877	1.028	0.891	0.978	2.53	0.993	10.162	7.309	7.77	0.811	1.697	1.263	5.583	1.507	3.899	3.079	3.632	2.054	4.11567	2.11356	0.513539	5.45717	1.43267	3.8091	2.6705	0.999667	2.67139	10.162	0.877	11.5872	7.309	0.811	9.01233
Sial-T2	ENSGALG00000013211	ENSGALT00000021583	1	1:66641628-66757539:+1	protein_coding	ST8 alpha-N-acetyl-neuraminide alpha-2,8-sialyltransferase 1	transferase activity (GO:0016740) | sialyltransferase activity (GO:0008373) | transferase activity, transferring glycosyl groups (GO:0016757)	cellular response to heat (GO:0034605) | positive regulation of cell proliferation (GO:0008284) | sialylation (GO:0097503) | protein glycosylation (GO:0006486)	integral component of membrane (GO:0016021) | integral component of Golgi membrane (GO:0030173) | Golgi apparatus (GO:0005794) | membrane (GO:0016020)	4.314	1.223	3.594	0.35	1.296	0.309	5.336	1.297	3.25	1.32	12.626	2.913	5.754	2.854	4.038	0.927	1.92	0.697	4.68089	1.32111	0.282235	5.48733	3.068	1.78857	1.668	0.627333	2.65887	12.626	1.296	9.74228	2.913	0.309	9.42718
ENSGALG00000011532	ENSGALG00000011532	ENSGALT00000018803, ENSGALT00000083093	7	7:23778486-23795514:+1	protein_coding		unknown	unknown	unknown	0.397	0.881	0.281	0.458	0.145	0.605	2.107	3.41	0.164	0.155	1.38	2.207	0.413	0.384	2.289	2.952	0.313	1.229	0.832111	1.36456	1.63987	1.111	0.274333	4.04982	1.72283	0.648	2.65869	2.289	0.145	15.7862	3.41	0.155	22
ENSGALG00000038123	ENSGALG00000038123	ENSGALT00000046813, ENSGALT00000080722	AADN04001947.1	AADN04001947.1:2993-19939:+1	protein_coding		unknown	unknown	unknown	0.397	0.881	0.281	0.458	0.145	0.605	2.107	3.41	0.164	0.155	1.38	2.207	0.413	0.384	2.289	2.952	0.313	1.229	0.832111	1.36456	1.63987	1.111	0.274333	4.04982	1.72283	0.648	2.65869	2.289	0.145	15.7862	3.41	0.155	22
LOX	ENSGALG00000028063	ENSGALT00000043353, ENSGALT00000069909	Z	Z:80979473-80988177:-1	protein_coding	protein-lysine 6-oxidase precursor	oxidoreductase activity, acting on the CH-NH2 group of donors, oxygen as acceptor (GO:0016641) | copper ion binding (GO:0005507)	ceramide metabolic process (GO:0006672) | negative regulation of ceramide biosynthetic process (GO:1900060) | cellular sphingolipid homeostasis (GO:0090156) | negative regulation of sphingolipid biosynthetic process (GO:0090155) | oxidation-reduction process (GO:0055114)	integral component of membrane (GO:0016021) | SPOTS complex (GO:0035339) | endoplasmic reticulum membrane (GO:0005789) | membrane (GO:0016020)	0.629	0.666	0.682	0.239	0.073	0.08	2.358	1.971	0.825	0.669	0.042	0.48	0.522	0.27	0.579	1.379	1.836	0.459	0.838444	0.690333	0.82335	1.027	0.461333	2.22616	0.871333	0.328333	2.65381	2.358	0.042	56.1429	1.971	0.08	24.6375
MYCT1	no Ensembl gene ID assigned	XM_004935636, XM_419680	.	.	.	myc target 1	unknown	unknown	unknown	29.597	2.743	25.182	1.254	46.936	1.025	49.227	7.48	35.484	1.398	46.532	2.341	50.978	2.628	60.13	9.241	57.301	3.565	44.5963	3.51944	0.0789178	49.942	33.905	1.473	4.44217	1.674	2.65362	60.13	25.182	2.38782	9.241	1.025	9.01561
ADAM12	ENSGALG00000041255	ENSGALT00000050667, ENSGALT00000063442, XM_015288995, XM_015288996	6	6:32619954-32790667:-1	protein_coding	ADAM metallopeptidase domain 12	unknown	unknown	unknown	1.613	0.013	1.978	0.064	7.088	0.066	9.493	0.21	4.511	0.032	3.747	0.048	9.502	0	7.91	0.456	5.059	0.012	5.65567	0.100111	0.017701	6.70367	3.55967	1.88323	0.126333	0.0476667	2.65035	9.502	1.613	5.89089	0.456	0	#DIV/0!
LOC101748117	no Ensembl gene ID assigned	XM_015299176	.	.	.	Ig heavy chain V region C3-like	unknown	unknown	unknown	3.076	14.044	8.295	12.159	7.461	17.435	8.601	23.311	9.407	58.83	13.733	59.459	11.452	31.678	6.225	33.318	2.198	23.964	7.82756	30.4664	3.8922	8.60267	6.27733	1.37043	38.4267	14.546	2.64173	13.733	2.198	6.24795	59.459	12.159	4.89012
HINT2	ENSGALG00000027418	ENSGALT00000046046	Z	Z:9092468-9094041:+1	protein_coding	histidine triad nucleotide binding protein 2	catalytic activity (GO:0003824)	unknown	nucleolus (GO:0005730) | mitochondrion (GO:0005739)	2.545	0.811	2.776	1.679	1.875	1.096	8.867	4.926	4.416	2.56	4.682	2.494	5.839	3.898	5.108	2.861	2.847	2.178	4.32833	2.50033	0.577667	5.29317	2.39867	2.20671	3.15283	1.19533	2.63762	8.867	1.875	4.72907	4.926	0.811	6.07398
CA12	ENSGALG00000003456	ENSGALT00000039628	10	10:4027277-4045255:+1	protein_coding	carbonic anhydrase 12	metal ion binding (GO:0046872) | carbonate dehydratase activity (GO:0004089) | zinc ion binding (GO:0008270)	one-carbon metabolic process (GO:0006730)	integral component of membrane (GO:0016021) | membrane (GO:0016020)	0	0	0.094	0.034	0.034	0.112	0	0	0	0.299	0.187	0.112	0.079	0	0	0.112	0	0.246	0.0437778	0.101667	2.32234	0.0443333	0.0426667	1.03906	0.128167	0.0486667	2.63356	0.187	0	#DIV/0!	0.299	0	#DIV/0!
LOC101747958	no Ensembl gene ID assigned	XM_004935235, XM_004935236, XM_015283533, XM_015283534, XM_015283535, XM_015283536	.	.	.	uncharacterized LOC101747958	unknown	unknown	unknown	1.507	0.182	0.889	0.347	2.853	0.502	1.615	0.911	2.942	1.355	1.827	0.367	1.301	0.74	1.132	1.526	0.88	0.507	1.66067	0.715222	0.430684	1.61617	1.74967	0.9237	0.901	0.343667	2.62173	2.942	0.88	3.34318	1.526	0.182	8.38462
ENSGALG00000026137	ENSGALG00000026137	ENSGALT00000044862	Z	Z:78638971-78642380:-1	protein_coding		unknown	unknown	unknown	0.433	2.24	1.383	2.921	2.515	4.717	5.204	22.64	5.405	10.08	1.67	4.169	2.921	7.111	2.788	3.796	2.463	3.81	2.75356	6.83156	2.48099	3.4085	1.44367	2.361	8.601	3.29267	2.61217	5.405	0.433	12.4827	22.64	2.24	10.1071
MKX	ENSGALG00000007426	ENSGALT00000012017, ENSGALT00000052085, ENSGALT00000087293, XM_015282065	2	2:15691336-15731875:+1	protein_coding	mohawk homeobox	DNA binding (GO:0003677)	regulation of transcription, DNA-templated (GO:0006355)	nucleus (GO:0005634)	0	0.036	0	0	0	0	0.075	0.038	0.033	0	0.107	0	0.024	0.118	0	0.032	0.025	0	0.0293333	0.0248889	0.848485	0.044	0	#DIV/0!	0.0313333	0.012	2.61111	0.107	0	#DIV/0!	0.118	0	#DIV/0!
TLL1	ENSGALG00000009567	ENSGALT00000015583, ENSGALT00000083088, ENSGALT00000086496, XM_015285274, XM_015285275	4	4:24224993-24358195:+1	protein_coding	tolloid-like 1	calcium ion binding (GO:0005509) | metal ion binding (GO:0046872) | hydrolase activity (GO:0016787) | peptidase activity (GO:0008233) | metalloendopeptidase activity (GO:0004222) | zinc ion binding (GO:0008270) | metallopeptidase activity (GO:0008237)	proteolysis (GO:0006508)	unknown	0.166	0.026	0.051	0	0.028	0.03	0.486	0.049	0.109	0.035	0.03	0.03	0.087	0.031	0.104	0.028	0.09	0.119	0.127889	0.0386667	0.302346	0.151	0.0816667	1.84898	0.0486667	0.0186667	2.60714	0.486	0.028	17.3571	0.119	0	#DIV/0!
ENSGALG00000011281	ENSGALG00000011281	ENSGALT00000037767, ENSGALT00000086053	2	2:36030781-36036088:-1	protein_coding		unknown	unknown	unknown	1.205	0	1.756	0.104	3.169	0.232	0.996	0.849	3.232	0.081	5.298	0.112	2.657	0.337	10.474	0.347	2.087	0.026	3.43044	0.232	0.0676297	4.124	2.04333	2.01827	0.292	0.112	2.60714	10.474	0.996	10.5161	0.849	0	#DIV/0!
ANLN	no Ensembl gene ID assigned	XM_015281682, XM_015281683, XM_418836	.	.	.	anillin actin binding protein	unknown	unknown	unknown	3.073	0.315	7.96	1.493	11.778	1.334	5.121	3.452	9.828	1.895	16.759	2.242	10.569	3.739	30.973	2.485	7.69	2.509	11.5279	2.16267	0.187603	13.49	7.60367	1.77414	2.72033	1.04733	2.59739	30.973	3.073	10.0791	3.739	0.315	11.8698
CX3CL1	ENSGALG00000026663	ENSGALT00000043370	11	11:831860-836141:+1	protein_coding		chemokine activity (GO:0008009) | CCR chemokine receptor binding (GO:0048020)	chemokine-mediated signaling pathway (GO:0070098) | neutrophil chemotaxis (GO:0030593) | inflammatory response (GO:0006954) | cell chemotaxis (GO:0060326) | cellular response to interleukin-1 (GO:0071347) | positive regulation of GTPase activity (GO:0043547) | immune response (GO:0006955) | positive regulation of ERK1 and ERK2 cascade (GO:0070374) | lymphocyte chemotaxis (GO:0048247) | cellular r…	integral component of membrane (GO:0016021) | extracellular space (GO:0005615) | membrane (GO:0016020) | extracellular region (GO:0005576)	1.206	0.714	0.809	1.603	0.25	0.603	0.556	0.819	0.217	3.549	0	1.197	0.513	1.918	0.411	1.382	0.678	6.252	0.515556	2.00411	3.88728	0.395833	0.755	0.524283	2.5195	0.973333	2.58853	1.206	0	#DIV/0!	6.252	0.603	10.3682
FAM102B	ENSGALG00000001951	ENSGALT00000003019, XM_015290368, XM_015290369	8	8:1214521-1235188:+1	protein_coding	family with sequence similarity 102, member B	unknown	unknown	unknown	8.977	12.849	10.043	6.171	11.893	11.676	22.021	16.376	30.588	38.51	29.179	30.658	34.626	30.122	20.948	14.018	35.416	29.181	22.6323	21.0623	0.93063	28.7963	10.3043	2.79458	26.4775	10.232	2.58772	35.416	8.977	3.94519	38.51	6.171	6.24048
LOC425531	no Ensembl gene ID assigned	XM_423284	.	.	.	ras-related protein Rab-18-B-like	unknown	unknown	unknown	0.159	1.278	0.786	2.185	0.169	0.924	0.166	2.636	0.575	4.732	0.777	3.065	0.402	3.72	0.407	4.057	1.025	4.456	0.496222	3.00589	6.05755	0.558667	0.371333	1.50449	3.77767	1.46233	2.58331	1.025	0.159	6.44654	4.732	0.924	5.12121
ENSGALG00000044066	ENSGALG00000044066	ENSGALT00000084399, ENSGALT00000086951	AADN04007185.1	AADN04007185.1:5238-7661:-1	protein_coding		unknown	unknown	unknown	11.723	3.074	16.287	12.56	21.972	12.762	36.773	14.368	71.963	32.271	45.329	31.637	27.058	13.232	49.179	37.749	36.425	16.933	35.1899	19.3984	0.551251	44.4545	16.6607	2.66823	24.365	9.46533	2.57413	71.963	11.723	6.13862	37.749	3.074	12.2801
ENSGALG00000041244	ENSGALG00000041244	ENSGALT00000060212	AADN04015843.1	AADN04015843.1:3016-4600:-1	protein_coding		unknown	unknown	unknown	5.319	3.814	0	12.15	8.47	0	8.688	8.485	6.239	21.03	6.578	12.419	5.68	12.738	2.415	8.539	9.227	18.889	5.84622	10.896	1.86377	6.47117	4.59633	1.4079	13.6833	5.32133	2.57141	9.227	0	#DIV/0!	21.03	0	#DIV/0!
HEY2	ENSGALG00000034716	ENSGALT00000080666	3	3:60044511-60053824:-1	protein_coding	hes related family bHLH transcription factor with YRPW motif 2	unknown	unknown	unknown	0.026	0.026	0.206	0.055	0.027	0.029	0	0.323	0.024	0	0	0.063	0	0.104	0.066	0.022	0.155	0.051	0.056	0.0747778	1.33532	0.0408333	0.0863333	0.472973	0.0938333	0.0366667	2.55909	0.206	0	#DIV/0!	0.323	0	#DIV/0!
PRC1	ENSGALG00000012836	ENSGALT00000020937, ENSGALT00000050730	10	10:20095499-20102222:+1	protein_coding	protein regulator of cytokinesis 1	microtubule binding (GO:0008017)	microtubule bundle formation (GO:0001578) | microtubule cytoskeleton organization (GO:0000226) | cytokinesis (GO:0000910)	cytoskeleton (GO:0005856)	2.607	0.829	5.827	0.554	10.861	1.277	5.461	2.624	8.441	2.041	20.059	1.84	11.676	3.345	25.445	2.067	7.146	1.669	10.8359	1.80511	0.166586	13.038	6.43167	2.02716	2.26433	0.886667	2.55376	25.445	2.607	9.76026	3.345	0.554	6.03791
PTGES2	no Ensembl gene ID assigned	XM_015279561, XM_415498	.	.	.	prostaglandin E synthase 2	unknown	unknown	unknown	5.295	1.399	2.268	3.024	7.84	1.333	3.357	2.946	5.821	5.312	1.882	5.98	1.996	9.582	3.457	2.701	3.541	2.804	3.93967	3.89789	0.989396	3.34233	5.13433	0.650977	4.8875	1.91867	2.54734	7.84	1.882	4.16578	9.582	1.333	7.1883
LSM10	ENSGALG00000002127	ENSGALT00000003324	23	23:4050244-4051268:+1	protein_coding	LSM10, U7 small nuclear RNA associated	U7 snRNA binding (GO:0071209) | histone pre-mRNA DCP binding (GO:0071208)	positive regulation of G1/S transition of mitotic cell cycle (GO:1900087)	nucleus (GO:0005634) | U7 snRNP (GO:0005683) | Cajal body (GO:0015030)	5.533	6.77	4.575	4.076	6.14	4.363	8.281	8.633	6.823	10.306	13.411	23.248	5.454	10.323	6.439	5.316	7.782	19.175	7.15978	10.2456	1.43099	8.03167	5.416	1.48295	12.8335	5.06967	2.53143	13.411	4.575	2.93137	23.248	4.076	5.70363
MT-CYB	ENSGALG00000032079	ENSGALT00000053400	MT	MT:14893-16035:+1	protein_coding	Cytochrome b	ubiquinol-cytochrome-c reductase activity (GO:0008121) | metal ion binding (GO:0046872) | GABA-A receptor activity (GO:0004890) | electron carrier activity (GO:0009055) | oxidoreductase activity (GO:0016491)	mitochondrial electron transport, ubiquinol to cytochrome c (GO:0006122) | hydrogen ion transmembrane transport (GO:1902600) | respiratory electron transport chain (GO:0022904) | oxidation-reduction process (GO:0055114)	integral component of membrane (GO:0016021) | respiratory chain (GO:0070469) | respiratory chain complex III (GO:0045275) | integral component of mitochondrial inner membrane (GO:0031305) | membrane (GO:0016020) | mitochondrion (GO:0005739) | mitochondrial respiratory chain complex III (GO:0005750) | mitochondrial inner membrane (GO:0005743)	1100.23	736.209	1385.06	913.525	1108.18	580.124	2215.15	1978.97	2715.95	1283.65	3507.8	2540.4	3608.16	1677.41	4076.14	2360.48	2510.13	1391.15	2469.64	1495.77	0.605662	3105.56	1197.82	2.59267	1872.01	743.286	2.51856	4076.14	1100.23	3.70481	2540.4	580.124	4.37906
LOC107056155	no Ensembl gene ID assigned	XM_015301183	.	.	.	androglobin-like	unknown	unknown	unknown	2.274	0.172	1.862	2.376	2.699	5.109	3.093	2.25	1.399	3.423	5.732	11.317	2.081	4.979	2.655	7.255	3.047	9.225	2.76022	5.12289	1.85597	3.00117	2.27833	1.31726	6.40817	2.55233	2.51071	5.732	1.399	4.09721	11.317	0.172	65.7965
SGMS2	ENSGALG00000010535	ENSGALT00000017148	4	4:38259658-38285166:-1	protein_coding	sphingomyelin synthase 2	ceramide phosphoethanolamine synthase activity (GO:0002950) | ceramide cholinephosphotransferase activity (GO:0047493) | sphingomyelin synthase activity (GO:0033188)	ceramide phosphoethanolamine biosynthetic process (GO:1905373) | ceramide biosynthetic process (GO:0046513) | sphingomyelin biosynthetic process (GO:0006686)	integral component of membrane (GO:0016021) | integral component of Golgi membrane (GO:0030173) | integral component of endoplasmic reticulum membrane (GO:0030176) | Golgi apparatus (GO:0005794) | membrane (GO:0016020) | integral component of plasma membrane (GO:0005887)	2.864	1.269	1.715	0.349	3.414	0.778	7.092	0.755	7.965	2.478	1.986	0.53	12.257	1.701	13.88	1.608	10.161	4.912	6.81489	1.59778	0.234454	8.89017	2.66433	3.33673	1.99733	0.798667	2.50083	13.88	1.715	8.09329	4.912	0.349	14.0745
LOC769512	no Ensembl gene ID assigned	XM_001232795, XM_015278095	.	.	.	uncharacterized LOC769512	unknown	unknown	unknown	3.009	2.011	0.898	1.185	2.016	1.959	1.073	1.339	2.088	1.639	0.864	0.591	1.046	15.316	0.427	1.216	2.567	5.659	1.55422	3.435	2.21011	1.34417	1.97433	0.680821	4.29333	1.71833	2.49855	3.009	0.427	7.04684	15.316	0.591	25.9154
SYT8	ENSGALG00000006602	ENSGALT00000010657	5	5:14108059-14112076:-1	protein_coding	synaptotagmin 8	syntaxin binding (GO:0019905) | calcium ion binding (GO:0005509) | calcium-dependent protein binding (GO:0048306) | calcium-dependent phospholipid binding (GO:0005544) | clathrin binding (GO:0030276)	regulation of calcium ion-dependent exocytosis (GO:0017158) | acrosome reaction (GO:0007340) | vesicle fusion (GO:0006906) | calcium ion-regulated exocytosis of neurotransmitter (GO:0048791)	presynapse (GO:0098793) | membrane-bounded vesicle (GO:0031988) | integral component of membrane (GO:0016021) | cytoplasm (GO:0005737) | membrane (GO:0016020) | plasma membrane (GO:0005886)	3.161	2.039	0.206	1.131	4.762	10.74	8.823	17.4	2.696	4.328	6.791	11.025	6.601	10.418	6.093	13.672	8.415	12.612	5.28311	9.26278	1.75328	6.56983	2.70967	2.42459	11.5758	4.63667	2.49659	8.823	0.206	42.8301	17.4	1.131	15.3846
AK4	ENSGALG00000011035	ENSGALT00000017973	8	8:28363877-28372378:+1	protein_coding	adenylate kinase 4	nucleobase-containing compound kinase activity (GO:0019205) | nucleoside triphosphate adenylate kinase activity (GO:0046899) | nucleoside diphosphate kinase activity (GO:0004550) | kinase activity (GO:0016301) | nucleotide binding (GO:0000166) | ATP binding (GO:0005524) | transferase activity (GO:0016740) | phosphotransferase activity, phosphate group as acceptor (GO:0016776) | adenylate kinase a…	GTP metabolic process (GO:0046039) | nucleoside diphosphate phosphorylation (GO:0006165) | nucleoside triphosphate biosynthetic process (GO:0009142) | nucleobase-containing compound metabolic process (GO:0006139) | phosphorylation (GO:0016310) | ADP biosynthetic process (GO:0006172) | AMP metabolic process (GO:0046033) | ATP metabolic process (GO:0046034)	mitochondrion (GO:0005739) | extracellular exosome (GO:0070062) | mitochondrial matrix (GO:0005759)	5.441	3.683	4.718	1.659	3.215	2.46	8.579	9.162	7.28	7.479	6.862	3.85	6.372	6.511	8.347	5.685	8.37	6.174	6.576	5.18478	0.788439	7.635	4.458	1.71265	6.47683	2.60067	2.49045	8.579	3.215	2.66843	9.162	1.659	5.5226
ENSGALG00000046020	ENSGALG00000046020	ENSGALT00000084944	AADN04008550.1	AADN04008550.1:3361-5320:+1	protein_coding		unknown	unknown	unknown	0.18	0.284	0.195	0.222	0.669	0.65	1.638	0.372	1.988	1.471	1.308	0.527	1.891	0.765	1.473	1.195	0.934	1.427	1.14178	0.768111	0.672733	1.53867	0.348	4.42146	0.9595	0.385333	2.49005	1.988	0.18	11.0444	1.471	0.222	6.62613
LRRC20	ENSGALG00000030964	ENSGALT00000052084, ENSGALT00000089183, XM_015288221	6	6:11521894-11524544:-1	protein_coding	leucine rich repeat containing 20	unknown	unknown	unknown	0.269	0.234	0.591	0.325	0.504	0.167	1.373	0.161	1.114	0.174	0.888	0.687	0.649	0.62	1.308	0.885	0.699	1.086	0.821667	0.482111	0.586748	1.00517	0.454667	2.21078	0.602167	0.242	2.48829	1.373	0.269	5.10409	1.086	0.161	6.74534
LOC417263	no Ensembl gene ID assigned	XM_004945781, XM_415538	.	.	.	uncharacterized LOC417263	unknown	unknown	unknown	5.526	1.916	5.927	5.215	6.235	5.668	15.175	8.337	17.492	12.346	8.512	7.534	14.318	11.22	22.58	14.025	16.442	10.185	12.4674	8.494	0.681294	15.7532	5.896	2.67184	10.6078	4.26633	2.48641	22.58	5.526	4.08614	14.025	1.916	7.31994
ASPA	ENSGALG00000004669	ENSGALT00000007439, XM_004946672, XM_004946673, XM_015295845, XM_015295846, XM_415853	19	19:6702366-6708308:-1	protein_coding	aspartoacylase	metal ion binding (GO:0046872) | hydrolase activity, acting on ester bonds (GO:0016788) | hydrolase activity, acting on carbon-nitrogen (but not peptide) bonds, in linear amides (GO:0016811)	metabolic process (GO:0008152)	cytosol (GO:0005829) | cytoplasm (GO:0005737) | extracellular exosome (GO:0070062)	19.925	4.644	33.972	18.861	35.87	14.691	48.543	18.169	49.912	19.931	27.848	16.95	51.332	18.824	70.49	75.926	71.955	39.519	45.5386	25.2794	0.555122	53.3467	29.9223	1.78284	31.5532	12.732	2.47826	71.955	19.925	3.61129	75.926	4.644	16.3493
ENSGALG00000014513	ENSGALG00000014513	ENSGALT00000023425, ENSGALT00000055758	1	1:77256837-77258980:-1	protein_coding		unknown	unknown	unknown	1.719	0.14	5.966	0.128	7.621	0.233	4.595	0.66	5.67	0.147	14.897	0.594	8.758	0.622	28.463	0.364	5.591	0.081	9.25333	0.329889	0.0356508	11.329	5.102	2.2205	0.411333	0.167	2.46307	28.463	1.719	16.5579	0.66	0.081	8.14815
ENSGALG00000046136	ENSGALG00000046136	ENSGALT00000086831, ENSGALT00000087234	AADN04009180.1	AADN04009180.1:4841-6105:-1	protein_coding		unknown	unknown	unknown	0.247	0	0.704	0.914	0.104	0.731	8.106	1.526	10.614	3.744	0.731	1.218	0.345	0.216	0.805	1.385	0.244	0	2.43333	1.08156	0.444475	3.47417	0.351667	9.87915	1.34817	0.548333	2.45866	10.614	0.104	102.058	3.744	0	#DIV/0!
APCDD1	ENSGALG00000000894	ENSGALT00000001315	2	2:98537292-98568148:+1	protein_coding	APC down-regulated 1	Wnt-protein binding (GO:0017147)	astrocyte cell migration (GO:0043615) | mast cell degranulation (GO:0043303) | B cell activation (GO:0042113) | immune system process (GO:0002376) | negative regulation of Wnt signaling pathway (GO:0030178) | Wnt signaling pathway (GO:0016055) | immune response-regulating signaling pathway (GO:0002764) | adaptive immune response (GO:0002250)	integral component of membrane (GO:0016021) | membrane (GO:0016020) | plasma membrane (GO:0005886) | mast cell granule (GO:0042629) | integral component of plasma membrane (GO:0005887)	0.541	0.249	0.365	0.224	0.853	0.306	2.234	1.504	0.842	0.167	0.876	0.485	2.735	0.493	1.39	0.62	2.534	0.537	1.37444	0.509444	0.370655	1.7685	0.586333	3.0162	0.634333	0.259667	2.44288	2.735	0.365	7.49315	1.504	0.167	9.00599
SUSD3	ENSGALG00000025886	ENSGALT00000044454	12	12:6660691-6684828:-1	protein_coding	sushi domain containing 3	unknown	unknown	integral component of membrane (GO:0016021) | membrane (GO:0016020)	26.116	44.377	17.507	30.53	33.435	53.361	37.952	69.751	53.559	119.702	32.455	57.976	46.925	128.762	44.803	123.554	54.732	125.978	38.6093	83.7768	2.16986	45.071	25.686	1.75469	104.287	42.756	2.43912	54.732	17.507	3.12629	128.762	30.53	4.21756
PDE4D	ENSGALG00000014727	ENSGALT00000023751, ENSGALT00000061687, ENSGALT00000082151, XM_004937252, XM_004937253, XM_004937259, XM_015277589, XM_015277590, XM_015277592, XM_015277593	Z	Z:18254057-18507779:-1	protein_coding	phosphodiesterase 4D, cAMP-specific	metal ion binding (GO:0046872) | hydrolase activity (GO:0016787) | phosphoric diester hydrolase activity (GO:0008081) | 3',5'-cyclic-nucleotide phosphodiesterase activity (GO:0004114)	signal transduction (GO:0007165)	unknown	6.796	7.015	6.918	7.984	8.762	10.998	9.102	9.149	5.63	10.205	10.139	13.289	9.54	19.701	24.973	30.564	34.121	43.689	12.8868	16.9549	1.31568	15.5842	7.492	2.08011	21.0995	8.66567	2.43484	34.121	5.63	6.06057	43.689	7.015	6.22794
ENSGALG00000014788	ENSGALG00000014788	ENSGALT00000032863	Z	Z:21911041-21917215:+1	protein_coding		unknown	unknown	unknown	3.771	1.161	6.449	2.24	9.197	2.186	11.959	5.965	10.264	4.709	29.506	3.504	16.573	5.628	25.383	3.688	8.072	3.568	13.4638	3.62767	0.269439	16.9595	6.47233	2.62031	4.51033	1.86233	2.42187	29.506	3.771	7.82445	5.965	1.161	5.13781
HMCES	ENSGALG00000005897	ENSGALT00000009490, ENSGALT00000089975	12	12:9123022-9126022:+1	protein_coding	5-hydroxymethylcytosine binding, ES cell specific	unknown	unknown	unknown	23.371	7.062	17.557	4.164	14.639	2.815	22.405	11.605	19.586	11.751	22.22	6.156	20.213	14.483	27.009	10.824	18.57	13.135	20.6189	9.11056	0.441855	21.6672	18.5223	1.16979	11.3257	4.68033	2.41984	27.009	14.639	1.845	14.483	2.815	5.14494
PDGFC	ENSGALG00000009378	ENSGALT00000015275	4	4:21350186-21465992:+1	protein_coding	platelet derived growth factor C	growth factor activity (GO:0008083) | protein homodimerization activity (GO:0042803) | platelet-derived growth factor receptor binding (GO:0005161)	platelet-derived growth factor receptor signaling pathway (GO:0048008) | blood coagulation (GO:0007596) | positive regulation of ERK1 and ERK2 cascade (GO:0070374) | positive regulation of DNA replication (GO:0045740) | positive regulation of cell division (GO:0051781) | bone development (GO:0060348) | animal organ morphogenesis (GO:0009887) | positive regulation of cell proliferation (GO:0008284…	extracellular space (GO:0005615) | cell surface (GO:0009986) | cytoplasm (GO:0005737) | membrane (GO:0016020) | plasma membrane (GO:0005886) | extracellular exosome (GO:0070062) | extracellular region (GO:0005576)	0.86	0.034	2.286	0.217	1.244	0	6.87	0.521	1.621	0.07	1.28	0	5.66	0.303	1.086	0.18	3.856	0.131	2.75144	0.161778	0.0587974	3.3955	1.46333	2.32039	0.200833	0.0836667	2.4004	6.87	0.86	7.98837	0.521	0	#DIV/0!
ENSGALG00000008888	ENSGALG00000008888	ENSGALT00000014447	4	4:16915775-17249012:+1	protein_coding		unknown	unknown	unknown	2.182	2.403	0.345	0.407	0	0	5.89	6.87	3.948	1.046	0.641	0.744	0.53	0.429	1.355	1.606	4.503	2.75	2.15489	1.80611	0.838146	2.81117	0.842333	3.33736	2.24083	0.936667	2.39235	5.89	0	#DIV/0!	6.87	0	#DIV/0!
PELI2	ENSGALG00000012124	ENSGALT00000019806	5	5:56087033-56150956:-1	protein_coding	pellino E3 ubiquitin protein ligase family member 2	unknown	Toll signaling pathway (GO:0008063) | positive regulation of protein phosphorylation (GO:0001934) | positive regulation of MAPK cascade (GO:0043410)	unknown	5.218	5.462	3.495	2.904	6.951	3.868	10.935	6.205	15.201	14.248	8.581	5.499	13.326	10.473	11.215	11.207	8.996	10.838	9.32422	7.856	0.842537	11.3757	5.22133	2.17869	9.745	4.078	2.38965	15.201	3.495	4.34936	14.248	2.904	4.90634
C1S	ENSGALG00000014603	ENSGALT00000023545	1	1:77379603-77388708:+1	protein_coding	complement C1s	calcium ion binding (GO:0005509) | metal ion binding (GO:0046872) | hydrolase activity (GO:0016787) | serine-type endopeptidase activity (GO:0004252) | peptidase activity (GO:0008233)	complement activation (GO:0006956) | proteolysis (GO:0006508)	blood microparticle (GO:0072562) | extracellular exosome (GO:0070062) | extracellular region (GO:0005576)	7.994	29.919	4.069	26.057	6.442	32.359	3.308	58.752	6.91	64.939	5.489	62.251	6.576	84.525	9.509	65.158	10.644	85.856	6.77122	56.6462	8.36573	7.07267	6.16833	1.14661	70.2468	29.445	2.3857	10.644	3.308	3.21765	85.856	26.057	3.29493
LOC107049705	no Ensembl gene ID assigned	XM_015273499, XM_015273500, XM_015273501	.	.	.	uncharacterized LOC107049705	unknown	unknown	unknown	5.085	1.709	7.361	3.687	9.228	2.716	21.584	6.324	13.006	4.067	21.562	12.362	16.155	3.339	15.319	8.311	15.161	4.184	13.829	5.18878	0.37521	17.1312	7.22467	2.37121	6.43117	2.704	2.37839	21.584	5.085	4.24464	12.362	1.709	7.23347
ENSGALG00000040382	ENSGALG00000040382	ENSGALT00000070096	AADN04020622.1	AADN04020622.1:21-1395:-1	protein_coding		unknown	unknown	unknown	1.011	2.492	0.897	1.243	1.325	1.268	4.118	4.537	2.449	5.443	3.607	4.324	0.861	2.401	2.865	3.727	2.471	3.338	2.17822	3.197	1.46771	2.7285	1.07767	2.53186	3.96167	1.66767	2.37557	4.118	0.861	4.78281	5.443	1.243	4.37892
PHTF1	ENSGALG00000001845	ENSGALT00000002857, XM_004934998	26	26:3719995-3729665:-1	protein_coding	putative homeodomain transcription factor 1	unknown	unknown	integral component of membrane (GO:0016021) | nucleus (GO:0005634) | cytoplasm (GO:0005737) | nucleolus (GO:0005730) | membrane (GO:0016020)	2.651	1.37	2.456	1.922	3.454	1.98	1.934	0.818	3.421	2.792	3.63	2.376	4.844	3.381	6.631	5.315	12.119	10.329	4.57111	3.36478	0.736096	5.42983	2.85367	1.90276	4.1685	1.75733	2.37206	12.119	1.934	6.26629	10.329	0.818	12.6271
LOC100857927	no Ensembl gene ID assigned	XM_420364	.	.	.	uncharacterized LOC100857927	unknown	unknown	unknown	0.185	0	0.337	0.201	0.456	0.234	0.652	0.151	1.536	0.798	0.741	0.157	0.54	0.223	0.999	0.431	0.836	0.301	0.698	0.277333	0.397326	0.884	0.326	2.71166	0.3435	0.145	2.36897	1.536	0.185	8.3027	0.798	0	#DIV/0!
COL12A1	ENSGALG00000015908	ENSGALT00000025640, ENSGALT00000064658, ENSGALT00000076676, ENSGALT00000083326, ENSGALT00000084967, XM_015284742, XM_015284743, XM_015284744	3	3:81088530-81188721:+1	protein_coding	collagen, type XII, alpha 1	unknown	endodermal cell differentiation (GO:0035987)	extracellular space (GO:0005615) | extracellular matrix (GO:0031012) | extracellular vesicle (GO:1903561) | extracellular exosome (GO:0070062)	0.731	0.435	1.539	0.286	0.207	0.11	1.033	1.22	1.042	0.403	0.473	0.187	0.746	0.481	1.964	1.049	1.568	0.592	1.03367	0.529222	0.511985	1.13767	0.825667	1.37788	0.655333	0.277	2.36582	1.964	0.207	9.48792	1.22	0.11	11.0909
LOC107049496	no Ensembl gene ID assigned	XM_015273155	.	.	.	long-chain fatty acid transport protein 3-like	unknown	unknown	unknown	2.367	1.404	1.326	1.527	1.644	1.312	7.423	4.392	3.917	4.761	3.072	1.964	3.92	4.148	3.984	1.371	3.157	3.424	3.42333	2.70033	0.788802	4.2455	1.779	2.38645	3.34333	1.41433	2.36389	7.423	1.326	5.59804	4.761	1.312	3.62881
C1QTNF6	ENSGALG00000027067	ENSGALT00000045767	1	1:51475822-51477420:+1	protein_coding	C1q and TNF related 6	identical protein binding (GO:0042802)	protein heterotrimerization (GO:0070208) | protein oligomerization (GO:0051259)	extracellular space (GO:0005615) | collagen trimer (GO:0005581) | extracellular region (GO:0005576)	0.076	0.234	0.038	0.041	0	0.044	0.504	0.671	0.035	0	0.153	0.185	0.065	0.116	0.1	0.272	0.13	0.263	0.122333	0.202889	1.65849	0.1645	0.038	4.32895	0.251167	0.106333	2.36207	0.504	0	#DIV/0!	0.671	0	#DIV/0!
CENPK	ENSGALG00000014753	ENSGALT00000023789, ENSGALT00000061226, XM_015277310	Z	Z:20549127-20570556:-1	protein_coding	centromere protein K	unknown	unknown	nucleus (GO:0005634)	1.319	0.107	3.309	0.475	6.999	0.669	4.241	0.967	3.747	1.033	12.563	0.696	8.228	1.162	17.241	1.429	3.771	0.622	6.82422	0.795556	0.116578	8.2985	3.87567	2.14118	0.984833	0.417	2.36171	17.241	1.319	13.0713	1.429	0.107	13.3551
KCTD3	ENSGALG00000009678	ENSGALT00000015752, XM_419418	3	3:20757819-20782986:-1	protein_coding	potassium channel tetramerization domain containing 3	unknown	protein homooligomerization (GO:0051260)	unknown	0.057	0.432	0.137	0.37	0.013	0.082	0.363	1.207	0.116	0.743	0.057	0.191	0.184	0.661	0.221	0.623	0.204	0.749	0.150222	0.562	3.74112	0.190833	0.069	2.7657	0.695667	0.294667	2.36086	0.363	0.013	27.9231	1.207	0.082	14.7195
ENSGALG00000042368	ENSGALG00000042368	ENSGALT00000074113	AADN04009144.1	AADN04009144.1:2289-4586:+1	protein_coding		unknown	unknown	unknown	0.631	3.213	2.488	0.686	2.138	1.472	54.927	2.828	14.263	2.287	3.494	1.179	30.422	0.651	20.429	17.124	2.713	1.194	14.6117	3.40378	0.232949	21.0413	1.75233	12.0076	4.2105	1.79033	2.3518	54.927	0.631	87.0475	17.124	0.651	26.3041
MT-ND4L	ENSGALG00000042478	ENSGALT00000079811	MT	MT:11196-11492:+1	protein_coding	NADH-ubiquinone oxidoreductase chain 4L	oxidoreductase activity, acting on NAD(P)H (GO:0016651) | oxidoreductase activity (GO:0016491) | NADH dehydrogenase (ubiquinone) activity (GO:0008137) | cytochrome-c oxidase activity (GO:0004129)	ATP synthesis coupled electron transport (GO:0042773) | oxidation-reduction process (GO:0055114)	integral component of membrane (GO:0016021) | respiratory chain (GO:0070469) | mitochondrial membrane (GO:0031966) | mitochondrial respiratory chain complex I (GO:0005747) | membrane (GO:0016020) | mitochondrion (GO:0005739)	837.694	352.591	900.836	629.517	675.458	432.995	1643.34	1202.39	1782.03	685.853	2471.99	1569.9	2380.38	854.263	2555.54	1664.2	1638.74	676.257	1654	896.441	0.541983	2078.67	804.663	2.58328	1108.81	471.701	2.35066	2555.54	675.458	3.78342	1664.2	352.591	4.71992
ENSGALG00000015374	ENSGALG00000015374	ENSGALT00000024805, ENSGALT00000067232	Z	Z:53526993-53532383:+1	protein_coding	Purpurin	unknown	unknown	unknown	5.084	0.905	0.844	2.161	4.538	5.81	5.698	4.233	3.076	5.389	5.297	13.164	4.884	7.122	2.848	4.51	3.81	7.27	4.00878	5.61822	1.40148	4.26883	3.48867	1.22363	6.948	2.95867	2.34836	5.698	0.844	6.75118	13.164	0.905	14.5459
ENSGALG00000039576	ENSGALG00000039576	ENSGALT00000052077, ENSGALT00000085012	5	5:749134-754167:+1	protein_coding		unknown	unknown	unknown	3.092	0.395	8.307	1.124	11.041	3.598	7.211	3.695	11.299	3.474	25.787	3.261	15.901	2.676	32.863	3.512	10.028	7.384	13.9477	3.23544	0.23197	17.1815	7.48	2.29699	4.00033	1.70567	2.34532	32.863	3.092	10.6284	7.384	0.395	18.6937
GPX7	ENSGALG00000010633	ENSGALT00000017302, ENSGALT00000077572, ENSGALT00000077831, ENSGALT00000086295	8	8:24523380-24532004:+1	protein_coding	glutathione peroxidase 7	peroxidase activity (GO:0004601) | glutathione peroxidase activity (GO:0004602) | catalase activity (GO:0004096) | oxidoreductase activity (GO:0016491)	cellular oxidant detoxification (GO:0098869) | oxidation-reduction process (GO:0055114) | response to oxidative stress (GO:0006979)	integral component of membrane (GO:0016021) | membrane (GO:0016020) | endoplasmic reticulum (GO:0005783)	2.063	0.448	1.729	0.959	1.212	0.756	2.74	0.932	3.023	0.834	3.422	1.57	1.598	0.568	3.952	4.409	3.4	1.83	2.571	1.36733	0.531829	3.0225	1.668	1.81205	1.6905	0.721	2.34466	3.952	1.212	3.26073	4.409	0.448	9.84152
LOC107056140	no Ensembl gene ID assigned	XM_015301174	.	.	.	vascular non-inflammatory molecule 3-like	unknown	unknown	unknown	5.298	2.09	2.62	1.566	8.767	3.327	9.487	2.982	13.281	7.801	8.724	6.34	7.46	5.233	6.583	5.884	6.406	4.325	7.62511	4.39422	0.576283	8.65683	5.56167	1.55652	5.4275	2.32767	2.33173	13.281	2.62	5.06908	7.801	1.566	4.98148
ARHGDIG	ENSGALG00000036819	ENSGALT00000060118, XM_015294615	14	14:12286477-12288978:-1	protein_coding	Rho GDP dissociation inhibitor (GDI) gamma	unknown	unknown	unknown	4.929	7.015	3.953	2.2	5.832	3.928	7.062	7.243	11.982	20.775	9.303	5.342	8.326	16.202	7.694	3.884	8.731	7.82	7.53467	8.26767	1.09728	8.84967	4.90467	1.80434	10.211	4.381	2.33075	11.982	3.953	3.03112	20.775	2.2	9.44318
ALDH1L2	ENSGALG00000012691	ENSGALT00000020714, ENSGALT00000075438, XM_015287780	1	1:54341803-54369311:+1	protein_coding	aldehyde dehydrogenase 1 family, member L2	4-trimethylammoniobutyraldehyde dehydrogenase activity (GO:0047105) | aminobutyraldehyde dehydrogenase activity (GO:0019145) | oxidoreductase activity (GO:0016491) | hydroxymethyl-, formyl- and related transferase activity (GO:0016742) | oxidoreductase activity, acting on the aldehyde or oxo group of donors, NAD or NADP as acceptor (GO:0016620) | formyltetrahydrofolate dehydrogenase activity (GO:…	metabolic process (GO:0008152) | one-carbon metabolic process (GO:0006730) | 10-formyltetrahydrofolate catabolic process (GO:0009258) | oxidation-reduction process (GO:0055114) | biosynthetic process (GO:0009058)	cytoplasm (GO:0005737)	0.293	0.397	0.282	0.503	0.224	0.359	0.686	0.294	1.04	1.185	0.571	0.765	0.723	1.455	0.932	0.966	0.569	1.188	0.591111	0.790222	1.33684	0.7535	0.266333	2.82916	0.9755	0.419667	2.32446	1.04	0.224	4.64286	1.455	0.294	4.94898
ALOX5	ENSGALG00000005857	ENSGALT00000009416, ENSGALT00000056533, XM_015288448	6	6:17636489-17657686:-1	protein_coding	arachidonate 5-lipoxygenase	unknown	unknown	unknown	33.233	1.19	30.287	4.239	45.589	4.551	16.757	7.281	48.846	4.47	67.789	4.771	47.725	3.77	85.615	21.217	39.371	4.757	46.1347	6.24956	0.135463	51.0172	36.3697	1.40274	7.711	3.32667	2.31794	85.615	16.757	5.10921	21.217	1.19	17.8294
ENSGALG00000032922	ENSGALG00000032922	ENSGALT00000077418	26	26:1255373-1257407:+1	protein_coding		unknown	unknown	unknown	28.97	7.68	31.357	7.084	35.388	14.532	53.742	32.091	58.787	28.901	55.227	15.026	54.946	21.435	46.464	16.02	44.32	22.182	45.4668	18.3279	0.403105	52.2477	31.905	1.6376	22.6092	9.76533	2.31525	58.787	28.97	2.02924	32.091	7.084	4.53007
ENSGALG00000033522	ENSGALG00000033522	ENSGALT00000056820, ENSGALT00000085847	27	27:5499722-5504356:+1	protein_coding		unknown	unknown	unknown	0.465	0.083	0.904	0.105	0.762	0.18	1.308	0.145	1.199	0.159	1.314	0.09	1.325	0.178	0.868	0.35	1.46	0.782	1.06722	0.230222	0.215721	1.24567	0.710333	1.75364	0.284	0.122667	2.31522	1.46	0.465	3.13978	0.782	0.083	9.42169
ST8SIA5	ENSGALG00000035927	ENSGALT00000059103, ENSGALT00000064663, ENSGALT00000082906, XM_015277416	Z	Z:1846495-1875903:+1	protein_coding	ST8 alpha-N-acetyl-neuraminide alpha-2,8-sialyltransferase 5	nucleic acid binding (GO:0003676) | transferase activity (GO:0016740) | sialyltransferase activity (GO:0008373) | RNA-DNA hybrid ribonuclease activity (GO:0004523) | transferase activity, transferring glycosyl groups (GO:0016757) | RNA-directed DNA polymerase activity (GO:0003964) | alpha-N-acetylneuraminate alpha-2,8-sialyltransferase activity (GO:0003828)	RNA phosphodiester bond hydrolysis, endonucleolytic (GO:0090502) | RNA-dependent DNA biosynthetic process (GO:0006278) | sialylation (GO:0097503) | protein glycosylation (GO:0006486)	integral component of membrane (GO:0016021) | integral component of Golgi membrane (GO:0030173) | Golgi apparatus (GO:0005794) | membrane (GO:0016020)	0.259	0.027	0.272	0.028	0.545	0.083	0.363	0.055	0.493	0.142	0.594	0.19	0.541	0.027	0.542	0.147	0.528	0.078	0.459667	0.0863333	0.187817	0.510167	0.358667	1.4224	0.1065	0.046	2.31522	0.594	0.259	2.29344	0.19	0.027	7.03704
ENSGALG00000007300	ENSGALG00000007300	ENSGALT00000011818, ENSGALT00000062993, ENSGALT00000071812, ENSGALT00000088346	18	18:10063558-10067399:-1	protein_coding		unknown	unknown	unknown	2.246	0.324	1.831	0.581	1.643	0.576	2.257	1.72	2.83	0.584	2.339	1.14	2.885	0.553	3.501	1.58	2.736	1.262	2.47422	0.924444	0.37363	2.758	1.90667	1.4465	1.13983	0.493667	2.30891	3.501	1.643	2.13086	1.72	0.324	5.30864
ENSGALG00000035772	ENSGALG00000035772	ENSGALT00000060300	AADN04005926.1	AADN04005926.1:66-2016:-1	protein_coding		unknown	unknown	unknown	0.239	0.191	0.374	0.072	0	0.082	0.124	0.193	0.103	0.265	0	0.209	0.275	0.146	0.163	0.289	0.338	0.491	0.179556	0.215333	1.19926	0.167167	0.204333	0.818108	0.2655	0.115	2.3087	0.374	0	#DIV/0!	0.491	0.072	6.81944
LOC107055962	no Ensembl gene ID assigned	XM_015301036	.	.	.	zinc finger protein SNAI2-like	unknown	unknown	unknown	0.239	0.191	0.374	0.072	0	0.082	0.124	0.193	0.103	0.265	0	0.209	0.275	0.146	0.163	0.289	0.338	0.491	0.179556	0.215333	1.19926	0.167167	0.204333	0.818108	0.2655	0.115	2.3087	0.374	0	#DIV/0!	0.491	0.072	6.81944
PCSK5	no Ensembl gene ID assigned	XM_015280354, XM_424841	.	.	.	proprotein convertase subtilisin/kexin type 5	unknown	unknown	unknown	2.381	0.06	2.04	0.117	2.485	0.182	4.599	0.258	2.692	0.347	0.635	0.029	3.724	0.23	1.501	0.27	3.947	0.521	2.66711	0.223778	0.0839027	2.84967	2.302	1.23791	0.275833	0.119667	2.30501	4.599	0.635	7.24252	0.521	0.029	17.9655
ENSGALG00000044594	ENSGALG00000044594	ENSGALT00000090093	23	23:4033055-4034245:-1	protein_coding		unknown	unknown	unknown	6.15	1.818	5.776	2.561	9.365	2.765	26.258	11.453	16.661	8.133	6.973	1.977	9.947	3.43	14.188	6.301	7.385	1.568	11.4114	4.44511	0.389531	13.5687	7.097	1.91189	5.477	2.38133	2.29997	26.258	5.776	4.54605	11.453	1.568	7.30421
FAM198B	no Ensembl gene ID assigned	XM_015285338	.	.	.	family with sequence similarity 198, member B	unknown	unknown	unknown	4.069	1.074	4.619	1.536	5.112	1.776	5.329	5.199	14.973	3.384	1.906	0.999	5.716	0.573	5.874	5.276	16.781	4.708	7.15322	2.725	0.380947	8.42983	4.6	1.83257	3.3565	1.462	2.29583	16.781	1.906	8.8043	5.276	0.573	9.20768
ENSGALG00000042008	ENSGALG00000042008	ENSGALT00000073980	AADN04006791.1	AADN04006791.1:7-1785:+1	protein_coding		unknown	unknown	unknown	24.299	9.23	21.887	8.681	25.212	8.899	50.611	32.297	57.693	28.143	54.475	15.213	43.895	18.293	37.02	9.465	43.619	19.545	39.8568	16.6407	0.417512	47.8855	23.7993	2.01205	20.4927	8.93667	2.2931	57.693	21.887	2.63595	32.297	8.681	3.72042
FAM83B	ENSGALG00000016299	ENSGALT00000026294	3	3:88024634-88068395:-1	protein_coding	family with sequence similarity 83 member B	phosphatidylinositol 3-kinase regulatory subunit binding (GO:0036312) | protein kinase binding (GO:0019901) | phosphatidylinositol 3-kinase catalytic subunit binding (GO:0036313) | nucleotide binding (GO:0000166) | epidermal growth factor receptor binding (GO:0005154) | adenylate cyclase activity (GO:0004016)	epidermal growth factor receptor signaling pathway (GO:0007173) | cell proliferation (GO:0008283)	cytoplasm (GO:0005737) | membrane (GO:0016020)	0	0	0.085	0.047	0.265	0.171	0.353	0.071	1.035	0.391	0.977	0.293	0.226	0.088	0.154	0.059	0.551	0.094	0.405111	0.134889	0.332968	0.549333	0.116667	4.70857	0.166	0.0726667	2.2844	1.035	0	#DIV/0!	0.391	0	#DIV/0!
LOC107051195	no Ensembl gene ID assigned	XM_015274848	.	.	.	ras GTPase-activating-like protein IQGAP3	unknown	unknown	unknown	0.973	0	2.336	0	3.467	0.145	1.371	0	1.375	0	8.256	0.19	4.448	0.419	12.157	0	3.592	0.052	4.21944	0.0895556	0.0212245	5.19983	2.25867	2.30217	0.110167	0.0483333	2.27931	12.157	0.973	12.4943	0.419	0	#DIV/0!
GCAT	ENSGALG00000012312	ENSGALT00000020120, ENSGALT00000085311	1	1:51158258-51162538:-1	protein_coding	glycine C-acetyltransferase	transferase activity (GO:0016740) | pyridoxal phosphate binding (GO:0030170) | glycine C-acetyltransferase activity (GO:0008890) | catalytic activity (GO:0003824)	metabolic process (GO:0008152) | biosynthetic process (GO:0009058) | threonine catabolic process (GO:0006567)	mitochondrion (GO:0005739) | nucleoplasm (GO:0005654) | mitochondrial inner membrane (GO:0005743)	0.41	0.296	1.45	1.301	2.108	1.096	3.324	4.493	2.376	1.466	2.411	2.063	3.872	2.357	3.702	1.129	3.471	0.724	2.56933	1.65833	0.645433	3.19267	1.32267	2.41381	2.03867	0.897667	2.27107	3.872	0.41	9.4439	4.493	0.296	15.1791
ENSGALG00000013057	ENSGALG00000013057	ENSGALT00000021310	1	1:62144164-62154171:+1	protein_coding		unknown	unknown	unknown	9.796	6.505	9.263	0.103	0.003	0	6.852	10.371	7.489	3.135	12.684	5.191	6.838	9.867	0.037	0	10.131	1.443	7.01033	4.06833	0.580334	7.3385	6.354	1.15494	5.00117	2.20267	2.27051	12.684	0.003	4228	10.371	0	#DIV/0!
C15H22ORF39	no Ensembl gene ID assigned	XM_015275693	.	.	.	chromosome 15 open reading frame, human C22orf39	unknown	unknown	unknown	0.824	2.53	1.491	0.582	1.766	0	5.329	5.241	3.438	1.809	1.142	1.416	0.326	2.664	2.887	2.518	0	0.472	1.91144	1.91467	1.00169	2.187	1.36033	1.60769	2.35333	1.03733	2.26864	5.329	0	#DIV/0!	5.241	0	#DIV/0!
IL36RN	no Ensembl gene ID assigned	XM_015273557	.	.	.	interleukin 36 receptor antagonist	unknown	unknown	unknown	0.371	0.576	1.372	0.649	0.793	1.045	3.685	4.317	1.029	1.909	1.23	0.663	1.139	1.634	0.677	0.499	1.329	1.273	1.29167	1.39611	1.08086	1.51483	0.845333	1.792	1.71583	0.756667	2.26762	3.685	0.371	9.93261	4.317	0.499	8.6513
PSAT1	ENSGALG00000015180	ENSGALT00000024496	Z	Z:37963280-37978569:+1	protein_coding	phosphoserine aminotransferase 1	transferase activity (GO:0016740) | endopeptidase inhibitor activity (GO:0004866) | O-phospho-L-serine:2-oxoglutarate aminotransferase activity (GO:0004648) | transaminase activity (GO:0008483) | catalytic activity (GO:0003824)	cellular amino acid biosynthetic process (GO:0008652) | L-serine biosynthetic process (GO:0006564) | negative regulation of endopeptidase activity (GO:0010951)	cytoplasm (GO:0005737) | extracellular exosome (GO:0070062)	2.407	0.666	2.89	1.898	2.868	2.226	2.265	2.187	3.41	3.54	2.285	4.669	3.842	1.744	2.744	4.484	2.741	5.059	2.828	2.94144	1.04011	2.88117	2.72167	1.0586	3.61383	1.59667	2.26336	3.842	2.265	1.69625	5.059	0.666	7.5961
ENSGALG00000032932	ENSGALG00000032932	ENSGALT00000059695	AADN04004935.1	AADN04004935.1:8774-9361:+1	protein_coding		unknown	unknown	unknown	0	0	0	3.813	0	0	7.427	2.104	3.318	3.88	0	1.425	2.944	0	6.239	6.947	4.38	2.892	2.70089	2.34011	0.866423	4.05133	0	#DIV/0!	2.87467	1.271	2.26174	7.427	0	#DIV/0!	6.947	0	#DIV/0!
ENSGALG00000034321	ENSGALG00000034321	ENSGALT00000055350	1	1:48140149-48140520:-1	protein_coding		unknown	unknown	unknown	1.579	0	2.459	1.819	1.314	2.205	2.869	8.039	0	1.379	0.526	0.761	1.969	1.903	1.159	3.254	1.559	2.747	1.49267	2.45633	1.6456	1.347	1.784	0.755045	3.01383	1.34133	2.24689	2.869	0	#DIV/0!	8.039	0	#DIV/0!
RAPH1	no Ensembl gene ID assigned	XM_015289525, XM_015289526, XM_015289527, XM_015289528	.	.	.	Ras association (RalGDS/AF-6) and pleckstrin homology domains 1	unknown	unknown	unknown	4.603	2.357	5.262	1.945	6.062	2.402	17.969	8.105	6.719	3.382	11.084	4.864	9.394	3.805	13.867	6.4	7.017	3.561	9.10856	4.09122	0.449163	11.0083	5.309	2.07352	5.0195	2.23467	2.2462	17.969	4.603	3.90376	8.105	1.945	4.1671
LOC100859367	no Ensembl gene ID assigned	XM_015297760, XM_015297761	.	.	.	exostosin-1b-like	unknown	unknown	unknown	0.2	0.265	0.121	0.273	0.246	0.172	0.168	0.168	0.059	0.495	0.068	0.855	0.124	0.908	0.218	0.235	0.072	0.524	0.141778	0.432778	3.05251	0.118167	0.189	0.62522	0.530833	0.236667	2.24296	0.246	0.059	4.16949	0.908	0.168	5.40476
ENSGALG00000031037	ENSGALG00000031037	ENSGALT00000058839, ENSGALT00000073607	AADN04007178.1	AADN04007178.1:3605-10545:-1	protein_coding		unknown	unknown	unknown	1.015	1.888	4.54	6.432	0.503	0.725	1.066	2.191	3.358	6.323	7.744	13.926	0.978	2.84	4.954	6.709	4.517	8.548	3.18611	5.50911	1.7291	3.7695	2.01933	1.86671	6.75617	3.015	2.24085	7.744	0.503	15.3956	13.926	0.725	19.2083
SPON2	ENSGALG00000038433	ENSGALT00000075242	4	4:85477008-85483148:+1	protein_coding	spondin 2	unknown	unknown	unknown	1.125	1.057	0.103	0.594	0.417	0.663	0.765	2.147	1.476	1.601	3.184	2.938	0.583	0.799	1.034	2.052	1.047	0.775	1.08156	1.40289	1.2971	1.34817	0.548333	2.45866	1.71867	0.771333	2.22818	3.184	0.103	30.9126	2.938	0.594	4.94613
GPNMB	ENSGALG00000010949	ENSGALT00000017821	2	2:31184795-31200167:+1	protein_coding	glycoprotein nmb	metal ion binding (GO:0046872) | syndecan binding (GO:0045545) | heparin binding (GO:0008201) | integrin binding (GO:0005178) | zinc ion binding (GO:0008270)	cell adhesion (GO:0007155) | positive regulation of protein phosphorylation (GO:0001934) | negative regulation of tumor necrosis factor production (GO:0032720) | positive regulation of ERK1 and ERK2 cascade (GO:0070374) | positive regulation of cell migration (GO:0030335) | negative regulation of cytokine production (GO:0001818) | negative regulation of G1/S transition of mitotic cell cycle (GO:2…	integral component of membrane (GO:0016021) | membrane (GO:0016020) | cytoplasmic, membrane-bounded vesicle (GO:0016023) | integral component of plasma membrane (GO:0005887)	24.039	77.111	75.921	51.307	39.061	74.46	77.856	62.359	74.4	181.358	359.607	371.951	98.246	121.884	152.772	90.575	95.537	73.348	110.827	122.706	1.10719	143.07	46.3403	3.08737	150.246	67.626	2.22172	359.607	24.039	14.9593	371.951	51.307	7.24952
CDK7	ENSGALG00000014790	ENSGALT00000023876, ENSGALT00000084732	Z	Z:21927643-21950370:+1	protein_coding	cyclin dependent kinase 7	kinase activity (GO:0016301) | RNA polymerase II carboxy-terminal domain kinase activity (GO:0008353) | protein serine/threonine kinase activity (GO:0004674) | protein C-terminus binding (GO:0008022) | nucleotide binding (GO:0000166) | ATP binding (GO:0005524) | DNA-dependent ATPase activity (GO:0008094) | protein kinase activity (GO:0004672)	positive regulation of transcription from RNA polymerase II promoter (GO:0045944) | protein phosphorylation (GO:0006468) | transcription from RNA polymerase II promoter (GO:0006366)	integral component of membrane (GO:0016021) | nucleus (GO:0005634) | cytoplasm (GO:0005737) | holo TFIIH complex (GO:0005675) | membrane (GO:0016020) | mitochondrion (GO:0005739)	32.726	5.025	33.349	30.819	40.309	30.148	49.549	35.708	50.507	49.568	68.984	65.969	61.982	51.874	55.286	49.023	46.114	40.769	48.7562	39.8781	0.817908	55.4037	35.4613	1.56237	48.8185	21.9973	2.21929	68.984	32.726	2.10793	65.969	5.025	13.1282
BFIV21	ENSGALG00000041380	ENSGALT00000077683, ENSGALT00000079478, ENSGALT00000080781, ENSGALT00000085671, ENSGALT00000087837, ENSGALT00000088264	16	16:73915-76152:+1	protein_coding		unknown	antigen processing and presentation (GO:0019882)	integral component of membrane (GO:0016021) | membrane (GO:0016020) | plasma membrane (GO:0005886)	355.83	408.272	633.875	750.688	644.944	702.474	239.559	471.885	513.667	892.607	1881.3	3006.96	311.11	595.101	1530.55	2649.23	466.825	644.346	730.852	1124.62	1.53878	823.836	544.883	1.51195	1376.69	620.478	2.21875	1881.3	239.559	7.8532	3006.96	408.272	7.36509
ENSGALG00000031577	ENSGALG00000031577	ENSGALT00000054217	AADN04024077.1	AADN04024077.1:11-352:+1	protein_coding		unknown	unknown	unknown	12.584	5.14	14.46	20.792	17.152	24.259	47.015	45.855	21.995	37.11	34.299	43.778	16.193	32.156	36.982	43.803	22.173	19.472	24.7614	30.2628	1.22217	29.7762	14.732	2.02119	37.029	16.7303	2.21329	47.015	12.584	3.73609	45.855	5.14	8.92121
ENSGALG00000028664	ENSGALG00000028664	ENSGALT00000045513, ENSGALT00000087280	25	25:1801173-1802313:+1	protein_coding		unknown	unknown	unknown	15.632	7.671	37.276	7.018	41.445	5.699	45.804	39.736	58.659	6.493	92.888	9.875	84.068	15.904	189.629	8.525	43.37	9.685	67.6412	12.2896	0.181687	85.7363	31.451	2.72603	15.0363	6.796	2.21253	189.629	15.632	12.1308	39.736	5.699	6.97245
ENSGALG00000006483	ENSGALG00000006483	ENSGALT00000010481	9	9:4464263-4466223:+1	protein_coding		unknown	unknown	unknown	2.322	9.038	4.283	2.949	4.699	4.076	6.076	12.642	5.105	8.003	8.157	9.03	5.941	28.239	6.606	5.887	8.746	7.069	5.77056	9.65922	1.67388	6.77183	3.768	1.7972	11.8117	5.35433	2.206	8.746	2.322	3.76658	28.239	2.949	9.57579
ENSGALG00000038166	ENSGALG00000038166	ENSGALT00000054544, ENSGALT00000063109, ENSGALT00000068527, ENSGALT00000075640, ENSGALT00000081346	AADN04001678.1	AADN04001678.1:26-23353:+1	protein_coding		unknown	unknown	unknown	67.687	122.315	67.733	59.442	81.49	73.353	85.46	137.003	116.022	137.636	115.949	89.216	103.648	103.682	83.239	577.077	96.152	80.281	90.82	153.334	1.68833	100.078	72.3033	1.38415	187.482	85.0367	2.20473	116.022	67.687	1.7141	577.077	59.442	9.70824
ENSGALG00000043412	ENSGALG00000043412	ENSGALT00000072749, ENSGALT00000084874	1	1:178843213-178849026:-1	protein_coding		unknown	unknown	unknown	5.151	0.846	4.605	2.918	4.336	2.349	5.796	0	4.691	4.015	9.083	9.934	5.239	3.699	3.31	3.388	7.606	5.913	5.53522	3.67356	0.663669	5.95417	4.69733	1.26756	4.4915	2.03767	2.20424	9.083	3.31	2.74411	9.934	0	#DIV/0!
TBC1D9	ENSGALG00000009855	ENSGALT00000016022, ENSGALT00000068107, XM_015276687, XM_015276688	4	4:29945818-29988757:-1	protein_coding	TBC1 domain family, member 9 (with GRAM domain)	Rab GTPase binding (GO:0017137) | calcium ion binding (GO:0005509) | GTPase activator activity (GO:0005096)	regulation of vesicle fusion (GO:0031338) | intracellular protein transport (GO:0006886) | activation of GTPase activity (GO:0090630)	intracellular (GO:0005622) | endomembrane system (GO:0012505)	3.377	4.672	3.823	2.894	4.484	4.017	7.611	9.166	13.421	9.687	10.244	3.673	5.618	5.51	15.936	16.779	9.868	6.198	8.26467	6.95511	0.841548	10.4497	3.89467	2.68307	8.50217	3.861	2.20206	15.936	3.377	4.71898	16.779	2.894	5.79786
LOC100858505	no Ensembl gene ID assigned	XM_015299717	.	.	.	transducin-like enhancer protein 2-like	unknown	unknown	unknown	0.5	0.472	0.964	0.786	0.526	0.565	1.309	0.613	0.728	1.316	1.31	1.168	0.911	1.374	1.223	2.398	0.636	1.141	0.900778	1.09256	1.2129	1.0195	0.663333	1.53693	1.335	0.607667	2.19693	1.31	0.5	2.62	2.398	0.472	5.08051
ENSGALG00000001475	ENSGALG00000001475	ENSGALT00000002237, ENSGALT00000063239, ENSGALT00000068150, ENSGALT00000068880, ENSGALT00000083476, ENSGALT00000084445, ENSGALT00000087509	23	23:3242123-3252831:+1	protein_coding	Stathmin	unknown	unknown	unknown	11.281	0.252	56.913	5.094	43.112	2.235	81.144	7.974	50.562	3.329	103.59	2.753	106.001	5.101	167.03	9.239	54.38	4.863	74.8903	4.53778	0.0605923	93.7845	37.102	2.52775	5.54317	2.527	2.19358	167.03	11.281	14.8063	9.239	0.252	36.6627
AURKA	ENSGALG00000007768	ENSGALT00000033524, ENSGALT00000083586, ENSGALT00000084307	20	20:12229605-12236352:+1	protein_coding	aurora kinase A	protein serine/threonine kinase activity (GO:0004674) | nucleotide binding (GO:0000166) | ATP binding (GO:0005524) | ubiquitin protein ligase binding (GO:0031625) | protein kinase activity (GO:0004672) | protein kinase binding (GO:0019901) | protein serine/threonine/tyrosine kinase activity (GO:0004712) | histone serine kinase activity (GO:0035174)	regulation of protein stability (GO:0031647) | positive regulation of proteasomal ubiquitin-dependent protein catabolic process (GO:0032436) | anterior/posterior axis specification (GO:0009948) | mitotic nuclear division (GO:0007067) | cell cycle (GO:0007049) | regulation of cytokinesis (GO:0032465) | spindle assembly involved in female meiosis I (GO:0007057) | spindle organization (GO:0007051) |…	microtubule cytoskeleton (GO:0015630) | centrosome (GO:0005813) | germinal vesicle (GO:0042585) | chromosome passenger complex (GO:0032133) | microtubule organizing center (GO:0005815) | mitotic spindle (GO:0072686) | spindle pole centrosome (GO:0031616) | pronucleus (GO:0045120) | meiotic spindle (GO:0072687) | condensed nuclear chromosome, centromeric region (GO:0000780) | nucleus (GO:0005634) …	4.547	0.942	6.247	0.355	13.463	0.778	5.851	1.329	13.096	0.958	26.486	1.549	14.988	2.645	40.529	1.794	12.407	0.824	15.2904	1.24156	0.0811981	18.8928	8.08567	2.33658	1.5165	0.691667	2.19253	40.529	4.547	8.91335	2.645	0.355	7.4507
LPAR2	ENSGALG00000042767	ENSGALT00000069872, ENSGALT00000078750, ENSGALT00000084377, ENSGALT00000089700	AADN04000744.1	AADN04000744.1:51958-60607:-1	protein_coding	Gallus gallus lysophosphatidic acid receptor 2 (LPAR2), mRNA.	unknown	unknown	unknown	8.003	3.136	10.923	6.181	9.321	7.713	9.686	7.33	8.839	8.213	18.815	17.131	21.153	16.944	17.506	17.604	7.903	7.451	12.461	10.1892	0.817689	13.9837	9.41567	1.48515	12.4455	5.67667	2.1924	21.153	7.903	2.67658	17.604	3.136	5.61352
F10	ENSGALG00000026677	ENSGALT00000044622, XM_015277827	1	1:137579845-137592401:-1	protein_coding	coagulation factor X	sequence-specific DNA binding (GO:0043565) | serine-type peptidase activity (GO:0008236) | calcium ion binding (GO:0005509) | hydrolase activity (GO:0016787) | phospholipid binding (GO:0005543) | DNA binding (GO:0003677) | serine-type endopeptidase activity (GO:0004252) | protein heterodimerization activity (GO:0046982) | peptidase activity (GO:0008233)	positive regulation of protein kinase B signaling (GO:0051897) | blood coagulation (GO:0007596) | regulation of transcription, DNA-templated (GO:0006355) | transcription, DNA-templated (GO:0006351) | hemostasis (GO:0007599) | proteolysis (GO:0006508)	nucleus (GO:0005634) | extracellular region (GO:0005576)	39.667	12.035	26.138	8.463	36.546	14.094	46.334	15	78.737	24.069	27.397	7.766	54.965	15.355	72.871	26.9	62.238	62.462	49.4326	20.6827	0.418402	57.0903	34.117	1.67337	25.2587	11.5307	2.19056	78.737	26.138	3.01236	62.462	7.766	8.04301
CA9	ENSGALG00000021340	ENSGALT00000034416, ENSGALT00000066818, ENSGALT00000074961, ENSGALT00000083451, ENSGALT00000083791, ENSGALT00000090000, XM_015277492, XM_015277494	Z	Z:9226405-9236499:-1	protein_coding	carbonic anhydrase IX	metal ion binding (GO:0046872) | carbonate dehydratase activity (GO:0004089) | zinc ion binding (GO:0008270)	one-carbon metabolic process (GO:0006730) | secretion (GO:0046903) | morphogenesis of an epithelium (GO:0002009)	integral component of membrane (GO:0016021) | membrane (GO:0016020) | plasma membrane (GO:0005886)	2.236	27.665	0.462	13.477	0.906	13.418	1.88	40.629	4.395	52.274	2.126	16.715	4.03	59.493	4.086	38.807	3.221	31.103	2.59356	32.6201	12.5774	3.28967	1.20133	2.73835	39.8368	18.1867	2.19044	4.395	0.462	9.51299	59.493	13.418	4.43382
IRX6	ENSGALG00000023738	ENSGALT00000030986, ENSGALT00000070615, XM_015292360	11	11:3976048-3979385:-1	protein_coding	iroquois homeobox 6	unknown	unknown	unknown	0.069	0.09	0.115	0.148	0.04	0.107	0.409	0.323	0.278	0.413	0.045	0.16	0.247	0.183	0.233	0.236	0.201	0.196	0.181889	0.206222	1.13378	0.2355	0.0746667	3.15402	0.251833	0.115	2.18986	0.409	0.04	10.225	0.413	0.09	4.58889
DLGAP5	ENSGALG00000012165	ENSGALT00000019869	5	5:56376119-56394486:+1	protein_coding	DLG associated protein 5	phosphoprotein phosphatase activity (GO:0004721)	protein dephosphorylation (GO:0006470) | signaling (GO:0023052)	nucleus (GO:0005634) | microtubule organizing center (GO:0005815) | cytoplasm (GO:0005737) | spindle pole centrosome (GO:0031616)	3.453	1.14	6.678	0.58	10.075	0.778	7.478	2.579	14.749	1.282	23.856	0.885	17.803	2.693	35.417	1.52	13.122	1.976	14.7368	1.49256	0.101281	18.7375	6.73533	2.78197	1.8225	0.832667	2.18875	35.417	3.453	10.2569	2.693	0.58	4.6431
ENSGALG00000037444	ENSGALG00000037444	ENSGALT00000062445, ENSGALT00000080333	AADN04005104.1	AADN04005104.1:9079-10192:-1	protein_coding		unknown	unknown	unknown	0	0.187	0.667	0	0	0.198	0.966	0	0.417	0.489	0.228	0.551	0.393	0.378	0.158	0.266	0.579	0	0.378667	0.229889	0.607101	0.456833	0.222333	2.05472	0.280667	0.128333	2.18701	0.966	0	#DIV/0!	0.551	0	#DIV/0!
AMACR	ENSGALG00000003326	ENSGALT00000039198	Z	Z:10347477-10368417:-1	protein_coding	alpha-methylacyl-CoA racemase	receptor binding (GO:0005102) | alpha-methylacyl-CoA racemase activity (GO:0008111) | catalytic activity (GO:0003824)	bile acid metabolic process (GO:0008206)	cytoplasm (GO:0005737) | peroxisome (GO:0005777) | mitochondrion (GO:0005739)	9.448	1.505	10.244	8.155	11.165	7.723	17.997	13.264	13.74	8.942	25.682	17.42	21.937	12.426	15.2	13.691	15.323	10.277	15.6373	10.3781	0.663675	18.3132	10.2857	1.78046	12.67	5.79433	2.18662	25.682	9.448	2.71825	17.42	1.505	11.5748
ENSGALG00000029834	ENSGALG00000029834	ENSGALT00000051414	17	17:6552309-6554624:+1	protein_coding		unknown	unknown	unknown	65.838	26.898	66.377	55.803	44.09	45.655	142.209	127.721	93.321	146.534	206.673	131.79	173.854	50.339	115.439	23.039	99.347	81.451	111.905	76.5811	0.684338	138.474	58.7683	2.35627	93.479	42.7853	2.18484	206.673	44.09	4.68753	146.534	23.039	6.36026
ADGB	ENSGALG00000012317	ENSGALT00000020126, XM_419656	3	3:47035043-47108957:+1	protein_coding	androglobin	unknown	unknown	unknown	2.792	1.515	2.138	3.047	2.602	5.606	4.152	3.692	1.614	4.326	5.779	11.196	3.482	6.18	3.723	8.907	4.781	10.075	3.45144	6.06044	1.75592	3.92183	2.51067	1.56207	7.396	3.38933	2.18214	5.779	1.614	3.58055	11.196	1.515	7.3901
ENSGALG00000037942	ENSGALG00000037942	ENSGALT00000051641, ENSGALT00000060517, ENSGALT00000073761	AADN04009310.1	AADN04009310.1:5333-9377:-1	protein_coding		unknown	unknown	unknown	26.879	53.432	30.845	26.35	41.314	38.206	44.247	63.645	54.002	65.75	51.444	37.885	52.44	47.725	42.177	266.225	41.859	32.954	42.8008	70.2413	1.64112	47.6948	33.0127	1.44474	85.6973	39.3293	2.17897	54.002	26.879	2.00908	266.225	26.35	10.1034
MTHFD2	ENSGALG00000034344	ENSGALT00000048490	22	22:2886809-2893328:+1	protein_coding	methylenetetrahydrofolate dehydrogenase (NADP+ dependent) 2, methenyltetrahydrofolate cyclohydrolase	nucleic acid binding (GO:0003676) | endopeptidase activity (GO:0004175) | phosphate ion binding (GO:0042301) | SUMO-specific protease activity (GO:0016929) | cysteine-type peptidase activity (GO:0008234) | catalytic activity (GO:0003824) | methylenetetrahydrofolate dehydrogenase (NADP+) activity (GO:0004488) | metal ion binding (GO:0046872) | magnesium ion binding (GO:0000287) | transcription fac…	protein desumoylation (GO:0016926) | tetrahydrofolate metabolic process (GO:0046653) | folic acid-containing compound biosynthetic process (GO:0009396) | regulation of transcription, DNA-templated (GO:0006355) | nucleocytoplasmic transport (GO:0006913) | proteolysis (GO:0006508) | oxidation-reduction process (GO:0055114)	intracellular (GO:0005622) | integral component of membrane (GO:0016021) | nuclear pore (GO:0005643) | nucleus (GO:0005634) | extracellular space (GO:0005615) | membrane (GO:0016020) | mitochondrion (GO:0005739)	13.025	13.643	8.124	19.209	13.642	30.118	10.356	24.241	34.7	30.923	18.847	65.191	19.336	42.041	17.684	55.211	27.708	56.565	18.158	37.4602	2.06301	21.4385	11.597	1.84862	45.6953	20.99	2.177	34.7	8.124	4.27129	65.191	13.643	4.77835
PPAT	ENSGALG00000013728	ENSGALT00000022312, ENSGALT00000063759	4	4:65154141-65196570:+1	protein_coding	phosphoribosyl pyrophosphate amidotransferase	RNA binding (GO:0003723) | iron-sulfur cluster binding (GO:0051536) | transferase activity (GO:0016740) | metal ion binding (GO:0046872) | transferase activity, transferring glycosyl groups (GO:0016757) | amidophosphoribosyltransferase activity (GO:0004044)	nucleoside metabolic process (GO:0009116) | purine nucleobase biosynthetic process (GO:0009113) | defense response to virus (GO:0051607) | 'de novo' IMP biosynthetic process (GO:0006189) | purine nucleotide biosynthetic process (GO:0006164)	integral component of membrane (GO:0016021) | membrane (GO:0016020)	0.87	0.432	1.667	0.657	2.369	1.276	3.563	1.891	3.348	1.354	4.103	2.042	3.422	1.603	5.254	1.851	2.544	1.534	3.01556	1.40444	0.465733	3.70567	1.63533	2.266	1.7125	0.788333	2.1723	5.254	0.87	6.03908	2.042	0.432	4.72685
HSD17B10	no Ensembl gene ID assigned	XM_015273131, XM_015273132	.	.	.	hydroxysteroid (17-beta) dehydrogenase 10	unknown	unknown	unknown	4.288	1.648	6.13	3.22	5.611	3.655	14.161	8.043	8.601	5.179	11.032	7.132	5.631	2.776	7.958	8.153	6.333	5.732	7.74944	5.05978	0.652921	8.95267	5.343	1.67559	6.16917	2.841	2.17148	14.161	4.288	3.30247	8.153	1.648	4.94721
CTBP2	no Ensembl gene ID assigned	XM_004942344, XM_015289053, XM_015289054, XM_015289055, XM_015289057	.	.	.	C-terminal binding protein 2	unknown	unknown	unknown	0.22	0.025	0.375	0	0.463	0.016	0.037	0.012	0	0.013	0.239	0.12	0.202	0	0.204	0.021	0.272	0.012	0.223556	0.0243333	0.108847	0.159	0.352667	0.450851	0.0296667	0.0136667	2.17073	0.463	0	#DIV/0!	0.12	0	#DIV/0!
PDE1A	ENSGALG00000008885	ENSGALT00000014439, XM_004942683, XM_004942684, XM_004942685, XM_004942686, XM_015289542, XM_015289543, XM_015289544, XM_015289545, XM_015289546, XM_015289547, XM_015289548, XM_421969	7	7:14004793-14133988:+1	protein_coding	phosphodiesterase 1A, calmodulin-dependent	metal ion binding (GO:0046872) | hydrolase activity (GO:0016787) | phosphoric diester hydrolase activity (GO:0008081) | 3',5'-cyclic-nucleotide phosphodiesterase activity (GO:0004114)	signal transduction (GO:0007165)	unknown	0.211	0.275	0.2	0.135	0.162	0.115	0.246	0.447	0.697	0.264	0.294	0.161	0.242	0.337	0.553	0.959	0.272	0.109	0.319667	0.311333	0.973931	0.384	0.191	2.01047	0.3795	0.175	2.16857	0.697	0.162	4.30247	0.959	0.109	8.79817
UQCC1	ENSGALG00000040254	ENSGALT00000076971, ENSGALT00000088108	20	20:1277321-1329832:+1	protein_coding	ubiquinol-cytochrome c reductase complex assembly factor 1	unknown	unknown	unknown	12.058	5.607	12.251	18.443	15.793	20.898	10.161	8.953	13.483	31.21	15.022	36.776	13.398	29.458	13.418	32.231	18.174	56.31	13.7509	26.654	1.93835	13.9427	13.3673	1.04304	32.4897	14.9827	2.16848	18.174	10.161	1.7886	56.31	5.607	10.0428
ETS2	ENSGALG00000016059	ENSGALT00000025873	1	1:107802243-107815381:+1	protein_coding	ETS proto-oncogene 2, transcription factor	sequence-specific DNA binding (GO:0043565) | DNA binding (GO:0003677) | transcription factor activity, sequence-specific DNA binding (GO:0003700) | RNA polymerase II transcription factor activity, sequence-specific DNA binding (GO:0000981)	coronary artery morphogenesis (GO:0060982) | cell differentiation (GO:0030154) | regulation of transcription, DNA-templated (GO:0006355) | regulation of transcription from RNA polymerase II promoter (GO:0006357) | transcription, DNA-templated (GO:0006351) | patterning of blood vessels (GO:0001569)	nucleus (GO:0005634)	7.629	10.352	12.562	10.423	15.742	18.023	40.684	36.09	46.377	54.91	53.445	12.998	58.412	16.985	49.246	34.262	19.761	12.523	33.762	22.9518	0.679811	44.6542	11.9777	3.72812	27.9613	12.9327	2.16207	58.412	7.629	7.65657	54.91	10.352	5.30429
SGCD	ENSGALG00000003886	ENSGALT00000006182, XM_015293900, XM_015293901, XM_015293902, XM_015293903, XM_015293904, XM_015293905, XM_015293906, XM_015293908, XM_015293909, XM_015293910	13	13:11524677-11645193:-1	protein_coding	sarcoglycan, delta (35kDa dystrophin-associated glycoprotein)	protein binding involved in cell adhesion (GO:0098631) | identical protein binding (GO:0042802) | protein binding involved in cell-cell adhesion (GO:0098632) | extracellular matrix binding (GO:0050840)	epithelium regeneration (GO:1990399) | positive regulation of neuron projection development (GO:0010976) | muscle organ development (GO:0007517) | homophilic cell adhesion via plasma membrane adhesion molecules (GO:0007156) | cardiac muscle tissue development (GO:0048738) | membrane organization (GO:0061024) | heart contraction (GO:0060047) | cell-cell adhesion (GO:0098609) | cell aggregation (GO…	integral component of membrane (GO:0016021) | basolateral plasma membrane (GO:0016323) | sarcoglycan complex (GO:0016012) | plasma membrane (GO:0005886) | membrane (GO:0016020) | dystrophin-associated glycoprotein complex (GO:0016010) | sarcolemma (GO:0042383) | dystroglycan complex (GO:0016011)	0	0	0.143	0	0.077	0.083	0.051	0.038	0.044	0.102	0.048	0.043	0.041	0	0.042	0.128	0	0.047	0.0495556	0.049	0.988789	0.0376667	0.0733333	0.513636	0.0596667	0.0276667	2.15663	0.143	0	#DIV/0!	0.128	0	#DIV/0!
PAPSS2	ENSGALG00000003689	ENSGALT00000005844, ENSGALT00000071572, XM_004941992, XM_015278702, XM_015278703	6	6:9643792-9663329:-1	protein_coding	3'-phosphoadenosine 5'-phosphosulfate synthase 2	ATP binding (GO:0005524) | adenylylsulfate kinase activity (GO:0004020) | sulfate adenylyltransferase (ATP) activity (GO:0004781)	bone development (GO:0060348) | 3'-phosphoadenosine 5'-phosphosulfate biosynthetic process (GO:0050428) | blood coagulation (GO:0007596) | phosphorylation (GO:0016310) | sulfate assimilation (GO:0000103)	unknown	0.682	0.623	0.47	0.441	0.834	0.753	0.622	0.994	0.447	3.635	0.503	0.491	0.668	0.731	1.033	0.966	0.513	1.006	0.641333	1.07111	1.67013	0.631	0.662	0.953172	1.30383	0.605667	2.15272	1.033	0.447	2.31096	3.635	0.441	8.24263
ND5	ENSGALG00000029500	ENSGALT00000047001	MT	MT:13071-14888:+1	protein_coding	NADH-ubiquinone oxidoreductase chain 5	oxidoreductase activity (GO:0016491) | NADH dehydrogenase (ubiquinone) activity (GO:0008137)	ATP synthesis coupled electron transport (GO:0042773) | oxidation-reduction process (GO:0055114)	integral component of membrane (GO:0016021) | respiratory chain (GO:0070469) | mitochondrial respiratory chain complex I (GO:0005747) | membrane (GO:0016020) | mitochondrion (GO:0005739) | mitochondrial inner membrane (GO:0005743)	522.773	324.257	705.979	479.32	569.873	350.924	1074.88	923.828	1080.37	631.184	1397.63	1041.89	1234.2	717.637	1548.53	1052.58	980.727	598.708	1012.77	680.036	0.67146	1219.39	599.542	2.03387	827.638	384.834	2.15064	1548.53	522.773	2.96215	1052.58	324.257	3.24613
ENSGALG00000045406	ENSGALG00000045406	ENSGALT00000088713	AADN04002348.1	AADN04002348.1:3503-5659:-1	protein_coding		unknown	unknown	unknown	12.585	2.007	11.555	9.728	19.035	11.356	33.415	7.567	33.423	11.42	47.821	28.273	17.316	5.728	44.022	32.436	28.199	13.869	27.4857	13.5982	0.494739	34.0327	14.3917	2.36475	16.5488	7.697	2.15004	47.821	11.555	4.13855	32.436	2.007	16.1614
COL1A1	no Ensembl gene ID assigned	XM_015273228	.	.	.	collagen, type I, alpha 1	unknown	unknown	unknown	0.364	0.044	0.642	0.215	0.038	0.054	1.746	0.746	0.522	0.128	0.123	0.022	0.4	0.081	0.259	0.225	0.364	0.143	0.495333	0.184222	0.371916	0.569	0.348	1.63506	0.224167	0.104333	2.14856	1.746	0.038	45.9474	0.746	0.022	33.9091
DLL1	ENSGALG00000011182	ENSGALT00000037704	3	3:40973214-40979620:+1	protein_coding	delta-like 1 precursor	calcium ion binding (GO:0005509) | scaffold protein binding (GO:0097110) | Notch binding (GO:0005112) | Tat protein binding (GO:0030957)	retina development in camera-type eye (GO:0060041) | negative regulation of neuron differentiation (GO:0045665) | marginal zone B cell differentiation (GO:0002315) | skin epidermis development (GO:0098773) | regulation of energy homeostasis (GO:2000505) | skeletal muscle tissue growth (GO:0048630) | regulation of cell adhesion (GO:0030155) | neuronal stem cell population maintenance (GO:0097150) …	integral component of membrane (GO:0016021) | adherens junction (GO:0005912) | cytoplasmic vesicle (GO:0031410) | membrane raft (GO:0045121) | apical plasma membrane (GO:0016324) | membrane (GO:0016020) | plasma membrane (GO:0005886)	0.817	2.116	0.803	1.015	2.267	3.528	0.714	10.223	1.281	8.471	1.543	1.764	1.394	5.887	1.988	1.05	0.336	1.103	1.23811	3.90633	3.15507	1.20933	1.29567	0.933368	4.74967	2.21967	2.13981	2.267	0.336	6.74702	10.223	1.015	10.0719
ENSGALG00000009006	ENSGALG00000009006	ENSGALT00000014655	2	2:21669403-21678883:+1	protein_coding		unknown	unknown	unknown	12.936	2.847	0.264	0.193	9.292	7.409	9.966	3.043	12.784	10.185	11.93	9.023	0.373	0.12	10.289	12.604	11.238	9.742	8.78578	6.12956	0.697668	9.43	7.49733	1.25778	7.45283	3.483	2.13977	12.936	0.264	49	12.604	0.12	105.033
ENSGALG00000006724	ENSGALG00000006724	ENSGALT00000010877, ENSGALT00000064779	9	9:3082800-3338435:-1	protein_coding		unknown	unknown	unknown	0.265	0.094	0.145	0.18	0.11	0	0.358	0.329	0.091	0.069	0.067	0	0.207	0.118	0	0.323	0.352	0.333	0.177222	0.160667	0.906583	0.179167	0.173333	1.03365	0.195333	0.0913333	2.13869	0.358	0	#DIV/0!	0.333	0	#DIV/0!
LOC100857945	no Ensembl gene ID assigned	XM_015297582	.	.	.	ATPase inhibitor, mitochondrial-like	unknown	unknown	unknown	3.599	3.09	6.811	6.628	15.665	5.115	20.176	27.072	13.623	13.48	4.678	2.102	4.874	9.125	17.794	7.964	4.516	3.678	10.1929	8.69489	0.853035	10.9435	8.69167	1.25908	10.5702	4.94433	2.13783	20.176	3.599	5.606	27.072	2.102	12.8792
CD14	no Ensembl gene ID assigned	XM_015293508	.	.	.	CD14 molecule	unknown	unknown	unknown	2.631	0.236	3.547	1.484	3.659	1.498	7.496	2.382	5.825	2.113	4.596	2.807	3.759	1.746	4.987	2.866	4.252	1.808	4.528	1.88222	0.415685	5.1525	3.279	1.57136	2.287	1.07267	2.13207	7.496	2.631	2.84911	2.866	0.236	12.1441
ENSGALG00000039140	ENSGALG00000039140	ENSGALT00000067440	13	13:954498-955895:+1	protein_coding		unknown	unknown	unknown	2.631	0.236	3.547	1.484	3.659	1.498	7.496	2.382	5.825	2.113	4.596	2.807	3.759	1.746	4.987	2.866	4.252	1.808	4.528	1.88222	0.415685	5.1525	3.279	1.57136	2.287	1.07267	2.13207	7.496	2.631	2.84911	2.866	0.236	12.1441
C9orf72	ENSGALG00000001864	ENSGALT00000002894, ENSGALT00000076134	Z	Z:68714996-68729199:-1	protein_coding	chromosome 9 open reading frame 72	Rab GTPase binding (GO:0017137)	autophagy (GO:0006914) | endocytosis (GO:0006897)	autophagosome (GO:0005776) | endosome (GO:0005768) | nucleus (GO:0005634) | extracellular space (GO:0005615) | actin cytoskeleton (GO:0015629) | cytoplasm (GO:0005737) | intercellular bridge (GO:0045171) | lysosome (GO:0005764) | nucleoplasm (GO:0005654)	5.245	1.169	8.553	7.24	12.568	9.211	14.518	11.034	10.875	10.639	18.703	15.214	17.363	6.485	9.98	22.943	9.064	8.81	11.8743	10.305	0.867838	13.4172	8.78867	1.52664	12.5208	5.87333	2.13181	18.703	5.245	3.56587	22.943	1.169	19.6262
SMC2	ENSGALG00000015691	ENSGALT00000037609	Z	Z:66464325-66488192:-1	protein_coding	structural maintenance of chromosomes 2	ATP binding (GO:0005524) | protein heterodimerization activity (GO:0046982) | extracellular matrix structural constituent (GO:0005201)	meiotic chromosome condensation (GO:0010032) | kinetochore organization (GO:0051383) | chromosome organization (GO:0051276) | mitotic chromosome condensation (GO:0007076) | sensory perception of sound (GO:0007605) | cell-matrix adhesion (GO:0007160) | meiotic chromosome segregation (GO:0045132)	chromosome (GO:0005694) | nuclear chromosome (GO:0000228) | proteinaceous extracellular matrix (GO:0005578) | nucleolus (GO:0005730) | condensin complex (GO:0000796) | extracellular region (GO:0005576) | extracellular exosome (GO:0070062) | condensed chromosome (GO:0000793) | nucleus (GO:0005634) | cytoplasm (GO:0005737)	4.098	0.192	10.976	0.486	19.228	0.747	11.394	1.684	15.717	0.292	58.563	0.942	32.842	1.59	59.129	1.23	10.853	0.337	24.7556	0.833333	0.0336625	31.4163	11.434	2.74762	1.0125	0.475	2.13158	59.129	4.098	14.4287	1.684	0.192	8.77083
ENSGALG00000044584	ENSGALG00000044584	ENSGALT00000084979, ENSGALT00000085251, ENSGALT00000089473	AADN04008224.1	AADN04008224.1:4966-6595:-1	protein_coding		unknown	unknown	unknown	4.128	2.347	6.844	7.114	9.443	8.658	9.895	4.478	30.858	19.963	15.176	12.282	20.084	13.257	11.628	14.141	21.325	13.061	14.3757	10.589	0.736592	18.161	6.805	2.66877	12.8637	6.03967	2.12986	30.858	4.128	7.47529	19.963	2.347	8.50575
LRMP	ENSGALG00000014011	ENSGALT00000022697	1	1:67203135-67215800:+1	protein_coding	lymphoid restricted membrane protein	transcription factor activity, sequence-specific DNA binding (GO:0003700) | zinc ion binding (GO:0008270)	regulation of transcription, DNA-templated (GO:0006355)	integral component of membrane (GO:0016021) | nucleus (GO:0005634) | membrane (GO:0016020)	37.204	6.541	47.318	8.004	62.204	8.572	21.939	7.985	37.459	8.962	43.603	15.227	36.21	19.703	47.549	34.878	50.079	11.676	42.6183	13.5053	0.31689	39.4732	48.9087	0.807079	16.4052	7.70567	2.12897	62.204	21.939	2.83532	34.878	6.541	5.33221
ENSGALG00000034655	ENSGALG00000034655	ENSGALT00000054973, ENSGALT00000056375, ENSGALT00000061589, ENSGALT00000074112, ENSGALT00000082301, ENSGALT00000086113	6	6:35375486-35423274:+1	protein_coding		unknown	unknown	unknown	3.114	0.908	1.224	1.784	2.262	1.181	2.366	2.007	2.773	3.476	3.852	1.752	2.684	2.641	2.294	3.503	2.56	3.095	2.56989	2.26078	0.879718	2.75483	2.2	1.2522	2.74567	1.291	2.12678	3.852	1.224	3.14706	3.503	0.908	3.85793
LOC107051991	no Ensembl gene ID assigned	XM_015277947, XM_015277948	.	.	.	myosin regulatory light chain 2, smooth muscle minor isoform	unknown	unknown	unknown	46.947	14.031	34.01	36.04	205.471	161.593	295.656	221.732	122.149	90.137	182.04	119.846	184.525	89.63	199.336	162.226	307.085	215.799	175.247	123.448	0.704426	215.132	95.476	2.25326	149.895	70.5547	2.12452	307.085	34.01	9.02926	221.732	14.031	15.803
GPRC5B	ENSGALG00000002028	ENSGALT00000003152	14	14:14648509-14655477:+1	protein_coding	G protein-coupled receptor class C group 5 member B	protein kinase activator activity (GO:0030295) | G-protein coupled receptor activity (GO:0004930) | protein kinase binding (GO:0019901)	positive regulation of neuron projection development (GO:0010976) | positive regulation of protein phosphorylation (GO:0001934) | positive regulation of protein kinase activity (GO:0045860) | positive regulation of canonical Wnt signaling pathway (GO:0090263) | positive regulation of protein tyrosine kinase activity (GO:0061098) | activation of protein kinase activity (GO:0032147) | positive regu…	integral component of membrane (GO:0016021) | extracellular space (GO:0005615) | cell surface (GO:0009986) | nucleolus (GO:0005730) | membrane (GO:0016020) | plasma membrane (GO:0005886) | extracellular exosome (GO:0070062) | intracellular membrane-bounded organelle (GO:0043231) | nucleus (GO:0005634) | membrane raft (GO:0045121)	89.008	68.046	32.062	6.599	49.035	25.72	145.883	137.956	97.442	65.244	87.732	31.98	84.082	76.081	127.304	42.113	119.43	72.86	92.442	58.511	0.632948	110.312	56.7017	1.94548	71.039	33.455	2.12342	145.883	32.062	4.55003	137.956	6.599	20.9056
IL-1RN	ENSGALG00000029389	ENSGALT00000051583, ENSGALT00000062090, ENSGALT00000085190, ENSGALT00000087320, ENSGALT00000089157	AADN04001960.1	AADN04001960.1:4278-8671:+1	protein_coding	Gallus gallus interleukin 1 receptor antagonist (IL1RN), mRNA.	unknown	unknown	unknown	7.226	4.242	10.584	3.502	11.335	3.932	25.888	18.419	22.689	10.603	16.758	4.058	14.035	5.204	18.461	5.643	11.888	5.61	15.4293	6.80144	0.440813	18.2865	9.715	1.8823	8.25617	3.892	2.12132	25.888	7.226	3.58262	18.419	3.502	5.25957
COX5B	ENSGALG00000033446	ENSGALT00000066573	AADN04001130.1	AADN04001130.1:21902-22402:-1	protein_coding	cytochrome c oxidase subunit 5B	unknown	unknown	unknown	1.607	1.516	0.731	0	1.897	0.944	1.052	1.744	1.458	1.425	0.847	0.515	1.112	1.224	2.457	2.494	1.554	3.028	1.41278	1.43222	1.01376	1.41333	1.41167	1.00118	1.73833	0.82	2.11992	2.457	0.731	3.36115	3.028	0	#DIV/0!
SMTN	no Ensembl gene ID assigned	XM_015275374, XM_015275375, XM_015275376, XM_015275377, XM_015275378, XM_015275379	.	.	.	smoothelin	unknown	unknown	unknown	0.173	0.149	0.167	0.106	0.604	0.149	1.131	0.418	0.646	0.27	0.305	0.1	0.666	0.345	1.016	0.18	0.453	0.399	0.573444	0.235111	0.409998	0.702833	0.314667	2.23358	0.285333	0.134667	2.11881	1.131	0.167	6.77246	0.418	0.1	4.18
ENSGALG00000037711	ENSGALG00000037711	ENSGALT00000068419	12	12:5870297-5882308:+1	protein_coding		unknown	unknown	unknown	0.251	0.013	0.083	0.09	0.214	0.162	0.491	0.169	0.067	0.235	0.095	0.105	0.128	0.225	0.149	0.151	0.179	0.237	0.184111	0.154111	0.837055	0.184833	0.182667	1.01186	0.187	0.0883333	2.11698	0.491	0.067	7.32836	0.237	0.013	18.2308
THSD4	ENSGALG00000004087	ENSGALT00000006501, XM_015278911, XM_015278912, XM_015278913	10	10:6291473-6524226:+1	protein_coding	thrombospondin, type I, domain containing 4	peptidase activity (GO:0008233) | metalloendopeptidase activity (GO:0004222)	elastic fiber assembly (GO:0048251) | proteolysis (GO:0006508)	microfibril (GO:0001527) | extracellular matrix (GO:0031012) | proteinaceous extracellular matrix (GO:0005578) | extracellular exosome (GO:0070062)	0.296	0.198	1.979	1.737	0.714	0.59	1.602	2.32	1.193	1.195	0.988	1.363	1.696	2.352	0.992	0.776	3.246	2.684	1.41178	1.46833	1.04006	1.6195	0.996333	1.62546	1.78167	0.841667	2.11683	3.246	0.296	10.9662	2.684	0.198	13.5556
ADIPOQ	ENSGALG00000005554	ENSGALT00000008913	9	9:5223114-5225251:-1	protein_coding	adiponectin, C1Q and collagen domain containing	identical protein binding (GO:0042802) | protein homodimerization activity (GO:0042803) | receptor binding (GO:0005102) | hormone activity (GO:0005179) | sialic acid binding (GO:0033691)	positive regulation of renal albumin absorption (GO:2000534) | negative regulation of phagocytosis (GO:0050765) | positive regulation of fatty acid metabolic process (GO:0045923) | regulation of glucose metabolic process (GO:0010906) | negative regulation of ERK1 and ERK2 cascade (GO:0070373) | negative regulation of cell migration (GO:0030336) | positive regulation of signal transduction (GO:000…	extracellular space (GO:0005615) | cell surface (GO:0009986) | collagen trimer (GO:0005581) | endoplasmic reticulum (GO:0005783) | extracellular exosome (GO:0070062) | extracellular region (GO:0005576)	3.826	0.99	2.707	1.401	2.993	1.273	13.729	4.487	3.172	1.251	3.826	2.958	2.843	0.757	6.819	2.014	9.328	4.035	5.47144	2.12956	0.389213	6.6195	3.17533	2.08466	2.58367	1.22133	2.11545	13.729	2.707	5.07167	4.487	0.757	5.92734
FIBP	no Ensembl gene ID assigned	XM_015274874	.	.	.	fibroblast growth factor (acidic) intracellular binding protein	unknown	unknown	unknown	20.364	3.798	16.096	11.332	11.761	10.445	32.454	26.098	26.376	25.455	24.246	11.966	26.821	14.262	28.652	21.168	24.709	9.176	23.4977	14.8556	0.632214	27.2097	16.0737	1.69281	18.0208	8.525	2.11388	32.454	11.761	2.75946	26.098	3.798	6.87151
LOC101750594	no Ensembl gene ID assigned	XM_004942118	.	.	.	beta-microseminoprotein A1-like	unknown	unknown	unknown	0	0.068	0.134	0	0	0	0.071	0.215	0.124	0.072	0	0	0.058	0	0	0	0.114	0	0.0556667	0.0394444	0.708583	0.0611667	0.0446667	1.3694	0.0478333	0.0226667	2.11029	0.134	0	#DIV/0!	0.215	0	#DIV/0!
MSMB	ENSGALG00000043909	ENSGALT00000087331	6	6:17836546-17840466:+1	protein_coding	microseminoprotein beta	unknown	unknown	unknown	0	0.068	0.134	0	0	0	0.071	0.215	0.124	0.072	0	0	0.058	0	0	0	0.114	0	0.0556667	0.0394444	0.708583	0.0611667	0.0446667	1.3694	0.0478333	0.0226667	2.11029	0.134	0	#DIV/0!	0.215	0	#DIV/0!
CDC45	ENSGALG00000001616	ENSGALT00000002464, XM_004945485, XM_004945486, XM_415070	15	15:672190-684562:+1	protein_coding	cell division cycle 45	chromatin binding (GO:0003682) | kinase activity (GO:0016301) | nucleotide binding (GO:0000166) | 1-phosphatidylinositol-3-kinase activity (GO:0016303) | 3'-5' DNA helicase activity (GO:0043138) | DNA replication origin binding (GO:0003688) | ATP binding (GO:0005524) | transferase activity (GO:0016740) | single-stranded DNA binding (GO:0003697) | ATPase activity (GO:0016887)	protein retention in Golgi apparatus (GO:0045053) | regulation of chromatin silencing at telomere (GO:0031938) | mitotic DNA replication preinitiation complex assembly (GO:1902977) | vacuole organization (GO:0007033) | positive regulation of viral budding via host ESCRT complex (GO:1903774) | pre-replicative complex assembly involved in nuclear cell cycle DNA replication (GO:0006267) | positive r…	integral component of membrane (GO:0016021) | centrosome (GO:0005813) | replication fork protection complex (GO:0031298) | membrane (GO:0016020) | intracellular (GO:0005622) | nucleus (GO:0005634) | nuclear pre-replicative complex (GO:0005656) | DNA replication preinitiation complex (GO:0031261) | cytosol (GO:0005829) | extrinsic component of membrane (GO:0019898) | phosphatidylinositol 3-kinase …	1.084	0.326	3.237	0.559	4.606	0.717	1.874	0.681	4.318	1.187	8.478	1.126	5.209	1.089	16.688	1.473	4.363	1.203	5.53967	0.929	0.1677	6.82167	2.97567	2.29248	1.1265	0.534	2.10955	16.688	1.084	15.3948	1.473	0.326	4.5184
PLA2G4B	no Ensembl gene ID assigned	XM_015287121, XM_015287122, XM_015287123, XM_015287124	.	.	.	phospholipase A2, group IVB (cytosolic)	unknown	unknown	unknown	0.87	1.629	2.338	1.84	3.078	2.564	6.796	5.745	5.352	3.484	7.959	7.337	5.636	4.345	1.341	2.195	1.341	2.332	3.85678	3.49678	0.906658	4.7375	2.09533	2.26098	4.23967	2.011	2.10824	7.959	0.87	9.14828	7.337	1.629	4.50399
ENSGALG00000023780	ENSGALG00000023780	ENSGALT00000035496, ENSGALT00000039832, ENSGALT00000045673, ENSGALT00000047963, ENSGALT00000059425	26	26:4755757-4761750:-1	protein_coding		unknown	unknown	unknown	51.873	0.239	48.536	1.036	44.494	0.911	50.728	0.853	56.236	0.205	67.227	0.425	63.061	0.145	69.351	7.269	30.307	0.32	53.5348	1.267	0.0236669	56.1517	48.301	1.16254	1.53617	0.728667	2.10819	69.351	30.307	2.28828	7.269	0.145	50.131
SPC24	no Ensembl gene ID assigned	XM_015274016	.	.	.	SPC24, NDC80 kinetochore complex component	unknown	unknown	unknown	2.076	0.566	2.856	0.572	5.623	0.872	4.328	2.843	5.518	1.218	8.1	1.134	6.428	1.419	18.012	0.984	3.82	0.876	6.30678	1.16489	0.184704	7.701	3.51833	2.18882	1.41233	0.67	2.10796	18.012	2.076	8.6763	2.843	0.566	5.02297
SH2D4A	ENSGALG00000010122	ENSGALT00000016464, XM_420452	4	4:34329676-34340802:+1	protein_coding	SH2 domain containing 4A	unknown	unknown	unknown	0.141	0.483	0.423	0.586	0.223	0.224	0.465	0.22	0.908	2.045	0.145	0.675	0.122	0.663	0.382	0.696	0.121	1.149	0.325556	0.749	2.30068	0.357167	0.262333	1.3615	0.908	0.431	2.10673	0.908	0.121	7.50413	2.045	0.22	9.29545
ENSGALG00000040832	ENSGALG00000040832	ENSGALT00000047341, ENSGALT00000051127	28	28:2853995-2861721:+1	protein_coding		unknown	unknown	unknown	2.852	23.341	2.805	9.355	5.959	17.414	4.919	75.901	15.475	66.412	3.067	12.499	4.076	19.232	6.41	20.155	3.624	16.83	5.46522	29.0154	5.30911	6.26183	3.872	1.61721	35.1715	16.7033	2.10566	15.475	2.805	5.51693	75.901	9.355	8.11342
LOC101749030	no Ensembl gene ID assigned	XM_015273645	.	.	.	leukocyte immunoglobulin-like receptor subfamily A member 2-like	unknown	unknown	unknown	3.867	1.535	3.536	3.715	6.795	6.711	10.636	2.531	13.475	8.841	4.973	4.934	7.783	11.334	7.344	7.52	11.35	15.112	7.751	6.91478	0.892114	9.26017	4.73267	1.95665	8.37867	3.987	2.1015	13.475	3.536	3.8108	15.112	1.535	9.84495
ATP2B2	ENSGALG00000030908	ENSGALT00000046962, ENSGALT00000062323, ENSGALT00000068885	12	12:3752214-4001595:+1	protein_coding	ATPase plasma membrane Ca2+ transporting 2	unknown	unknown	unknown	0.095	0.073	0.084	0.009	0.133	0.029	0.102	0.098	0.12	0.103	0.099	0.029	0.089	0.094	0.128	0.079	0.143	0.063	0.110333	0.0641111	0.581067	0.1135	0.104	1.09135	0.0776667	0.037	2.0991	0.143	0.084	1.70238	0.103	0.009	11.4444
SPECC1	ENSGALG00000004400	ENSGALT00000007018, XM_004946651, XM_004946652, XM_015295828, XM_015295829, XM_015295830, XM_415840	19	19:6365263-6425046:+1	protein_coding	sperm antigen with calponin homology and coiled-coil domains 1	unknown	unknown	unknown	31.816	5.003	26.383	7.393	26.415	7.074	22.853	15.764	23.836	4.296	22.307	4.659	22.45	6.8	28.748	42.915	26.742	7.264	25.7278	11.2409	0.436916	24.4893	28.2047	0.868272	13.6163	6.49	2.09805	31.816	22.307	1.42628	42.915	4.296	9.98953
NHSL2	ENSGALG00000028506	ENSGALT00000043597, ENSGALT00000044520, ENSGALT00000046124, ENSGALT00000056096, ENSGALT00000066788, ENSGALT00000078630, XM_015278369, XM_015278370, XM_015278372, XM_015278374, XM_015278375	4	4:1691893-1710105:-1	protein_coding	NHS-like 2	unknown	unknown	unknown	7.993	1.947	8.319	3.121	23.614	6.164	13.015	5.45	19.3	11.358	17.332	8.773	14.005	8.035	21.508	9.144	14.927	4.349	15.557	6.48233	0.416683	16.6812	13.3087	1.25341	7.8515	3.744	2.09709	23.614	7.993	2.95434	11.358	1.947	5.83359
FTD	ENSGALG00000028696	ENSGALT00000043205	5	5:12176613-12179659:+1	protein_coding		iron ion binding (GO:0005506) | metal ion binding (GO:0046872) | ferric iron binding (GO:0008199)	iron ion transport (GO:0006826) | intracellular sequestering of iron ion (GO:0006880) | cellular iron ion homeostasis (GO:0006879)	cell (GO:0005623) | cytoplasm (GO:0005737)	1.076	0.164	3.274	0.908	1.438	0.047	0.881	0.425	0.739	0.297	1.832	0.574	4.387	1.015	1.763	0.539	5.174	1.842	2.28489	0.645667	0.282581	2.46267	1.92933	1.27643	0.782	0.373	2.09651	5.174	0.739	7.00135	1.842	0.047	39.1915
LOC422654	no Ensembl gene ID assigned	XM_420608	.	.	.	chemokine (C-X-C motif) ligand 1-like	unknown	unknown	unknown	2.801	9.071	7.904	3.571	0.698	2.222	1.505	18.165	1.211	7.945	0	0.407	0.139	3.95	1.952	22.83	3.461	9.01	2.18567	8.57456	3.92308	1.378	3.801	0.362536	10.3845	4.95467	2.0959	7.904	0	#DIV/0!	22.83	0.407	56.0934
PCSK1	ENSGALG00000014681	ENSGALT00000023658, ENSGALT00000058372	Z	Z:57130825-57158645:+1	protein_coding	proprotein convertase subtilisin/kexin type 1	serine-type peptidase activity (GO:0008236) | endopeptidase activity (GO:0004175) | hydrolase activity (GO:0016787) | serine-type endopeptidase activity (GO:0004252) | peptidase activity (GO:0008233)	protein processing (GO:0016485) | peptide hormone processing (GO:0016486) | proteolysis (GO:0006508) | peptide biosynthetic process (GO:0043043)	extracellular space (GO:0005615)	0.164	0.311	0.049	0.054	0.036	0.031	0.459	1.526	0.092	0	0.066	0	0.366	0.101	0.059	0.012	0.034	0.016	0.147222	0.227889	1.54792	0.179333	0.083	2.16064	0.275833	0.132	2.08965	0.459	0.034	13.5	1.526	0	#DIV/0!
ENSGALG00000043432	ENSGALG00000043432	ENSGALT00000080860	AADN04003550.1	AADN04003550.1:2825-5333:+1	protein_coding		unknown	unknown	unknown	65.905	22.602	76.373	54.62	105.149	60.462	106.617	57.242	148.003	54.072	100.731	74.716	189.018	95.891	210.093	162.558	263.267	130.739	140.573	79.2113	0.563489	169.621	82.4757	2.05662	95.8697	45.8947	2.08891	263.267	65.905	3.99464	162.558	22.602	7.1922
LOC101751846	no Ensembl gene ID assigned	XM_004950469	.	.	.	meiotic recombination protein REC8 homolog	unknown	unknown	unknown	0.199	0.267	0	0.07	0.137	0.072	0.214	0.214	0.81	0.867	0.07	0.167	0.115	0.333	0	0.056	0	0.068	0.171667	0.234889	1.36828	0.2015	0.112	1.79911	0.284167	0.136333	2.08435	0.81	0	#DIV/0!	0.867	0.056	15.4821
LOC101747797	no Ensembl gene ID assigned	XM_015299179, XM_015299180	.	.	.	Ig heavy chain V region C3-like	unknown	unknown	unknown	61.783	129.22	91.895	243.048	84.882	202.796	65.327	186.268	87.344	431.196	101.132	499.394	94.976	824.48	62.274	190.285	71.043	262.316	80.0729	329.889	4.11986	80.3493	79.52	1.01043	398.99	191.688	2.08145	101.132	61.783	1.63689	824.48	129.22	6.38044
ENSGALG00000010926	ENSGALG00000010926	ENSGALT00000017775	4	4:45974555-45977750:-1	protein_coding		unknown	unknown	unknown	3433.95	1554.26	822.478	370.017	3427.92	1565.2	14398.9	4541.43	5663.08	1518.5	2825.98	1098.86	14290	2712.5	4016.87	1809.99	6027.44	2795.52	6100.74	1996.25	0.327215	7870.38	2561.45	3.07263	2412.8	1163.16	2.07435	14398.9	822.478	17.5067	4541.43	370.017	12.2736
SULF2	ENSGALG00000004593	ENSGALT00000007309, XM_004947050, XM_015296715, XM_015296716, XM_417386	20	20:6110103-6166886:-1	protein_coding	sulfatase 2	arylsulfatase activity (GO:0004065) | N-acetylglucosamine-6-sulfatase activity (GO:0008449) | calcium ion binding (GO:0005509) | sulfuric ester hydrolase activity (GO:0008484) | catalytic activity (GO:0003824)	kidney development (GO:0001822) | heparan sulfate proteoglycan metabolic process (GO:0030201) | innervation (GO:0060384) | positive regulation of canonical Wnt signaling pathway (GO:0090263) | esophagus smooth muscle contraction (GO:0014846) | bone development (GO:0060348) | embryonic skeletal system development (GO:0048706) | glial cell-derived neurotrophic factor receptor signaling pathway (GO:…	Golgi apparatus (GO:0005794) | cell surface (GO:0009986) | plasma membrane (GO:0005886) | endoplasmic reticulum (GO:0005783)	6.063	0.631	2.769	0.255	1.865	0.423	1.563	0.162	7.101	0.936	5.522	0.679	0.686	0.097	8.872	1.881	7.509	1.673	4.66111	0.748556	0.160596	5.20883	3.56567	1.46083	0.904667	0.436333	2.07334	8.872	0.686	12.9329	1.881	0.097	19.3918
SERPINF2	ENSGALG00000002987	ENSGALT00000004728, XM_015296040, XM_015296041, XM_015296042, XM_015296043	19	19:5397323-5403025:+1	protein_coding	serpin peptidase inhibitor, clade F (alpha-2 antiplasmin, pigment epithelium derived factor), member 2	ATP binding (GO:0005524) | protein kinase activity (GO:0004672) | protein homodimerization activity (GO:0042803) | protein serine/threonine kinase activity (GO:0004674) | serine-type endopeptidase inhibitor activity (GO:0004867) | protease binding (GO:0002020)	positive regulation of ion transmembrane transporter activity (GO:0032414) | renal sodium ion absorption (GO:0070294) | positive regulation of cell differentiation (GO:0045597) | positive regulation of ERK1 and ERK2 cascade (GO:0070374) | positive regulation of smooth muscle cell proliferation (GO:0048661) | positive regulation of transcription from RNA polymerase II promoter (GO:0045944) | posit…	blood microparticle (GO:0072562) | extracellular space (GO:0005615) | cytosol (GO:0005829) | cell surface (GO:0009986) | fibrinogen complex (GO:0005577) | extracellular exosome (GO:0070062)	0.357	1.67	0.241	0.621	0.41	0.665	0.705	1.141	0.381	0.759	0.385	1.07	0.55	1.868	0.399	2.443	0.684	4.957	0.456889	1.68822	3.69504	0.517333	0.336	1.53968	2.03967	0.985333	2.07003	0.705	0.241	2.92531	4.957	0.621	7.98229
ENSGALG00000025881	ENSGALG00000025881	ENSGALT00000020448, ENSGALT00000044611	1	1:51576859-51607306:-1	protein_coding		unknown	unknown	unknown	2.831	3.409	3.349	5.422	3.111	5.151	3.06	2.541	2.548	4.667	3.213	8.707	8.115	9.727	6.391	19.649	5.563	12.591	4.24233	7.98489	1.88219	4.815	3.097	1.55473	9.647	4.66067	2.06988	8.115	2.548	3.18485	19.649	2.541	7.73278
COL5A1	ENSGALG00000002546	ENSGALT00000004020, ENSGALT00000059123, XM_015279318	17	17:7910288-8039020:+1	protein_coding	collagen, type V, alpha 1	ATP binding (GO:0005524) | MAP kinase kinase kinase activity (GO:0004709) | protein kinase activity (GO:0004672) | metal ion binding (GO:0046872) | nucleotide binding (GO:0000166) | oxidoreductase activity (GO:0016491) | extracellular matrix structural constituent (GO:0005201) | zinc ion binding (GO:0008270)	activation of MAPKK activity (GO:0000186) | protein phosphorylation (GO:0006468) | MAPK cascade (GO:0000165) | oxidation-reduction process (GO:0055114)	intracellular (GO:0005622) | proteinaceous extracellular matrix (GO:0005578)	0.454	0.218	0.88	0.261	0.064	0.137	0.544	0.579	0.678	0.31	0.228	0.2	0.623	0.257	0.619	0.763	1.011	0.438	0.566778	0.351444	0.620074	0.617167	0.466	1.32439	0.4245	0.205333	2.06737	1.011	0.064	15.7969	0.763	0.137	5.56934
TMEM35A	ENSGALG00000005041	ENSGALT00000065708	4	4:2112404-2113039:-1	protein_coding	transmembrane protein 35A	unknown	unknown	unknown	48.263	213.977	74.603	215.676	62.895	166.724	66.266	240.43	73.011	484.416	100.18	489.023	87.82	844.065	42.471	152.12	60.855	255.521	68.4849	340.217	4.96777	71.7672	61.9203	1.15902	410.929	198.792	2.06713	100.18	42.471	2.35879	844.065	152.12	5.54868
LOC101751647	no Ensembl gene ID assigned	XM_004939037, XM_015281192, XM_015281193, XM_015281194, XM_015281196, XM_418486	.	.	.	GTPase IMAP family member 7-like	unknown	unknown	unknown	29.636	49.671	2.983	27.218	4.669	25.853	2.353	3.906	5.443	20.812	9.378	36.677	21.087	98.348	22.318	64.154	25.181	200.745	13.672	58.5982	4.286	14.2933	12.4293	1.14997	70.7737	34.2473	2.06655	29.636	2.353	12.595	200.745	3.906	51.394
TLK1	ENSGALG00000009569	ENSGALT00000015585, ENSGALT00000054993, ENSGALT00000064807	7	7:18156880-18244068:+1	protein_coding	tousled like kinase 1	ATP binding (GO:0005524) | protein kinase activity (GO:0004672)	protein phosphorylation (GO:0006468)	unknown	6.248	5.155	3.415	0.017	0.923	0.001	6.694	1.677	8.005	2.177	12.477	5.961	8.813	0.399	6.893	5.77	8.688	5.385	6.90622	2.94911	0.427022	8.595	3.52867	2.43576	3.5615	1.72433	2.06544	12.477	0.923	13.5179	5.961	0.001	5961
HTR2A	ENSGALG00000016992	ENSGALT00000027452	1	1:168336764-168361837:-1	protein_coding	5-hydroxytryptamine receptor 2A	G-protein coupled serotonin receptor activity (GO:0004993) | G-protein coupled receptor activity (GO:0004930) | 1-(4-iodo-2,5-dimethoxyphenyl)propan-2-amine binding (GO:0071886) | drug binding (GO:0008144) | serotonin binding (GO:0051378) | neurotransmitter receptor activity (GO:0030594) | signal transducer activity (GO:0004871)	positive regulation of phosphatidylinositol biosynthetic process (GO:0010513) | regulation of hormone secretion (GO:0046883) | serotonin receptor signaling pathway (GO:0007210) | cellular calcium ion homeostasis (GO:0006874) | positive regulation of ERK1 and ERK2 cascade (GO:0070374) | phosphatidylinositol 3-kinase signaling (GO:0014065) | protein localization to cytoskeleton (GO:0044380) | respo…	integral component of membrane (GO:0016021) | intracellular (GO:0005622) | dendrite (GO:0030425) | dendritic shaft (GO:0043198) | membrane (GO:0016020) | plasma membrane (GO:0005886) | integral component of plasma membrane (GO:0005887)	1.054	0.089	0.974	0.047	1.975	0.184	3.152	0.369	1.615	0.302	0.344	0.052	1.139	0.089	1.047	0.295	1.687	0.213	1.443	0.182222	0.12628	1.49733	1.33433	1.12216	0.22	0.106667	2.0625	3.152	0.344	9.16279	0.369	0.047	7.85106
ENSGALG00000037214	ENSGALG00000037214	ENSGALT00000071151	4	4:83355112-83369728:+1	protein_coding		unknown	unknown	unknown	1.946	1.411	0.457	0.449	1.877	2.305	4.097	4.583	2.84	1.611	0.792	0.968	2.402	4.775	1.436	1.347	1.838	3.881	1.965	2.37	1.20611	2.23417	1.42667	1.566	2.86083	1.38833	2.06062	4.097	0.457	8.96499	4.775	0.449	10.6347
MT-ND2	ENSGALG00000043768	ENSGALT00000082968	MT	MT:5241-6281:+1	protein_coding	NADH-ubiquinone oxidoreductase chain 2	oxidoreductase activity (GO:0016491) | NADH dehydrogenase (ubiquinone) activity (GO:0008137)	reactive oxygen species metabolic process (GO:0072593) | oxidation-reduction process (GO:0055114)	integral component of membrane (GO:0016021) | respiratory chain (GO:0070469) | mitochondrial respiratory chain complex I (GO:0005747) | membrane (GO:0016020) | mitochondrion (GO:0005739) | mitochondrial inner membrane (GO:0005743)	458.054	97.132	606.843	361.907	501.492	278.44	938.358	551.569	851.074	370.558	824.299	592.732	1133.21	369.921	1187.5	766.99	828.297	384.787	814.347	419.337	0.514937	960.456	522.13	1.8395	506.093	245.826	2.05874	1187.5	458.054	2.59249	766.99	97.132	7.89637
CYP3A4	no Ensembl gene ID assigned	XM_015294357, XM_414782	.	.	.	cytochrome P450, family 3, subfamily A, polypeptide 4	unknown	unknown	unknown	33.822	13.123	87.374	17.712	83.386	18.403	183.28	69.239	52.975	17.381	107.729	34.016	67.565	31.006	100.623	31.5	83.715	19.569	88.941	27.9943	0.314752	99.3145	68.194	1.45635	33.7852	16.4127	2.05848	183.28	33.822	5.41896	69.239	13.123	5.27616
TINAGL1	ENSGALG00000017715	ENSGALT00000028420, XM_428202	23	23:4973978-4979571:+1	protein_coding	tubulointerstitial nephritis antigen-like 1	laminin binding (GO:0043236) | peptidase inhibitor activity (GO:0030414) | polysaccharide binding (GO:0030247) | scavenger receptor activity (GO:0005044) | cysteine-type peptidase activity (GO:0008234)	cell adhesion (GO:0007155) | immune response (GO:0006955) | receptor-mediated endocytosis (GO:0006898) | negative regulation of peptidase activity (GO:0010466) | proteolysis (GO:0006508)	extracellular space (GO:0005615) | extracellular matrix (GO:0031012) | cytoplasm (GO:0005737) | extracellular exosome (GO:0070062)	0.081	0.031	0.207	0.178	0.231	0.283	0.483	0.31	0.308	0.428	0.195	0.31	0.32	0.348	0.239	0.372	0.203	0.257	0.251889	0.279667	1.11028	0.291333	0.173	1.68401	0.3375	0.164	2.05793	0.483	0.081	5.96296	0.428	0.031	13.8065
ENSGALG00000042810	ENSGALG00000042810	ENSGALT00000060965	14	14:14657410-14659128:+1	protein_coding		unknown	unknown	unknown	190.47	138.599	64.746	14.234	118.073	61.69	297.35	244.389	220.058	131.982	193.744	79.77	176.663	170.967	279.279	96.346	268.038	157.737	200.936	121.746	0.605895	239.189	124.43	1.92228	146.865	71.5077	2.05384	297.35	64.746	4.59256	244.389	14.234	17.1694
LOC107049051	no Ensembl gene ID assigned	XM_015302466	.	.	.	biogenesis of lysosome-related organelles complex 1 subunit 3-like	unknown	unknown	unknown	1.908	0.707	4.125	1.5	3.19	6.418	2.368	2.97	7.135	10.528	6.12	10.305	2.428	3.539	6.116	5.661	4.764	2.414	4.23933	4.89356	1.15432	4.82183	3.07433	1.56842	5.90283	2.875	2.05316	7.135	1.908	3.73952	10.528	0.707	14.8911
ENSGALG00000031853	ENSGALG00000031853	ENSGALT00000068179	10	10:7968924-7969340:+1	protein_coding		unknown	unknown	unknown	9.331	21.172	20.657	12.422	27.937	10.544	55.666	72.236	38.152	41.37	20.967	19.133	23.286	21.17	49.605	16.027	16.342	11.127	29.1048	25.0223	0.859733	34.003	19.3083	1.76105	30.1772	14.7127	2.0511	55.666	9.331	5.96571	72.236	10.544	6.85091
IL22RA2	no Ensembl gene ID assigned	XM_001233761, XM_004935704, XM_004935705	.	.	.	interleukin 22 receptor, alpha 2	unknown	unknown	unknown	246.971	37.726	297.727	147.597	358.043	186.874	95.143	170.005	327.915	169.578	522.402	422.621	253.919	239.137	373.486	355.919	348.661	168.962	313.807	210.935	0.672181	320.254	300.914	1.06427	254.37	124.066	2.05029	522.402	95.143	5.4907	422.621	37.726	11.2024
ACTR3B	no Ensembl gene ID assigned	XM_015281231, XM_015281232, XM_418544	.	.	.	ARP3 actin-related protein 3 homolog B (yeast)	unknown	unknown	unknown	3.278	3.07	3.755	4.876	4.092	3.638	5.185	4.638	5.55	10.362	4.665	6.553	5.955	7.534	4.629	6.791	7.511	11.57	4.95778	6.55911	1.32299	5.5825	3.70833	1.50539	7.908	3.86133	2.048	7.511	3.278	2.29134	11.57	3.07	3.76873
ENSGALG00000012044	ENSGALG00000012044	ENSGALT00000019661, ENSGALT00000046421, ENSGALT00000081122	4	4:57097275-57432432:-1	protein_coding		unknown	unknown	unknown	0.045	0	0.025	0.038	0.072	0.017	0.068	0.02	0.065	0.042	0.082	0.069	0.044	0.076	0.02	0	0.045	0.018	0.0517778	0.0311111	0.600858	0.054	0.0473333	1.14085	0.0375	0.0183333	2.04545	0.082	0.02	4.1	0.076	0	#DIV/0!
GMPR	ENSGALG00000012705	ENSGALT00000042938, XM_015275876	2	2:61726455-61761538:+1	protein_coding	guanosine monophosphate reductase	metal ion binding (GO:0046872) | oxidoreductase activity (GO:0016491) | GMP reductase activity (GO:0003920) | catalytic activity (GO:0003824)	nucleotide metabolic process (GO:0009117) | purine nucleobase metabolic process (GO:0006144) | oxidation-reduction process (GO:0055114) | purine nucleotide metabolic process (GO:0006163)	GMP reductase complex (GO:1902560)	19.442	38.677	22.936	40.895	20.738	48.794	18.245	54.831	27.384	114.212	28.346	98.174	20.783	91.882	25.506	62.792	23.158	101.325	22.9487	72.398	3.15478	23.9037	21.0387	1.13618	87.2027	42.7887	2.03799	28.346	18.245	1.55363	114.212	38.677	2.95297
LOC107050094	no Ensembl gene ID assigned	XM_015273887	.	.	.	uncharacterized LOC107050094	unknown	unknown	unknown	2.06	0.805	3.136	2.035	4.783	2.423	10.174	3.38	16.635	6.697	2.888	2.029	3.488	1.374	6.144	5.595	2.478	2.351	5.754	2.96544	0.515371	6.96783	3.32633	2.09475	3.571	1.75433	2.03553	16.635	2.06	8.07524	6.697	0.805	8.31925
ENSGALG00000030120	ENSGALG00000030120	ENSGALT00000057366, ENSGALT00000058852, ENSGALT00000085138	10	10:10716285-10719049:-1	protein_coding		unknown	unknown	unknown	299.555	209.203	480.926	217.241	326.302	218.02	940.393	708.409	942.875	320.787	1066.4	403.163	935.81	425.539	941.384	430.093	782.721	332.933	746.262	362.821	0.486184	934.93	368.928	2.53418	436.821	214.821	2.03341	1066.4	299.555	3.55993	708.409	209.203	3.38623
LEPREL1	no Ensembl gene ID assigned	XM_015291384, XM_015291385	.	.	.	leprecan-like 1	unknown	unknown	unknown	0.089	0.165	0.081	0.009	0.017	0.037	0.348	0.599	0.165	0.113	0.049	0.01	0.069	0.057	0.149	0.059	0.247	0.02	0.134889	0.118778	0.88056	0.171167	0.0623333	2.74599	0.143	0.0703333	2.03318	0.348	0.017	20.4706	0.599	0.009	66.5556
DHRS4	ENSGALG00000029624	ENSGALT00000078711	KQ759530.1	KQ759530.1:7499-10913:-1	protein_coding	Gallus gallus dehydrogenase/reductase (SDR family) member 4 (DHRS4), mRNA.	unknown	unknown	unknown	4.997	2.214	6.196	3.946	7.788	3.432	15.891	8.483	9.744	3.555	13.891	7.86	15.511	10.521	12.093	4.661	9.388	3.902	10.611	5.39711	0.508634	12.753	6.327	2.01565	6.497	3.19733	2.03201	15.891	4.997	3.18011	10.521	2.214	4.75203
SYTL4	no Ensembl gene ID assigned	XM_003641076	.	.	.	synaptotagmin-like 4	unknown	unknown	unknown	3.448	1.692	3.072	1.187	1.347	0.23	0.358	0.158	3.36	2.205	2.293	1.296	2.658	2.912	4.109	3.173	3.787	2.865	2.71467	1.74644	0.643337	2.76083	2.62233	1.05282	2.1015	1.03633	2.02782	4.109	0.358	11.4777	3.173	0.158	20.0823
LOC100857620	no Ensembl gene ID assigned	XM_015300798	.	.	.	LIM and senescent cell antigen-like-containing domain protein 1-like	unknown	unknown	unknown	1.764	1.173	2.046	2.047	3.199	1.623	1.653	1.947	3.625	8.95	3.677	1.677	2.176	1.461	6.346	3.267	1.855	2.319	2.92678	2.71822	0.928742	3.222	2.33633	1.37908	3.27017	1.61433	2.02571	6.346	1.653	3.83908	8.95	1.173	7.63001
WWC1	ENSGALG00000001826	ENSGALT00000002822, XM_015293591	13	13:4752416-4816029:-1	protein_coding	WW and C2 domain containing 1	protein complex scaffold (GO:0032947) | kinase binding (GO:0019900) | transcription coactivator activity (GO:0003713)	negative regulation of organ growth (GO:0046621) | regulation of hippo signaling (GO:0035330) | negative regulation of transcription from RNA polymerase II promoter (GO:0000122) | cell migration (GO:0016477) | negative regulation of hippo signaling (GO:0035331) | positive regulation of MAPK cascade (GO:0043410)	ruffle membrane (GO:0032587) | nucleus (GO:0005634) | cytosol (GO:0005829) | cytoplasm (GO:0005737) | perinuclear region of cytoplasm (GO:0048471)	0.295	0.774	0.74	0.205	0.602	0.469	1.758	0.629	1.128	0.863	3.614	1.732	0.267	0.191	2.201	0.868	2.013	1.573	1.402	0.811556	0.578856	1.83017	0.545667	3.354	0.976	0.482667	2.0221	3.614	0.267	13.5356	1.732	0.191	9.06806
LRP11	ENSGALG00000019987	ENSGALT00000031799	3	3:48405551-48422542:-1	protein_coding	LDL receptor related protein 11	phosphoprotein binding (GO:0051219)	response to water deprivation (GO:0009414) | response to immobilization stress (GO:0035902) | multicellular organismal response to stress (GO:0033555) | response to starvation (GO:0042594) | response to cold (GO:0009409) | response to heat (GO:0009408) | response to mechanical stimulus (GO:0009612)	integral component of membrane (GO:0016021) | membrane (GO:0016020)	0.024	0.023	0.229	0	0.234	0.08	0.322	0.082	0.03	0.097	0.328	0.055	0.044	0.094	0.313	0.041	0.149	0.047	0.185889	0.0576667	0.310221	0.197667	0.162333	1.21766	0.0693333	0.0343333	2.01942	0.328	0.024	13.6667	0.097	0	#DIV/0!
LOC100859347	no Ensembl gene ID assigned	XM_003641563, XM_004942515, XM_004942516, XM_015289244	.	.	.	aryl hydrocarbon receptor-like	unknown	unknown	unknown	0.01	0.049	0.05	0.096	0.018	0.077	0.172	0.18	0.008	0.01	0.226	0.289	0.046	0.051	0.017	0.059	0.271	0.306	0.0908889	0.124111	1.36553	0.123333	0.026	4.74359	0.149167	0.074	2.01577	0.271	0.008	33.875	0.306	0.01	30.6
ENSGALG00000045739	ENSGALG00000045739	ENSGALT00000087531	14	14:1581304-1589233:-1	protein_coding		unknown	unknown	unknown	0.182	0.184	0.182	0.399	0.198	0	2.327	0.588	0.507	0.786	0.556	0.441	0.629	0.187	0.324	0.168	0.62	0.18	0.613889	0.325889	0.53086	0.827167	0.187333	4.41548	0.391667	0.194333	2.01544	2.327	0.182	12.7857	0.786	0	#DIV/0!
MT-ND4	ENSGALG00000036229	ENSGALT00000063913	MT	MT:11486-12863:+1	protein_coding	NADH-ubiquinone oxidoreductase chain 4	oxidoreductase activity (GO:0016491) | NADH dehydrogenase (ubiquinone) activity (GO:0008137)	ATP synthesis coupled electron transport (GO:0042773) | mitochondrial electron transport, NADH to ubiquinone (GO:0006120) | oxidation-reduction process (GO:0055114)	integral component of membrane (GO:0016021) | membrane (GO:0016020) | mitochondrion (GO:0005739)	806.909	584.673	944.611	755.016	693.396	484.17	1405.65	1281.59	1716.64	847.695	2195.73	1531.37	2110.85	1062.71	2537.67	1826.15	1483.33	798.949	1543.87	1019.15	0.660127	1908.31	814.972	2.34157	1224.74	607.953	2.01454	2537.67	693.396	3.65977	1826.15	484.17	3.77171
TNFAIP8L1	ENSGALG00000004266	ENSGALT00000006783, ENSGALT00000072596	28	28:4954941-4961602:-1	protein_coding	TNF alpha induced protein 8 like 1	unknown	cation transmembrane transport (GO:0098655) | chloride transmembrane transport (GO:1902476) | negative regulation of TOR signaling (GO:0032007)	integral component of membrane (GO:0016021) | cytoplasm (GO:0005737) | membrane (GO:0016020)	35.073	5.846	19.554	8.557	24.448	6.193	35.654	2.829	50.633	12.215	58.011	26.181	38.009	7.364	48.391	21.139	34.067	13.196	38.2044	11.5022	0.30107	44.1275	26.3583	1.67414	13.8207	6.86533	2.01311	58.011	19.554	2.96671	26.181	2.829	9.25451
DAPK1	ENSGALG00000012608	ENSGALT00000020586, ENSGALT00000063640, ENSGALT00000064468, XM_015280319	Z	Z:41280442-41377445:+1	protein_coding	death-associated protein kinase 1	ATP binding (GO:0005524) | protein kinase activity (GO:0004672)	regulation of apoptotic process (GO:0042981) | protein phosphorylation (GO:0006468)	unknown	18	10.586	16.094	17.53	21.556	24.738	29.108	30.559	25.898	26.723	35.918	40.775	29.336	60.925	25.106	28.68	26.709	24.807	25.3028	29.4803	1.1651	28.6792	18.55	1.54605	35.4115	17.618	2.00996	35.918	16.094	2.23176	60.925	10.586	5.75524
FAAP24	ENSGALG00000034534	ENSGALT00000065429, ENSGALT00000083330, ENSGALT00000085467, ENSGALT00000087605	11	11:10120729-10123532:+1	protein_coding	Fanconi anemia core complex associated protein 24	unknown	unknown	unknown	0.611	0.281	1.97	0.354	3.58	0.497	0.425	0.723	0.752	1.246	2.551	1.416	1.923	0.258	7.528	0.686	2.782	0.22	2.458	0.631222	0.256803	2.66017	2.05367	1.29533	0.758167	0.377333	2.00928	7.528	0.425	17.7129	1.416	0.22	6.43636
LOC107050299	no Ensembl gene ID assigned	XM_015274079, XM_015274080, XM_015274081	.	.	.	myosin light chain kinase, smooth muscle-like	unknown	unknown	unknown	25.491	11.644	18.06	7.449	1.953	0.953	34.306	24.784	29.526	8.206	28.215	8.362	49.531	16.766	27.726	11.818	28.84	10.602	27.072	11.176	0.412825	33.024	15.168	2.17722	13.423	6.682	2.00883	49.531	1.953	25.3615	24.784	0.953	26.0063
CHL1	ENSGALG00000037856	ENSGALT00000064311, ENSGALT00000067536, ENSGALT00000078965, XM_015293219, XM_015293221, XM_015293222	12	12:17238314-17341991:+1	protein_coding	cell adhesion molecule L1-like	unknown	unknown	unknown	0.275	0.769	0.165	0.602	2.194	6.428	0.251	0.63	1.015	7.568	1.603	11.958	0.631	4.274	0.362	3.258	0.43	3.589	0.769556	4.34178	5.64193	0.715333	0.878	0.81473	5.21283	2.59967	2.00519	2.194	0.165	13.297	11.958	0.602	19.8638
CYSLTR1	ENSGALG00000004128	ENSGALT00000006571, XM_004940561, XM_426249	4	4:1361144-1372692:-1	protein_coding	cysteinyl leukotriene receptor 1	G-protein coupled receptor activity (GO:0004930) | leukotriene receptor activity (GO:0004974) | cysteinyl leukotriene receptor activity (GO:0001631) | G-protein coupled peptide receptor activity (GO:0008528)	leukotriene signaling pathway (GO:0061737) | phospholipase C-activating G-protein coupled receptor signaling pathway (GO:0007200) | calcium ion transport (GO:0006816) | chemotaxis (GO:0006935) | cell surface receptor signaling pathway (GO:0007166) | neuropeptide signaling pathway (GO:0007218) | inflammatory response to antigenic stimulus (GO:0002437) | G-protein coupled receptor signaling pathway…	integral component of membrane (GO:0016021) | membrane (GO:0016020) | integral component of plasma membrane (GO:0005887)	1.403	7.717	1.051	3.025	1.615	6.179	0.539	5.81	3.128	21.41	2.549	7.126	0.824	11.745	2.117	13.398	1.092	8.243	1.59089	9.40589	5.91235	1.70817	1.35633	1.2594	11.2887	5.64033	2.00142	3.128	0.539	5.80334	21.41	3.025	7.07769
S100A8	ENSGALG00000024272	ENSGALT00000022711	25	25:1885186-1886619:+1	protein_coding	S100 calcium binding protein A8	arachidonic acid binding (GO:0050544) | calcium ion binding (GO:0005509) | metal ion binding (GO:0046872) | Toll-like receptor 4 binding (GO:0035662) | microtubule binding (GO:0008017) | RAGE receptor binding (GO:0050786) | zinc ion binding (GO:0008270)	regulation of inflammatory response (GO:0050727) | innate immune response (GO:0045087)	unknown	273.171	42.579	297.111	71.108	188.854	115.409	95.215	487.533	2950.6	44.764	3553.56	46.817	596.843	69.277	667.537	30.652	1874.83	236.793	1166.41	127.215	0.109065	1623.1	253.045	6.41426	152.639	76.3653	1.9988	3553.56	95.215	37.3214	487.533	30.652	15.9054
VIP	ENSGALG00000013604	ENSGALT00000022131, ENSGALT00000022132	3	3:49646763-49653486:+1	protein_coding	vasoactive intestinal peptide	sequence-specific DNA binding (GO:0043565) | DNA binding (GO:0003677) | hormone activity (GO:0005179)	negative regulation of neuron differentiation (GO:0045665) | positive regulation of epinephrine secretion (GO:0032812) | epinephrine secretion (GO:0048242) | regulation of transcription, DNA-templated (GO:0006355) | positive regulation of cAMP biosynthetic process (GO:0030819) | prolactin secretion (GO:0070459) | positive regulation of transcription from RNA polymerase II promoter (GO:0045944) | …	nucleus (GO:0005634) | cell (GO:0005623) | extracellular region (GO:0005576)	0.525	0.18	0.353	0.287	0.483	0.524	2.205	1.483	0.965	0.279	1.131	0.425	0.795	0.446	0.725	0.72	0.505	0.608	0.854111	0.550222	0.644205	1.05433	0.453667	2.32403	0.660167	0.330333	1.99849	2.205	0.353	6.24646	1.483	0.18	8.23889
CRYM	ENSGALG00000002484	ENSGALT00000003915, ENSGALT00000064710, ENSGALT00000085819, ENSGALT00000086973, ENSGALT00000087787	14	14:14994378-15001501:-1	protein_coding	crystallin mu	thyroid hormone binding (GO:0070324) | protein homodimerization activity (GO:0042803) | transcription corepressor activity (GO:0003714) | NADP binding (GO:0050661) | hormone binding (GO:0042562)	negative regulation of transcription from RNA polymerase II promoter (GO:0000122) | thyroid hormone metabolic process (GO:0042403) | sensory perception of sound (GO:0007605) | thyroid hormone transport (GO:0070327)	nucleus (GO:0005634) | cytoplasm (GO:0005737) | mitochondrion (GO:0005739) | extracellular exosome (GO:0070062)	6.288	2.797	8.188	4.894	7.638	3.968	16.635	8.36	12.723	7.586	12.427	5.661	15.497	6.829	18.294	10.524	15.582	7.619	12.5858	6.47089	0.514143	15.193	7.37133	2.06109	7.76317	3.88633	1.99756	18.294	6.288	2.90935	10.524	2.797	3.7626
ENSGALG00000038040	ENSGALG00000038040	ENSGALT00000062201	AADN04016884.1	AADN04016884.1:574-3134:-1	protein_coding		unknown	unknown	unknown	5.239	5.708	5.334	6.222	7.787	7.691	7.949	15.386	11.029	12.427	11.342	13.263	11.765	15.36	14.883	19.88	0.769	1.988	8.45522	10.8806	1.28684	9.62283	6.12	1.57236	13.0507	6.54033	1.99541	14.883	0.769	19.3537	19.88	1.988	10
OTOS	ENSGALG00000041744	ENSGALT00000065966	9	9:5214754-5217385:+1	protein_coding	otospiralin	unknown	unknown	unknown	3.388	0.974	4.574	3.977	3.674	2.241	3.354	1.046	2.914	5.724	4.684	4.094	1.878	2.479	3.217	5.771	5.763	9.569	3.71622	3.98611	1.07262	3.635	3.87867	0.937178	4.7805	2.39733	1.99409	5.763	1.878	3.06869	9.569	0.974	9.82444
ENSGALG00000015363	ENSGALG00000015363	ENSGALT00000024793, ENSGALT00000080238	1	1:87675054-87689414:-1	protein_coding		unknown	unknown	unknown	1.679	0.395	3.426	0.305	5.19	0.768	2.755	0.796	5.412	1.609	10.448	0.697	6.286	1.485	18.008	0.641	3.788	0.622	6.33244	0.813111	0.128404	7.78283	3.43167	2.26795	0.975	0.489333	1.99251	18.008	1.679	10.7254	1.609	0.305	5.27541
ENSGALG00000031865	ENSGALG00000031865	ENSGALT00000050815	AADN04003690.1	AADN04003690.1:3728-9860:-1	protein_coding		unknown	unknown	unknown	17.669	30.184	5.609	4.618	0	1.4	28.409	46.646	24.601	23.02	24.231	24.332	15.784	14.719	6.188	2.351	29.039	32.725	16.8367	19.9994	1.18785	21.3753	7.75933	2.75479	23.9655	12.0673	1.98598	29.039	0	#DIV/0!	46.646	1.4	33.3186
ENSGALG00000044391	ENSGALG00000044391	ENSGALT00000083517	1	1:98039636-98043068:+1	protein_coding		unknown	unknown	unknown	5.912	1.641	2.367	3.087	0	8.366	0.264	1.148	1.002	10.802	2.358	2.03	5.415	3.774	2.76	5.606	21.06	28.618	4.57089	7.23022	1.5818	5.4765	2.75967	1.98448	8.663	4.36467	1.9848	21.06	0	#DIV/0!	28.618	1.148	24.9286
LOC107050373	no Ensembl gene ID assigned	XM_015274147	.	.	.	uncharacterized protein C6orf15 homolog	unknown	unknown	unknown	10.204	8.936	12.277	12.487	12.091	10.79	14.94	10.661	20.759	29.381	16.891	20.145	15.154	26.357	18.311	19.2	17.735	21.997	15.3736	17.7727	1.15605	17.2983	11.524	1.50107	21.2902	10.7377	1.98276	20.759	10.204	2.0344	29.381	8.936	3.28794
PSPH	ENSGALG00000002397	ENSGALT00000003775, ENSGALT00000065653	19	19:4836675-4867667:-1	protein_coding	Gallus gallus phosphoserine phosphatase (PSPH), mRNA.	phosphatase activity (GO:0016791) | magnesium ion binding (GO:0000287) | phosphoserine phosphatase activity (GO:0004647)	metabolic process (GO:0008152) | L-serine biosynthetic process (GO:0006564) | dephosphorylation (GO:0016311)	cytoplasm (GO:0005737)	14.62	1.245	12.299	4.294	10.826	2.017	14.424	3.63	16.581	2.506	18.157	8.283	17.203	3.602	23.017	8.294	18.302	3.621	16.1588	4.16578	0.257803	17.9473	12.5817	1.42647	4.98933	2.51867	1.98094	23.017	10.826	2.12609	8.294	1.245	6.66185
PLK1	ENSGALG00000006110	ENSGALT00000009864, ENSGALT00000083417, ENSGALT00000085798, ENSGALT00000086918	14	14:6936437-6941976:+1	protein_coding	polo like kinase 1	anaphase-promoting complex binding (GO:0010997) | ATP binding (GO:0005524) | microtubule binding (GO:0008017) | protein kinase activity (GO:0004672) | protein kinase binding (GO:0019901) | protein serine/threonine kinase activity (GO:0004674)	positive regulation of ubiquitin-protein transferase activity (GO:0051443) | positive regulation of proteasomal ubiquitin-dependent protein catabolic process (GO:0032436) | mitotic nuclear division (GO:0007067) | synaptonemal complex disassembly (GO:0070194) | regulation of protein binding (GO:0043393) | regulation of mitotic spindle assembly (GO:1901673) | mitotic sister chromatid segregation (G…	microtubule cytoskeleton (GO:0015630) | centrosome (GO:0005813) | spindle (GO:0005819) | midbody (GO:0030496) | kinetochore (GO:0000776) | nucleolus (GO:0005730) | condensed nuclear chromosome, centromeric region (GO:0000780) | nucleus (GO:0005634) | spindle microtubule (GO:0005876) | spindle pole (GO:0000922) | cytoplasm (GO:0005737) | chromatin (GO:0000785) | spindle midzone (GO:0051233) | syna…	2.216	0.456	5.947	0.244	9.179	0.441	6.801	1.367	13.119	0.136	22.789	0.271	14.262	1.735	33.214	0.691	8.527	0.318	12.8949	0.628778	0.0487618	16.452	5.78067	2.84604	0.753	0.380333	1.97984	33.214	2.216	14.9883	1.735	0.136	12.7574
LOC100859807	no Ensembl gene ID assigned	XM_015295070, XM_015295071, XM_015295072, XM_015295073, XM_015295074	.	.	.	class I histocompatibility antigen, F10 alpha chain-like	unknown	unknown	unknown	2.282	3.059	2.932	6.349	2.531	4.575	0.449	0.953	1.287	2.497	9.02	28.773	2.825	10.495	3.258	10.112	1.572	2.394	2.90622	7.68967	2.64593	3.0685	2.58167	1.18857	9.204	4.661	1.97468	9.02	0.449	20.0891	28.773	0.953	30.192
PLIN2	ENSGALG00000015090	ENSGALT00000024341, ENSGALT00000083439, XM_015280095	Z	Z:33603989-33617153:-1	protein_coding	perilipin 2	unknown	lipid storage (GO:0019915) | long-chain fatty acid transport (GO:0015909)	nucleus (GO:0005634) | cytosol (GO:0005829) | lipid particle (GO:0005811) | cytoplasm (GO:0005737) | plasma membrane (GO:0005886) | intracellular membrane-bounded organelle (GO:0043231)	294.715	1142.09	542.392	1521.83	488.077	1457.11	384.335	1497.73	473.227	2780.51	568.102	3347.31	566.092	5586	312.658	1243.34	399.095	1808.84	447.633	2264.97	5.05989	450.585	441.728	1.02005	2710.62	1373.68	1.97326	568.102	294.715	1.92763	5586	1142.09	4.89102
B4GALNT3	ENSGALG00000012988	ENSGALT00000021202, XM_416381	1	1:60369118-60426095:+1	protein_coding	beta-1,4-N-acetyl-galactosaminyl transferase 3	acetylgalactosaminyltransferase activity (GO:0008376)	unknown	Golgi cisterna membrane (GO:0032580)	0.023	0.227	0.038	0.019	0.033	0.081	0.128	0.767	0.05	0.008	0.035	0.018	0.255	0.087	0.061	0.258	0.112	0.152	0.0816667	0.179667	2.2	0.106833	0.0313333	3.40957	0.215	0.109	1.97248	0.255	0.023	11.087	0.767	0.008	95.875
FGFR2	ENSGALG00000009495	ENSGALT00000038732, ENSGALT00000066969, XM_015288586, XM_015288587, XM_015288589, XM_015288590, XM_015288591, XM_015288592, XM_015288593, XM_015288594	6	6:30907654-30979928:-1	protein_coding	fibroblast growth factor receptor 2	kinase activity (GO:0016301) | nucleotide binding (GO:0000166) | ATP binding (GO:0005524) | fibroblast growth factor binding (GO:0017134) | protein tyrosine kinase activity (GO:0004713) | transferase activity (GO:0016740) | transmembrane receptor protein tyrosine kinase activity (GO:0004714) | protein homodimerization activity (GO:0042803) | protein kinase activity (GO:0004672) | fibroblast growt…	embryonic cranial skeleton morphogenesis (GO:0048701) | apoptotic process (GO:0006915) | cell redox homeostasis (GO:0045454) | peptidyl-tyrosine phosphorylation (GO:0018108) | fibroblast growth factor receptor signaling pathway (GO:0008543) | positive regulation of phospholipase activity (GO:0010518) | protein phosphorylation (GO:0006468) | positive regulation of cell proliferation (GO:0008284) |…	integral component of membrane (GO:0016021) | Golgi apparatus (GO:0005794) | cell (GO:0005623) | extracellular matrix (GO:0031012) | cell surface (GO:0009986) | plasma membrane (GO:0005886) | membrane (GO:0016020) | cytoplasmic, membrane-bounded vesicle (GO:0016023) | intracellular membrane-bounded organelle (GO:0043231) | nucleus (GO:0005634) | cytoplasmic vesicle (GO:0031410) | cell cortex (GO:…	0.153	0.105	0.039	0.014	0.062	0.027	1.463	0.34	0.096	0.095	0.013	0.031	0.117	0.026	0.08	0.058	0.137	0.025	0.24	0.0801111	0.333796	0.317667	0.0846667	3.75197	0.0958333	0.0486667	1.96918	1.463	0.013	112.538	0.34	0.014	24.2857
RRAD	ENSGALG00000005140	ENSGALT00000008251, ENSGALT00000055934	11	11:11349973-11355598:+1	protein_coding	RRAD, Ras related glycolysis inhibitor and calcium channel regulator	nucleotide binding (GO:0000166) | GTP binding (GO:0005525)	small GTPase mediated signal transduction (GO:0007264) | signal transduction (GO:0007165)	intracellular (GO:0005622) | membrane (GO:0016020)	3.174	2.98	5.79	2.113	7.852	4.775	4.999	5.878	13.691	10.589	21.872	5.397	9.251	5.954	11.276	5.201	16.924	5.818	10.5366	5.41167	0.513609	13.0022	5.60533	2.31961	6.47283	3.28933	1.96783	21.872	3.174	6.89099	10.589	2.113	5.01136
ENSGALG00000030700	ENSGALG00000030700	ENSGALT00000052436	AADN04000910.1	AADN04000910.1:33288-35381:-1	protein_coding		unknown	unknown	unknown	0.794	1.168	0.661	0.814	2.098	0.78	1.405	0.663	2.877	2.193	0.427	0.378	7.93	3.725	0.363	0.354	7.043	3.553	2.622	1.51422	0.577507	3.34083	1.18433	2.82086	1.811	0.920667	1.96705	7.93	0.363	21.8457	3.725	0.354	10.5226
ENSGALG00000036142	ENSGALG00000036142	ENSGALT00000070988	KQ759405.1	KQ759405.1:101698-105996:-1	protein_coding		unknown	unknown	unknown	0.032	0.167	0.212	0.209	0.048	0.013	0.178	0.52	0.027	0.195	0.04	0	0.069	0.552	0.26	0	0	0.26	0.0962222	0.212889	2.21247	0.0956667	0.0973333	0.982877	0.2545	0.129667	1.96272	0.26	0	#DIV/0!	0.552	0	#DIV/0!
LOC100859037	no Ensembl gene ID assigned	XM_015273646	.	.	.	neurabin-2-like	unknown	unknown	unknown	3.431	1.982	3.683	4.288	5.491	2.831	6.823	3.585	10.002	10.736	11.298	6.438	6.485	5.994	4.869	4.293	7.264	4.665	6.594	4.97911	0.755097	7.79017	4.20167	1.85407	5.95183	3.03367	1.96193	11.298	3.431	3.29292	10.736	1.982	5.41675
LOC107056068	no Ensembl gene ID assigned	XM_015301120	.	.	.	histone-lysine N-methyltransferase EZH2-like	unknown	unknown	unknown	3.917	3.519	2.088	6.411	3.889	0	10.042	4.7	10.415	6.472	4.652	10.691	5.341	1.986	11.984	12.015	8.205	3.083	6.72589	5.43078	0.807444	8.43983	3.298	2.55908	6.49117	3.31	1.96108	11.984	2.088	5.73946	12.015	0	#DIV/0!
ATP11A	ENSGALG00000041644	ENSGALT00000072740, XM_015277887, XM_015277888, XM_015277890, XM_015277891, XM_015277892, XM_015277893, XM_015277894, XM_015277895	1	1:137769210-137885823:-1	protein_coding	ATPase, class VI, type 11A	unknown	unknown	unknown	15.901	14.602	39.089	18.551	43.13	30.706	92.342	29.906	67.57	50.274	56.8	30.421	74	56.162	86.324	34.074	64.851	49.626	60.0008	34.9247	0.58207	73.6478	32.7067	2.25177	41.7438	21.2863	1.96106	92.342	15.901	5.80731	56.162	14.602	3.84619
ENSGALG00000027747	ENSGALG00000027747	ENSGALT00000043228	Z	Z:9025070-9030400:-1	protein_coding		unknown	unknown	unknown	6.665	2.468	10.535	6.014	9.461	5.287	22.103	18.521	10.043	1.536	31.674	10.135	22.279	8.574	19.237	11.584	13.258	3.63	16.1394	7.52767	0.466414	19.7657	8.887	2.22411	8.99667	4.58967	1.9602	31.674	6.665	4.75229	18.521	1.536	12.0579
TROJAN	no Ensembl gene ID assigned	XM_003642914	.	.	.	phosphotyrosine phosphatase kappa-like	unknown	unknown	unknown	6.665	2.468	10.535	6.014	9.461	5.287	22.103	18.521	10.043	1.536	31.674	10.135	22.279	8.574	19.237	11.584	13.258	3.63	16.1394	7.52767	0.466414	19.7657	8.887	2.22411	8.99667	4.58967	1.9602	31.674	6.665	4.75229	18.521	1.536	12.0579
NUSAP1	ENSGALG00000008584	ENSGALT00000013978	5	5:24567612-24581521:+1	protein_coding	nucleolar and spindle associated protein 1	structural molecule activity (GO:0005198) | coenzyme binding (GO:0050662) | microtubule binding (GO:0008017) | poly(A) RNA binding (GO:0044822) | structural constituent of ribosome (GO:0003735) | oxidoreductase activity (GO:0016491) | catalytic activity (GO:0003824)	mitotic cytokinesis (GO:0000281) | positive regulation of mitotic nuclear division (GO:0045840) | mitotic sister chromatid segregation (GO:0000070) | microtubule cytoskeleton organization (GO:0000226) | vesicle-mediated transport (GO:0016192) | establishment of mitotic spindle localization (GO:0040001) | nucleotide-sugar biosynthetic process (GO:0009226) | translation (GO:0006412) | intracellular…	clathrin-coated pit (GO:0005905) | ribosome (GO:0005840) | intracellular (GO:0005622) | cytoplasmic vesicle membrane (GO:0030659) | nucleus (GO:0005634) | cytoplasmic vesicle (GO:0031410) | cytosol (GO:0005829) | spindle microtubule (GO:0005876) | cytoplasm (GO:0005737) | microtubule (GO:0005874) | integral component of membrane (GO:0016021) | spindle (GO:0005819) | nucleolus (GO:0005730) | clath…	3.003	0.847	8.056	1.201	13.968	2.183	6.41	2.652	11.808	2.27	26.105	2.949	15.713	3.298	40.726	2.692	9.68	2.711	15.0521	2.31144	0.153563	18.407	8.34233	2.20646	2.762	1.41033	1.9584	40.726	3.003	13.5618	3.298	0.847	3.89374
CRAT	no Ensembl gene ID assigned	XM_004945865, XM_415478	.	.	.	carnitine O-acetyltransferase	unknown	unknown	unknown	17.866	3.672	17.211	7.275	11.273	6.353	14.859	8.886	18.97	12.841	14.796	14.237	12.551	9.929	15.436	12.03	14.414	9.816	15.264	9.44878	0.619024	15.171	15.45	0.981942	11.2898	5.76667	1.95777	18.97	11.273	1.68278	14.237	3.672	3.87718
PDGF-A	ENSGALG00000003642	ENSGALT00000034276, ENSGALT00000059746, ENSGALT00000090375	14	14:1992075-2013552:-1	protein_coding	platelet derived growth factor subunit A	nucleic acid binding (GO:0003676) | hydrolase activity (GO:0016787) | collagen binding (GO:0005518) | urotensin II receptor activity (GO:0001604) | G-protein coupled receptor activity (GO:0004930) | growth factor activity (GO:0008083) | metal ion binding (GO:0046872) | protein homodimerization activity (GO:0042803) | platelet-derived growth factor receptor binding (GO:0005161) | protein heterodim…	negative chemotaxis (GO:0050919) | platelet-derived growth factor receptor signaling pathway (GO:0048008) | blood coagulation (GO:0007596) | positive regulation of ERK1 and ERK2 cascade (GO:0070374) | positive regulation of DNA replication (GO:0045740) | gonad development (GO:0008406) | positive regulation of MAPK cascade (GO:0043410) | positive regulation of cell proliferation (GO:0008284) | reg…	integral component of membrane (GO:0016021) | extracellular space (GO:0005615) | cell surface (GO:0009986) | membrane (GO:0016020)	4.706	1.924	8.75	2.926	5.373	9.942	3.151	4.75	17.01	21.242	4.601	7.006	6.43	5.745	3.229	11.82	6.714	7.318	6.66267	8.07478	1.21194	6.85583	6.27633	1.09233	9.64683	4.93067	1.9565	17.01	3.151	5.39829	21.242	1.924	11.0405
ENSGALG00000036038	ENSGALG00000036038	ENSGALT00000068961, ENSGALT00000072707, ENSGALT00000073038	AADN04013011.1	AADN04013011.1:326-6945:+1	protein_coding		unknown	unknown	unknown	1.553	1.405	7.315	4.836	0.22	0.108	5.46	2.876	0	7.105	11.885	1.031	5.617	2.456	2.877	4.387	4.658	6.983	4.39833	3.46522	0.787849	5.08283	3.02933	1.67787	4.13967	2.11633	1.95606	11.885	0	#DIV/0!	7.105	0.108	65.787
ARNT	ENSGALG00000000751	ENSGALT00000029129, ENSGALT00000046934, ENSGALT00000050457, ENSGALT00000070053, ENSGALT00000087572	25	25:2589833-2610503:-1	protein_coding	aryl hydrocarbon receptor nuclear translocator	core promoter sequence-specific DNA binding (GO:0001046) | enhancer binding (GO:0035326) | aryl hydrocarbon receptor binding (GO:0017162) | transcription factor binding (GO:0008134) | aryl hydrocarbon receptor activity (GO:0004874) | transcription factor activity, transcription factor binding (GO:0000989) | sequence-specific DNA binding (GO:0043565) | transcription coactivator activity (GO:000371…	cell differentiation (GO:0030154) | response to xenobiotic stimulus (GO:0009410) | regulation of transcription, DNA-templated (GO:0006355) | regulation of transcription from RNA polymerase II promoter in response to oxidative stress (GO:0043619) | response to organic cyclic compound (GO:0014070) | positive regulation of protein sumoylation (GO:0033235) | positive regulation of transcription from …	transcription factor complex (GO:0005667) | nucleus (GO:0005634) | RNA polymerase II transcription factor complex (GO:0090575) | aryl hydrocarbon receptor complex (GO:0034751) | cytoplasm (GO:0005737)	25.66	24.035	29.313	31.78	34.743	50.07	58.836	94.476	30.016	47.768	58.638	59.62	55.65	92.043	56.753	51.372	51.452	68.935	44.5623	57.7888	1.29681	51.8908	29.9053	1.73517	69.0357	35.295	1.95596	58.836	25.66	2.29291	94.476	24.035	3.93077
ENSGALG00000034856	ENSGALG00000034856	ENSGALT00000047967	AADN04012244.1	AADN04012244.1:3598-7429:+1	protein_coding		unknown	unknown	unknown	6.051	5.441	11.432	10.019	11.452	8.993	28.528	23.821	24.833	25.131	11.729	10.027	14.873	12.357	17.404	15.424	9.157	8.87	15.051	13.3426	0.88649	17.754	9.645	1.84075	15.9383	8.151	1.95538	28.528	6.051	4.71459	25.131	5.441	4.61882
LOC107051510	no Ensembl gene ID assigned	XM_015275092	.	.	.	uncharacterized LOC107051510	unknown	unknown	unknown	0.129	0.053	5.474	6.09	0	0.153	0.111	0	0.095	0	9.062	12.36	0.094	0	6.444	6.745	4.127	5.512	2.83733	3.43478	1.21057	3.32217	1.86767	1.77878	4.10283	2.09867	1.95497	9.062	0	#DIV/0!	12.36	0	#DIV/0!
STMN1	no Ensembl gene ID assigned	XM_015297603, XM_015297604, XM_015297605, XM_015297606	.	.	.	stathmin 1	unknown	unknown	unknown	8.531	0.202	44.906	4.076	34.49	1.788	64.334	5.649	39.275	2.663	82.872	2.202	83.857	4.08	133.624	5.205	41.962	3.89	59.3168	3.30611	0.0557365	74.3207	29.309	2.53576	3.94817	2.022	1.9526	133.624	8.531	15.6633	5.649	0.202	27.9653
CENPI	ENSGALG00000005038	ENSGALT00000008077, ENSGALT00000073470	4	4:2094541-2108780:-1	protein_coding	centromere protein I	unknown	centromere complex assembly (GO:0034508)	chromosome (GO:0005694) | nucleus (GO:0005634) | kinetochore (GO:0000776) | chromosome, centromeric region (GO:0000775) | cytoplasm (GO:0005737)	0.773	0.14	2.235	0.126	3.309	0.421	1.45	0.394	3.566	0.395	6.732	0.327	4.202	0.881	12.694	0.458	2.37	0.227	4.14789	0.374333	0.0902467	5.169	2.10567	2.4548	0.447	0.229	1.95197	12.694	0.773	16.4217	0.881	0.126	6.99206
CA8	ENSGALG00000039145	ENSGALT00000061945	2	2:113065522-113115947:-1	protein_coding	carbonic anhydrase 8	unknown	phosphatidylinositol-mediated signaling (GO:0048015)	cytoplasm (GO:0005737)	0.892	1.593	1.111	1.317	1.953	2.091	2.723	3.407	2.696	5.178	1.541	2.68	1.208	3.421	2.034	3.173	0.668	1.658	1.64733	2.72422	1.65372	1.81167	1.31867	1.37386	3.25283	1.667	1.95131	2.723	0.668	4.07635	5.178	1.317	3.93166
COL18A1	ENSGALG00000038311	ENSGALT00000077208	7	7:6633230-6662722:+1	protein_coding	collagen type XVIII alpha 1 chain	unknown	unknown	unknown	0.073	0.405	0.265	0.131	0.164	0.163	0.38	0.432	0.209	0.235	0.349	0.261	0.933	1.359	0.222	0.156	0.216	0.281	0.312333	0.380333	1.21772	0.384833	0.167333	2.2998	0.454	0.233	1.9485	0.933	0.073	12.7808	1.359	0.131	10.374
ENSGALG00000011859	ENSGALG00000011859	ENSGALT00000019347	1	1:49180327-49185207:-1	protein_coding		unknown	unknown	unknown	0.167	0.426	0.5	4.865	0.457	4.408	0.175	0.177	0.233	4.766	0.426	9.278	0.361	5.2	0.301	15.545	0.43	2.799	0.338889	5.27378	15.562	0.321	0.374667	0.856762	6.29417	3.233	1.94685	0.5	0.167	2.99401	15.545	0.177	87.8249
PHLDB1	ENSGALG00000040030	ENSGALT00000069406, ENSGALT00000081691, XM_015298271, XM_015298272, XM_015298273, XM_015298274, XM_015298275, XM_015298276, XM_015298277, XM_015298278, XM_015298280, XM_015298281, XM_015298282, XM_015298283, XM_015298284, XM_015298285, XM_015298286, XM_015298287, XM_015298288	24	24:5661323-5682103:-1	protein_coding	pleckstrin homology-like domain, family B, member 1	unknown	unknown	unknown	0.7	0.437	0.478	0.106	0.847	0.209	2.01	0.612	2.078	0.509	1.159	0.241	1.51	0.408	1.548	0.565	1.8	0.593	1.34778	0.408889	0.30338	1.68417	0.675	2.49506	0.488	0.250667	1.94681	2.078	0.478	4.34728	0.612	0.106	5.77358
TRIP13	ENSGALG00000033834	ENSGALT00000061383, ENSGALT00000084243, ENSGALT00000090074	2	2:55710333-55725601:-1	protein_coding	Pachytene checkpoint protein 2 homolog	unknown	unknown	unknown	1.677	0.254	2.838	0.969	4.883	1.059	2.243	0.76	2.713	1.417	6.746	1.436	4.262	1.616	10.954	1.955	2.256	1.698	4.28578	1.24044	0.289433	4.86233	3.13267	1.55214	1.48033	0.760667	1.9461	10.954	1.677	6.5319	1.955	0.254	7.69685
ENSGALG00000010032	ENSGALG00000010032	ENSGALT00000016296	3	3:27391199-27432650:-1	protein_coding		unknown	unknown	unknown	1.909	0.676	1.555	1.865	3.779	5.891	1.231	1.882	1.768	4.191	1.206	6.832	1.95	6.601	1.241	3.08	2.465	10.23	1.90044	4.58311	2.4116	1.6435	2.41433	0.680726	5.46933	2.81067	1.94592	3.779	1.206	3.1335	10.23	0.676	15.1331
DCTD	ENSGALG00000010674	ENSGALT00000017366, ENSGALT00000055288, ENSGALT00000083514, XM_015276232	4	4:40283693-40303693:+1	protein_coding	dCMP deaminase	hydrolase activity (GO:0016787) | zinc ion binding (GO:0008270) | catalytic activity (GO:0003824)	unknown	unknown	1.561	0.153	6.817	0.051	10.568	0.24	4.135	0.809	5.195	0.158	13.268	0.179	7.478	0.153	29.24	0.281	4.896	0.146	9.23978	0.241111	0.0260949	10.702	6.31533	1.69461	0.287667	0.148	1.94369	29.24	1.561	18.7316	0.809	0.051	15.8627
DEF6	ENSGALG00000002615	ENSGALT00000004117, XM_418019	26	26:4108745-4120177:-1	protein_coding	differentially expressed in FDCP 6 homolog (mouse)	unknown	unknown	unknown	12.853	7.429	14.225	3.684	13.623	4.107	11.745	7.276	11.635	14.043	13.068	6.953	10.922	10.665	13.621	11.729	10.456	8.457	12.4609	8.26033	0.662901	11.9078	13.567	0.877706	9.85383	5.07333	1.94228	14.225	10.456	1.36046	14.043	3.684	3.81189
LOC107050646	no Ensembl gene ID assigned	XM_015274354	.	.	.	multiple epidermal growth factor-like domains protein 8	unknown	unknown	unknown	281.224	177.868	287.192	207.027	530.459	284.706	749.928	450.448	364.302	228.82	449.951	282.135	493.958	325.405	910.714	764.571	535.263	549.11	511.443	363.343	0.710427	584.019	366.292	1.59441	433.415	223.2	1.94182	910.714	281.224	3.23839	764.571	177.868	4.29853
SLC9A2	ENSGALG00000016791	ENSGALT00000027110	1	1:134070940-134102538:+1	protein_coding	solute carrier family 9 member A2	solute:proton antiporter activity (GO:0015299) | antiporter activity (GO:0015297) | potassium:proton antiporter activity (GO:0015386) | sodium:proton antiporter activity (GO:0015385)	regulation of pH (GO:0006885) | hydrogen ion transmembrane transport (GO:1902600) | transport (GO:0006810) | ion transport (GO:0006811) | protein localization (GO:0008104) | potassium ion transmembrane transport (GO:0071805) | cation transport (GO:0006812) | sodium ion transport (GO:0006814) | sodium ion import across plasma membrane (GO:0098719) | regulation of intracellular pH (GO:0051453) | tr…	integral component of membrane (GO:0016021) | membrane (GO:0016020) | plasma membrane (GO:0005886)	1.129	0.062	2.195	0.092	2.548	0.072	7.686	0.455	0.869	0.039	1.69	0.16	5.447	0.135	1.39	0.076	1.95	0.012	2.76711	0.122556	0.0442901	3.172	1.95733	1.62057	0.146167	0.0753333	1.94027	7.686	0.869	8.84465	0.455	0.012	37.9167
CYP39A1	ENSGALG00000016710	ENSGALT00000026967, ENSGALT00000070204, ENSGALT00000083677, XM_004935926, XM_004935927	3	3:110271102-110291935:-1	protein_coding	cytochrome P450, family 39, subfamily A, polypeptide 1	iron ion binding (GO:0005506) | monooxygenase activity (GO:0004497) | oxidoreductase activity, acting on paired donors, with incorporation or reduction of molecular oxygen (GO:0016705) | heme binding (GO:0020037) | metal ion binding (GO:0046872) | steroid 7-alpha-hydroxylase activity (GO:0008387) | oxysterol 7-alpha-hydroxylase activity (GO:0008396) | oxidoreductase activity (GO:0016491)	cholesterol catabolic process (GO:0006707) | bile acid biosynthetic process (GO:0006699) | oxidation-reduction process (GO:0055114)	endoplasmic reticulum membrane (GO:0005789) | membrane (GO:0016020) | endoplasmic reticulum (GO:0005783)	7.991	2.737	8.309	3.428	5.838	3.162	9.172	2.722	5.217	4.746	10.999	9.597	7.409	7.765	5.541	3.257	10.977	8.087	7.93922	5.05567	0.636796	8.21917	7.37933	1.11381	6.029	3.109	1.93921	10.999	5.217	2.1083	9.597	2.722	3.52572
ENSGALG00000045267	ENSGALG00000045267	ENSGALT00000089106	18	18:10200806-10202658:+1	protein_coding		unknown	unknown	unknown	0.213	0.108	0.211	0	0.228	0.368	0.111	0	0	0.563	0.108	0.254	0.091	0.426	0.093	0.192	0.18	0.411	0.137222	0.258	1.88016	0.0971667	0.217333	0.447086	0.307667	0.158667	1.93908	0.228	0	#DIV/0!	0.563	0	#DIV/0!
FRY	ENSGALG00000017075	ENSGALT00000027578, ENSGALT00000062167, ENSGALT00000069518, XM_004938761, XM_015278573, XM_015278579, XM_015278587, XM_015278591, XM_015278600	1	1:174603425-174767849:-1	protein_coding	furry homolog (Drosophila)	enzyme inhibitor activity (GO:0004857)	actin filament reorganization (GO:0090527) | negative regulation of tubulin deacetylation (GO:1904428) | neuron projection development (GO:0031175) | cell morphogenesis (GO:0000902)	cell cortex (GO:0005938) | site of polarized growth (GO:0030427)	9.615	1.555	6.918	3.268	12.495	2.968	9.058	1.805	10.837	7.129	9.523	6.883	6.096	3.624	10.345	5.166	10.111	5.558	9.44422	4.21733	0.446552	9.32833	9.676	0.964069	5.0275	2.597	1.93589	12.495	6.096	2.0497	7.129	1.555	4.58457
LOC100858460	no Ensembl gene ID assigned	XM_015288469, XM_015288479	.	.	.	arf-GAP with dual PH domain-containing protein 1-like	unknown	unknown	unknown	21.447	7.755	17.288	12.033	28.804	16.516	21.441	11.299	40.641	30.557	43.741	40.644	22.541	17.774	24.249	25.318	27.15	14.793	27.478	19.6321	0.714467	29.9605	22.513	1.33081	23.3975	12.1013	1.93346	43.741	17.288	2.53014	40.644	7.755	5.24101
LUM	ENSGALG00000011271	ENSGALT00000018392, ENSGALT00000086829	1	1:43987396-43999595:-1	protein_coding	lumican	ATP binding (GO:0005524) | DNA binding (GO:0003677) | DNA clamp loader activity (GO:0003689) | nucleotide binding (GO:0000166) | collagen binding (GO:0005518)	positive regulation of transcription from RNA polymerase II promoter (GO:0045944) | DNA replication (GO:0006260) | DNA-dependent DNA replication (GO:0006261) | visual perception (GO:0007601) | double-strand break repair via homologous recombination (GO:0000724) | positive regulation of transforming growth factor beta1 production (GO:0032914) | collagen fibril organization (GO:0030199)	fibrillar collagen trimer (GO:0005583) | nucleus (GO:0005634) | extracellular space (GO:0005615) | extracellular matrix (GO:0031012) | proteinaceous extracellular matrix (GO:0005578) | DNA replication factor C complex (GO:0005663) | nucleoplasm (GO:0005654) | extracellular exosome (GO:0070062) | extracellular region (GO:0005576)	0.434	0.146	0.077	0	0.043	0	2.914	0.422	0.533	0	0	0	2.876	0	0.529	0	0.489	0.142	0.877222	0.0788889	0.0899303	1.2235	0.184667	6.62545	0.094	0.0486667	1.93151	2.914	0	#DIV/0!	0.422	0	#DIV/0!
HSPB8	ENSGALG00000007383	ENSGALT00000011938	15	15:9765688-9767739:-1	protein_coding	heat shock protein family B (small) member 8	identical protein binding (GO:0042802)	unknown	intracellular (GO:0005622) | Golgi apparatus (GO:0005794) | nucleus (GO:0005634) | cytoplasm (GO:0005737) | nucleoplasm (GO:0005654)	0.048	0.049	0	0	0.05	0.053	0.049	0.1	0	0.051	0.049	0.059	0.041	0.143	0	0.041	0	0	0.0263333	0.0551111	2.09283	0.0231667	0.0326667	0.709184	0.0656667	0.034	1.93137	0.05	0	#DIV/0!	0.143	0	#DIV/0!
INPP1	no Ensembl gene ID assigned	XM_015272577, XM_015272578, XM_015272579	.	.	.	inositol polyphosphate-1-phosphatase	unknown	unknown	unknown	2.573	3.456	4.222	1.751	5.007	3.161	3.875	9.774	8.709	9.795	8.541	2.924	3.618	3.437	6.284	4.122	3.096	2.263	5.10278	4.52033	0.885857	5.68717	3.934	1.44564	5.38583	2.78933	1.93087	8.709	2.573	3.38476	9.795	1.751	5.59395
DLX2	ENSGALG00000039436	ENSGALT00000053080, XM_015289773	7	7:17917670-17918619:+1	protein_coding	distal-less homeobox 2	unknown	unknown	unknown	2.685	7.686	2.719	4.573	3.807	4.397	4.611	18.439	7.724	12.899	3.742	5.417	3.364	13.709	4.296	7.321	3.891	6.503	4.09322	8.99378	2.19724	4.60467	3.07033	1.49973	10.7147	5.552	1.92988	7.724	2.685	2.87672	18.439	4.397	4.19354
ENSGALG00000003866	ENSGALG00000003866	ENSGALT00000006154	17	17:6509409-6515905:-1	protein_coding		unknown	unknown	unknown	1.628	2.485	2.166	3.692	1.967	3.09	2.099	3.107	5.356	15.929	2.265	2.832	1.397	3.442	3.675	5.757	2.823	4.628	2.59733	4.99578	1.92343	2.93583	1.92033	1.52881	5.94917	3.089	1.92592	5.356	1.397	3.83393	15.929	2.485	6.41006
C27H17ORF105	no Ensembl gene ID assigned	XM_015299464	.	.	.	chromosome 27 open reading frame, human C17orf105	unknown	unknown	unknown	0.298	0.051	0.151	0.276	0.334	0.419	0.217	0.219	0.325	0.807	0.102	0.24	0.556	0.311	0.091	0.276	0.084	1.02	0.239778	0.402111	1.67702	0.229167	0.261	0.878033	0.478833	0.248667	1.9256	0.556	0.084	6.61905	1.02	0.051	20
ENSGALG00000046316	ENSGALG00000046316	ENSGALT00000084608	27	27:3483420-3486566:-1	protein_coding		unknown	unknown	unknown	0.298	0.051	0.151	0.276	0.334	0.419	0.217	0.219	0.325	0.807	0.102	0.24	0.556	0.311	0.091	0.276	0.084	1.02	0.239778	0.402111	1.67702	0.229167	0.261	0.878033	0.478833	0.248667	1.9256	0.556	0.084	6.61905	1.02	0.051	20
REEP6	no Ensembl gene ID assigned	XM_015299976	.	.	.	receptor accessory protein 6	unknown	unknown	unknown	1.635	0.103	0.631	1.474	1.648	2.194	4.999	6.052	3.822	2.364	1.809	1.342	3.207	2.102	3.392	1.211	0.483	1.449	2.40289	2.03233	0.845787	2.952	1.30467	2.26265	2.42	1.257	1.92522	4.999	0.483	10.3499	6.052	0.103	58.7573
ENSGALG00000043846	ENSGALG00000043846	ENSGALT00000084616	AADN04002673.1	AADN04002673.1:4659-4826:+1	protein_coding		unknown	unknown	unknown	27.226	50.887	27.387	26.004	35.822	29.565	36.474	53.599	48.728	58.569	47.504	37.189	45.475	40.796	35.365	186.566	37.053	33.013	37.8927	57.3542	1.5136	41.7665	30.145	1.38552	68.2887	35.4853	1.92442	48.728	27.226	1.78976	186.566	26.004	7.17451
ENSGALG00000043891	ENSGALG00000043891	ENSGALT00000088796	AADN04009122.1	AADN04009122.1:4431-4598:-1	protein_coding		unknown	unknown	unknown	27.226	50.887	27.387	26.004	35.822	29.565	36.474	53.599	48.728	58.569	47.504	37.189	45.475	40.796	35.365	186.566	37.053	33.013	37.8927	57.3542	1.5136	41.7665	30.145	1.38552	68.2887	35.4853	1.92442	48.728	27.226	1.78976	186.566	26.004	7.17451
ENSGALG00000043917	ENSGALG00000043917	ENSGALT00000089585	AADN04003868.1	AADN04003868.1:12112-12279:+1	protein_coding		unknown	unknown	unknown	27.226	50.887	27.387	26.004	35.822	29.565	36.474	53.599	48.728	58.569	47.504	37.189	45.475	40.796	35.365	186.566	37.053	33.013	37.8927	57.3542	1.5136	41.7665	30.145	1.38552	68.2887	35.4853	1.92442	48.728	27.226	1.78976	186.566	26.004	7.17451
ENSGALG00000043927	ENSGALG00000043927	ENSGALT00000087369	AADN04004223.1	AADN04004223.1:3794-3961:-1	protein_coding		unknown	unknown	unknown	27.226	50.887	27.387	26.004	35.822	29.565	36.474	53.599	48.728	58.569	47.504	37.189	45.475	40.796	35.365	186.566	37.053	33.013	37.8927	57.3542	1.5136	41.7665	30.145	1.38552	68.2887	35.4853	1.92442	48.728	27.226	1.78976	186.566	26.004	7.17451
ENSGALG00000043991	ENSGALG00000043991	ENSGALT00000086147	AADN04004185.1	AADN04004185.1:11643-11810:-1	protein_coding		unknown	unknown	unknown	27.226	50.887	27.387	26.004	35.822	29.565	36.474	53.599	48.728	58.569	47.504	37.189	45.475	40.796	35.365	186.566	37.053	33.013	37.8927	57.3542	1.5136	41.7665	30.145	1.38552	68.2887	35.4853	1.92442	48.728	27.226	1.78976	186.566	26.004	7.17451
ENSGALG00000044033	ENSGALG00000044033	ENSGALT00000090367	AADN04008070.1	AADN04008070.1:6662-6829:+1	protein_coding		unknown	unknown	unknown	27.226	50.887	27.387	26.004	35.822	29.565	36.474	53.599	48.728	58.569	47.504	37.189	45.475	40.796	35.365	186.566	37.053	33.013	37.8927	57.3542	1.5136	41.7665	30.145	1.38552	68.2887	35.4853	1.92442	48.728	27.226	1.78976	186.566	26.004	7.17451
ENSGALG00000044044	ENSGALG00000044044	ENSGALT00000088451	AADN04008222.1	AADN04008222.1:8263-8430:+1	protein_coding		unknown	unknown	unknown	27.226	50.887	27.387	26.004	35.822	29.565	36.474	53.599	48.728	58.569	47.504	37.189	45.475	40.796	35.365	186.566	37.053	33.013	37.8927	57.3542	1.5136	41.7665	30.145	1.38552	68.2887	35.4853	1.92442	48.728	27.226	1.78976	186.566	26.004	7.17451
ENSGALG00000044234	ENSGALG00000044234	ENSGALT00000089405	AADN04009362.1	AADN04009362.1:6015-6182:-1	protein_coding		unknown	unknown	unknown	27.226	50.887	27.387	26.004	35.822	29.565	36.474	53.599	48.728	58.569	47.504	37.189	45.475	40.796	35.365	186.566	37.053	33.013	37.8927	57.3542	1.5136	41.7665	30.145	1.38552	68.2887	35.4853	1.92442	48.728	27.226	1.78976	186.566	26.004	7.17451
ENSGALG00000044246	ENSGALG00000044246	ENSGALT00000085986	AADN04005004.1	AADN04005004.1:8417-8584:-1	protein_coding		unknown	unknown	unknown	27.226	50.887	27.387	26.004	35.822	29.565	36.474	53.599	48.728	58.569	47.504	37.189	45.475	40.796	35.365	186.566	37.053	33.013	37.8927	57.3542	1.5136	41.7665	30.145	1.38552	68.2887	35.4853	1.92442	48.728	27.226	1.78976	186.566	26.004	7.17451
ENSGALG00000044270	ENSGALG00000044270	ENSGALT00000089736	AADN04004825.1	AADN04004825.1:6907-7074:+1	protein_coding		unknown	unknown	unknown	27.226	50.887	27.387	26.004	35.822	29.565	36.474	53.599	48.728	58.569	47.504	37.189	45.475	40.796	35.365	186.566	37.053	33.013	37.8927	57.3542	1.5136	41.7665	30.145	1.38552	68.2887	35.4853	1.92442	48.728	27.226	1.78976	186.566	26.004	7.17451
ENSGALG00000044371	ENSGALG00000044371	ENSGALT00000086470	AADN04009781.1	AADN04009781.1:8626-8793:+1	protein_coding		unknown	unknown	unknown	27.226	50.887	27.387	26.004	35.822	29.565	36.474	53.599	48.728	58.569	47.504	37.189	45.475	40.796	35.365	186.566	37.053	33.013	37.8927	57.3542	1.5136	41.7665	30.145	1.38552	68.2887	35.4853	1.92442	48.728	27.226	1.78976	186.566	26.004	7.17451
ENSGALG00000044517	ENSGALG00000044517	ENSGALT00000084563	AADN04002080.1	AADN04002080.1:16909-17076:+1	protein_coding		unknown	unknown	unknown	27.226	50.887	27.387	26.004	35.822	29.565	36.474	53.599	48.728	58.569	47.504	37.189	45.475	40.796	35.365	186.566	37.053	33.013	37.8927	57.3542	1.5136	41.7665	30.145	1.38552	68.2887	35.4853	1.92442	48.728	27.226	1.78976	186.566	26.004	7.17451
ENSGALG00000044529	ENSGALG00000044529	ENSGALT00000088043	AADN04015482.1	AADN04015482.1:247-414:+1	protein_coding		unknown	unknown	unknown	27.226	50.887	27.387	26.004	35.822	29.565	36.474	53.599	48.728	58.569	47.504	37.189	45.475	40.796	35.365	186.566	37.053	33.013	37.8927	57.3542	1.5136	41.7665	30.145	1.38552	68.2887	35.4853	1.92442	48.728	27.226	1.78976	186.566	26.004	7.17451
ENSGALG00000044548	ENSGALG00000044548	ENSGALT00000086130	AADN04004033.1	AADN04004033.1:9273-9440:-1	protein_coding		unknown	unknown	unknown	27.226	50.887	27.387	26.004	35.822	29.565	36.474	53.599	48.728	58.569	47.504	37.189	45.475	40.796	35.365	186.566	37.053	33.013	37.8927	57.3542	1.5136	41.7665	30.145	1.38552	68.2887	35.4853	1.92442	48.728	27.226	1.78976	186.566	26.004	7.17451
ENSGALG00000044608	ENSGALG00000044608	ENSGALT00000083913	AADN04003863.1	AADN04003863.1:12731-12898:+1	protein_coding		unknown	unknown	unknown	27.226	50.887	27.387	26.004	35.822	29.565	36.474	53.599	48.728	58.569	47.504	37.189	45.475	40.796	35.365	186.566	37.053	33.013	37.8927	57.3542	1.5136	41.7665	30.145	1.38552	68.2887	35.4853	1.92442	48.728	27.226	1.78976	186.566	26.004	7.17451
ENSGALG00000044670	ENSGALG00000044670	ENSGALT00000088348	AADN04001089.1	AADN04001089.1:25429-25596:+1	protein_coding		unknown	unknown	unknown	27.226	50.887	27.387	26.004	35.822	29.565	36.474	53.599	48.728	58.569	47.504	37.189	45.475	40.796	35.365	186.566	37.053	33.013	37.8927	57.3542	1.5136	41.7665	30.145	1.38552	68.2887	35.4853	1.92442	48.728	27.226	1.78976	186.566	26.004	7.17451
ENSGALG00000044682	ENSGALG00000044682	ENSGALT00000087736	AADN04004293.1	AADN04004293.1:11003-11170:+1	protein_coding		unknown	unknown	unknown	27.226	50.887	27.387	26.004	35.822	29.565	36.474	53.599	48.728	58.569	47.504	37.189	45.475	40.796	35.365	186.566	37.053	33.013	37.8927	57.3542	1.5136	41.7665	30.145	1.38552	68.2887	35.4853	1.92442	48.728	27.226	1.78976	186.566	26.004	7.17451
ENSGALG00000044762	ENSGALG00000044762	ENSGALT00000088901	AADN04001085.1	AADN04001085.1:31009-31176:-1	protein_coding		unknown	unknown	unknown	27.226	50.887	27.387	26.004	35.822	29.565	36.474	53.599	48.728	58.569	47.504	37.189	45.475	40.796	35.365	186.566	37.053	33.013	37.8927	57.3542	1.5136	41.7665	30.145	1.38552	68.2887	35.4853	1.92442	48.728	27.226	1.78976	186.566	26.004	7.17451
ENSGALG00000044793	ENSGALG00000044793	ENSGALT00000090213	AADN04001652.1	AADN04001652.1:8107-8274:+1	protein_coding		unknown	unknown	unknown	27.226	50.887	27.387	26.004	35.822	29.565	36.474	53.599	48.728	58.569	47.504	37.189	45.475	40.796	35.365	186.566	37.053	33.013	37.8927	57.3542	1.5136	41.7665	30.145	1.38552	68.2887	35.4853	1.92442	48.728	27.226	1.78976	186.566	26.004	7.17451
ENSGALG00000044854	ENSGALG00000044854	ENSGALT00000088020	AADN04005844.1	AADN04005844.1:5981-6148:-1	protein_coding		unknown	unknown	unknown	27.226	50.887	27.387	26.004	35.822	29.565	36.474	53.599	48.728	58.569	47.504	37.189	45.475	40.796	35.365	186.566	37.053	33.013	37.8927	57.3542	1.5136	41.7665	30.145	1.38552	68.2887	35.4853	1.92442	48.728	27.226	1.78976	186.566	26.004	7.17451
ENSGALG00000044878	ENSGALG00000044878	ENSGALT00000087924	AADN04003104.1	AADN04003104.1:645-812:+1	protein_coding		unknown	unknown	unknown	27.226	50.887	27.387	26.004	35.822	29.565	36.474	53.599	48.728	58.569	47.504	37.189	45.475	40.796	35.365	186.566	37.053	33.013	37.8927	57.3542	1.5136	41.7665	30.145	1.38552	68.2887	35.4853	1.92442	48.728	27.226	1.78976	186.566	26.004	7.17451
ENSGALG00000044879	ENSGALG00000044879	ENSGALT00000086845	AADN04011856.1	AADN04011856.1:2116-2283:-1	protein_coding		unknown	unknown	unknown	27.226	50.887	27.387	26.004	35.822	29.565	36.474	53.599	48.728	58.569	47.504	37.189	45.475	40.796	35.365	186.566	37.053	33.013	37.8927	57.3542	1.5136	41.7665	30.145	1.38552	68.2887	35.4853	1.92442	48.728	27.226	1.78976	186.566	26.004	7.17451
ENSGALG00000044883	ENSGALG00000044883	ENSGALT00000083342	AADN04009718.1	AADN04009718.1:3794-3961:-1	protein_coding		unknown	unknown	unknown	27.226	50.887	27.387	26.004	35.822	29.565	36.474	53.599	48.728	58.569	47.504	37.189	45.475	40.796	35.365	186.566	37.053	33.013	37.8927	57.3542	1.5136	41.7665	30.145	1.38552	68.2887	35.4853	1.92442	48.728	27.226	1.78976	186.566	26.004	7.17451
ENSGALG00000045022	ENSGALG00000045022	ENSGALT00000087890	AADN04004791.1	AADN04004791.1:7937-8104:+1	protein_coding		unknown	unknown	unknown	27.226	50.887	27.387	26.004	35.822	29.565	36.474	53.599	48.728	58.569	47.504	37.189	45.475	40.796	35.365	186.566	37.053	33.013	37.8927	57.3542	1.5136	41.7665	30.145	1.38552	68.2887	35.4853	1.92442	48.728	27.226	1.78976	186.566	26.004	7.17451
ENSGALG00000045121	ENSGALG00000045121	ENSGALT00000086108	AADN04009759.1	AADN04009759.1:5795-5962:-1	protein_coding		unknown	unknown	unknown	27.226	50.887	27.387	26.004	35.822	29.565	36.474	53.599	48.728	58.569	47.504	37.189	45.475	40.796	35.365	186.566	37.053	33.013	37.8927	57.3542	1.5136	41.7665	30.145	1.38552	68.2887	35.4853	1.92442	48.728	27.226	1.78976	186.566	26.004	7.17451
ENSGALG00000045126	ENSGALG00000045126	ENSGALT00000087035	AADN04004282.1	AADN04004282.1:5375-5542:+1	protein_coding		unknown	unknown	unknown	27.226	50.887	27.387	26.004	35.822	29.565	36.474	53.599	48.728	58.569	47.504	37.189	45.475	40.796	35.365	186.566	37.053	33.013	37.8927	57.3542	1.5136	41.7665	30.145	1.38552	68.2887	35.4853	1.92442	48.728	27.226	1.78976	186.566	26.004	7.17451
ENSGALG00000045177	ENSGALG00000045177	ENSGALT00000086088	AADN04012245.1	AADN04012245.1:5185-5352:-1	protein_coding		unknown	unknown	unknown	27.226	50.887	27.387	26.004	35.822	29.565	36.474	53.599	48.728	58.569	47.504	37.189	45.475	40.796	35.365	186.566	37.053	33.013	37.8927	57.3542	1.5136	41.7665	30.145	1.38552	68.2887	35.4853	1.92442	48.728	27.226	1.78976	186.566	26.004	7.17451
ENSGALG00000045219	ENSGALG00000045219	ENSGALT00000086670	AADN04006374.1	AADN04006374.1:7724-7891:-1	protein_coding		unknown	unknown	unknown	27.226	50.887	27.387	26.004	35.822	29.565	36.474	53.599	48.728	58.569	47.504	37.189	45.475	40.796	35.365	186.566	37.053	33.013	37.8927	57.3542	1.5136	41.7665	30.145	1.38552	68.2887	35.4853	1.92442	48.728	27.226	1.78976	186.566	26.004	7.17451
ENSGALG00000045446	ENSGALG00000045446	ENSGALT00000085318	AADN04004463.1	AADN04004463.1:10416-10583:+1	protein_coding		unknown	unknown	unknown	27.226	50.887	27.387	26.004	35.822	29.565	36.474	53.599	48.728	58.569	47.504	37.189	45.475	40.796	35.365	186.566	37.053	33.013	37.8927	57.3542	1.5136	41.7665	30.145	1.38552	68.2887	35.4853	1.92442	48.728	27.226	1.78976	186.566	26.004	7.17451
ENSGALG00000045503	ENSGALG00000045503	ENSGALT00000085929	AADN04004372.1	AADN04004372.1:13295-13462:+1	protein_coding		unknown	unknown	unknown	27.226	50.887	27.387	26.004	35.822	29.565	36.474	53.599	48.728	58.569	47.504	37.189	45.475	40.796	35.365	186.566	37.053	33.013	37.8927	57.3542	1.5136	41.7665	30.145	1.38552	68.2887	35.4853	1.92442	48.728	27.226	1.78976	186.566	26.004	7.17451
ENSGALG00000045516	ENSGALG00000045516	ENSGALT00000084491	AADN04007133.1	AADN04007133.1:951-1118:-1	protein_coding		unknown	unknown	unknown	27.226	50.887	27.387	26.004	35.822	29.565	36.474	53.599	48.728	58.569	47.504	37.189	45.475	40.796	35.365	186.566	37.053	33.013	37.8927	57.3542	1.5136	41.7665	30.145	1.38552	68.2887	35.4853	1.92442	48.728	27.226	1.78976	186.566	26.004	7.17451
ENSGALG00000045588	ENSGALG00000045588	ENSGALT00000086017	AADN04005104.1	AADN04005104.1:8255-8422:-1	protein_coding		unknown	unknown	unknown	27.226	50.887	27.387	26.004	35.822	29.565	36.474	53.599	48.728	58.569	47.504	37.189	45.475	40.796	35.365	186.566	37.053	33.013	37.8927	57.3542	1.5136	41.7665	30.145	1.38552	68.2887	35.4853	1.92442	48.728	27.226	1.78976	186.566	26.004	7.17451
ENSGALG00000045648	ENSGALG00000045648	ENSGALT00000089702	AADN04002820.1	AADN04002820.1:13599-13766:+1	protein_coding		unknown	unknown	unknown	27.226	50.887	27.387	26.004	35.822	29.565	36.474	53.599	48.728	58.569	47.504	37.189	45.475	40.796	35.365	186.566	37.053	33.013	37.8927	57.3542	1.5136	41.7665	30.145	1.38552	68.2887	35.4853	1.92442	48.728	27.226	1.78976	186.566	26.004	7.17451
ENSGALG00000045700	ENSGALG00000045700	ENSGALT00000087652	AADN04006307.1	AADN04006307.1:6881-7048:+1	protein_coding		unknown	unknown	unknown	27.226	50.887	27.387	26.004	35.822	29.565	36.474	53.599	48.728	58.569	47.504	37.189	45.475	40.796	35.365	186.566	37.053	33.013	37.8927	57.3542	1.5136	41.7665	30.145	1.38552	68.2887	35.4853	1.92442	48.728	27.226	1.78976	186.566	26.004	7.17451
ENSGALG00000045702	ENSGALG00000045702	ENSGALT00000087551	AADN04002195.1	AADN04002195.1:13867-14034:+1	protein_coding		unknown	unknown	unknown	27.226	50.887	27.387	26.004	35.822	29.565	36.474	53.599	48.728	58.569	47.504	37.189	45.475	40.796	35.365	186.566	37.053	33.013	37.8927	57.3542	1.5136	41.7665	30.145	1.38552	68.2887	35.4853	1.92442	48.728	27.226	1.78976	186.566	26.004	7.17451
ENSGALG00000045714	ENSGALG00000045714	ENSGALT00000089110	AADN04006890.1	AADN04006890.1:5821-5988:+1	protein_coding		unknown	unknown	unknown	27.226	50.887	27.387	26.004	35.822	29.565	36.474	53.599	48.728	58.569	47.504	37.189	45.475	40.796	35.365	186.566	37.053	33.013	37.8927	57.3542	1.5136	41.7665	30.145	1.38552	68.2887	35.4853	1.92442	48.728	27.226	1.78976	186.566	26.004	7.17451
ENSGALG00000045806	ENSGALG00000045806	ENSGALT00000083940	AADN04004671.1	AADN04004671.1:5274-5441:-1	protein_coding		unknown	unknown	unknown	27.226	50.887	27.387	26.004	35.822	29.565	36.474	53.599	48.728	58.569	47.504	37.189	45.475	40.796	35.365	186.566	37.053	33.013	37.8927	57.3542	1.5136	41.7665	30.145	1.38552	68.2887	35.4853	1.92442	48.728	27.226	1.78976	186.566	26.004	7.17451
ENSGALG00000045863	ENSGALG00000045863	ENSGALT00000083776	AADN04005398.1	AADN04005398.1:7734-7901:+1	protein_coding		unknown	unknown	unknown	27.226	50.887	27.387	26.004	35.822	29.565	36.474	53.599	48.728	58.569	47.504	37.189	45.475	40.796	35.365	186.566	37.053	33.013	37.8927	57.3542	1.5136	41.7665	30.145	1.38552	68.2887	35.4853	1.92442	48.728	27.226	1.78976	186.566	26.004	7.17451
ENSGALG00000046006	ENSGALG00000046006	ENSGALT00000087220	AADN04006626.1	AADN04006626.1:2785-2952:+1	protein_coding		unknown	unknown	unknown	27.226	50.887	27.387	26.004	35.822	29.565	36.474	53.599	48.728	58.569	47.504	37.189	45.475	40.796	35.365	186.566	37.053	33.013	37.8927	57.3542	1.5136	41.7665	30.145	1.38552	68.2887	35.4853	1.92442	48.728	27.226	1.78976	186.566	26.004	7.17451
ENSGALG00000046026	ENSGALG00000046026	ENSGALT00000088815	AADN04003650.1	AADN04003650.1:9148-9315:-1	protein_coding		unknown	unknown	unknown	27.226	50.887	27.387	26.004	35.822	29.565	36.474	53.599	48.728	58.569	47.504	37.189	45.475	40.796	35.365	186.566	37.053	33.013	37.8927	57.3542	1.5136	41.7665	30.145	1.38552	68.2887	35.4853	1.92442	48.728	27.226	1.78976	186.566	26.004	7.17451
ENSGALG00000046060	ENSGALG00000046060	ENSGALT00000087487	AADN04008600.1	AADN04008600.1:3374-3541:-1	protein_coding		unknown	unknown	unknown	27.226	50.887	27.387	26.004	35.822	29.565	36.474	53.599	48.728	58.569	47.504	37.189	45.475	40.796	35.365	186.566	37.053	33.013	37.8927	57.3542	1.5136	41.7665	30.145	1.38552	68.2887	35.4853	1.92442	48.728	27.226	1.78976	186.566	26.004	7.17451
ENSGALG00000046140	ENSGALG00000046140	ENSGALT00000088501	AADN04010038.1	AADN04010038.1:252-419:+1	protein_coding		unknown	unknown	unknown	27.226	50.887	27.387	26.004	35.822	29.565	36.474	53.599	48.728	58.569	47.504	37.189	45.475	40.796	35.365	186.566	37.053	33.013	37.8927	57.3542	1.5136	41.7665	30.145	1.38552	68.2887	35.4853	1.92442	48.728	27.226	1.78976	186.566	26.004	7.17451
ENSGALG00000046329	ENSGALG00000046329	ENSGALT00000083141	AADN04003187.1	AADN04003187.1:6028-6195:-1	protein_coding		unknown	unknown	unknown	27.226	50.887	27.387	26.004	35.822	29.565	36.474	53.599	48.728	58.569	47.504	37.189	45.475	40.796	35.365	186.566	37.053	33.013	37.8927	57.3542	1.5136	41.7665	30.145	1.38552	68.2887	35.4853	1.92442	48.728	27.226	1.78976	186.566	26.004	7.17451
ENSGALG00000046345	ENSGALG00000046345	ENSGALT00000083838	AADN04002511.1	AADN04002511.1:16217-16384:+1	protein_coding		unknown	unknown	unknown	27.226	50.887	27.387	26.004	35.822	29.565	36.474	53.599	48.728	58.569	47.504	37.189	45.475	40.796	35.365	186.566	37.053	33.013	37.8927	57.3542	1.5136	41.7665	30.145	1.38552	68.2887	35.4853	1.92442	48.728	27.226	1.78976	186.566	26.004	7.17451
ENSGALG00000046397	ENSGALG00000046397	ENSGALT00000087033	AADN04003913.1	AADN04003913.1:8313-8480:-1	protein_coding		unknown	unknown	unknown	27.226	50.887	27.387	26.004	35.822	29.565	36.474	53.599	48.728	58.569	47.504	37.189	45.475	40.796	35.365	186.566	37.053	33.013	37.8927	57.3542	1.5136	41.7665	30.145	1.38552	68.2887	35.4853	1.92442	48.728	27.226	1.78976	186.566	26.004	7.17451
ENSGALG00000046434	ENSGALG00000046434	ENSGALT00000087075	AADN04005105.1	AADN04005105.1:13591-13758:+1	protein_coding		unknown	unknown	unknown	27.226	50.887	27.387	26.004	35.822	29.565	36.474	53.599	48.728	58.569	47.504	37.189	45.475	40.796	35.365	186.566	37.053	33.013	37.8927	57.3542	1.5136	41.7665	30.145	1.38552	68.2887	35.4853	1.92442	48.728	27.226	1.78976	186.566	26.004	7.17451
ENSGALG00000046468	ENSGALG00000046468	ENSGALT00000086879	AADN04002526.1	AADN04002526.1:2030-2197:+1	protein_coding		unknown	unknown	unknown	27.226	50.887	27.387	26.004	35.822	29.565	36.474	53.599	48.728	58.569	47.504	37.189	45.475	40.796	35.365	186.566	37.053	33.013	37.8927	57.3542	1.5136	41.7665	30.145	1.38552	68.2887	35.4853	1.92442	48.728	27.226	1.78976	186.566	26.004	7.17451
ENSGALG00000046531	ENSGALG00000046531	ENSGALT00000083711	AADN04005015.1	AADN04005015.1:8152-8319:+1	protein_coding		unknown	unknown	unknown	27.226	50.887	27.387	26.004	35.822	29.565	36.474	53.599	48.728	58.569	47.504	37.189	45.475	40.796	35.365	186.566	37.053	33.013	37.8927	57.3542	1.5136	41.7665	30.145	1.38552	68.2887	35.4853	1.92442	48.728	27.226	1.78976	186.566	26.004	7.17451
ENSGALG00000046544	ENSGALG00000046544	ENSGALT00000086052	AADN04011265.1	AADN04011265.1:5695-5862:-1	protein_coding		unknown	unknown	unknown	27.226	50.887	27.387	26.004	35.822	29.565	36.474	53.599	48.728	58.569	47.504	37.189	45.475	40.796	35.365	186.566	37.053	33.013	37.8927	57.3542	1.5136	41.7665	30.145	1.38552	68.2887	35.4853	1.92442	48.728	27.226	1.78976	186.566	26.004	7.17451
ENSGALG00000046552	ENSGALG00000046552	ENSGALT00000090096	AADN04005850.1	AADN04005850.1:1561-1728:+1	protein_coding		unknown	unknown	unknown	27.226	50.887	27.387	26.004	35.822	29.565	36.474	53.599	48.728	58.569	47.504	37.189	45.475	40.796	35.365	186.566	37.053	33.013	37.8927	57.3542	1.5136	41.7665	30.145	1.38552	68.2887	35.4853	1.92442	48.728	27.226	1.78976	186.566	26.004	7.17451
ENSGALG00000046597	ENSGALG00000046597	ENSGALT00000085712	AADN04004392.1	AADN04004392.1:14415-14582:+1	protein_coding		unknown	unknown	unknown	27.226	50.887	27.387	26.004	35.822	29.565	36.474	53.599	48.728	58.569	47.504	37.189	45.475	40.796	35.365	186.566	37.053	33.013	37.8927	57.3542	1.5136	41.7665	30.145	1.38552	68.2887	35.4853	1.92442	48.728	27.226	1.78976	186.566	26.004	7.17451
ENSGALG00000046638	ENSGALG00000046638	ENSGALT00000085245	AADN04002836.1	AADN04002836.1:5708-5875:+1	protein_coding		unknown	unknown	unknown	27.226	50.887	27.387	26.004	35.822	29.565	36.474	53.599	48.728	58.569	47.504	37.189	45.475	40.796	35.365	186.566	37.053	33.013	37.8927	57.3542	1.5136	41.7665	30.145	1.38552	68.2887	35.4853	1.92442	48.728	27.226	1.78976	186.566	26.004	7.17451
ENSGALG00000045843	ENSGALG00000045843	ENSGALT00000083908, ENSGALT00000083983, ENSGALT00000085074	AADN04002282.1	AADN04002282.1:9417-13038:-1	protein_coding		unknown	unknown	unknown	6.569	0.655	6.71	6.481	10.948	6.806	27.722	10.822	12.419	5.032	30.868	21.092	10.238	5.147	8.582	7.303	9.217	4.032	13.697	7.48556	0.546511	16.5077	8.07567	2.04412	8.90467	4.64733	1.91608	30.868	6.569	4.69904	21.092	0.655	32.2015
CBY1	ENSGALG00000012218	ENSGALT00000019954	1	1:50881482-50883895:-1	protein_coding	chibby family member 1, beta catenin antagonist	DNA binding (GO:0003677)	fat cell differentiation (GO:0045444) | negative regulation of canonical Wnt signaling pathway (GO:0090090) | cilium assembly (GO:0042384) | cardiac muscle cell differentiation (GO:0055007)	ciliary basal body (GO:0036064)	4.066	1.085	2.567	0.812	1.605	1.226	1.877	1.344	4.066	1.838	1.861	1.956	1.818	2.044	2.228	2.772	1.278	2.013	2.374	1.67667	0.706262	2.188	2.746	0.796795	1.9945	1.041	1.91595	4.066	1.278	3.18153	2.772	0.812	3.41379
CLDN5	ENSGALG00000001621	ENSGALT00000002477	15	15:701150-702907:-1	protein_coding	claudin 5	structural molecule activity (GO:0005198)	unknown	integral component of membrane (GO:0016021) | apical part of cell (GO:0045177) | cell junction (GO:0030054) | cytoplasm (GO:0005737) | membrane (GO:0016020) | plasma membrane (GO:0005886) | bicellular tight junction (GO:0005923)	164.661	115.831	96.693	54.879	135.472	154.403	564.79	591.163	425.366	76.912	183.221	91.414	473.582	179.618	220.127	177.019	349.464	129.506	290.375	174.527	0.601041	369.425	132.275	2.79285	207.605	108.371	1.91569	564.79	96.693	5.84106	591.163	54.879	10.7721
HEMGN	no Ensembl gene ID assigned	XM_004949615, XM_430508	.	.	.	hemogen	unknown	unknown	unknown	0.336	38.704	0.13	1.256	0.277	3.87	0.151	57.976	0.792	33.826	0.663	16.093	0.312	44.97	0.505	8.663	0.223	6.375	0.376556	23.5259	62.4765	0.441	0.247667	1.78062	27.9838	14.61	1.91539	0.792	0.13	6.09231	57.976	1.256	46.1592
MLLT11	ENSGALG00000044125	ENSGALT00000089114	25	25:2647719-2647970:+1	protein_coding	myeloid/lymphoid or mixed-lineage leukemia; translocated to, 11	unknown	unknown	unknown	9.179	7.987	2.464	3.26	1.882	5.167	3.704	10.986	2.985	5.597	3.033	6.592	13.686	27.44	4.834	7.049	4.852	5.152	5.17989	8.80333	1.69952	5.51567	4.50833	1.22344	10.4693	5.47133	1.91349	13.686	1.882	7.27205	27.44	3.26	8.41718
TMSB10	no Ensembl gene ID assigned	XM_001234311, XM_004944973, XM_015293950	.	.	.	thymosin, beta 10	unknown	unknown	unknown	6.427	5.263	5.109	11.752	13.644	7.127	11.715	12.981	4.818	17.662	5.406	16.514	10.773	15.292	14.844	16.862	8.122	12.626	8.98422	12.8977	1.43559	9.27967	8.39333	1.1056	15.3228	8.04733	1.90409	14.844	4.818	3.08095	17.662	5.263	3.35588
ITGA3	ENSGALG00000032702	ENSGALT00000050899, ENSGALT00000053045, XM_015299421, XM_015299422, XM_015299423	27	27:3186222-3201493:-1	protein_coding	integrin, alpha 3 (antigen CD49C, alpha 3 subunit of VLA-3 receptor)	unknown	unknown	unknown	0.598	0.579	1.078	0.779	1.97	1.36	1.445	1.112	1.555	1.597	2.072	2.134	2.289	2.047	3.536	2.09	1.92	1.37	1.82922	1.452	0.79378	2.13617	1.21533	1.75768	1.725	0.906	1.90397	3.536	0.598	5.91304	2.134	0.579	3.68566
LOC101751363	no Ensembl gene ID assigned	XM_015294920, XM_015294921	.	.	.	SEC14-like protein 2-like	unknown	unknown	unknown	1.981	0.464	3.857	2.654	5.845	3.65	4.255	1.3	8.36	6.877	10.981	4.905	7.676	5.057	6.321	2.362	5.522	5.269	6.08867	3.61533	0.593781	7.18583	3.89433	1.8452	4.295	2.256	1.90381	10.981	1.981	5.54316	6.877	0.464	14.8211
LTA4H	ENSGALG00000033709	ENSGALT00000050264, ENSGALT00000064633, ENSGALT00000065184, ENSGALT00000073882, ENSGALT00000075924, ENSGALT00000088247	1	1:45694933-45718500:-1	protein_coding	leukotriene A4 hydrolase	unknown	unknown	unknown	316.119	10.652	231.981	37.937	402.156	45.104	739.109	158.27	420.15	25.671	170.841	31.411	557.347	37.23	556.336	65.491	545.272	37.359	437.701	49.9028	0.114011	498.176	316.752	1.57276	59.2387	31.231	1.89679	739.109	170.841	4.3263	158.27	10.652	14.8582
AMOTL2	no Ensembl gene ID assigned	XM_015277136, XM_015277137, XM_015277138	.	.	.	angiomotin like 2	unknown	unknown	unknown	1.805	6.518	1.704	1.599	3.464	3.631	3.789	10.996	3.737	5.308	4.273	4.662	3.77	15.356	4.304	4.458	4.097	3.746	3.43811	6.25267	1.81863	3.995	2.32433	1.71877	7.421	3.916	1.89505	4.304	1.704	2.52582	15.356	1.599	9.6035
C3	ENSGALG00000030038	ENSGALT00000049708, ENSGALT00000055337, ENSGALT00000057228, ENSGALT00000070812	AADN04001210.1	AADN04001210.1:6888-29576:+1	protein_coding	complement C3	unknown	unknown	unknown	58.659	14.737	28.092	10.383	34.495	12.831	54.27	27.475	65.607	20.081	90.585	23.726	96.584	34.176	74.28	27.397	31.384	10.802	59.3284	20.1787	0.340118	68.785	40.4153	1.70195	23.9428	12.6503	1.89266	96.584	28.092	3.43813	34.176	10.383	3.29153
ARHGEF28	ENSGALG00000014923	ENSGALT00000024069, ENSGALT00000047366	Z	Z:24570223-24702341:-1	protein_coding	Rho guanine nucleotide exchange factor 28	unknown	unknown	unknown	2.288	5.897	1.619	9.107	1.932	10.34	0.086	1.923	1.16	20.324	0.423	20.161	0.794	30.023	0.385	5.021	1.806	18.445	1.16589	13.4712	11.5545	0.775667	1.94633	0.398527	15.9828	8.448	1.89191	2.288	0.086	26.6047	30.023	1.923	15.6126
ENSGALG00000042915	ENSGALG00000042915	ENSGALT00000055154	AADN04005841.1	AADN04005841.1:6066-8921:+1	protein_coding		unknown	unknown	unknown	9.77	14.097	10.585	10.706	24.664	12.46	38.038	47.18	32.664	42.031	21.844	14.953	18.002	18.703	25.135	6.61	12.897	11.516	21.511	19.8062	0.920749	24.7633	15.0063	1.65019	23.4988	12.421	1.89186	38.038	9.77	3.89335	47.18	6.61	7.13767
KIF23	ENSGALG00000008095	ENSGALT00000013141, ENSGALT00000048183, ENSGALT00000051671, ENSGALT00000061959, ENSGALT00000087441, XM_015292106, XM_015292108, XM_015292110, XM_015292111, XM_015292112	10	10:19360374-19378165:+1	protein_coding	kinesin family member 23	ATP binding (GO:0005524) | microtubule binding (GO:0008017) | ATPase activity (GO:0016887) | microtubule motor activity (GO:0003777) | nucleotide binding (GO:0000166)	actomyosin contractile ring assembly (GO:0000915) | mitotic cytokinesis (GO:0000281) | mitotic spindle midzone assembly (GO:0051256) | microtubule-based movement (GO:0007018) | plus-end-directed vesicle transport along microtubule (GO:0072383) | cytokinesis (GO:0000910) | positive regulation of cytokinesis (GO:0032467)	centrosome (GO:0005813) | spindle (GO:0005819) | midbody (GO:0030496) | mitotic spindle (GO:0072686) | nucleus (GO:0005634) | kinesin complex (GO:0005871) | focal adhesion (GO:0005925) | microtubule (GO:0005874) | intercellular bridge (GO:0045171) | nucleoplasm (GO:0005654) | centralspindlin complex (GO:0097149)	3.513	0.521	9.525	0.409	15.57	2.135	6.993	2.261	12.136	2.031	24.736	1.281	15.157	2.678	32.708	1.566	7.614	1.78	14.2169	1.62911	0.11459	16.5573	9.536	1.7363	1.93283	1.02167	1.89184	32.708	3.513	9.31056	2.678	0.409	6.54768
ANXA13	ENSGALG00000036418	ENSGALT00000046857, XM_015283107	2	2:138238171-138261577:-1	protein_coding	annexin A13	unknown	unknown	extracellular space (GO:0005615) | plasma membrane (GO:0005886) | nucleoplasm (GO:0005654) | extracellular exosome (GO:0070062)	4.33	6.681	2.585	1.386	3.041	3.41	3.698	5.599	4.311	5.376	2.524	2.988	2.519	7.751	4.813	13.143	4.341	8.563	3.57356	6.09967	1.70689	3.701	3.31867	1.11521	7.23667	3.82567	1.89161	4.813	2.519	1.91068	13.143	1.386	9.48268
CLSTN1	ENSGALG00000002606	ENSGALT00000004104, ENSGALT00000035062, ENSGALT00000074550, XM_015296822, XM_015296823	21	21:3489330-3523996:-1	protein_coding	calsyntenin 1	kinesin binding (GO:0019894) | calcium ion binding (GO:0005509) | X11-like protein binding (GO:0042988) | beta-amyloid binding (GO:0001540) | GTP binding (GO:0005525)	positive regulation of synapse assembly (GO:0051965) | small GTPase mediated signal transduction (GO:0007264) | positive regulation of synaptic transmission (GO:0050806) | homophilic cell adhesion via plasma membrane adhesion molecules (GO:0007156) | regulation of cell growth (GO:0001558)	postsynaptic membrane (GO:0045211) | integral component of membrane (GO:0016021) | extracellular space (GO:0005615) | cell surface (GO:0009986) | membrane (GO:0016020) | extracellular exosome (GO:0070062) | extracellular region (GO:0005576) | intracellular (GO:0005622) | postsynaptic density (GO:0014069)	7.227	18.932	9.542	18.296	10.552	9.755	5.209	3.595	5.375	25.368	4.451	33.01	11.43	50.974	7.137	20.796	6.394	43.945	7.47967	24.9634	3.33751	6.666	9.107	0.731964	29.6147	15.661	1.89098	11.43	4.451	2.56796	50.974	3.595	14.1791
LOC107049394	no Ensembl gene ID assigned	XM_015272882	.	.	.	olfactory receptor 14C36-like	unknown	unknown	unknown	0	9.52	0	0.394	0	0	0	5.406	4.29	3.984	6.035	2.531	0	10.704	0.001	6.765	0	8.055	1.14733	5.26211	4.58638	1.721	0	#DIV/0!	6.24083	3.30467	1.88849	6.035	0	#DIV/0!	10.704	0	#DIV/0!
PAM	ENSGALG00000015256	ENSGALT00000024619, XM_003643055, XM_015280468, XM_015280469, XM_015280470, XM_015280471	Z	Z:50044582-50117715:-1	protein_coding	peptidylglycine alpha-amidating monooxygenase	oxidoreductase activity, acting on paired donors, with incorporation or reduction of molecular oxygen, reduced ascorbate as one donor, and incorporation of one atom of oxygen (GO:0016715) | peptidylglycine monooxygenase activity (GO:0004504) | monooxygenase activity (GO:0004497) | peptidylamidoglycolate lyase activity (GO:0004598) | copper ion binding (GO:0005507) | zinc ion binding (GO:0008270) …	peptide metabolic process (GO:0006518) | peptide amidation (GO:0001519) | lipid metabolic process (GO:0006629) | oxidation-reduction process (GO:0055114)	integral component of membrane (GO:0016021) | membrane (GO:0016020) | extracellular exosome (GO:0070062)	14.56	4.119	12.502	9.299	7.46	5.752	37.048	19.423	17.175	12.76	17.313	6.19	23.434	11.962	20.672	15.411	13.992	6.576	18.2396	10.1658	0.557348	21.6057	11.5073	1.87756	12.0537	6.39	1.88633	37.048	7.46	4.96622	19.423	4.119	4.71546
ENSGALG00000037880	ENSGALG00000037880	ENSGALT00000052913, ENSGALT00000083531, ENSGALT00000083818, ENSGALT00000088019, ENSGALT00000089658	Z	Z:2151465-2159381:+1	protein_coding		unknown	unknown	unknown	72.726	46.511	101.046	81.576	105.526	88	197.303	202.745	100.956	82.891	235.681	170.043	200.55	180.887	109.394	77.345	114.217	101.127	137.489	114.569	0.8333	159.684	93.0993	1.71519	135.84	72.029	1.8859	235.681	72.726	3.24067	202.745	46.511	4.35908
CDKN2C	ENSGALG00000010537	ENSGALT00000017152	8	8:24025736-24029708:+1	protein_coding	cyclin dependent kinase inhibitor 2C	protein kinase binding (GO:0019901) | cyclin-dependent protein serine/threonine kinase inhibitor activity (GO:0004861)	negative regulation of cell growth (GO:0030308) | G1/S transition of mitotic cell cycle (GO:0000082) | negative regulation of phosphorylation (GO:0042326) | negative regulation of protein serine/threonine kinase activity (GO:0071901) | negative regulation of cyclin-dependent protein serine/threonine kinase activity (GO:0045736) | negative regulation of cell proliferation (GO:0008285) | regulation…	nucleus (GO:0005634) | cytoplasm (GO:0005737)	3.841	2.35	5.013	1.007	7.646	1.517	7.265	6.494	5.514	2.507	8.905	1.519	6.686	3.568	14.25	2.146	4.803	2.117	7.10256	2.58056	0.363328	7.90383	5.5	1.43706	3.0585	1.62467	1.88254	14.25	3.841	3.70997	6.494	1.007	6.44886
ENSGALG00000033747	ENSGALG00000033747	ENSGALT00000046495	AADN04002022.1	AADN04002022.1:13506-14474:+1	protein_coding		unknown	unknown	unknown	2.241	0.513	2.708	4.786	5.071	5.072	10.861	4.939	8.108	5.622	8.089	10.294	2.148	1.996	7.858	11.246	3.508	4.937	5.62133	5.48944	0.976538	6.762	3.34	2.02455	6.50567	3.457	1.88188	10.861	2.148	5.05633	11.246	0.513	21.922
ENSGALG00000033256	ENSGALG00000033256	ENSGALT00000058162, ENSGALT00000060833	Z	Z:37062725-37257739:+1	protein_coding		unknown	unknown	unknown	2.381	0.06	1.932	0.191	2.64	0.387	4.599	0.258	2.491	0.47	0.55	0.088	4.689	0.639	1.501	0.425	4.91	0.521	2.85478	0.337667	0.118281	3.12333	2.31767	1.34762	0.400167	0.212667	1.88166	4.91	0.55	8.92727	0.639	0.06	10.65
DDIT4	ENSGALG00000041459	ENSGALT00000080768, XM_015288240	6	6:11459153-11459905:-1	protein_coding	DNA damage inducible transcript 4	unknown	unknown	unknown	4.355	8.812	3.83	4.363	3.862	6.192	6.79	36.839	10.528	12.325	3.342	5.335	2.08	6.595	3.177	7.426	2.91	4.351	4.54156	10.2487	2.25664	4.8045	4.01567	1.19644	12.1452	6.45567	1.88132	10.528	2.08	5.06154	36.839	4.351	8.46679
ID4	ENSGALG00000039474	ENSGALT00000056420, ENSGALT00000069675	2	2:59931746-59933580:-1	protein_coding	inhibitor of DNA binding 4, HLH protein	unknown	unknown	unknown	0.088	0.357	0.176	0.185	0	0	0.472	1.608	0	0.089	0.092	0	0.303	0.176	0.074	0.075	0.154	0.089	0.151	0.286556	1.89772	0.1825	0.088	2.07386	0.3395	0.180667	1.87915	0.472	0	#DIV/0!	1.608	0	#DIV/0!
LOC101748752	no Ensembl gene ID assigned	XM_015277375	.	.	.	molybdopterin synthase sulfur carrier subunit-like	unknown	unknown	unknown	2.383	2.65	3.427	3.535	4.346	4.461	9.257	6.167	5.626	7.449	10.832	7.424	9.343	7.369	5.687	5.941	6.175	5.654	6.34178	5.62778	0.887413	7.82	3.38533	2.30996	6.66733	3.54867	1.87883	10.832	2.383	4.54553	7.449	2.65	2.81094
AFAP1	ENSGALG00000015556	ENSGALT00000025080, ENSGALT00000037240, ENSGALT00000037241, ENSGALT00000052132	4	4:81124238-81182713:-1	protein_coding	actin filament associated protein 1	unknown	regulation of signal transduction (GO:0009966) | regulation of cytoskeleton organization (GO:0051493)	centrosome (GO:0005813) | focal adhesion (GO:0005925)	0.248	0.336	0.223	0.215	0.029	0.047	0.213	0.438	0.354	0.288	0.132	0.142	0.506	0.391	0.598	0.535	0.499	0.452	0.311333	0.316	1.01499	0.383667	0.166667	2.302	0.374333	0.199333	1.87793	0.598	0.029	20.6207	0.535	0.047	11.383
ENSGALG00000033302	ENSGALG00000033302	ENSGALT00000073615	AADN04008809.1	AADN04008809.1:2963-8716:-1	protein_coding		unknown	unknown	unknown	3.426	2.189	14.452	22.731	3.433	2.479	7.392	6.645	5.328	9.934	28.55	37.326	7.164	7.693	18.011	20.492	16.858	20.681	11.6238	14.4633	1.24429	13.8838	7.10367	1.95446	17.1285	9.133	1.87545	28.55	3.426	8.33333	37.326	2.189	17.0516
EPHX1	no Ensembl gene ID assigned	XM_015283917, XM_015283918, XM_419386	.	.	.	epoxide hydrolase 1, microsomal (xenobiotic)	cis-stilbene-oxide hydrolase activity (GO:0033961) | catalytic activity (GO:0003824)	unknown	unknown	5.504	5.388	3.828	5.457	4.603	6.861	7.745	11.007	9.107	11.929	6.465	9.37	8.106	14.183	8.134	11.343	6.001	8.58	6.61033	9.34644	1.41391	7.593	4.645	1.63466	11.0687	5.902	1.87541	9.107	3.828	2.37905	14.183	5.388	2.63233
IER5	no Ensembl gene ID assigned	XM_015290490	.	.	.	immediate early response 5	unknown	unknown	unknown	1.663	2.62	2.728	3.489	5.651	2.402	9.668	8.151	5.979	7.903	5.159	4.525	2.85	4.31	5.746	4.713	2.693	2.31	4.68189	4.49144	0.959323	5.34917	3.34733	1.59804	5.31867	2.837	1.87475	9.668	1.663	5.81359	8.151	2.31	3.52857
ENSGALG00000016670	ENSGALG00000016670	ENSGALT00000026902	3	3:107919467-107922012:-1	protein_coding		unknown	unknown	unknown	0	0	0.266	0	0.29	0.31	0	0.29	0.744	0	1.638	0.323	0.923	0.549	0.474	0	0	0	0.481667	0.163556	0.339562	0.629833	0.185333	3.39838	0.193667	0.103333	1.87419	1.638	0	#DIV/0!	0.549	0	#DIV/0!
DNA2	ENSGALG00000004037	ENSGALT00000006429, XM_015278684	6	6:10593818-10608366:-1	protein_coding	DNA replication helicase/nuclease 2	iron-sulfur cluster binding (GO:0051536) | hydrolase activity (GO:0016787) | nucleotide binding (GO:0000166) | catalytic activity (GO:0003824) | 5'-3' DNA helicase activity (GO:0043139) | helicase activity (GO:0004386) | DNA helicase activity (GO:0003678) | 5'-flap endonuclease activity (GO:0017108) | 4 iron, 4 sulfur cluster binding (GO:0051539) | ATP binding (GO:0005524) | site-specific endodeo…	nucleic acid phosphodiester bond hydrolysis (GO:0090305) | mitotic telomere maintenance via semi-conservative replication (GO:1902990) | positive regulation of DNA replication (GO:0045740) | DNA repair (GO:0006281) | DNA replication checkpoint (GO:0000076) | cellular response to DNA damage stimulus (GO:0006974) | mitochondrial DNA replication (GO:0006264) | telomere maintenance (GO:0000723) | DNA…	gamma DNA polymerase complex (GO:0005760) | nucleus (GO:0005634) | mitochondrial nucleoid (GO:0042645) | nuclear chromosome, telomeric region (GO:0000784) | mitochondrion (GO:0005739)	0.723	0.065	1.923	0.079	2.694	0.044	1.038	0.224	2.39	0.048	5.959	0.109	2.666	0.093	11.036	0.141	2.126	0.089	3.395	0.0991111	0.0291933	4.2025	1.78	2.36096	0.117333	0.0626667	1.87234	11.036	0.723	15.2642	0.224	0.044	5.09091
DYNC1I1	ENSGALG00000009722	ENSGALT00000015824, ENSGALT00000056996, ENSGALT00000064994, ENSGALT00000068135, ENSGALT00000088230, XM_015281907, XM_015281908, XM_015281910, XM_015281911, XM_015281912, XM_015281914, XM_015281915, XM_015281917	2	2:23985830-24151767:+1	protein_coding	dynein, cytoplasmic 1, intermediate chain 1	dynein light chain binding (GO:0045503) | spectrin binding (GO:0030507)	vesicle transport along microtubule (GO:0047496) | microtubule-based movement (GO:0007018)	recycling endosome (GO:0055037) | kinetochore (GO:0000776) | vesicle (GO:0031982) | cytoplasmic dynein complex (GO:0005868) | cytoplasmic ribonucleoprotein granule (GO:0036464) | nucleus (GO:0005634) | spindle pole (GO:0000922) | cytoplasm (GO:0005737)	0.455	0.656	0.259	0.468	0.852	0.303	1.024	1.633	0.676	0.78	1.087	0.921	0.837	0.979	0.882	0.584	0.897	0.439	0.774333	0.751444	0.970441	0.9005	0.522	1.7251	0.889333	0.475667	1.86966	1.087	0.259	4.19691	1.633	0.303	5.38944
PNPLA3	no Ensembl gene ID assigned	XM_015291180, XM_015291186, XM_015291189	.	.	.	patatin-like phospholipase domain containing 3	unknown	unknown	unknown	16.715	2.583	26.27	8.604	16.693	5.628	27.09	6.189	19.642	13.957	19.226	6.686	26.634	12.082	22.567	13.203	18.431	10.724	21.4742	8.85067	0.412153	22.265	19.8927	1.11926	10.4735	5.605	1.8686	27.09	16.693	1.62284	13.957	2.583	5.40341
SRFBP1	ENSGALG00000005316	ENSGALT00000008519	Z	Z:80915551-80971412:+1	protein_coding	serum response factor binding protein 1	poly(A) RNA binding (GO:0044822)	maturation of SSU-rRNA (GO:0030490)	90S preribosome (GO:0030686) | nucleus (GO:0005634)	10.387	6.063	8.239	7.992	12.422	11.778	14.89	17.81	8.972	10.308	15.774	21.794	15.246	23.532	8.061	11.483	9.517	11.508	11.5009	13.5853	1.18124	12.0767	10.3493	1.1669	16.0725	8.611	1.86651	15.774	8.061	1.95683	23.532	6.063	3.88125
ENSGALG00000032623	ENSGALG00000032623	ENSGALT00000068849	AADN04024561.1	AADN04024561.1:21-1008:+1	protein_coding		unknown	unknown	unknown	2.962	3.273	4.078	4.197	6.435	5.806	1.236	2.466	3.779	15.163	3.248	7.488	3.988	15.453	1.842	4.108	2.797	4.841	3.37389	6.97722	2.06801	2.815	4.49167	0.626716	8.25317	4.42533	1.86498	6.435	1.236	5.20631	15.453	2.466	6.26642
ENSGALG00000035960	ENSGALG00000035960	ENSGALT00000047986, ENSGALT00000078255	AADN04004153.1	AADN04004153.1:21-11321:+1	protein_coding		unknown	unknown	unknown	0.145	0.151	0.102	0.157	0.268	0.2	0.712	0.273	0.372	0.482	0.294	0.339	0.191	0.264	0.266	0.276	0.261	0.258	0.290111	0.266667	0.919188	0.349333	0.171667	2.03495	0.315333	0.169333	1.8622	0.712	0.102	6.98039	0.482	0.151	3.19205
ENSGALG00000032803	ENSGALG00000032803	ENSGALT00000065126	AADN04000612.1	AADN04000612.1:83173-84675:-1	protein_coding		unknown	unknown	unknown	1.822	6.358	1.934	4.297	2.61	4.47	0.83	5.907	3.658	13.905	3.227	6.005	4.545	16.621	5.004	6.255	2.269	7.633	2.87767	7.939	2.75883	3.2555	2.122	1.53417	9.38767	5.04167	1.86202	5.004	0.83	6.02892	16.621	4.297	3.86805
LOC776507	no Ensembl gene ID assigned	XM_001236024, XM_004950702	.	.	.	proto-oncogene Mas-like	unknown	unknown	unknown	1.822	6.358	1.934	4.297	2.61	4.47	0.83	5.907	3.658	13.905	3.227	6.005	4.545	16.621	5.004	6.255	2.269	7.633	2.87767	7.939	2.75883	3.2555	2.122	1.53417	9.38767	5.04167	1.86202	5.004	0.83	6.02892	16.621	4.297	3.86805
DMBT1	no Ensembl gene ID assigned	XM_015300587, XM_015300589	.	.	.	deleted in malignant brain tumors 1	unknown	unknown	unknown	46.29	0.439	39.034	2.727	25.031	2.458	21.706	3.102	29.584	0.752	21.072	0.649	25.736	0.494	26.122	15.494	27.383	0.444	29.1064	2.951	0.101386	25.2672	36.785	0.686888	3.48917	1.87467	1.86122	46.29	21.072	2.19675	15.494	0.439	35.2938
MFAP2	ENSGALG00000030647	ENSGALT00000058629	21	21:4407476-4411229:-1	protein_coding	microfibrillar associated protein 2	unknown	embryonic eye morphogenesis (GO:0048048) | post-embryonic eye morphogenesis (GO:0048050)	microfibril (GO:0001527)	0.371	0.108	0.317	0.224	0	0	0.166	0.056	0.049	0.508	0.215	0.26	0.046	0.106	0	0.092	0.229	0.213	0.154778	0.174111	1.12491	0.1175	0.229333	0.512355	0.205833	0.110667	1.85994	0.371	0	#DIV/0!	0.508	0	#DIV/0!
GPR141	ENSGALG00000032363	ENSGALT00000072548, XM_015281687	2	2:46412221-46429402:-1	protein_coding	G protein-coupled receptor 141	unknown	unknown	unknown	3.202	2.126	4.015	9.907	3.259	5.731	4.359	3.292	3.031	14.183	7.021	14.331	2.91	11.228	4.1	6.356	3.862	16.683	3.97322	9.31522	2.3445	4.21383	3.492	1.20671	11.0122	5.92133	1.85974	7.021	2.91	2.41271	16.683	2.126	7.84713
DUSP1	ENSGALG00000040360	ENSGALT00000082972	13	13:9052099-9054704:-1	protein_coding	dual specificity phosphatase 1	ATP binding (GO:0005524) | actin binding (GO:0003779) | Ran GTPase binding (GO:0008536) | motor activity (GO:0003774) | metal ion binding (GO:0046872) | protein transporter activity (GO:0008565) | nucleotide binding (GO:0000166) | zinc ion binding (GO:0008270)	negative regulation of MAP kinase activity (GO:0043407) | signal transduction (GO:0007165) | intracellular protein transport (GO:0006886) | protein import into nucleus (GO:0006606)	nuclear envelope (GO:0005635) | myosin complex (GO:0016459) | cytoskeleton (GO:0005856) | nucleus (GO:0005634) | cytosol (GO:0005829) | cytoplasm (GO:0005737)	5.142	60.035	5.558	32.884	7.355	86.987	18.152	207.456	23.885	149.968	9.678	37.089	14.025	175.471	8.496	31.643	17.546	67.337	12.2041	94.3189	7.72845	15.297	6.01833	2.54173	111.494	59.9687	1.8592	23.885	5.142	4.64508	207.456	31.643	6.55614
ITGAD	no Ensembl gene ID assigned	XM_015294825, XM_015294826, XM_015294828	.	.	.	integrin, alpha D	unknown	unknown	unknown	32.251	23.468	23.839	16.966	22.65	17.48	79.554	80.565	51.362	30.43	39.127	19.859	50.167	34.28	48.244	32.614	30.483	17.461	41.9641	30.347	0.723166	49.8228	26.2467	1.89825	35.8682	19.3047	1.858	79.554	22.65	3.51232	80.565	16.966	4.74861
ENSGALG00000033584	ENSGALG00000033584	ENSGALT00000052676	AADN04004058.1	AADN04004058.1:1375-4447:-1	protein_coding		unknown	unknown	unknown	10.154	2.483	14.523	7.457	20.499	8.027	35.483	17.163	31.66	11.482	35.141	23.267	14.223	6.703	6.156	4.657	5.095	3.459	19.2149	9.41089	0.489771	21.293	15.0587	1.414	11.1218	5.989	1.85704	35.483	5.095	6.96428	23.267	2.483	9.37052
TPST1	ENSGALG00000002598	ENSGALT00000004087, ENSGALT00000086058, XM_415794	19	19:4980962-5005598:+1	protein_coding	tyrosylprotein sulfotransferase 1	protein-tyrosine sulfotransferase activity (GO:0008476)	peptidyl-tyrosine sulfation (GO:0006478)	Golgi apparatus (GO:0005794)	28.662	28.809	26.226	17.221	21.977	18.927	46.211	32.689	42.823	46.343	21.9	19.63	44.528	51.771	45.807	46.537	43.739	44.179	35.7637	34.0118	0.951015	40.8347	25.6217	1.59376	40.1915	21.6523	1.85622	46.211	21.9	2.11009	51.771	17.221	3.00627
MCM2	ENSGALG00000006037	ENSGALT00000009723, ENSGALT00000084014, ENSGALT00000089351	12	12:9749558-9760977:-1	protein_coding	DNA replication licensing factor MCM2	DNA helicase activity (GO:0003678) | hydrolase activity (GO:0016787) | nucleotide binding (GO:0000166) | enzyme binding (GO:0019899) | DNA replication origin binding (GO:0003688) | ATP binding (GO:0005524) | histone binding (GO:0042393) | DNA binding (GO:0003677) | helicase activity (GO:0004386)	nucleosome assembly (GO:0006334) | DNA replication (GO:0006260) | DNA unwinding involved in DNA replication (GO:0006268) | cellular response to interleukin-4 (GO:0071353) | DNA replication initiation (GO:0006270)	microtubule cytoskeleton (GO:0015630) | MCM complex (GO:0042555) | nuclear origin of replication recognition complex (GO:0005664) | nucleus (GO:0005634) | chromatin (GO:0000785) | cytoplasm (GO:0005737) | nuclear chromosome, telomeric region (GO:0000784) | nucleoplasm (GO:0005654)	13.853	4.083	24.037	10.685	34.214	8.173	17.088	5.604	32.438	16.868	48.822	10.489	33.762	12.627	70.225	18.879	28.653	20.674	33.6769	12.0091	0.356598	38.498	24.0347	1.60177	14.1902	7.647	1.85565	70.225	13.853	5.0693	20.674	4.083	5.06343
ENSGALG00000030384	ENSGALG00000030384	ENSGALT00000077188	3	3:4380765-4387209:+1	protein_coding		unknown	unknown	unknown	13.669	9.817	15.661	8.473	14.857	11.796	21.356	17.213	18.494	18.806	17.534	14.114	20.918	21.54	18.934	21.492	21.819	18.481	18.138	15.748	0.868232	19.8425	14.729	1.34717	18.6077	10.0287	1.85545	21.819	13.669	1.59624	21.54	8.473	2.54219
ENSGALG00000010338	ENSGALG00000010338	ENSGALT00000016832	4	4:35247822-35249204:-1	protein_coding		unknown	unknown	unknown	1.984	125.309	1.061	64.708	3.338	30.34	1.585	227.896	7.643	77.04	9.007	150.64	3.186	199.546	5.915	103.277	4.454	58.871	4.24144	115.292	27.1822	5.29833	2.12767	2.49021	136.212	73.4523	1.85442	9.007	1.061	8.48916	227.896	30.34	7.5114
SPTBN1	ENSGALG00000029512	ENSGALT00000057896, ENSGALT00000068343, ENSGALT00000076738, ENSGALT00000086049, XM_015283353	3	3:2696497-2786404:-1	protein_coding	spectrin, beta, non-erythrocytic 1	phospholipid binding (GO:0005543) | poly(A) RNA binding (GO:0044822) | ankyrin binding (GO:0030506) | structural constituent of cytoskeleton (GO:0005200) | cadherin binding involved in cell-cell adhesion (GO:0098641) | GTPase binding (GO:0051020)	positive regulation of protein localization to plasma membrane (GO:1903078) | mitotic cytokinesis (GO:0000281) | membrane assembly (GO:0071709) | Golgi to plasma membrane protein transport (GO:0043001) | SMAD protein import into nucleus (GO:0007184) | common-partner SMAD protein phosphorylation (GO:0007182) | cytoskeleton organization (GO:0007010) | regulation of protein localization to plasma me…	cell-cell adherens junction (GO:0005913) | cortical cytoskeleton (GO:0030863) | M band (GO:0031430) | nucleolus (GO:0005730) | membrane (GO:0016020) | plasma membrane (GO:0005886) | extracellular exosome (GO:0070062) | cuticular plate (GO:0032437) | nucleus (GO:0005634) | spectrin (GO:0008091) | postsynaptic density (GO:0014069) | axolemma (GO:0030673) | cytoplasm (GO:0005737)	103.933	18.455	110.916	45.658	120.343	66.188	95.692	90.665	146.558	77.951	117.482	66.477	146.492	99.182	111.008	89.835	114.162	58.613	118.51	68.1138	0.574753	121.899	111.731	1.09101	80.4538	43.4337	1.85234	146.558	95.692	1.53156	99.182	18.455	5.37426
SMIM18	ENSGALG00000029992	ENSGALT00000076731	4	4:34979282-34983004:-1	protein_coding	small integral membrane protein 18	unknown	unknown	unknown	18.016	0.368	20.724	5.786	16.257	4.244	12.603	2.352	14.535	2.161	11.311	5.072	16.671	1.307	15.869	23.833	15.033	3.784	15.6688	5.43411	0.346811	14.337	18.3323	0.782061	6.41817	3.466	1.85175	20.724	11.311	1.8322	23.833	0.368	64.7636
SLC1A4	ENSGALG00000008811	ENSGALT00000014322, XM_015278094	3	3:9933075-9956187:+1	protein_coding	solute carrier family 1 (glutamate/neutral amino acid transporter), member 4	L-proline transmembrane transporter activity (GO:0015193) | L-alanine transmembrane transporter activity (GO:0015180) | L-hydroxyproline transmembrane transporter activity (GO:0034590) | L-cystine transmembrane transporter activity (GO:0015184) | L-serine transmembrane transporter activity (GO:0015194) | neutral amino acid transmembrane transporter activity (GO:0015175) | symporter activity (GO:0…	cognition (GO:0050890) | proline transport (GO:0015824) | transport (GO:0006810) | hydroxyproline transport (GO:0034589) | chloride transmembrane transport (GO:1902476) | proline transmembrane transport (GO:0035524) | L-serine transport (GO:0015825) | chloride transport (GO:0006821) | L-cystine transport (GO:0015811) | threonine transport (GO:0015826) | L-alanine transport (GO:0015808) | transmem…	integral component of membrane (GO:0016021) | intermediate filament (GO:0005882) | centrosome (GO:0005813) | cell surface (GO:0009986) | microtubule organizing center (GO:0005815) | membrane (GO:0016020) | extracellular exosome (GO:0070062)	29.808	6.818	16.375	10.798	30.599	19.45	24.728	9.902	37.5	20.445	37.408	38.569	29.147	19.105	20.499	22.914	24.278	26.183	27.8158	19.3538	0.695784	28.9267	25.594	1.13021	22.853	12.3553	1.84965	37.5	16.375	2.29008	38.569	6.818	5.65694
DUSP8	ENSGALG00000006647	ENSGALT00000010751, XM_004941446, XM_015286689	5	5:14163587-14184836:+1	protein_coding	dual specificity phosphatase 8	phosphatase activity (GO:0016791) | protein tyrosine/serine/threonine phosphatase activity (GO:0008138) | protein tyrosine phosphatase activity (GO:0004725) | MAP kinase tyrosine/serine/threonine phosphatase activity (GO:0017017)	protein dephosphorylation (GO:0006470) | inactivation of MAPK activity (GO:0000188) | peptidyl-tyrosine dephosphorylation (GO:0035335) | dephosphorylation (GO:0016311)	unknown	1.317	17.704	3.925	3.71	3.629	16.624	6.345	31.783	3.547	33.98	4.042	8.103	6.622	42.547	4.498	8.906	5.209	15.218	4.34822	19.8417	4.56317	5.04383	2.957	1.70573	23.4228	12.6793	1.84732	6.622	1.317	5.02809	42.547	3.71	11.4682
P2RX1	ENSGALG00000001573	ENSGALT00000035122, ENSGALT00000060287	19	19:3288227-3295581:+1	protein_coding	purinergic receptor P2X 1	ATP binding (GO:0005524) | ion channel activity (GO:0005216) | extracellular ATP-gated cation channel activity (GO:0004931) | purinergic nucleotide receptor activity (GO:0001614)	response to ATP (GO:0033198) | purinergic nucleotide receptor signaling pathway (GO:0035590) | transport (GO:0006810) | cation transmembrane transport (GO:0098655) | ion transport (GO:0006811)	integral component of membrane (GO:0016021) | integral component of nuclear inner membrane (GO:0005639) | membrane (GO:0016020) | integral component of plasma membrane (GO:0005887)	3.131	0.375	3.879	1.569	5.422	1.573	0.868	0.575	5.991	1.421	4.706	1.582	5.923	2.132	11.043	4.843	4.747	2.432	5.07889	1.83356	0.361015	5.54633	4.144	1.3384	2.16417	1.17233	1.84603	11.043	0.868	12.7224	4.843	0.375	12.9147
FHL1	ENSGALG00000006190	ENSGALT00000009988, XM_004940678, XM_004940679, XM_004940680, XM_015278475	4	4:4248504-4258576:+1	protein_coding	four and a half LIM domains 1	ion channel binding (GO:0044325) | metal ion binding (GO:0046872) | zinc ion binding (GO:0008270)	negative regulation of cell growth (GO:0030308) | positive regulation of potassium ion transport (GO:0043268) | regulation of potassium ion transmembrane transporter activity (GO:1901016) | regulation of membrane depolarization (GO:0003254) | negative regulation of G1/S transition of mitotic cell cycle (GO:2000134) | negative regulation of G2/M transition of mitotic cell cycle (GO:0010972)	nucleus (GO:0005634) | focal adhesion (GO:0005925) | cytoplasm (GO:0005737) | plasma membrane (GO:0005886)	1.479	0.115	1.04	0.338	0.95	0.267	1.122	0.116	0.884	0.04	0.787	0.851	1.01	0.038	0.701	1.134	0.822	0.478	0.977222	0.375222	0.383968	0.887667	1.15633	0.767656	0.442833	0.24	1.84514	1.479	0.701	2.10984	1.134	0.038	29.8421
ENSGALG00000000249	ENSGALG00000000249	ENSGALT00000000328, ENSGALT00000050805	27	27:1787645-1791152:-1	protein_coding	Somatotropin	unknown	unknown	unknown	16.646	32.48	17.123	12.506	29.052	14.13	56.897	53.078	46.76	30.497	44.513	24.175	68.773	47.505	59.184	22.49	61.682	40.352	44.5144	30.8014	0.691943	56.3015	20.9403	2.68866	36.3495	19.7053	1.84465	68.773	16.646	4.1315	53.078	12.506	4.2442
APBB2	ENSGALG00000014262	ENSGALT00000023068, XM_004936092, XM_004936093, XM_004936094, XM_004936095, XM_004936096, XM_004936097, XM_004936098, XM_004936099, XM_004936100, XM_004936104, XM_004936105, XM_004936106, XM_015285456, XM_015285457, XM_015285458, XM_015285459, XM_420735	4	4:69151136-69235250:+1	protein_coding	amyloid beta (A4) precursor protein-binding, family B, member 2	beta-amyloid binding (GO:0001540) | transcription factor binding (GO:0008134)	negative regulation of apoptotic process (GO:0043066) | positive regulation of apoptotic process (GO:0043065) | negative regulation of cell growth (GO:0030308) | extracellular matrix organization (GO:0030198) | regulation of transcription, DNA-templated (GO:0006355) | neuron migration (GO:0001764) | cell cycle arrest (GO:0007050) | axon guidance (GO:0007411)	nucleus (GO:0005634) | cytoplasm (GO:0005737)	2.46	7.274	2.301	1.102	4.928	6.517	4.94	9.469	8.255	10.131	6.006	8.506	5.515	7.726	7.621	10.328	7.194	8.755	5.46889	7.75644	1.41829	6.5885	3.22967	2.03999	9.1525	4.96433	1.84365	8.255	2.301	3.58757	10.328	1.102	9.37205
LOC100858168	no Ensembl gene ID assigned	XM_003643862	.	.	.	natural cytotoxicity triggering receptor 1-like	unknown	unknown	unknown	4.621	2.478	6.229	6.794	8.699	6.105	11.481	6.098	3.877	2.43	9.925	6.884	9.632	7.281	25.99	22.932	20.61	11.044	11.2293	8.00511	0.712875	13.5858	6.51633	2.08489	9.44483	5.12567	1.84265	25.99	3.877	6.70364	22.932	2.43	9.43704
CECR2	ENSGALG00000013034	ENSGALT00000021278, ENSGALT00000070397	1	1:61754952-61846994:+1	protein_coding	CECR2, histone acetyl-lysine reader	adenosine deaminase activity (GO:0004000)	ATP-dependent chromatin remodeling (GO:0043044) | neural tube development (GO:0021915)	CERF complex (GO:0090537)	2.606	3.952	2.698	1.676	4.285	3.724	5.374	4.282	5.669	11.973	5.255	3.448	3.816	5.305	6.417	4.117	4.926	5.334	4.56067	4.86789	1.06736	5.24283	3.19633	1.64026	5.74317	3.11733	1.84233	6.417	2.606	2.46239	11.973	1.676	7.14379
MT-CO2	ENSGALG00000032456	ENSGALT00000054328	MT	MT:8331-9014:+1	protein_coding	Cytochrome c oxidase subunit 2	metal ion binding (GO:0046872) | copper ion binding (GO:0005507) | heme-copper terminal oxidase activity (GO:0015002) | oxidoreductase activity (GO:0016491) | cytochrome-c oxidase activity (GO:0004129)	hydrogen ion transmembrane transport (GO:1902600) | electron transport chain (GO:0022900) | oxidation-reduction process (GO:0055114) | response to oxidative stress (GO:0006979)	integral component of membrane (GO:0016021) | respiratory chain (GO:0070469) | respiratory chain complex IV (GO:0045277) | membrane (GO:0016020) | mitochondrion (GO:0005739) | extracellular exosome (GO:0070062) | mitochondrial inner membrane (GO:0005743)	4407.03	4529.69	5479.44	4043.49	4609.84	2781.11	5724.7	7603.54	7466.24	5693.85	10691.2	9511.32	7632.35	6474.4	9653.68	6483.29	7440.32	6022.71	7011.64	5904.82	0.842145	8101.41	4832.1	1.67658	6964.85	3784.76	1.84023	10691.2	4407.03	2.42594	9511.32	2781.11	3.41997
WDR70	ENSGALG00000003708	ENSGALT00000005878, XM_015277332	Z	Z:11566340-11702225:+1	protein_coding	WD repeat domain 70	enzyme binding (GO:0019899)	unknown	unknown	11.936	12.966	10.217	15.313	14.799	19.96	17.745	27.085	13.8	23.466	22.227	36.821	21.104	46.574	13.924	20.807	14.427	22.73	15.5754	25.0802	1.61024	17.2045	12.3173	1.39677	29.5805	16.0797	1.83962	22.227	10.217	2.17549	46.574	12.966	3.59201
SCD5	ENSGALG00000034502	ENSGALT00000057780, ENSGALT00000058782, ENSGALT00000063788, ENSGALT00000064183, ENSGALT00000087886	4	4:46679985-46697729:+1	protein_coding	stearoyl-CoA desaturase 5	unknown	unknown	unknown	0	0.083	0.199	0.321	0	0.046	0.398	0.102	0.121	0.421	0.121	0.119	0.17	0.201	0.261	0.714	0.166	0.097	0.159556	0.233778	1.46518	0.206167	0.0663333	3.10804	0.275667	0.15	1.83778	0.398	0	#DIV/0!	0.714	0.046	15.5217
IL1R2	ENSGALG00000046326	ENSGALT00000088120, XM_015277810	1	1:133825648-133835138:+1	protein_coding	interleukin 1 receptor, type II	unknown	unknown	unknown	21.779	2.492	41.981	16.205	36.077	7.172	67.124	8.725	43.745	9.37	151.472	27.641	111.786	25.66	253.1	6.756	64.798	16.915	87.9847	13.4373	0.152724	115.337	33.279	3.46577	15.8445	8.623	1.83747	253.1	21.779	11.6213	27.641	2.492	11.0919
DUT	ENSGALG00000038032	ENSGALT00000052536, ENSGALT00000086444, ENSGALT00000088143, ENSGALT00000089099, ENSGALT00000089204	10	10:10134902-10144545:+1	protein_coding		dUTP diphosphatase activity (GO:0004170) | hydrolase activity (GO:0016787) | magnesium ion binding (GO:0000287) | poly(A) RNA binding (GO:0044822)	dUTP metabolic process (GO:0046080) | dUMP biosynthetic process (GO:0006226) | dUTP catabolic process (GO:0046081)	cytoplasm (GO:0005737) | mitochondrion (GO:0005739) | nucleoplasm (GO:0005654) | extracellular exosome (GO:0070062)	15.544	6.275	37.2	19.411	30.348	15.286	19.751	14.444	29.344	29.988	60.87	30.43	32.41	17.108	89.102	23.159	34.192	35.383	38.7512	21.276	0.549041	44.2782	27.6973	1.59864	25.0853	13.6573	1.83677	89.102	15.544	5.73224	35.383	6.275	5.63873
DNAJB5	ENSGALG00000001918	ENSGALT00000002971, ENSGALT00000052438	Z	Z:8525191-8536632:+1	protein_coding	DnaJ heat shock protein family (Hsp40) member B5	chaperone binding (GO:0051087) | GTPase activator activity (GO:0005096) | unfolded protein binding (GO:0051082)	negative regulation of transcription from RNA polymerase II promoter (GO:0000122) | response to unfolded protein (GO:0006986) | positive regulation of GTPase activity (GO:0043547) | protein folding (GO:0006457)	integral component of membrane (GO:0016021) | nucleus (GO:0005634) | cytosol (GO:0005829) | membrane (GO:0016020)	1.383	6.649	1.312	0.636	2.24	2.533	1.386	19.551	2.601	2.483	1.323	0.874	1.616	10.411	1.81	1.242	1.268	1.489	1.65989	5.09644	3.07035	1.66733	1.645	1.01358	6.00833	3.27267	1.83591	2.601	1.268	2.05126	19.551	0.636	30.7406
CYP2J2L3	no Ensembl gene ID assigned	XM_422509	.	.	.	cytochrome P450, family 2, subfamily J, polypeptide 2-like 3	unknown	unknown	unknown	9.715	3.135	8.501	6.006	11.074	6.229	14.148	11.47	17.144	9.05	11.286	7.575	15.458	9.535	13.017	9.998	16.055	8.783	12.9331	7.97567	0.616686	14.518	9.76333	1.48699	9.40183	5.12333	1.8351	17.144	8.501	2.0167	11.47	3.135	3.65869
FAM102A	ENSGALG00000005074	ENSGALT00000008132, ENSGALT00000067532, XM_015279493, XM_015279494	17	17:5367397-5398325:+1	protein_coding	family with sequence similarity 102, member A	unknown	unknown	unknown	8.653	12.048	8.014	3.838	10.077	7.183	21.077	16.666	16.814	14.217	8.817	6.737	24.551	19.213	14.452	15.172	28.386	12.645	15.649	11.9688	0.764827	19.0162	8.91467	2.13313	14.1083	7.68967	1.83471	28.386	8.014	3.54205	19.213	3.838	5.00599
TARS	ENSGALG00000003288	ENSGALT00000005203	Z	Z:10102159-10116869:+1	protein_coding	threonyl-tRNA synthetase	ATP binding (GO:0005524) | RNA binding (GO:0003723) | ligase activity, forming aminoacyl-tRNA and related compounds (GO:0016876) | threonine-tRNA ligase activity (GO:0004829) | aminoacyl-tRNA ligase activity (GO:0004812) | nucleotide binding (GO:0000166)	tRNA aminoacylation for protein translation (GO:0006418) | threonyl-tRNA aminoacylation (GO:0006435) | tRNA aminoacylation (GO:0043039)	actin cytoskeleton (GO:0015629) | cytoplasm (GO:0005737) | extracellular exosome (GO:0070062)	12.123	6.136	12.925	11.955	17.225	16.714	23.715	18.673	17.34	15.115	28.083	30.5	25.133	25.114	17.226	19.093	17.032	19.086	18.978	18.0429	0.950727	21.4215	14.091	1.52023	21.2635	11.6017	1.8328	28.083	12.123	2.31651	30.5	6.136	4.97066
FXYD2	ENSGALG00000007320	ENSGALT00000011839	24	24:5375783-5377024:-1	protein_coding	sodium/potassium-transporting ATPase subunit gamma	sodium channel regulator activity (GO:0017080)	regulation of sodium ion transmembrane transporter activity (GO:2000649)	membrane (GO:0016020)	5.015	3.323	7.6	1.222	5.99	3.803	4.203	4.876	7.122	7.666	5.638	2.01	0.951	8.575	3.425	1.995	4.72	5.471	4.96267	4.32678	0.871865	4.34317	6.20167	0.700322	5.09883	2.78267	1.83236	7.6	0.951	7.99159	8.575	1.222	7.01718
COL9A2	ENSGALG00000027526	ENSGALT00000043674	23	23:4887092-4897385:-1	protein_coding	collagen type IX alpha 2 chain	proton-transporting ATPase activity, rotational mechanism (GO:0046961) | hydrogen ion transmembrane transporter activity (GO:0015078) | hydrogen-exporting ATPase activity, phosphorylative mechanism (GO:0008553)	vacuolar transport (GO:0007034) | vacuolar acidification (GO:0007035) | ATP hydrolysis coupled proton transport (GO:0015991)	lysosomal membrane (GO:0005765) | integral component of membrane (GO:0016021) | collagen type IX trimer (GO:0005594) | plasma membrane proton-transporting V-type ATPase complex (GO:0033181) | early endosome (GO:0005769) | vacuolar proton-transporting V-type ATPase complex (GO:0016471) | proton-transporting V-type ATPase, V0 domain (GO:0033179) | membrane (GO:0016020)	0.092	0.056	0.12	0.086	0.18	0.3	0.191	0.219	0.225	0.455	0.095	0.125	0.191	0.283	0.216	0.248	0.081	0.289	0.154556	0.229	1.48167	0.1665	0.130667	1.27423	0.269833	0.147333	1.83145	0.225	0.081	2.77778	0.455	0.056	8.125
FILIP1L	ENSGALG00000015271	ENSGALT00000024648, XM_003640468, XM_004938243, XM_004938244, XM_004938245, XM_015296824	1	1:84737375-84814326:+1	protein_coding	filamin A interacting protein 1-like	unknown	unknown	unknown	3.774	1.937	2.384	0.476	2.959	0.61	4.855	5.445	5.823	1.364	1.465	0.476	6.24	1.104	3.194	1.641	6.01	1.033	4.07822	1.56511	0.383773	4.59783	3.039	1.51294	1.84383	1.00767	1.8298	6.24	1.465	4.25939	5.445	0.476	11.4391
ENSGALG00000000225	ENSGALG00000000225	ENSGALT00000000303, ENSGALT00000066233	26	26:905583-910800:-1	protein_coding		unknown	unknown	unknown	5.166	3.981	4.392	8.577	5.749	7.82	4.867	4.937	6.62	11.774	4.8	12.126	7.087	12.507	9.258	19.639	7.949	13.564	6.20978	10.5472	1.69849	6.7635	5.10233	1.32557	12.4245	6.79267	1.8291	9.258	4.392	2.10792	19.639	3.981	4.93318
ATOH8	ENSGALG00000033083	ENSGALT00000082746	4	4:85899147-85919220:+1	protein_coding	atonal bHLH transcription factor 8	unknown	unknown	unknown	1.869	2.777	4.658	4.455	6.434	4.411	9.769	8.422	7.908	12.047	4.214	3.456	4.883	7.178	9.438	7.148	4.218	4.336	5.93233	6.02556	1.01571	6.73833	4.32033	1.55968	7.09783	3.881	1.82887	9.769	1.869	5.22686	12.047	2.777	4.33813
AIRC	ENSGALG00000013726	ENSGALT00000022308, ENSGALT00000056515	4	4:65146509-65153878:-1	protein_coding	Multifunctional protein ADE2 Phosphoribosylaminoimidazole-succinocarboxamide synthase Phosphoribosylaminoimidazole carboxylase	phosphoribosylaminoimidazolesuccinocarboxamide synthase activity (GO:0004639) | phosphoribosylaminoimidazole carboxylase activity (GO:0004638) | nucleotide binding (GO:0000166) | catalytic activity (GO:0003824) | identical protein binding (GO:0042802) | ATP binding (GO:0005524) | cadherin binding involved in cell-cell adhesion (GO:0098641) | lyase activity (GO:0016829) | ligase activity (GO:00168…	metabolic process (GO:0008152) | 'de novo' IMP biosynthetic process (GO:0006189) | purine nucleotide biosynthetic process (GO:0006164) | adenine biosynthetic process (GO:0046084)	cell-cell adherens junction (GO:0005913) | cytosol (GO:0005829) | cytoplasm (GO:0005737) | membrane (GO:0016020) | extracellular exosome (GO:0070062)	1.47	3.067	3.118	1.727	3.743	1.882	5.204	5.761	5.104	2.973	9.252	4.281	7.325	5.138	11.037	2.401	4.762	3.853	5.66833	3.45367	0.609291	7.114	2.777	2.56176	4.06783	2.22533	1.82797	11.037	1.47	7.50816	5.761	1.727	3.33584
CAMK2N1	ENSGALG00000045288	ENSGALT00000087326	21	21:4882805-4883526:-1	protein_coding	calcium/calmodulin dependent protein kinase II inhibitor 1	unknown	unknown	unknown	0.29	0	0	0.318	0.943	0	0	0	0.269	0.312	0.296	0	0.5	0.298	0.77	0.265	0	0.287	0.340889	0.164444	0.482399	0.305833	0.411	0.74412	0.193667	0.106	1.82704	0.943	0	#DIV/0!	0.318	0	#DIV/0!
LSAMP	ENSGALG00000040620	ENSGALT00000050651, ENSGALT00000070123, ENSGALT00000085465	1	1:81944958-82236106:+1	protein_coding	Limbic system-associated membrane protein	unknown	locomotory exploration behavior (GO:0035641)	anchored component of membrane (GO:0031225) | membrane (GO:0016020) | plasma membrane (GO:0005886)	2.191	0.678	0.982	0.2	1.294	0.218	1.686	0.752	2.819	1.697	1.824	0.625	0.794	0.162	0.913	0.402	1.412	0.366	1.54611	0.566667	0.366511	1.57467	1.489	1.05753	0.667333	0.365333	1.82664	2.819	0.794	3.55038	1.697	0.162	10.4753
DACT1	ENSGALG00000012023	ENSGALT00000019620, ENSGALT00000085274	5	5:55232337-55241595:-1	protein_coding	dishevelled binding antagonist of beta catenin 1	RNA polymerase II transcription factor binding (GO:0001085) | delta-catenin binding (GO:0070097) | protein kinase A binding (GO:0051018) | histone deacetylase binding (GO:0042826) | protein kinase C binding (GO:0005080) | beta-catenin binding (GO:0008013)	regulation of protein stability (GO:0031647) | neural tube development (GO:0021915) | regulation of Wnt signaling pathway, planar cell polarity pathway (GO:2000095) | negative regulation of Wnt signaling pathway (GO:0030178) | negative regulation of transcription from RNA polymerase II promoter (GO:0000122) | positive regulation of protein binding (GO:0032092) | negative regulation of beta-cateni…	nucleus (GO:0005634) | beta-catenin destruction complex (GO:0030877) | cytoplasm (GO:0005737) | nucleoplasm (GO:0005654)	0.328	0.27	0.217	0.117	0.072	0.033	0.418	0.816	0.216	0.178	0.114	0.035	0.283	0.039	0.29	0.193	0.612	0.27	0.283333	0.216778	0.765098	0.322167	0.205667	1.56645	0.255167	0.14	1.82262	0.612	0.072	8.5	0.816	0.033	24.7273
ENSGALG00000031174	ENSGALG00000031174	ENSGALT00000056569	AADN04006019.1	AADN04006019.1:9961-10119:+1	protein_coding		unknown	unknown	unknown	18.059	59.712	21.593	21.262	30.928	35.374	28.984	67.391	33.566	40.1	33.263	25.33	28.463	38.517	26.521	225.004	28.59	27.08	27.7741	59.9744	2.15937	29.8978	23.5267	1.27081	70.5703	38.7827	1.81964	33.566	18.059	1.85869	225.004	21.262	10.5824
ENSGALG00000031935	ENSGALG00000031935	ENSGALT00000059493	AADN04011746.1	AADN04011746.1:3773-3931:+1	protein_coding		unknown	unknown	unknown	18.059	59.712	21.593	21.262	30.928	35.374	28.984	67.391	33.566	40.1	33.263	25.33	28.463	38.517	26.521	225.004	28.59	27.08	27.7741	59.9744	2.15937	29.8978	23.5267	1.27081	70.5703	38.7827	1.81964	33.566	18.059	1.85869	225.004	21.262	10.5824
ENSGALG00000038169	ENSGALG00000038169	ENSGALT00000047856	1	1:101040919-101041077:-1	protein_coding		unknown	unknown	unknown	18.059	59.712	21.593	21.262	30.928	35.374	28.984	67.391	33.566	40.1	33.263	25.33	28.463	38.517	26.521	225.004	28.59	27.08	27.7741	59.9744	2.15937	29.8978	23.5267	1.27081	70.5703	38.7827	1.81964	33.566	18.059	1.85869	225.004	21.262	10.5824
ENSGALG00000039692	ENSGALG00000039692	ENSGALT00000055563	AADN04006479.1	AADN04006479.1:11856-12014:+1	protein_coding		unknown	unknown	unknown	18.059	59.712	21.593	21.262	30.928	35.374	28.984	67.391	33.566	40.1	33.263	25.33	28.463	38.517	26.521	225.004	28.59	27.08	27.7741	59.9744	2.15937	29.8978	23.5267	1.27081	70.5703	38.7827	1.81964	33.566	18.059	1.85869	225.004	21.262	10.5824
ENSGALG00000043963	ENSGALG00000043963	ENSGALT00000084286	AADN04001085.1	AADN04001085.1:9370-9528:-1	protein_coding		unknown	unknown	unknown	18.059	59.712	21.593	21.262	30.928	35.374	28.984	67.391	33.566	40.1	33.263	25.33	28.463	38.517	26.521	225.004	28.59	27.08	27.7741	59.9744	2.15937	29.8978	23.5267	1.27081	70.5703	38.7827	1.81964	33.566	18.059	1.85869	225.004	21.262	10.5824
ENSGALG00000043981	ENSGALG00000043981	ENSGALT00000087395	AADN04005780.1	AADN04005780.1:7200-7358:+1	protein_coding		unknown	unknown	unknown	18.059	59.712	21.593	21.262	30.928	35.374	28.984	67.391	33.566	40.1	33.263	25.33	28.463	38.517	26.521	225.004	28.59	27.08	27.7741	59.9744	2.15937	29.8978	23.5267	1.27081	70.5703	38.7827	1.81964	33.566	18.059	1.85869	225.004	21.262	10.5824
ENSGALG00000044059	ENSGALG00000044059	ENSGALT00000084357	AADN04004671.1	AADN04004671.1:12918-13076:-1	protein_coding		unknown	unknown	unknown	18.059	59.712	21.593	21.262	30.928	35.374	28.984	67.391	33.566	40.1	33.263	25.33	28.463	38.517	26.521	225.004	28.59	27.08	27.7741	59.9744	2.15937	29.8978	23.5267	1.27081	70.5703	38.7827	1.81964	33.566	18.059	1.85869	225.004	21.262	10.5824
ENSGALG00000044280	ENSGALG00000044280	ENSGALT00000087030	AADN04003187.1	AADN04003187.1:13660-13818:-1	protein_coding		unknown	unknown	unknown	18.059	59.712	21.593	21.262	30.928	35.374	28.984	67.391	33.566	40.1	33.263	25.33	28.463	38.517	26.521	225.004	28.59	27.08	27.7741	59.9744	2.15937	29.8978	23.5267	1.27081	70.5703	38.7827	1.81964	33.566	18.059	1.85869	225.004	21.262	10.5824
ENSGALG00000044438	ENSGALG00000044438	ENSGALT00000084282	AADN04002080.1	AADN04002080.1:9284-9442:+1	protein_coding		unknown	unknown	unknown	18.059	59.712	21.593	21.262	30.928	35.374	28.984	67.391	33.566	40.1	33.263	25.33	28.463	38.517	26.521	225.004	28.59	27.08	27.7741	59.9744	2.15937	29.8978	23.5267	1.27081	70.5703	38.7827	1.81964	33.566	18.059	1.85869	225.004	21.262	10.5824
ENSGALG00000044772	ENSGALG00000044772	ENSGALT00000086203	AADN04001686.1	AADN04001686.1:12747-12905:-1	protein_coding		unknown	unknown	unknown	18.059	59.712	21.593	21.262	30.928	35.374	28.984	67.391	33.566	40.1	33.263	25.33	28.463	38.517	26.521	225.004	28.59	27.08	27.7741	59.9744	2.15937	29.8978	23.5267	1.27081	70.5703	38.7827	1.81964	33.566	18.059	1.85869	225.004	21.262	10.5824
ENSGALG00000044777	ENSGALG00000044777	ENSGALT00000083256	AADN04001756.1	AADN04001756.1:5542-5700:-1	protein_coding		unknown	unknown	unknown	18.059	59.712	21.593	21.262	30.928	35.374	28.984	67.391	33.566	40.1	33.263	25.33	28.463	38.517	26.521	225.004	28.59	27.08	27.7741	59.9744	2.15937	29.8978	23.5267	1.27081	70.5703	38.7827	1.81964	33.566	18.059	1.85869	225.004	21.262	10.5824
ENSGALG00000045046	ENSGALG00000045046	ENSGALT00000088710	AADN04003863.1	AADN04003863.1:5089-5247:+1	protein_coding		unknown	unknown	unknown	18.059	59.712	21.593	21.262	30.928	35.374	28.984	67.391	33.566	40.1	33.263	25.33	28.463	38.517	26.521	225.004	28.59	27.08	27.7741	59.9744	2.15937	29.8978	23.5267	1.27081	70.5703	38.7827	1.81964	33.566	18.059	1.85869	225.004	21.262	10.5824
ENSGALG00000045112	ENSGALG00000045112	ENSGALT00000088869	AADN04010065.1	AADN04010065.1:3291-3449:-1	protein_coding		unknown	unknown	unknown	18.059	59.712	21.593	21.262	30.928	35.374	28.984	67.391	33.566	40.1	33.263	25.33	28.463	38.517	26.521	225.004	28.59	27.08	27.7741	59.9744	2.15937	29.8978	23.5267	1.27081	70.5703	38.7827	1.81964	33.566	18.059	1.85869	225.004	21.262	10.5824
ENSGALG00000045142	ENSGALG00000045142	ENSGALT00000086261	AADN04006371.1	AADN04006371.1:4658-4816:-1	protein_coding		unknown	unknown	unknown	18.059	59.712	21.593	21.262	30.928	35.374	28.984	67.391	33.566	40.1	33.263	25.33	28.463	38.517	26.521	225.004	28.59	27.08	27.7741	59.9744	2.15937	29.8978	23.5267	1.27081	70.5703	38.7827	1.81964	33.566	18.059	1.85869	225.004	21.262	10.5824
ENSGALG00000045146	ENSGALG00000045146	ENSGALT00000088080	AADN04009993.1	AADN04009993.1:4292-4450:+1	protein_coding		unknown	unknown	unknown	18.059	59.712	21.593	21.262	30.928	35.374	28.984	67.391	33.566	40.1	33.263	25.33	28.463	38.517	26.521	225.004	28.59	27.08	27.7741	59.9744	2.15937	29.8978	23.5267	1.27081	70.5703	38.7827	1.81964	33.566	18.059	1.85869	225.004	21.262	10.5824
ENSGALG00000045258	ENSGALG00000045258	ENSGALT00000085257	AADN04003982.1	AADN04003982.1:14551-14709:+1	protein_coding		unknown	unknown	unknown	18.059	59.712	21.593	21.262	30.928	35.374	28.984	67.391	33.566	40.1	33.263	25.33	28.463	38.517	26.521	225.004	28.59	27.08	27.7741	59.9744	2.15937	29.8978	23.5267	1.27081	70.5703	38.7827	1.81964	33.566	18.059	1.85869	225.004	21.262	10.5824
ENSGALG00000045329	ENSGALG00000045329	ENSGALT00000085708	AADN04003868.1	AADN04003868.1:4501-4659:+1	protein_coding		unknown	unknown	unknown	18.059	59.712	21.593	21.262	30.928	35.374	28.984	67.391	33.566	40.1	33.263	25.33	28.463	38.517	26.521	225.004	28.59	27.08	27.7741	59.9744	2.15937	29.8978	23.5267	1.27081	70.5703	38.7827	1.81964	33.566	18.059	1.85869	225.004	21.262	10.5824
ENSGALG00000045389	ENSGALG00000045389	ENSGALT00000087391	AADN04003788.1	AADN04003788.1:15217-15375:+1	protein_coding		unknown	unknown	unknown	18.059	59.712	21.593	21.262	30.928	35.374	28.984	67.391	33.566	40.1	33.263	25.33	28.463	38.517	26.521	225.004	28.59	27.08	27.7741	59.9744	2.15937	29.8978	23.5267	1.27081	70.5703	38.7827	1.81964	33.566	18.059	1.85869	225.004	21.262	10.5824
ENSGALG00000045447	ENSGALG00000045447	ENSGALT00000085083	AADN04004349.1	AADN04004349.1:8929-9087:+1	protein_coding		unknown	unknown	unknown	18.059	59.712	21.593	21.262	30.928	35.374	28.984	67.391	33.566	40.1	33.263	25.33	28.463	38.517	26.521	225.004	28.59	27.08	27.7741	59.9744	2.15937	29.8978	23.5267	1.27081	70.5703	38.7827	1.81964	33.566	18.059	1.85869	225.004	21.262	10.5824
ENSGALG00000045512	ENSGALG00000045512	ENSGALT00000088601	AADN04002820.1	AADN04002820.1:5974-6132:+1	protein_coding		unknown	unknown	unknown	18.059	59.712	21.593	21.262	30.928	35.374	28.984	67.391	33.566	40.1	33.263	25.33	28.463	38.517	26.521	225.004	28.59	27.08	27.7741	59.9744	2.15937	29.8978	23.5267	1.27081	70.5703	38.7827	1.81964	33.566	18.059	1.85869	225.004	21.262	10.5824
ENSGALG00000045553	ENSGALG00000045553	ENSGALT00000086739	AADN04003784.1	AADN04003784.1:14530-14688:+1	protein_coding		unknown	unknown	unknown	18.059	59.712	21.593	21.262	30.928	35.374	28.984	67.391	33.566	40.1	33.263	25.33	28.463	38.517	26.521	225.004	28.59	27.08	27.7741	59.9744	2.15937	29.8978	23.5267	1.27081	70.5703	38.7827	1.81964	33.566	18.059	1.85869	225.004	21.262	10.5824
ENSGALG00000045711	ENSGALG00000045711	ENSGALT00000087950	AADN04004116.1	AADN04004116.1:11997-12155:+1	protein_coding		unknown	unknown	unknown	18.059	59.712	21.593	21.262	30.928	35.374	28.984	67.391	33.566	40.1	33.263	25.33	28.463	38.517	26.521	225.004	28.59	27.08	27.7741	59.9744	2.15937	29.8978	23.5267	1.27081	70.5703	38.7827	1.81964	33.566	18.059	1.85869	225.004	21.262	10.5824
ENSGALG00000045853	ENSGALG00000045853	ENSGALT00000087048	AADN04001305.1	AADN04001305.1:6477-6635:-1	protein_coding		unknown	unknown	unknown	18.059	59.712	21.593	21.262	30.928	35.374	28.984	67.391	33.566	40.1	33.263	25.33	28.463	38.517	26.521	225.004	28.59	27.08	27.7741	59.9744	2.15937	29.8978	23.5267	1.27081	70.5703	38.7827	1.81964	33.566	18.059	1.85869	225.004	21.262	10.5824
ENSGALG00000045991	ENSGALG00000045991	ENSGALT00000085276	AADN04010107.1	AADN04010107.1:7544-7702:+1	protein_coding		unknown	unknown	unknown	18.059	59.712	21.593	21.262	30.928	35.374	28.984	67.391	33.566	40.1	33.263	25.33	28.463	38.517	26.521	225.004	28.59	27.08	27.7741	59.9744	2.15937	29.8978	23.5267	1.27081	70.5703	38.7827	1.81964	33.566	18.059	1.85869	225.004	21.262	10.5824
ENSGALG00000046252	ENSGALG00000046252	ENSGALT00000087561	AADN04010545.1	AADN04010545.1:6680-6838:+1	protein_coding		unknown	unknown	unknown	18.059	59.712	21.593	21.262	30.928	35.374	28.984	67.391	33.566	40.1	33.263	25.33	28.463	38.517	26.521	225.004	28.59	27.08	27.7741	59.9744	2.15937	29.8978	23.5267	1.27081	70.5703	38.7827	1.81964	33.566	18.059	1.85869	225.004	21.262	10.5824
ENSGALG00000046311	ENSGALG00000046311	ENSGALT00000083709	AADN04006937.1	AADN04006937.1:4173-4331:-1	protein_coding		unknown	unknown	unknown	18.059	59.712	21.593	21.262	30.928	35.374	28.984	67.391	33.566	40.1	33.263	25.33	28.463	38.517	26.521	225.004	28.59	27.08	27.7741	59.9744	2.15937	29.8978	23.5267	1.27081	70.5703	38.7827	1.81964	33.566	18.059	1.85869	225.004	21.262	10.5824
ENSGALG00000046376	ENSGALG00000046376	ENSGALT00000088772	AADN04008653.1	AADN04008653.1:8047-8205:+1	protein_coding		unknown	unknown	unknown	18.059	59.712	21.593	21.262	30.928	35.374	28.984	67.391	33.566	40.1	33.263	25.33	28.463	38.517	26.521	225.004	28.59	27.08	27.7741	59.9744	2.15937	29.8978	23.5267	1.27081	70.5703	38.7827	1.81964	33.566	18.059	1.85869	225.004	21.262	10.5824
ENSGALG00000046463	ENSGALG00000046463	ENSGALT00000083813	AADN04006451.1	AADN04006451.1:3679-3837:+1	protein_coding		unknown	unknown	unknown	18.059	59.712	21.593	21.262	30.928	35.374	28.984	67.391	33.566	40.1	33.263	25.33	28.463	38.517	26.521	225.004	28.59	27.08	27.7741	59.9744	2.15937	29.8978	23.5267	1.27081	70.5703	38.7827	1.81964	33.566	18.059	1.85869	225.004	21.262	10.5824
ENSGALG00000046470	ENSGALG00000046470	ENSGALT00000083656	AADN04004323.1	AADN04004323.1:13067-13225:+1	protein_coding		unknown	unknown	unknown	18.059	59.712	21.593	21.262	30.928	35.374	28.984	67.391	33.566	40.1	33.263	25.33	28.463	38.517	26.521	225.004	28.59	27.08	27.7741	59.9744	2.15937	29.8978	23.5267	1.27081	70.5703	38.7827	1.81964	33.566	18.059	1.85869	225.004	21.262	10.5824
ENSGALG00000046603	ENSGALG00000046603	ENSGALT00000085535	AADN04002511.1	AADN04002511.1:8598-8756:+1	protein_coding		unknown	unknown	unknown	18.059	59.712	21.593	21.262	30.928	35.374	28.984	67.391	33.566	40.1	33.263	25.33	28.463	38.517	26.521	225.004	28.59	27.08	27.7741	59.9744	2.15937	29.8978	23.5267	1.27081	70.5703	38.7827	1.81964	33.566	18.059	1.85869	225.004	21.262	10.5824
CD79B	ENSGALG00000000251	ENSGALT00000000330	27	27:1793526-1797961:-1	protein_coding	CD79b molecule	transmembrane signaling receptor activity (GO:0004888)	cell surface receptor signaling pathway (GO:0007166) | B cell receptor signaling pathway (GO:0050853) | B cell differentiation (GO:0030183)	integral component of membrane (GO:0016021) | B cell receptor complex (GO:0019815) | Golgi apparatus (GO:0005794) | membrane (GO:0016020) | plasma membrane (GO:0005886) | extracellular exosome (GO:0070062) | external side of plasma membrane (GO:0009897) | cytoplasm (GO:0005737) | nucleoplasm (GO:0005654) | integral component of plasma membrane (GO:0005887)	11.265	13.49	14.909	7.867	19.134	8.697	41.948	24.371	18.66	8.735	39.635	23.503	27.317	12.412	33.809	13.856	47.687	26.375	28.2627	15.4784	0.547664	34.8427	15.1027	2.30705	18.2087	10.018	1.81759	47.687	11.265	4.2332	26.375	7.867	3.35261
FRZB	ENSGALG00000002763	ENSGALT00000004363, ENSGALT00000087888	7	7:2312660-2328060:+1	protein_coding	frizzled-related protein	Wnt-protein binding (GO:0017147)	somite development (GO:0061053) | negative regulation of hepatocyte differentiation (GO:0070367) | positive regulation of apoptotic process (GO:0043065) | negative regulation of cell growth (GO:0030308) | inner ear morphogenesis (GO:0042472) | neural crest cell differentiation (GO:0014033) | negative regulation of canonical Wnt signaling pathway (GO:0090090) | positive regulation of fat cell diff…	extracellular space (GO:0005615) | extracellular region (GO:0005576)	0.038	0.039	0.114	0.041	0.041	0	0.08	0.121	0.07	0	0	0	0	0.038	0.033	0.068	0.032	0.063	0.0453333	0.0411111	0.906863	0.0358333	0.0643333	0.556995	0.0483333	0.0266667	1.8125	0.114	0	#DIV/0!	0.121	0	#DIV/0!
PNPLA7	ENSGALG00000008736	ENSGALT00000040268, ENSGALT00000054469, ENSGALT00000067614, ENSGALT00000087756, XM_015279529, XM_015279530	17	17:2080863-2196807:+1	protein_coding	patatin-like phospholipase domain containing 7	cytokine activity (GO:0005125) | receptor binding (GO:0005102) | lysophospholipase activity (GO:0004622)	developmental process (GO:0032502) | positive regulation of reactive oxygen species metabolic process (GO:2000379) | defense response to virus (GO:0051607) | lipid metabolic process (GO:0006629) | JAK-STAT cascade (GO:0007259) | regulation of T cell activation (GO:0050863) | metabolic process (GO:0008152) | positive regulation of immune response (GO:0050778) | negative regulation of cytolysis (GO…	integral component of membrane (GO:0016021) | intracellular (GO:0005622) | extracellular space (GO:0005615) | membrane (GO:0016020) | endoplasmic reticulum (GO:0005783) | extracellular region (GO:0005576)	16.018	11.509	6.667	8.504	5.626	6.129	8.418	10.663	15.264	28.466	8.247	11.396	9.213	11.112	13.041	14.96	9.6	18.101	10.2327	13.4267	1.31214	10.6305	9.437	1.12647	15.783	8.714	1.81122	16.018	5.626	2.84714	28.466	6.129	4.64448
PECAM1	no Ensembl gene ID assigned	XM_004946188, XM_004946192, XM_004946193, XM_004946194, XM_004946197, XM_004946198, XM_004946199, XM_004946202, XM_004946203, XM_015279910, XM_015279911, XM_015279912	.	.	.	platelet/endothelial cell adhesion molecule 1	unknown	unknown	unknown	188.098	21.398	74.906	29.715	98.209	39.567	89.145	22.839	144.265	67.498	158.89	67.875	149.905	39.339	142.594	94.577	104.598	36.29	127.846	46.5664	0.36424	131.566	120.404	1.0927	54.7363	30.2267	1.81086	188.098	74.906	2.51112	94.577	21.398	4.4199
CENPQ	no Ensembl gene ID assigned	XM_015285134, XM_015285135, XM_015285136	.	.	.	centromere protein Q	unknown	unknown	unknown	0.91	0.116	4.287	0.424	4.486	0.466	2.703	1.255	3.474	1.109	7.099	0.105	3.045	0.245	11.083	0.766	2.834	0.162	4.43567	0.516444	0.11643	5.03967	3.22767	1.5614	0.607	0.335333	1.81014	11.083	0.91	12.1791	1.255	0.105	11.9524
ENSGALG00000009095	ENSGALG00000009095	ENSGALT00000014806	3	3:7621411-7640925:+1	protein_coding		unknown	unknown	unknown	0.804	0.757	5.117	1.03	1.981	0.747	4.565	1.757	3.473	2.396	9.379	3.991	0.788	0.43	0.046	0.036	1.65	0.55	3.08922	1.29933	0.420602	3.31683	2.634	1.25924	1.52667	0.844667	1.80742	9.379	0.046	203.891	3.991	0.036	110.861
FGL1	ENSGALG00000013606	ENSGALT00000022137	4	4:63266296-63284864:+1	protein_coding	fibrinogen like 1	unknown	unknown	extracellular exosome (GO:0070062)	1.756	3.703	0.34	0.457	2.076	3.375	5.345	3.825	0.763	3.332	0.112	1.752	1.372	5.058	0.305	0.935	3.162	12.31	1.69233	3.86078	2.28133	1.84317	1.39067	1.32538	4.53533	2.51167	1.80571	5.345	0.112	47.7232	12.31	0.457	26.9365
PROK2	ENSGALG00000007785	ENSGALT00000012626, ENSGALT00000049164	12	12:16338395-16342937:-1	protein_coding	prokineticin 2	G-protein coupled receptor binding (GO:0001664)	circadian rhythm (GO:0007623) | regulation of angiogenesis (GO:0045765) | activation of MAPK activity (GO:0000187) | positive regulation of cell proliferation (GO:0008284)	extracellular region (GO:0005576)	0.132	0.133	0	0.123	0	0	0	0	0	0	0	0	0	0	0	0	0.303	0.923	0.0483333	0.131	2.71034	0.0505	0.044	1.14773	0.153833	0.0853333	1.80273	0.303	0	#DIV/0!	0.923	0	#DIV/0!
CSRP1	ENSGALG00000000318	ENSGALT00000000424	26	26:512935-772333:+1	protein_coding	cysteine and glycine rich protein 1	metal ion binding (GO:0046872) | poly(A) RNA binding (GO:0044822) | alpha-actinin binding (GO:0051393) | phosphoprotein binding (GO:0051219) | zinc ion binding (GO:0008270)	platelet aggregation (GO:0070527)	cytoskeleton (GO:0005856) | cell (GO:0005623) | extracellular exosome (GO:0070062) | stress fiber (GO:0001725) | nucleus (GO:0005634) | focal adhesion (GO:0005925) | cytoplasm (GO:0005737) | cell leading edge (GO:0031252)	36.755	17.574	35.296	11.937	33.711	20.48	94.504	61.706	66.545	29.461	70.232	21.272	73.203	21.144	70.283	29.909	63.669	16.736	60.4664	25.5799	0.423043	73.0727	35.254	2.07275	30.038	16.6637	1.8026	94.504	33.711	2.80336	61.706	11.937	5.16931
HIP1R	ENSGALG00000031511	ENSGALT00000053590	15	15:5289267-5303607:-1	protein_coding	huntingtin interacting protein 1 related	unknown	unknown	unknown	1.2	2.326	1.208	1.75	1.59	2.194	2.351	2.275	1.846	4.563	1.618	2.595	2.059	3.599	2.96	5.318	2.344	4.25	1.90844	3.20778	1.68083	2.19633	1.33267	1.64807	3.76667	2.09	1.80223	2.96	1.2	2.46667	5.318	1.75	3.03886
LOC107050004	no Ensembl gene ID assigned	XM_015273807	.	.	.	type 1 phosphatidylinositol 4,5-bisphosphate 4-phosphatase-like	unknown	unknown	unknown	1.591	2.643	1.307	1.974	2.599	2.193	5.629	6.316	4.469	5.249	2.769	3.06	3.545	5.047	4.348	3.07	3.382	1.787	3.29322	3.48211	1.05736	4.02367	1.83233	2.19593	4.08817	2.27	1.80095	5.629	1.307	4.30681	6.316	1.787	3.53442
PAG1	ENSGALG00000034188	ENSGALT00000080983	2	2:121738030-121812585:-1	protein_coding	phosphoprotein membrane anchor with glycosphingolipid microdomains 1	unknown	unknown	unknown	7.255	0.189	6.786	0.636	10.949	0.741	25.377	1.76	10.29	0.353	10.982	0.392	20.316	0.886	12.973	1.789	12.188	0.456	13.0129	0.800222	0.0614946	15.3543	8.33	1.84326	0.939333	0.522	1.79949	25.377	6.786	3.73961	1.789	0.189	9.46561
ENSGALG00000029238	ENSGALG00000029238	ENSGALT00000073764	8	8:6083217-6088226:-1	protein_coding		unknown	unknown	unknown	2.901	2.968	4.05	6.036	5.41	2.769	8.776	9.547	9.121	14.857	4.415	4.159	5.591	5.797	7.398	5.156	3.327	2.802	5.66544	6.01011	1.06084	6.438	4.12033	1.56249	7.053	3.92433	1.79725	9.121	2.901	3.14409	14.857	2.769	5.36547
ENSGALG00000029684	ENSGALG00000029684	ENSGALT00000064516	AADN04015694.1	AADN04015694.1:71-5337:-1	protein_coding		unknown	unknown	unknown	0	0.02	0	0.068	0	0	0	0	0.089	0	0	0.316	0	0	0.155	0	0.179	0	0.047	0.0448889	0.955083	0.0705	0	#DIV/0!	0.0526667	0.0293333	1.79545	0.179	0	#DIV/0!	0.316	0	#DIV/0!
ENSGALG00000035749	ENSGALG00000035749	ENSGALT00000068971	10	10:769088-777282:-1	protein_coding		unknown	unknown	unknown	4.323	2.551	3.441	3.181	3.588	2.205	5.047	6.072	4.665	6.114	4.939	3.916	3.662	5.325	4.722	3.041	4.054	4.01	4.27122	4.04611	0.947296	4.51483	3.784	1.19314	4.74633	2.64567	1.794	5.047	3.441	1.46672	6.114	2.205	2.77279
MZT2B	no Ensembl gene ID assigned	XM_015279102	.	.	.	mitotic spindle organizing protein 2B	unknown	unknown	unknown	4.323	2.551	3.441	3.181	3.588	2.205	5.047	6.072	4.665	6.114	4.939	3.916	3.662	5.325	4.722	3.041	4.054	4.01	4.27122	4.04611	0.947296	4.51483	3.784	1.19314	4.74633	2.64567	1.794	5.047	3.441	1.46672	6.114	2.205	2.77279
LOC107049257	no Ensembl gene ID assigned	XM_015272597, XM_015272598	.	.	.	uncharacterized LOC107049257	unknown	unknown	unknown	0.663	0.129	2.64	0.373	2.883	0.79	1.875	0.693	2.244	0.539	6.129	0.851	2.918	0.559	10.764	1.331	2.915	0.658	3.67011	0.658111	0.179316	4.47417	2.062	2.16982	0.771833	0.430667	1.79218	10.764	0.663	16.2353	1.331	0.129	10.3178
LOC107052957	no Ensembl gene ID assigned	XM_015283906	.	.	.	leukotriene A-4 hydrolase-like	unknown	unknown	unknown	222.43	4.283	151.744	28.229	278.516	30.547	467.364	101.775	272.636	20.225	127.564	18.554	373.703	23.089	356.873	37.985	341.275	24.356	288.012	32.1159	0.111509	323.236	217.563	1.48571	37.664	21.0197	1.79185	467.364	127.564	3.66376	101.775	4.283	23.7625
ENSGALG00000043144	ENSGALG00000043144	ENSGALT00000049744	10	10:20098036-20101164:+1	protein_coding		unknown	unknown	unknown	2.901	1.477	8.168	1.064	12.749	1.729	6.14	2.725	11.063	2.04	27.622	1.868	14.671	3.897	30.828	2.535	8.758	2.233	13.6556	2.17422	0.159219	16.5137	7.93933	2.07998	2.54967	1.42333	1.79133	30.828	2.901	10.6267	3.897	1.064	3.66259
CLIP4	ENSGALG00000009024	ENSGALT00000014682, ENSGALT00000051258, ENSGALT00000073654, XM_004940186, XM_015278128, XM_015278130	3	3:8504537-8527052:-1	protein_coding	CAP-GLY domain containing linker protein family, member 4	unknown	unknown	unknown	1.259	2.443	0.897	1.915	2.687	4.702	1.497	0.679	4.979	6.773	5.075	7.256	2.286	3.229	4.061	3.426	6.964	11.093	3.30056	4.61289	1.39761	4.14367	1.61433	2.5668	5.40933	3.02	1.79117	6.964	0.897	7.76366	11.093	0.679	16.3373
TLN1	ENSGALG00000002548	ENSGALT00000004022, ENSGALT00000076740, XM_015277228, XM_015277230, XM_015277231, XM_015277233	Z	Z:9172914-9207118:+1	protein_coding	talin 1	actin binding (GO:0003779) | structural constituent of cytoskeleton (GO:0005200) | actin filament binding (GO:0051015)	cytoskeletal anchoring at plasma membrane (GO:0007016) | cell adhesion (GO:0007155)	cytoskeleton (GO:0005856) | focal adhesion (GO:0005925) | ruffle (GO:0001726)	95.746	78.409	89.85	121.599	115.44	130.847	133.8	182.27	104.405	190.099	122.909	231.939	145.543	282.356	118.011	155.21	112.86	143.215	115.396	168.438	1.45965	122.921	100.345	1.22498	197.515	110.285	1.79095	145.543	89.85	1.61984	282.356	78.409	3.60107
C15orf62	ENSGALG00000040929	ENSGALT00000049686	5	5:970577-971107:+1	protein_coding	chromosome 15 open reading frame 62	unknown	unknown	unknown	0.128	0.437	0.173	0.095	0.071	0.509	0.211	1.522	0.665	0.332	0.155	0.18	0.261	0.496	0.137	0.859	0.239	0.338	0.226667	0.529778	2.33725	0.278	0.124	2.24194	0.621167	0.347	1.79011	0.665	0.071	9.3662	1.522	0.095	16.0211
C5H15ORF62	no Ensembl gene ID assigned	XM_001232487, XM_015286270	.	.	.	chromosome 5 open reading frame, human C15orf62	unknown	unknown	unknown	0.257	0.875	0.346	0.19	0.143	1.017	0.423	3.044	1.331	0.665	0.311	0.36	0.521	0.991	0.275	1.717	0.478	0.677	0.453889	1.05956	2.33439	0.5565	0.248667	2.23794	1.24233	0.694	1.79011	1.331	0.143	9.30769	3.044	0.19	16.0211
ENSGALG00000009978	ENSGALG00000009978	ENSGALT00000032587, ENSGALT00000084327	5	5:34500440-34507788:-1	protein_coding		unknown	unknown	unknown	5.339	1.194	6.572	3.862	5.391	6.295	7.687	5.233	11.223	8.843	5.022	7.65	7.918	4.937	7.689	7.519	7.726	6.431	7.17411	5.77378	0.804807	7.8775	5.76733	1.36588	6.76883	3.78367	1.78896	11.223	5.022	2.23477	8.843	1.194	7.4062
LOC107054954	no Ensembl gene ID assigned	XM_015297350	.	.	.	uncharacterized LOC107054954	unknown	unknown	unknown	4.472	3.372	0	0	3.084	0	3.491	2.371	6.875	0	2.735	0	0	3.812	0	0	4.867	5.873	2.836	1.71422	0.604451	2.99467	2.51867	1.18899	2.00933	1.124	1.78766	6.875	0	#DIV/0!	5.873	0	#DIV/0!
AL021546.6	no Ensembl gene ID assigned	XM_004934392, XM_415269	.	.	.	Uncharacterized protein	unknown	unknown	unknown	10.261	10.101	10.299	8.332	12.647	7.612	15.922	19.837	14.241	12.737	12.92	12.21	15.997	21.785	17.697	12.123	19.012	14.31	14.3329	13.2274	0.922874	15.9648	11.069	1.4423	15.5003	8.68167	1.78541	19.012	10.261	1.85284	21.785	7.612	2.86193
EGR2	ENSGALG00000040971	ENSGALT00000056002	6	6:8083266-8085712:+1	protein_coding	early growth response 2	unknown	unknown	unknown	0.473	1.363	0.854	0.246	2.21	0.301	3.009	4.91	5.147	0.283	1.458	0.304	2.699	0.274	2.239	0.868	1.173	0.177	2.14022	0.969556	0.453016	2.62083	1.179	2.22293	1.136	0.636667	1.78429	5.147	0.473	10.8816	4.91	0.177	27.7401
LOC101747652	no Ensembl gene ID assigned	XM_015273745	.	.	.	NEDD8-like	unknown	unknown	unknown	7.658	0	14.79	6.609	9.736	4.731	23.324	14.039	24.463	10.829	23.606	5.167	9.373	5.477	11.377	4.937	7.066	0	14.5992	5.75433	0.394153	16.5348	10.728	1.54128	6.7415	3.78	1.78347	24.463	7.066	3.46207	14.039	0	#DIV/0!
WFDC1	ENSGALG00000005503	ENSGALT00000008832, XM_015292544	11	11:16955001-16967358:+1	protein_coding	WAP four-disulfide core domain 1	peptidase inhibitor activity (GO:0030414) | serine-type endopeptidase inhibitor activity (GO:0004867)	negative regulation of wound healing (GO:0061045) | negative regulation of endopeptidase activity (GO:0010951) | negative regulation of peptidase activity (GO:0010466) | negative regulation of inflammatory response (GO:0050728) | regulation of cell growth (GO:0001558)	extracellular space (GO:0005615) | extracellular region (GO:0005576)	7.717	0.185	7.126	3.488	21.079	4.705	20.672	2.405	12.459	7.063	15.096	5.737	26.144	6.007	22.893	4.927	12.504	3.743	16.1878	4.25111	0.262612	18.2947	11.974	1.52787	4.98033	2.79267	1.78336	26.144	7.126	3.66882	7.063	0.185	38.1784
GPBP1	ENSGALG00000014724	ENSGALT00000023747, XM_015277587	Z	Z:17520015-17555044:+1	protein_coding	GC-rich promoter binding protein 1	DNA binding (GO:0003677) | transcription factor activity, sequence-specific DNA binding (GO:0003700)	regulation of transcription, DNA-templated (GO:0006355) | positive regulation of transcription, DNA-templated (GO:0045893) | transcription, DNA-templated (GO:0006351)	nucleus (GO:0005634) | nucleoplasm (GO:0005654) | intracellular membrane-bounded organelle (GO:0043231)	9.986	4.657	10.153	9.008	10.297	11.753	16.19	12.619	10.9	16.902	14.19	15.981	14.469	18.674	11.168	10.841	10.432	15.617	11.9761	12.8947	1.0767	12.8915	10.1453	1.27068	15.1057	8.47267	1.78287	16.19	9.986	1.62127	18.674	4.657	4.00988
ARHGAP20	ENSGALG00000017150	ENSGALT00000027700	1	1:179517182-179576104:+1	protein_coding	Rho GTPase activating protein 20	GTPase activator activity (GO:0005096)	signal transduction (GO:0007165) | positive regulation of GTPase activity (GO:0043547)	unknown	3.429	0.089	1.335	0.137	1.022	0.091	8.586	0.093	8.294	0.336	5.003	0.233	7.118	0.259	2.936	0.139	2.607	0.067	4.48111	0.160444	0.0358046	5.75733	1.92867	2.98514	0.187833	0.105667	1.7776	8.586	1.022	8.40117	0.336	0.067	5.01493
LOC107051546	no Ensembl gene ID assigned	XM_015275111	.	.	.	F-BAR domain only protein 1-like	unknown	unknown	unknown	4.006	7.814	2.459	2.675	5.713	4.086	4.507	8.923	4.924	11.709	5.434	6.826	3.589	9.822	7.692	6.308	4.237	8.22	4.729	7.37589	1.55971	5.06383	4.05933	1.24745	8.63467	4.85833	1.77729	7.692	2.459	3.1281	11.709	2.675	4.3772
MBD3	ENSGALG00000001101	ENSGALT00000041172, ENSGALT00000049298, ENSGALT00000062268	28	28:2453802-2470213:+1	protein_coding	methyl-CpG binding domain protein 3	DNA binding (GO:0003677) | methyl-CpG binding (GO:0008327)	negative regulation of transcription from RNA polymerase II promoter (GO:0000122) | methylation-dependent chromatin silencing (GO:0006346)	nucleus (GO:0005634)	3.151	1.652	4.541	2.914	3.732	2.833	5.631	2.557	4.665	4.781	6.164	3.788	7.148	4.906	4.125	4.528	6.706	5.734	5.09589	3.74367	0.734644	5.73983	3.808	1.50731	4.38233	2.46633	1.77686	7.148	3.151	2.26849	5.734	1.652	3.47094
MYL9	ENSGALG00000028567	ENSGALT00000043998, ENSGALT00000074687, ENSGALT00000086483	20	20:488107-494909:-1	protein_coding	myosin light chain 9	calcium ion binding (GO:0005509) | metal ion binding (GO:0046872) | myosin heavy chain binding (GO:0032036)	platelet aggregation (GO:0070527)	myosin II complex (GO:0016460) | myosin complex (GO:0016459) | stress fiber (GO:0001725) | Z disc (GO:0030018)	1.567	1.118	1.732	0.23	0.232	0.154	2.255	2.662	0.795	0.146	0.276	0.258	0.916	0.342	1.506	0.786	2.306	1.141	1.28722	0.759667	0.59016	1.34233	1.177	1.14047	0.889167	0.500667	1.77597	2.306	0.232	9.93966	2.662	0.146	18.2329
ATP5A1	no Ensembl gene ID assigned	XM_015277422	.	.	.	ATP synthase, H+ transporting, mitochondrial F1 complex, alpha subunit 1, cardiac muscle	unknown	unknown	unknown	31.919	22.831	42.327	38.867	47.664	40.356	70.355	79.164	45.968	37.04	88.37	75.859	86.794	83.535	49.587	41.979	46.115	44.731	56.5666	51.5958	0.912125	64.5315	40.6367	1.58801	60.3847	34.018	1.77508	88.37	31.919	2.76857	83.535	22.831	3.65884
CSF3R	ENSGALG00000002112	ENSGALT00000003300	23	23:4028838-4033940:+1	protein_coding	colony stimulating factor 3 receptor	cytokine receptor activity (GO:0004896) | granulocyte colony-stimulating factor binding (GO:0051916)	neutrophil chemotaxis (GO:0030593) | regulation of myeloid cell differentiation (GO:0045637) | cytokine-mediated signaling pathway (GO:0019221)	integral component of membrane (GO:0016021) | membrane (GO:0016020)	181.515	32.478	130.992	47.667	149.136	52.28	281.432	109.541	241.508	90.219	150.54	50.176	211.716	62.632	214.176	117.989	200.636	38.04	195.739	66.7802	0.34117	216.668	153.881	1.40802	78.0995	44.1417	1.76929	281.432	130.992	2.14847	117.989	32.478	3.63289
ENSGALG00000006511	ENSGALG00000006511	ENSGALT00000010523	10	10:12637320-12639335:+1	protein_coding		unknown	unknown	unknown	203.027	4.585	133.418	17.524	186.621	24.279	164.927	21.875	160.5	32.537	136.768	23.297	165.94	10.961	108.753	59.776	150.089	15.466	156.671	23.3667	0.149144	147.83	174.355	0.847863	27.3187	15.4627	1.76675	203.027	108.753	1.86686	59.776	4.585	13.0373
KLC4	no Ensembl gene ID assigned	XM_001233278, XM_004940146, XM_004940147, XM_004940150, XM_004940151	.	.	.	kinesin light chain 4	unknown	unknown	unknown	64.119	45.206	61.037	45.574	60.296	50.41	98.138	73.911	73.805	75.266	88.895	70.056	91.458	96.383	81.831	92.454	98.796	90.012	79.8194	71.0302	0.889886	88.8205	61.8173	1.43682	83.0137	47.0633	1.76387	98.796	60.296	1.63852	96.383	45.206	2.13208
HSD11B1L	ENSGALG00000012860	ENSGALT00000020974, ENSGALT00000054883, XM_015299681, XM_015299683, XM_015299684, XM_015299685, XM_015299686, XM_015299687, XM_015299688, XM_015299689, XM_015299690, XM_015299691, XM_015299693	28	28:1327076-1332053:-1	protein_coding	hydroxysteroid (11-beta) dehydrogenase 1-like	antigen binding (GO:0003823) | oxidoreductase activity (GO:0016491)	antigen processing and presentation (GO:0019882) | oxidation-reduction process (GO:0055114)	integral component of membrane (GO:0016021) | plasma membrane (GO:0005886) | extracellular region (GO:0005576)	4.646	5.079	3.619	7.359	3.812	7.571	8.368	7.766	7.97	14.842	8.85	12.495	5.841	11.708	8.598	11.887	9.29	11.882	6.77711	10.0654	1.48521	8.15283	4.02567	2.02521	11.7633	6.66967	1.76371	9.29	3.619	2.56701	14.842	5.079	2.92223
PPM1E	ENSGALG00000005061	ENSGALT00000008115, ENSGALT00000065722, XM_415871	19	19:7162889-7171399:+1	protein_coding	protein phosphatase, Mg2+/Mn2+ dependent, 1E	protein serine/threonine phosphatase activity (GO:0004722) | metal ion binding (GO:0046872) | hydrolase activity (GO:0016787) | phosphoprotein phosphatase activity (GO:0004721) | cation binding (GO:0043169) | catalytic activity (GO:0003824)	protein dephosphorylation (GO:0006470)	unknown	1.893	1.428	2.799	0.901	2.42	1.39	2.858	1.764	4.438	3.003	3.296	1.588	3.236	2.958	2.834	2.173	3.667	1.63	3.049	1.87056	0.613498	3.38817	2.37067	1.4292	2.186	1.23967	1.76338	4.438	1.893	2.34443	3.003	0.901	3.33296
ENSGALG00000034568	ENSGALG00000034568	ENSGALT00000048111, ENSGALT00000069467	KQ759443.1	KQ759443.1:15440-27148:-1	protein_coding		unknown	unknown	unknown	4.757	3.928	6.973	1.719	2.101	4.752	7.682	3.981	6.746	6.726	10.923	6.646	6.102	10.753	11.105	4.277	6.497	4.289	6.98733	5.23011	0.748513	8.17583	4.61033	1.77337	6.112	3.46633	1.76325	11.105	2.101	5.28558	10.753	1.719	6.25538
GINS1	ENSGALG00000008538	ENSGALT00000010139, ENSGALT00000081919, ENSGALT00000086100	3	3:16405920-16408877:+1	protein_coding	GINS complex subunit 1	3'-5' DNA helicase activity (GO:0043138)	DNA duplex unwinding (GO:0032508) | DNA strand elongation involved in mitotic DNA replication (GO:1902983) | DNA replication (GO:0006260)	nucleus (GO:0005634) | cytoplasm (GO:0005737) | GINS complex (GO:0000811)	3.685	0.228	3.775	0.956	6.655	2.108	2.186	1.176	3.652	2.789	6.133	2.604	4.357	1.047	16.998	1.991	3.33	2.001	5.64122	1.65556	0.293475	6.10933	4.705	1.29848	1.93467	1.09733	1.76306	16.998	2.186	7.77585	2.789	0.228	12.2325
CERS4	no Ensembl gene ID assigned	XM_004948647, XM_004948648, XM_015299804, XM_015299805, XM_418172	.	.	.	ceramide synthase 4	unknown	unknown	unknown	0.296	0.039	0.101	0.028	0.057	0.046	0.027	0.162	0.047	0.082	0	0.03	0.149	0.026	0.045	0.023	0.043	0.075	0.085	0.0567778	0.667974	0.0518333	0.151333	0.342511	0.0663333	0.0376667	1.76106	0.296	0	#DIV/0!	0.162	0.023	7.04348
F7	ENSGALG00000016833	ENSGALT00000027176, ENSGALT00000056481, ENSGALT00000079547	1	1:137595069-137603553:-1	protein_coding	coagulation factor VII	serine-type peptidase activity (GO:0008236) | calcium ion binding (GO:0005509) | hydrolase activity (GO:0016787) | serine-type endopeptidase activity (GO:0004252) | glycoprotein binding (GO:0001948) | peptidase activity (GO:0008233)	positive regulation of protein kinase B signaling (GO:0051897) | positive regulation of positive chemotaxis (GO:0050927) | protein processing (GO:0016485) | positive regulation of platelet-derived growth factor receptor signaling pathway (GO:0010641) | blood coagulation (GO:0007596) | positive regulation of leukocyte chemotaxis (GO:0002690) | proteolysis (GO:0006508)	serine-type peptidase complex (GO:1905286) | extracellular region (GO:0005576)	68.66	34.524	52.936	27.957	58.518	29.924	67.754	40.968	50.697	47.706	33.769	29.901	71.13	70.063	93.487	82.401	67.528	54.248	62.7199	46.4102	0.73996	64.0608	60.038	1.067	54.2145	30.8017	1.76012	93.487	33.769	2.76843	82.401	27.957	2.94742
ENSGALG00000033098	ENSGALG00000033098	ENSGALT00000067439	Z	Z:13273783-13276634:+1	protein_coding		unknown	unknown	unknown	5.815	2.974	5.735	6.566	6.064	7.016	11.778	5.932	5.799	6.777	10.883	15.626	9.746	9.058	6.934	9.126	5.482	11.69	7.58178	8.30722	1.09568	8.437	5.87133	1.43698	9.7015	5.51867	1.75794	11.778	5.482	2.14849	15.626	2.974	5.2542
[truncated: 10,780 more rows]

## Sheet: Z chromosome Genes
CSF1 STATUS										plus	plus	plus	plus	plus	plus	plus	plus	plus	plus	plus	plus	plus	plus	plus	plus	plus	plus
[truncated: 426 more rows]
