# Supplementary material for: Analysis of the Progeny of Sibling Matings Reveals Regulatory Variation Impacting the Transcriptome of Immune Cells in Commercial Chickens
Source: Front Genet. 2019 Nov 14;10:1032. doi: 10.3389/fgene.2019.01032 (PMC6870463; doi:10.3389/fgene.2019.01032)
Supplement: Supplementary file 5 [file Table_4.xlsx]

## Sheet: Control
Gene name	Ensembl gene ID	Ensembl transcript IDs	Chr	Location (chr:start-end:strand)	Gene type	Description	GO term (molecular function)	GO term (biological process)	GO term (cellular component)	B510	B459	B512	B513	B540	B541	B542	B643	B664	B666	B699	B700	B701	B702	B703	B4292	B4293	B476	B477	B528	B613	B614	B628	B463	B514	B606	B503	B657	max	min	max/min
ENSGALG00000039991	ENSGALG00000039991	ENSGALT00000074481	AADN04005903.1	AADN04005903.1:4634-7392:-1	protein_coding		unknown	unknown	unknown	19.54	10.721	0	0.763	9.707	17.075	0.084	0	12.441	0	19.134	19.45	0	17.886	11.066	8.672	9.012	7.225	0	10.508	0	20.134	0	17.331	0	10.064	0.099	0	20.134	0	#DIV/0!
LOC107050390	no Ensembl gene ID assigned	XM_015274163	.	.	.	natural cytotoxicity triggering receptor 1-like	unknown	unknown	unknown	0	0	0	0.849	0	0	0	0	0	0	0	0	0	0	0	0	0	17.706	7.136	18.511	20.252	2.444	11.426	0	12.435	0	0.546	1.277	20.252	0	#DIV/0!
ENSGALG00000045596	ENSGALG00000045596	ENSGALT00000089356	1	1:88691478-88699579:+1	protein_coding		unknown	unknown	unknown	0.829	1.511	0	4.334	0.795	20.454	0.332	1.444	1.222	4.733	3.191	3.397	0.903	1.364	0.757	1.623	2.63	1.369	1.383	2.472	1.363	3.84	2.532	0.006	2.349	0	3.987	1.452	20.454	0	#DIV/0!
ENSGALG00000044739	ENSGALG00000044739	ENSGALT00000086546	1	1:195550881-195552596:+1	protein_coding		unknown	unknown	unknown	4.03	1.874	1.221	1.276	2.872	0.329	0.831	0.351	0.734	1.673	0.827	0.026	1.389	1.513	0.469	1.543	0.111	1.443	7.882	0.629	2.648	3.226	2.869	11.459	5.879	20.808	0.131	0	20.808	0	#DIV/0!
LOC107057349	no Ensembl gene ID assigned	XM_015302383	.	.	.	ER membrane protein complex subunit 1-like	unknown	unknown	unknown	9.887	0	3.602	0	0	1.161	0	0	0	0	11.602	13.167	6.388	0	12.098	17.799	3.381	0	0	0	0	0	0	10.35	17.236	20.84	2.156	12.906	20.84	0	#DIV/0!
BAALC	ENSGALG00000045617	ENSGALT00000086980, XM_004939985	2	2:129934284-129955820:+1	protein_coding	brain and acute leukemia, cytoplasmic	unknown	unknown	unknown	1.875	0.801	12.6	1.332	4.835	1.248	11.002	3.417	1.278	7.326	2.001	2.338	3.39	3.084	21.072	1.915	1.023	1.137	1.46	0	1.569	0.546	5.413	1.755	1.053	0.6	0.315	3.682	21.072	0	#DIV/0!
ENSGALG00000040034	ENSGALG00000040034	ENSGALT00000049780, ENSGALT00000056321, ENSGALT00000058426	AADN04008609.1	AADN04008609.1:4689-8106:-1	protein_coding		unknown	unknown	unknown	0	16.13	13.521	16.647	16.057	13.656	15.99	0	16.639	18.854	10.066	17.311	12.836	12.89	12.286	15.025	13.578	13.592	9.334	8.305	7.799	21.091	7.587	0.142	0	0	0	0	21.091	0	#DIV/0!
ENSGALG00000038633	ENSGALG00000038633	ENSGALT00000071346	AADN04002751.1	AADN04002751.1:6251-14919:+1	protein_coding		unknown	unknown	unknown	0.796	0	12.651	0	18.483	12.876	12.933	4.039	16.061	7.145	0	16.854	8.953	0	21.093	8.964	9.717	13.036	6.094	15.691	5.143	21.154	9.051	14.958	5.662	4.386	8.299	9.355	21.154	0	#DIV/0!
RSPO4	ENSGALG00000023640	ENSGALT00000039389, XM_004947141, XM_004947142, XM_004947143, XM_015296466	20	20:10087796-10091507:+1	protein_coding	R-spondin 4	actin binding (GO:0003779) | phosphatidylinositol binding (GO:0035091) | phospholipid binding (GO:0005543) | clathrin binding (GO:0030276)	endocytosis (GO:0006897) | apoptotic process (GO:0006915) | nail development (GO:0035878) | clathrin-dependent endocytosis (GO:0072583)	clathrin-coated vesicle (GO:0030136) | clathrin-coated pit (GO:0005905)	0	0.059	0.014	0	0.323	0.065	0	0.384	0	0.076	0.02	0.234	0.01	0.121	0.031	0.029	0	0.024	0.024	0	1.418	0.027	1.207	0.576	6.391	21.254	0	0.012	21.254	0	#DIV/0!
ENSGALG00000037794	ENSGALG00000037794	ENSGALT00000051539	AADN04001643.1	AADN04001643.1:10499-11719:+1	protein_coding		unknown	unknown	unknown	0.022	0	0	0.503	0.041	0.1	0	2.384	0	0	0	0	0.097	0	0	0	0	14.345	8.889	10.45	13.489	0	10.784	1.69	21.666	10.51	0	0.018	21.666	0	#DIV/0!
APOBEC4	no Ensembl gene ID assigned	XM_015290340	.	.	.	apolipoprotein B mRNA editing enzyme, catalytic polypeptide-like 4 (putative)	unknown	unknown	unknown	4.075	3.413	1.205	4.007	3.934	5.922	1.22	0.239	2.611	0.502	6.236	1.412	2.548	4.416	0.307	0.333	3.67	8.568	1.426	1.104	3.788	2.513	0.206	0	5.494	2.735	1.084	21.758	21.758	0	#DIV/0!
SPERT	no Ensembl gene ID assigned	XM_015275528, XM_015275532	.	.	.	spermatid associated	unknown	unknown	unknown	14.701	16.338	2.005	17.357	11.817	4.596	3.882	0.051	9.855	1.316	22.02	10.283	9.143	8.751	1.716	0.897	9.937	19.276	3.77	9.687	11.688	9.881	0.423	0	8.396	4.24	1.463	19.896	22.02	0	#DIV/0!
ENSGALG00000045445	ENSGALG00000045445	ENSGALT00000090034	AADN04001186.1	AADN04001186.1:11979-14595:+1	protein_coding		unknown	unknown	unknown	0	0.083	0.057	1.01	0.015	0.042	0.083	0.34	0.08	0.078	0.112	0.11	0	0.037	0.03	0.033	0.124	14.698	5.504	7.579	11.596	0	5.407	0.504	22.455	4.667	0.531	0.159	22.455	0	#DIV/0!
CHRDL1	ENSGALG00000008072	ENSGALT00000013105, XM_015278152	4	4:13563342-13605339:+1	protein_coding	chordin-like 1	nucleic acid binding (GO:0003676) | metal ion binding (GO:0046872) | serine-type endopeptidase activity (GO:0004252) | insulin-like growth factor binding (GO:0005520) | zinc ion binding (GO:0008270)	negative regulation of BMP signaling pathway (GO:0030514) | proteolysis (GO:0006508) | regulation of cell growth (GO:0001558) | compound eye development (GO:0048749) | eye development (GO:0001654)	extracellular region (GO:0005576)	0.346	0.063	5.682	1.155	0.14	0	5.769	22.524	0.155	2.592	0.326	1.191	0.61	0.242	3.388	0.852	0.235	0.05	0.288	0.024	0.542	0.59	8.98	0.497	0.111	0.068	0.089	0.031	22.524	0	#DIV/0!
ENSGALG00000009616	ENSGALG00000009616	ENSGALT00000015668	3	3:19677382-19766978:-1	protein_coding		unknown	unknown	unknown	1.9	0	6.004	2.914	0.939	0.378	11.965	23.083	2.165	16.579	0	5.345	4.76	1.853	4.023	3.957	2.688	0.601	1.686	0.408	2.513	0	14.63	4.473	0.121	0.089	1.762	0.308	23.083	0	#DIV/0!
ENSGALG00000002102	ENSGALG00000002102	ENSGALT00000003281	10	10:1312987-1314180:-1	protein_coding		unknown	unknown	unknown	4.578	0.042	1.661	3.645	17.758	19.976	0.614	0	7.737	9.182	2.871	2.432	2.02	6.474	0.347	2.385	0.527	0.091	2.504	1.056	4.739	0.089	2.378	0	0	0	0.373	23.121	23.121	0	#DIV/0!
ENSGALG00000044041	ENSGALG00000044041	ENSGALT00000085692	AADN04001394.1	AADN04001394.1:10155-11243:-1	protein_coding		unknown	unknown	unknown	0.829	0	1.059	0.993	0.157	0	3.583	23.15	1.085	6.088	0	0.401	0	0.687	2.206	0.155	0.204	0.481	0.356	0.484	0.482	1.482	0.099	9.746	1.035	0.222	0.582	0.664	23.15	0	#DIV/0!
ENSGALG00000024466	ENSGALG00000024466	ENSGALT00000041379	11	11:841974-843199:+1	protein_coding		unknown	unknown	unknown	23.22	1.291	2.901	1.014	3.016	10.161	1.961	3.766	4.942	3.4	4.071	3.172	0.97	2.538	1.707	10.881	0.565	1.657	4.801	2.035	4.278	5.672	4.671	7.796	3.639	2.426	0.956	0	23.22	0	#DIV/0!
LOC107057181	no Ensembl gene ID assigned	XM_015302201	.	.	.	borealin-like	unknown	unknown	unknown	12.433	10.008	4.425	11.698	2.907	1.762	6.996	0	4.827	8.226	7.043	7.191	7.607	1.669	8.641	12.564	7.371	13.577	11.54	11.036	9.194	11.12	7.531	10.4	12.29	13.844	23.322	23.896	23.896	0	#DIV/0!
LOC107049379	no Ensembl gene ID assigned	XM_015272823, XM_015272824, XM_015272825, XM_015272826, XM_015272827, XM_015272828, XM_015272829, XM_015272830	.	.	.	coiled-coil domain-containing protein 81-like	unknown	unknown	unknown	0	0	0	0.12	0.024	0	0	2.019	0	0	0	0	0	0	0	0	0	0	0.069	1.278	9.235	0.06	24.068	0.057	4.285	0.03	0	0	24.068	0	#DIV/0!
ENSGALG00000030377	ENSGALG00000030377	ENSGALT00000067760	26	26:4904776-4905638:+1	protein_coding		unknown	unknown	unknown	12.359	3.686	6.808	6.22	2.521	0	7.489	23.657	2.799	25.11	2.702	3.437	4.335	3.274	6.657	10.56	0	0.274	7.367	0.982	3.032	5.104	7.584	8.687	1.518	3.716	0.135	0.071	25.11	0	#DIV/0!
LOC101749724	no Ensembl gene ID assigned	XM_015300605, XM_015300606, XM_015300607, XM_015300608, XM_015300609, XM_015300610, XM_015300611, XM_015300612	.	.	.	uncharacterized LOC101749724	unknown	unknown	unknown	0	0	0	0.12	0.029	0	0	2.528	0	0	0	0	0	0	0	0	0	0	0.067	1.386	13.261	0	26.02	0	6.376	0.03	0	0	26.02	0	#DIV/0!
ENSGALG00000041637	ENSGALG00000041637	ENSGALT00000060450, ENSGALT00000065744, ENSGALT00000083434, ENSGALT00000088156, ENSGALT00000088855, ENSGALT00000089062	AADN04004668.1	AADN04004668.1:1046-4022:-1	protein_coding		unknown	unknown	unknown	0.918	0.899	0.846	0	0.42	0	2.137	7.79	0	0.219	1.92	0.985	0.449	0	1.681	13.149	0	0.191	0.193	0.739	1.495	14.484	4.545	27.34	1.1	0.888	3.372	0	27.34	0	#DIV/0!
LOC107050224	no Ensembl gene ID assigned	XM_015274026	.	.	.	natural cytotoxicity triggering receptor 1-like	unknown	unknown	unknown	0.297	0.25	0.221	0.185	0.666	0.56	0.087	0	0.078	0.258	0	0.153	0.362	0.219	0.108	0.226	0.497	0.089	0.305	0.206	0.213	1.118	0.092	0.024	0.02	0.097	27.532	0.08	27.532	0	#DIV/0!
EPYC	ENSGALG00000011269	ENSGALT00000018390, ENSGALT00000076046	1	1:43925156-43947733:-1	protein_coding	epiphycan	heparin binding (GO:0008201)	axonogenesis (GO:0007409)	extracellular space (GO:0005615) | proteinaceous extracellular matrix (GO:0005578) | extracellular region (GO:0005576)	13.241	0.128	6.057	2.064	0.088	0.098	6.775	11.674	0.923	8.455	0.288	2.292	0.816	0.573	3.728	5.592	1.157	0.107	0.298	0.083	0.563	2.054	12.708	27.696	1.505	1.139	0.607	0	27.696	0	#DIV/0!
ENSGALG00000042487	ENSGALG00000042487	ENSGALT00000073713	AADN04015909.1	AADN04015909.1:1335-2537:-1	protein_coding		unknown	unknown	unknown	14.683	20.679	14.82	5.993	14.333	7.219	12.461	14.594	18.027	16.982	14.073	8.665	15.193	15.696	0	14.645	19.024	18.394	17.732	27.833	20.259	8.396	21.529	11.098	20.111	12.082	8.157	18.164	27.833	0	#DIV/0!
ENSGALG00000044761	ENSGALG00000044761	ENSGALT00000084454	KQ759404.1	KQ759404.1:315980-317695:-1	protein_coding		unknown	unknown	unknown	8.241	23.041	13.69	23.092	15.006	2.224	5.834	0.54	25.456	6.59	18.752	6.29	10.103	28.021	0	13.826	27.868	5.937	0.263	18.233	18.352	0.789	8.522	4.93	5.922	13.705	3.722	15.696	28.021	0	#DIV/0!
LOC107050664	no Ensembl gene ID assigned	XM_015274367, XM_015274368, XM_015274369, XM_015274370	.	.	.	protein MANBAL-like	unknown	unknown	unknown	0	21.506	18.028	22.196	21.409	18.207	21.32	0	22.185	25.139	13.422	23.081	17.114	17.186	16.382	20.034	18.104	18.122	12.445	11.073	10.399	28.122	10.116	0.189	0	0	0	0	28.122	0	#DIV/0!
ENSGALG00000031701	ENSGALG00000031701	ENSGALT00000060022, ENSGALT00000071327	AADN04003712.1	AADN04003712.1:3203-6050:-1	protein_coding		unknown	unknown	unknown	11.626	21.676	19.376	28.237	22.283	25.609	1.16	0.3	2.12	9.077	13.888	10.643	20.753	7.529	5.94	6.984	24.375	6.789	19.827	2.18	5.695	6.192	1.919	2.19	0	25.266	19.799	1.809	28.237	0	#DIV/0!
MFAP2	ENSGALG00000030647	ENSGALT00000058629	21	21:4407476-4411229:-1	protein_coding	microfibrillar associated protein 2	unknown	embryonic eye morphogenesis (GO:0048048) | post-embryonic eye morphogenesis (GO:0048050)	microfibril (GO:0001527)	1.376	1.629	0.769	0.961	6.909	0.604	0.624	2.611	1.286	0.376	0.884	1.87	1.731	3.187	2.006	3.199	0.627	3.435	3.133	0.143	1.949	3.611	7.119	28.381	6.589	0.887	0.108	0	28.381	0	#DIV/0!
Enpp2	ENSGALG00000032746	ENSGALT00000077842, ENSGALT00000080987	2	2:136612721-136668116:-1	protein_coding	ectonucleotide pyrophosphatase/phosphodiesterase 2	polysaccharide binding (GO:0030247) | nucleotide diphosphatase activity (GO:0004551) | hydrolase activity (GO:0016787) | catalytic activity (GO:0003824) | alkylglycerophosphoethanolamine phosphodiesterase activity (GO:0047391) | scavenger receptor activity (GO:0005044) | calcium ion binding (GO:0005509) | metal ion binding (GO:0046872) | phosphodiesterase I activity (GO:0004528) | lysophospholipa…	positive regulation of lamellipodium morphogenesis (GO:2000394) | nucleic acid phosphodiester bond hydrolysis (GO:0090305) | regulation of cell migration (GO:0030334) | immune response (GO:0006955) | phosphatidylcholine catabolic process (GO:0034638) | forebrain development (GO:0030900) | metabolic process (GO:0008152) | chemotaxis (GO:0006935) | phospholipid catabolic process (GO:0009395) | posi…	extracellular space (GO:0005615) | extracellular region (GO:0005576)	6.369	0.384	3.079	0.897	1.525	0.178	1.09	1.862	0.375	0.603	0.104	0.486	0.91	0.477	1.48	0.549	0.267	0.192	0.414	0.161	0.306	2.284	10.863	28.84	21.455	27.547	0.084	0	28.84	0	#DIV/0!
ENSGALG00000043758	ENSGALG00000043758	ENSGALT00000053054, ENSGALT00000054516, ENSGALT00000072904, ENSGALT00000085379, ENSGALT00000085456, ENSGALT00000088189, ENSGALT00000088356	W	W:1442287-1466769:+1	protein_coding		unknown	unknown	unknown	0	0	0.006	0	0	0	0	25.499	0.011	0	0.009	0.006	0	0	0	21.493	0	0	0	0	0	21.997	24.718	29.307	0	0	20.664	0.059	29.307	0	#DIV/0!
ENSGALG00000032104	ENSGALG00000032104	ENSGALT00000046514, ENSGALT00000066193, ENSGALT00000067891, ENSGALT00000084084, ENSGALT00000084210, ENSGALT00000086299, ENSGALT00000087656, ENSGALT00000089824	KQ759493.1	KQ759493.1:3620-28747:+1	protein_coding		unknown	unknown	unknown	0.023	0	0.006	0.011	0	0	0.038	25.559	0.011	0	0.009	0.006	0	0	0	21.547	0	0	0	0	0	22.044	25.01	29.475	0	0	20.664	0.059	29.475	0	#DIV/0!
ATP5A1W	no Ensembl gene ID assigned	XM_015300412, XM_015300413, XM_429118	.	.	.	ATP synthase subunit alpha	unknown	unknown	unknown	0	0	0	0.019	0.018	0.01	0	25.576	0.01	0.022	0.009	0.072	0.008	0.03	0.012	20.752	0.037	0.022	0	0.021	0	19.719	22.267	29.476	0.009	0	21.101	0.046	29.476	0	#DIV/0!
OSTN	ENSGALG00000007226	ENSGALT00000011695, XM_015291403	9	9:13761297-13772476:-1	protein_coding	osteocrin	receptor binding (GO:0005102)	cell surface receptor signaling pathway (GO:0007166) | positive regulation of cGMP biosynthetic process (GO:0030828) | negative regulation of glucose import (GO:0046325) | negative regulation of osteoblast differentiation (GO:0045668) | endochondral bone growth (GO:0003416)	extracellular space (GO:0005615)	1.75	8.173	3.831	0.43	0.358	0	0.124	0.143	0.12	0.211	0	0.123	0.292	0.633	0.347	0.252	0.537	0	29.569	0.404	6.84	0	0.196	0.201	0.157	2.995	0	0.569	29.569	0	#DIV/0!
HTR1E	ENSGALG00000015826	ENSGALT00000025516	3	3:76904838-76905953:-1	protein_coding	5-hydroxytryptamine receptor 1E	G-protein coupled serotonin receptor activity (GO:0004993) | G-protein coupled receptor activity (GO:0004930) | serotonin binding (GO:0051378) | neurotransmitter receptor activity (GO:0030594) | signal transducer activity (GO:0004871)	phospholipase C-activating G-protein coupled receptor signaling pathway (GO:0007200) | chemical synaptic transmission (GO:0007268) | serotonin receptor signaling pathway (GO:0007210) | G-protein coupled receptor signaling pathway (GO:0007186) | negative regulation of cAMP metabolic process (GO:0030815) | response to drug (GO:0042493) | release of sequestered calcium ion into cytosol (GO:0051209) …	integral component of membrane (GO:0016021) | dendrite (GO:0030425) | membrane (GO:0016020) | plasma membrane (GO:0005886) | integral component of plasma membrane (GO:0005887)	3.72	0.049	1.078	3.08	0.047	0.027	13.31	23.986	0.11	29.825	0.026	0.395	3.428	3.922	5.771	0.06	0.54	0	0	0.029	0.261	0.161	1.374	11.01	0	1.007	0.246	0	29.825	0	#DIV/0!
IL4	ENSGALG00000006827	ENSGALT00000039923	13	13:17043941-17045665:+1	protein_coding	interleukin 4 precursor	growth factor activity (GO:0008083) | interleukin-4 receptor binding (GO:0005136) | cytokine activity (GO:0005125) | cytokine receptor binding (GO:0005126)	immune response (GO:0006955) | immune system process (GO:0002376)	extracellular space (GO:0005615) | extracellular region (GO:0005576)	0	17.546	0	11.534	26.81	16.243	8.086	0	0	0	0	0	16.358	27.78	0.133	26.955	15.488	0.063	0	0	0.061	0	0	20.657	29.069	30.042	23.369	0	30.042	0	#DIV/0!
ENSGALG00000044771	ENSGALG00000044771	ENSGALT00000085501	AADN04004495.1	AADN04004495.1:5516-7292:+1	protein_coding		unknown	unknown	unknown	13.246	4.82	2.442	30.162	10.484	14.817	0.793	0	3.479	0.384	8.982	1.711	16.434	4.639	4.031	3.884	6.922	28.194	21.74	16.843	24.759	11.52	12.196	0.071	12.627	3.819	2.101	0.593	30.162	0	#DIV/0!
ENSGALG00000044644	ENSGALG00000044644	ENSGALT00000090217	AADN04005292.1	AADN04005292.1:3547-4816:+1	protein_coding		unknown	unknown	unknown	0	0	0	0	0	0	0	0	0	0	0	0	0	0	0	0	0	0.022	0	0.118	0.045	0.034	0.142	0	0.089	0	30.361	0.023	30.361	0	#DIV/0!
ENSGALG00000034883	ENSGALG00000034883	ENSGALT00000063189	AADN04016876.1	AADN04016876.1:11-3237:+1	protein_coding		unknown	unknown	unknown	19.285	30.561	16.555	14.079	18.192	13.082	6.774	12.583	26.161	23.721	6.24	11.593	23.716	16.076	7.733	9.536	23.976	26.616	26.255	16.324	13.023	25.366	13.315	9.977	0	10.797	25.446	17.539	30.561	0	#DIV/0!
ENSGALG00000039866	ENSGALG00000039866	ENSGALT00000047762	AADN04002433.1	AADN04002433.1:5012-5904:-1	protein_coding		unknown	unknown	unknown	10.327	14.956	10.202	31.375	11.928	18.989	0.129	0	0	11.371	10.44	14.823	21.664	5.037	6.036	4.76	13.477	23.188	13.383	19.345	14.555	15.939	5.758	4.339	0	15.638	4.128	2.756	31.375	0	#DIV/0!
LOC107049459	no Ensembl gene ID assigned	XM_015273049	.	.	.	thioredoxin-like protein 1	unknown	unknown	unknown	0	0	0	0	0	0	0	27.247	0	0	0	0	0	0	0	20.286	0	0	0	0	0	22.688	25.149	31.693	0	0	14.386	0.122	31.693	0	#DIV/0!
ENSGALG00000038773	ENSGALG00000038773	ENSGALT00000063434	KQ759484.1	KQ759484.1:9580-9947:+1	protein_coding		unknown	unknown	unknown	12.928	14.895	4.047	13.544	7.643	13.236	17.981	31.71	1.218	27.106	0	13.417	7.543	13.82	0	8.369	6.482	12.697	2.859	29.62	19.981	4.386	11.058	6.915	3.45	11.2	7.676	0.236	31.71	0	#DIV/0!
HSPB7	ENSGALG00000023772	ENSGALT00000039811	21	21:4306473-4308156:-1	protein_coding	heat shock protein family B (small) member 7	filamin binding (GO:0031005)	unknown	nucleus (GO:0005634) | actin cytoskeleton (GO:0015629) | cytoplasm (GO:0005737) | aggresome (GO:0016235) | mitochondrion (GO:0005739) | nucleoplasm (GO:0005654)	5.655	12.58	1.265	1.467	10.887	3.937	1.843	4.439	1.779	0.336	0.769	5.013	6.56	6.223	5.341	31.949	1.222	3.134	18.419	1.115	3.923	4.893	9.626	11.087	7.347	8.681	0	1.019	31.949	0	#DIV/0!
RBP4	ENSGALG00000006629	ENSGALT00000010708, ENSGALT00000061509	6	6:20385382-20390788:+1	protein_coding	retinol binding protein 4	protein binding (GO:0005515) | transporter activity (GO:0005215) | receptor binding (GO:0005102) | retinoid binding (GO:0005501) | small molecule binding (GO:0036094) | retinal binding (GO:0016918) | retinol binding (GO:0019841) | protein domain specific binding (GO:0019904) | retinol transporter activity (GO:0034632)	response to estrogen (GO:0043627) | maintenance of gastrointestinal epithelium (GO:0030277) | protein complex assembly (GO:0006461) | transport (GO:0006810) | gluconeogenesis (GO:0006094) | oocyte growth (GO:0001555) | response to vitamin A (GO:0033189) | response to retinoic acid (GO:0032526) | positive regulation of insulin secretion (GO:0032024) | glucose homeostasis (GO:0042593) | retinol met…	clathrin-coated vesicle (GO:0030136) | extracellular space (GO:0005615) | yolk plasma (GO:0060418) | yolk (GO:0060417) | extracellular exosome (GO:0070062) | extracellular region (GO:0005576)	0.979	0.09	0.132	1.648	0.223	0.062	1.649	32.305	0.314	19.374	0.057	0.388	0.62	0.194	1.713	0.896	0.659	0	0.133	0.099	0.633	0.196	0.69	11.705	1.575	1.582	2.832	0.028	32.305	0	#DIV/0!
ENSGALG00000031797	ENSGALG00000031797	ENSGALT00000072834	12	12:11514072-11515141:+1	protein_coding		unknown	unknown	unknown	2.328	7.507	14.284	18.685	14.4	19.244	0	6.202	14.585	12.214	0	5.415	23.016	32.943	13.835	27.138	20.672	18.222	11.538	0	16.592	22.934	21.402	0	0	25.504	22.932	0	32.943	0	#DIV/0!
LOC107056588	no Ensembl gene ID assigned	XM_015301612	.	.	.	transmembrane 9 superfamily member 3-like	unknown	unknown	unknown	0	0	26.826	0	0	0	0	33.323	0.528	32.888	0	0	16.365	2.77	0	16.974	0	0	9.673	0	3.26	0	0	0	0	0	0	0	33.323	0	#DIV/0!
PPP1R14C	ENSGALG00000041575	ENSGALT00000079316, XM_015284272	3	3:48472735-48523004:+1	protein_coding	protein phosphatase 1, regulatory (inhibitor) subunit 14C	unknown	unknown	unknown	2.34	1.144	8.98	3.128	0.958	0.458	14.132	33.489	2.174	20.589	1.194	2.843	2.961	3.014	13.672	4.548	4.35	0.49	1.716	0.998	1.918	1.131	5.662	11.555	0.443	2.181	0.275	0	33.489	0	#DIV/0!
PMP2	ENSGALG00000032453	ENSGALT00000078675	2	2:121965362-121969801:-1	protein_coding	peripheral myelin protein 2	lipid binding (GO:0008289) | transporter activity (GO:0005215) | cholesterol binding (GO:0015485) | fatty acid binding (GO:0005504)	regulation of inflammatory response (GO:0050727) | membrane organization (GO:0061024) | transport (GO:0006810)	myelin sheath (GO:0043209) | extracellular exosome (GO:0070062)	0.205	0.58	0.189	0.057	0.109	0.2	0.154	2.689	0.182	0.592	0.432	0	0.049	0.737	0.542	0.39	0.682	0.391	0.067	0	0.757	0.564	1.657	0.628	4.994	33.661	0.06	0.238	33.661	0	#DIV/0!
ENSGALG00000026533	ENSGALG00000026533	ENSGALT00000044997	1	1:135901954-135902199:-1	protein_coding		unknown	unknown	unknown	2.875	6.165	0	8.234	14.559	9.668	5.89	4.568	6.746	4.503	6.396	11.844	6.868	6.731	4.775	6.721	2.321	11.317	34.212	9.378	10.883	2.091	0	1.209	0.496	0.441	11.152	3.535	34.212	0	#DIV/0!
ENSGALG00000032682	ENSGALG00000032682	ENSGALT00000074677, ENSGALT00000080825	AADN04014562.1	AADN04014562.1:3083-5972:+1	protein_coding		unknown	unknown	unknown	9.615	24.677	1.326	21.535	23.361	3.105	5.701	15.934	30.474	30.873	5.848	8.547	1.092	9.927	0	0.867	4.51	16.021	6.739	35.101	20.577	3.104	0	2.136	4.005	0	0	7.59	35.101	0	#DIV/0!
TMEM268	ENSGALG00000007186	ENSGALT00000011638, ENSGALT00000046863	17	17:3014714-3023049:+1	protein_coding	transmembrane protein 268	unknown	unknown	integral component of membrane (GO:0016021) | membrane (GO:0016020)	18.902	21.131	17.597	25.051	28.992	16.923	18.547	0	24.206	17.696	30.414	27.073	25.217	29.161	14.959	18.872	27.782	30.475	24.906	35.68	24.752	27.466	21.279	14.005	27.912	24.438	0.029	11.916	35.68	0	#DIV/0!
LOC107049732	no Ensembl gene ID assigned	XM_015273545	.	.	.	uncharacterized LOC107049732	unknown	unknown	unknown	8.986	14.199	10.232	0	15.678	16.691	7.256	4.737	22.583	16.477	2.632	4.703	8.318	10.051	4.214	11.945	15.629	2.528	1.197	0.98	5.756	4.693	1.271	4.131	3.596	28.532	16.494	35.956	35.956	0	#DIV/0!
SNCA	ENSGALG00000010379	ENSGALT00000016908, ENSGALT00000056973	4	4:35648927-35715824:-1	protein_coding	synuclein alpha	unknown	apoptotic process (GO:0006915) | regulation of dopamine secretion (GO:0014059)	postsynapse (GO:0098794) | cytoplasm (GO:0005737) | mitochondrion (GO:0005739)	0.441	0.195	5.803	4.486	0.09	0.097	10.706	16.138	1.044	36.092	0.179	3.946	1.982	1.014	1.761	1.539	2.54	0	0.229	0	1.024	0.414	7.908	2.105	1.129	0.297	1.25	0	36.092	0	#DIV/0!
LOC107051217	no Ensembl gene ID assigned	XM_015274864	.	.	.	glyceraldehyde-3-phosphate dehydrogenase-like	unknown	unknown	unknown	0.168	5.957	7.249	3.259	9.587	3.455	10.976	1.468	0.174	0.755	0.448	0.644	2.251	9.876	36.519	7.505	0.163	4.571	12.079	0	3.477	4.174	1.024	0.523	0.434	1.594	0	0.144	36.519	0	#DIV/0!
FAM18B1	no Ensembl gene ID assigned	XM_015295135	.	.	.	family with sequence similarity 18, member B1	unknown	unknown	unknown	33.767	12.068	8.003	23.115	0	28.198	19.667	33.22	0	32.218	26.275	24.178	34.371	31.787	36.624	27.135	32.076	34.999	9.239	28.823	33.833	4.428	28.617	30.913	28.576	26.511	22.444	28.863	36.624	0	#DIV/0!
ENSGALG00000045097	ENSGALG00000045097	ENSGALT00000081701, ENSGALT00000083149, ENSGALT00000086185	AADN04002995.1	AADN04002995.1:12888-17383:-1	protein_coding		unknown	unknown	unknown	0	2.896	0.802	1.963	3.328	0.107	3.061	3.337	4.701	2.28	2.806	3.14	0	2.598	1.391	2.781	3.658	32.031	16.331	30.054	24.917	0.022	18.05	3.772	38.27	20.397	0.052	0.623	38.27	0	#DIV/0!
HNRPK	no Ensembl gene ID assigned	XM_015300424, XM_015300425, XM_015300426, XM_015300427, XM_015300428, XM_015300429, XM_015300430	.	.	.	heterogeneous nuclear ribonucleoprotein K	unknown	unknown	unknown	0.013	0	0	0	0	0	0	39.381	0	0	0	0	0	0	0	28.504	0	0	0	0	0	13.194	31.852	34.895	0	0	11.31	0	39.381	0	#DIV/0!
ENSGALG00000030503	ENSGALG00000030503	ENSGALT00000049770, ENSGALT00000073721	AADN04010127.1	AADN04010127.1:2-6096:-1	protein_coding		unknown	unknown	unknown	1.781	2.335	4.67	1.78	2.673	0.18	4.838	5.88	4.43	2.452	0.532	4.106	1.493	5.482	5.896	29.238	1.463	0.646	1.198	2.017	0.704	1.161	39.646	15.429	0.233	0.346	0	0.017	39.646	0	#DIV/0!
CCLi8	ENSGALG00000043065	ENSGALT00000067279	19	19:4780024-4781242:-1	protein_coding		chemokine activity (GO:0008009)	cell chemotaxis (GO:0060326) | immune response (GO:0006955)	extracellular region (GO:0005576)	18.229	13.839	5.942	11.442	23.346	5.888	3.884	0	11.844	2.407	20.871	12.827	16.222	10.589	4.604	4.463	5.76	41.332	10.913	10.778	18.935	15.493	1.813	1.367	28.073	4.15	0	24.043	41.332	0	#DIV/0!
CCLI8	no Ensembl gene ID assigned	XM_015296023	.	.	.	chemokine	unknown	unknown	unknown	18.229	13.839	5.942	11.442	23.346	5.888	3.884	0	11.844	2.407	20.871	12.827	16.222	10.589	4.604	4.463	5.76	41.332	10.913	10.778	18.935	15.493	1.813	1.367	28.073	4.15	0	24.043	41.332	0	#DIV/0!
ENSGALG00000046185	ENSGALG00000046185	ENSGALT00000087325	AADN04017730.1	AADN04017730.1:193-696:-1	protein_coding		unknown	unknown	unknown	29.596	13.017	0.988	23.853	16.006	14.012	13.784	9.668	13.651	10.323	9.329	6.895	22.175	1.59	12.316	15.6	0	16.318	0	17.291	18.885	13.125	1.697	41.876	33.543	15.802	11.559	12.594	41.876	0	#DIV/0!
EGFL6	ENSGALG00000016584	ENSGALT00000026770, ENSGALT00000075997, ENSGALT00000076480	1	1:123018708-123059075:-1	protein_coding	EGF like domain multiple 6	calcium ion binding (GO:0005509) | DNA binding (GO:0003677) | protein dimerization activity (GO:0046983) | RNA methyltransferase activity (GO:0008173)	extracellular matrix organization (GO:0030198) | positive regulation of cell-substrate adhesion (GO:0010811) | regulation of transcription, DNA-templated (GO:0006355) | RNA processing (GO:0006396) | negative regulation of transcription from RNA polymerase II promoter (GO:0000122) | RNA methylation (GO:0001510) | transcription, DNA-templated (GO:0006351) | transcription from RNA polymerase II prom…	basement membrane (GO:0005604) | nucleus (GO:0005634) | proteinaceous extracellular matrix (GO:0005578) | membrane (GO:0016020)	0.212	0.305	0.247	1.621	0.992	0.143	0.015	0.189	0.158	0.043	0.278	0	0	0.174	0.437	0.254	0.025	20.742	18.032	42.445	20.028	36.529	13.578	0.486	0.134	0.868	0.038	0.017	42.445	0	#DIV/0!
ENSGALG00000038754	ENSGALG00000038754	ENSGALT00000064332	AADN04010109.1	AADN04010109.1:4447-7640:-1	protein_coding		unknown	unknown	unknown	0	0	0	2.664	0	20.852	30.913	43.786	0	43.786	0	3.691	0	19.818	14.219	10.105	0	0.194	0.555	0	0	0	1.392	18.436	0	0	0	0	43.786	0	#DIV/0!
PROK2	ENSGALG00000007785	ENSGALT00000012626, ENSGALT00000049164	12	12:16338395-16342937:-1	protein_coding	prokineticin 2	G-protein coupled receptor binding (GO:0001664)	circadian rhythm (GO:0007623) | regulation of angiogenesis (GO:0045765) | activation of MAPK activity (GO:0000187) | positive regulation of cell proliferation (GO:0008284)	extracellular region (GO:0005576)	4.492	0.766	22.598	3.65	0.552	0	18.985	43.854	0.406	11.736	0.264	6.904	7.622	8.335	14.668	4.249	1.894	0	0.458	0	3.557	0.458	0.934	12.356	0	1.881	0.199	0	43.854	0	#DIV/0!
C11orf34	no Ensembl gene ID assigned	XM_429703	.	.	.	chromosome 24 open reading frame, human C11orf34	unknown	unknown	unknown	15.868	20.063	1.208	1.978	29.942	45.48	5.124	0	13.179	2.876	14.49	3.628	3.184	13.37	1.824	1.167	8.396	40.382	8.881	3.022	33.239	5.866	4.761	0.26	3.703	14.591	1.986	34.172	45.48	0	#DIV/0!
LOC425878	no Ensembl gene ID assigned	XM_015273867	.	.	.	leukocyte immunoglobulin-like receptor subfamily A member 2-like	unknown	unknown	unknown	22.507	36.011	30.21	47.703	35.583	27.985	17.761	5.377	27.093	25.626	37.822	33.356	29.645	34.322	17.03	23.354	35.171	0.923	20.962	1.969	0.951	20.387	1.422	3.207	0.013	9.365	2.423	0	47.703	0	#DIV/0!
PDE6H	ENSGALG00000025735	ENSGALT00000043921	1	1:47994367-48000190:-1	protein_coding	phosphodiesterase 6H	cGMP binding (GO:0030553) | 3',5'-cyclic-nucleotide phosphodiesterase activity (GO:0004114)	visual perception (GO:0007601) | activation of MAPK activity (GO:0000187) | positive regulation of G-protein coupled receptor protein signaling pathway (GO:0045745) | positive regulation of epidermal growth factor receptor signaling pathway (GO:0045742)	unknown	0	0	0.315	0	0	0	1.524	49.424	0	6.556	0	0	0.366	0	0.163	0	0	0.159	0	0	0.304	0	2.234	0.152	0	0	0.151	0	49.424	0	#DIV/0!
ENSGALG00000029385	ENSGALG00000029385	ENSGALT00000051384	AADN04010424.1	AADN04010424.1:216-5748:+1	protein_coding		unknown	unknown	unknown	48.112	30.954	33.4	43.551	39.027	40.042	41.598	35.157	35.386	34.319	29.163	36.791	32.513	38.445	40.467	31.695	26.386	40.606	0	46.938	33.873	33.033	43.717	49.544	44.964	40.701	32.032	45.747	49.544	0	#DIV/0!
ENSGALG00000032574	ENSGALG00000032574	ENSGALT00000054582, ENSGALT00000073969	AADN04003691.1	AADN04003691.1:2835-7718:-1	protein_coding		unknown	unknown	unknown	11.627	16.69	10.928	16.217	16.911	52.863	6.047	0.824	5.11	20.135	15.476	14.92	21.982	14.111	6.488	7.276	15.794	0.05	9.617	0	0.061	11.913	0	0.642	0	3.008	1.126	0.332	52.863	0	#DIV/0!
ENSGALG00000036872	ENSGALG00000036872	ENSGALT00000047883	AADN04004668.1	AADN04004668.1:7791-9052:-1	protein_coding		unknown	unknown	unknown	0.365	0.37	0.265	0	0.226	0.242	0	53.755	0.505	0.137	0.328	0	0	0.506	1.237	37.539	0.237	0.267	0.719	0.501	0.128	26.514	40.566	27.715	0.106	0	33.311	0.214	53.755	0	#DIV/0!
LOC107056419	no Ensembl gene ID assigned	XM_015301466	.	.	.	endogenous retrovirus group K member 18 Pol protein-like	unknown	unknown	unknown	7.791	11.828	6.846	2.602	9.19	5.733	2.323	10.061	1.58	5.555	3.334	0.5	3.722	2.942	5.4	7.556	1.23	1.79	55.549	0.956	6.688	17.269	10.723	49.407	16.598	51.806	0.762	0	55.549	0	#DIV/0!
ENSGALG00000010338	ENSGALG00000010338	ENSGALT00000016832	4	4:35247822-35249204:-1	protein_coding		unknown	unknown	unknown	1.219	0.205	0.442	0.098	0.377	58.897	0.755	0.38	0.423	1.486	0.183	0.399	0.593	0.53	0	0.453	0.593	0.672	0.239	0.105	0.537	0.22	0.738	0.642	1.419	1.27	0	0.531	58.897	0	#DIV/0!
ENSGALG00000029783	ENSGALG00000029783	ENSGALT00000056168	AADN04024629.1	AADN04024629.1:4523-14980:+1	protein_coding		unknown	unknown	unknown	0	0	0	0	0	0	0	50.144	0	0	0	0	0	0	0	43.991	0	0	0	0	0	43.461	43.055	59.069	0	0	40.72	0.065	59.069	0	#DIV/0!
ENSGALG00000004436	ENSGALG00000004436	ENSGALT00000007060	14	14:3893187-3904532:+1	protein_coding		unknown	unknown	unknown	16.198	7.417	14.839	22.457	17.451	15.192	17.172	0	38.364	10.751	17.933	1.854	56.822	14.38	1.938	1.492	8.468	59.84	2.075	27.45	22.878	35.477	0.001	0.262	1.698	0	0.006	26.415	59.84	0	#DIV/0!
ENSGALG00000003991	ENSGALG00000003991	ENSGALT00000006360, ENSGALT00000063350	21	21:4666392-4668550:+1	protein_coding		unknown	unknown	unknown	36.467	24.686	41.151	25.526	39.047	33.718	42.336	37.964	19.487	18.642	19.393	23.538	37.18	18.831	19.863	18.18	19.949	40.643	18.49	61.379	21.6	18.184	39.205	35.986	39.076	36.168	0	16.185	61.379	0	#DIV/0!
ENSGALG00000039296	ENSGALG00000039296	ENSGALT00000062037, ENSGALT00000071949, ENSGALT00000085286, ENSGALT00000085345, ENSGALT00000085457, ENSGALT00000086515, ENSGALT00000087510, ENSGALT00000087630, ENSGALT00000088275, ENSGALT00000089523	AADN04003908.1	AADN04003908.1:2274-5563:+1	protein_coding		unknown	unknown	unknown	0	0	0	0	0	0	0	32.067	0	0	0	0.055	0	0	0	49.592	0	0	0	0	0	55.003	62.964	36.866	0	0	33.755	0	62.964	0	#DIV/0!
ENSGALG00000029246	ENSGALG00000029246	ENSGALT00000080873	AADN04003908.1	AADN04003908.1:7857-10299:+1	protein_coding		unknown	unknown	unknown	0	0	0	0	0	0	0	34.875	0	0	0	0	0	0	0	46.084	0	0	0	0	0	40.726	47.795	64.422	0	0	41.089	0	64.422	0	#DIV/0!
MAFF	no Ensembl gene ID assigned	XM_015284449	.	.	.	v-maf avian musculoaponeurotic fibrosarcoma oncogene homolog F	unknown	unknown	unknown	0.183	0.113	0.163	1.698	0.054	0.062	0.101	49.237	0.089	0	0.027	0.092	0.099	0.063	0.07	0.299	0.145	0.065	0.297	12.233	0.161	36.658	17.569	64.855	45.039	25.911	30.789	33.202	64.855	0	#DIV/0!
ENSGALG00000041228	ENSGALG00000041228	ENSGALT00000052219	8	8:21098127-21099524:-1	protein_coding		unknown	unknown	unknown	9.761	0.356	5.401	13.721	0.517	0.381	22.163	73.005	3.877	39.635	0.848	4.64	10.17	2.238	18.846	6.23	5.313	0	0.589	0.061	2.296	3.054	17.306	27.028	0.729	4.969	7.106	0	73.005	0	#DIV/0!
ENSGALG00000037738	ENSGALG00000037738	ENSGALT00000071204, ENSGALT00000071460, ENSGALT00000084949, ENSGALT00000085115, ENSGALT00000087488, ENSGALT00000088502	AADN04002626.1	AADN04002626.1:480-14280:+1	protein_coding		unknown	unknown	unknown	0	0	0	0	0	0	0	67.41	0.074	0	0.034	0	0	0	0	72.197	0	0	0	0	0	71.309	79.622	80.98	0	0	74.928	0.107	80.98	0	#DIV/0!
ENSGALG00000031712	ENSGALG00000031712	ENSGALT00000047019, ENSGALT00000053585, ENSGALT00000083304, ENSGALT00000085709, ENSGALT00000086977, ENSGALT00000087343, ENSGALT00000088429, ENSGALT00000090274	KQ759494.1	KQ759494.1:11522-14766:-1	protein_coding		unknown	unknown	unknown	0	0	0	2.27	0.349	0	0	86.787	0.835	0	0	0	0.473	0.605	0	56.468	0.866	0.453	0	0	0	26.023	45.165	77.491	0	0	71.656	0.838	86.787	0	#DIV/0!
ENSGALG00000044075	ENSGALG00000044075	ENSGALT00000084414	AADN04004223.1	AADN04004223.1:4668-5036:+1	protein_coding		unknown	unknown	unknown	0	0	0	0	0	0	0	0	0	0	0	0	0	0	0	0	0	0	87.02	0	0	0	0	0	0	0	0	0	87.02	0	#DIV/0!
ENSGALG00000044377	ENSGALG00000044377	ENSGALT00000085065	AADN04003187.1	AADN04003187.1:6902-7270:+1	protein_coding		unknown	unknown	unknown	0	0	0	0	0	0	0	0	0	0	0	0	0	0	0	0	0	0	87.02	0	0	0	0	0	0	0	0	0	87.02	0	#DIV/0!
ENSGALG00000044448	ENSGALG00000044448	ENSGALT00000090194	AADN04009122.1	AADN04009122.1:5305-5673:+1	protein_coding		unknown	unknown	unknown	0	0	0	0	0	0	0	0	0	0	0	0	0	0	0	0	0	0	87.02	0	0	0	0	0	0	0	0	0	87.02	0	#DIV/0!
ENSGALG00000046195	ENSGALG00000046195	ENSGALT00000084121	AADN04003650.1	AADN04003650.1:10019-10387:+1	protein_coding		unknown	unknown	unknown	0	0	0	0	0	0	0	0	0	0	0	0	0	0	0	0	0	0	87.02	0	0	0	0	0	0	0	0	0	87.02	0	#DIV/0!
LOC420716	no Ensembl gene ID assigned	XM_015281505, XM_015281506	.	.	.	C-RF amide	unknown	unknown	unknown	23.947	0	0	0.364	0	0	0	4.883	0	0.049	0	0	0.044	0	0.074	0.048	0.021	0	21.621	0.24	0	10.475	14.352	89.649	20.784	30.657	0.484	3.746	89.649	0	#DIV/0!
LOC101752219	no Ensembl gene ID assigned	XM_004947027	.	.	.	sodium/potassium ATPase inhibitor SPAI-2-like	unknown	unknown	unknown	3.611	0.574	1.838	1.108	0.523	89.751	10.962	11.853	1.95	23.056	0.169	3.8	1.113	1.56	1.886	5.082	2.761	0.206	0	0	2.74	0.816	2.112	6.69	8.006	18.422	2.371	27.32	89.751	0	#DIV/0!
CSF3	ENSGALG00000030907	ENSGALT00000058288	27	27:4737417-4739289:+1	protein_coding	Myelomonocytic growth factor	growth factor activity (GO:0008083) | granulocyte colony-stimulating factor receptor binding (GO:0005130) | cytokine activity (GO:0005125) | enzyme binding (GO:0019899)	positive regulation of protein kinase B signaling (GO:0051897) | positive regulation of myeloid cell differentiation (GO:0045639) | positive regulation of actin filament polymerization (GO:0030838) | immune response (GO:0006955) | positive regulation of peptidyl-serine phosphorylation (GO:0033138) | positive regulation of phosphatidylinositol 3-kinase signaling (GO:0014068) | positive regulation …	extracellular space (GO:0005615) | extracellular region (GO:0005576)	0.331	0	0.132	0.163	0.258	92.15	0.085	0	0.312	10.165	0.202	0.126	0.157	0.128	0.058	0.135	0.214	0.213	0.026	0.105	0.106	0.102	0.081	0.165	1.379	0.499	0.099	1.604	92.15	0	#DIV/0!
LOC100859779	no Ensembl gene ID assigned	XM_015272980	.	.	.	transitional endoplasmic reticulum ATPase-like	unknown	unknown	unknown	0.597	0.2	0.649	0.964	0.554	0.597	0.846	82.964	0.828	0.559	0.541	0.587	0.166	0.311	0.227	60.794	0.484	0	0.117	0	0	72.901	66.778	97.036	0	0	65.974	0	97.036	0	#DIV/0!
ENSGALG00000040434	ENSGALG00000040434	ENSGALT00000052825	27	27:3486934-3491821:-1	protein_coding		unknown	unknown	unknown	45.968	8.044	40.531	8.542	2.663	1.319	1.635	37.161	0.823	16.494	2.668	3.614	3.486	4.131	12.592	8.228	1.804	1.374	0.15	0.637	3.956	11.423	17.717	31.229	6.274	98.69	0	0.245	98.69	0	#DIV/0!
ENSGALG00000019845	ENSGALG00000019845	ENSGALT00000036719	3	3:107891531-107894588:+1	protein_coding	Gallinacin-9	unknown	unknown	unknown	8.023	103.646	101.914	76.177	24.844	13.018	7.922	0.323	37.167	8.673	34.098	9.989	6.291	66.979	12.329	23.189	33.233	6.974	14.009	17.866	14.017	9.553	10.314	0	3.095	5.463	2.145	21.133	103.646	0	#DIV/0!
SLC22A16	ENSGALG00000015055	ENSGALT00000024279, ENSGALT00000046587, ENSGALT00000083051	3	3:66681777-66712311:+1	protein_coding	solute carrier family 22 member 16	transmembrane transporter activity (GO:0022857) | amine transmembrane transporter activity (GO:0005275) | carnitine transmembrane transporter activity (GO:0015226) | organic cation transmembrane transporter activity (GO:0015101)	acid secretion (GO:0046717) | flagellated sperm motility (GO:0030317) | carnitine transport (GO:0015879) | carnitine transmembrane transport (GO:1902603) | amine transport (GO:0015837) | organic cation transport (GO:0015695) | single fertilization (GO:0007338) | transmembrane transport (GO:0055085)	integral component of membrane (GO:0016021) | membrane (GO:0016020) | integral component of plasma membrane (GO:0005887)	8.536	0.89	34.918	7.193	2.446	0.346	52.046	105.514	5.668	42.328	0.678	9.418	13.215	8.18	82.428	13.999	5.906	0.254	2.513	0.549	3.468	1.238	28.543	17.19	1.257	2.946	2.196	0	105.514	0	#DIV/0!
GREM1	ENSGALG00000009724	ENSGALT00000015827	5	5:30579487-30580185:-1	protein_coding	gremlin 1, DAN family BMP antagonist	transmembrane receptor protein tyrosine kinase activator activity (GO:0030297) | receptor agonist activity (GO:0048018) | cytokine activity (GO:0005125) | vascular endothelial growth factor receptor 2 binding (GO:0043184)	positive regulation of NF-kappaB transcription factor activity (GO:0051092) | positive regulation of angiogenesis (GO:0045766) | regulation of epithelial to mesenchymal transition (GO:0010717) | positive regulation of transcription from RNA polymerase II promoter (GO:0045944) | negative regulation of pathway-restricted SMAD protein phosphorylation (GO:0060394) | negative regulation of osteoblast …	extracellular space (GO:0005615) | cell surface (GO:0009986) | extracellular region (GO:0005576)	57.97	5.864	59.216	19.048	10.971	2.703	45.465	73.08	16.891	43.525	7.093	29.45	28.883	27.771	109.375	57.836	24.375	6.4	24.345	4.013	13.505	13.952	67.326	82.524	4.543	14.737	1.469	0	109.375	0	#DIV/0!
ENSGALG00000045656	ENSGALG00000045656	ENSGALT00000089758, ENSGALT00000090286	AADN04004634.1	AADN04004634.1:3602-11659:-1	protein_coding		unknown	unknown	unknown	0.131	70.428	46.961	1.852	54.909	0	111.552	16.468	114.635	56.727	78.632	72.739	1.594	57.846	33.066	54.107	86.311	0	0	0.355	0.519	0	0	0	0.105	0.624	89.99	61.564	114.635	0	#DIV/0!
ENSGALG00000035803	ENSGALG00000035803	ENSGALT00000068577	1	1:192940017-192941458:+1	protein_coding		unknown	unknown	unknown	11.52	0.649	42.529	0.648	0.14	0.103	14.278	121.407	0	57.804	0.046	0.202	0.442	0.429	5.869	3.626	0.102	0.055	1.233	0	5.589	6.533	26.354	7.34	3.455	111.658	0.055	0.133	121.407	0	#DIV/0!
PSCA	ENSGALG00000045875	ENSGALT00000087947	2	2:148396683-148400734:+1	protein_coding	prostate stem cell antigen	unknown	unknown	unknown	24.977	0.338	4.178	7.366	3.158	1.512	90.944	126.623	12.607	105.573	1.055	15.525	11.538	5.621	6.646	16.436	9.698	0	0.86	0.072	3.86	6.059	120.858	34.33	1.258	3.65	10.229	0.12	126.623	0	#DIV/0!
ENSGALG00000030967	ENSGALG00000030967	ENSGALT00000078286, ENSGALT00000084328	AADN04001776.1	AADN04001776.1:5688-14714:-1	protein_coding		unknown	unknown	unknown	46.725	24.351	35.626	38.879	49.84	12.227	74.07	114.54	45.317	44.583	34.66	39.823	21.992	72.803	65.66	67.686	59.388	0	4.926	17.318	52.547	12.22	12.054	132.967	15.969	31.602	54.355	79.467	132.967	0	#DIV/0!
ENSGALG00000040263	ENSGALG00000040263	ENSGALT00000054964, ENSGALT00000058877, ENSGALT00000067228, ENSGALT00000086889, ENSGALT00000087583, ENSGALT00000088716, ENSGALT00000088860	W	W:2000281-2003728:+1	protein_coding		unknown	unknown	unknown	0	0	0.038	0	0	0	0.015	137.591	0	0	0	0	0	0	0	101.657	0	0	0	0	0	85.679	114.815	136.397	0	0	71.867	0.087	137.591	0	#DIV/0!
ENSGALG00000030666	ENSGALG00000030666	ENSGALT00000049943, ENSGALT00000058586, ENSGALT00000062589, ENSGALT00000072068, ENSGALT00000083253, ENSGALT00000084277, ENSGALT00000084329, ENSGALT00000087236, ENSGALT00000087264, ENSGALT00000089346	KQ759365.1	KQ759365.1:30346-45877:-1	protein_coding		unknown	unknown	unknown	0.089	0	0.098	0.198	0.105	0.088	0.048	140.54	0.031	0.033	0.054	0.149	0.072	0	0.034	102.566	0.028	0.033	0.032	0	0	86.508	116.102	138.095	0.026	0.147	72.295	0.153	140.54	0	#DIV/0!
ENSGALG00000046547	ENSGALG00000046547	ENSGALT00000084245	Z	Z:27322059-27322973:-1	protein_coding		unknown	unknown	unknown	0	0	0	0	0	0	0	141.355	0.31	0	0	0	0	0	0	83.959	0	0	0	0	0	65.494	106.79	69.841	0	0	70.486	0.262	141.355	0	#DIV/0!
PPP1R17	ENSGALG00000036390	ENSGALT00000062173	2	2:48651543-48669758:-1	protein_coding	protein phosphatase 1 regulatory subunit 17	unknown	unknown	unknown	49.244	2.302	55.943	16.851	5.1	1.726	41.012	128.204	13.499	38.388	4.785	20.747	13.551	17.82	36.049	72.329	14.275	2.718	12.784	5.737	23.567	25.646	53.969	178.145	8.852	9.89	4.96	0	178.145	0	#DIV/0!
ENSGALG00000030281	ENSGALG00000030281	ENSGALT00000088088	AADN04006902.1	AADN04006902.1:2081-3806:-1	protein_coding		unknown	unknown	unknown	84.97	88.669	58.074	185.717	59.617	125.468	6.317	0.371	2.141	69.35	95.022	123.008	156.439	62.437	39.531	53.27	109.055	25.915	54.859	38.838	25.534	145.674	23.015	9.713	0.091	43.44	23.266	0	185.717	0	#DIV/0!
ENSGALG00000030380	ENSGALG00000030380	ENSGALT00000063184	AADN04000612.1	AADN04000612.1:98789-99811:-1	protein_coding		unknown	unknown	unknown	4.136	0.151	0.203	0.853	0.92	194.496	0.222	0	0.273	19.722	0.473	0.321	0.133	0.383	0.082	0.38	0.394	2.221	0.199	0.182	0.698	0.647	0.358	0.626	10.54	8.082	0.97	12.603	194.496	0	#DIV/0!
ENSGALG00000043377	ENSGALG00000043377	ENSGALT00000046539	AADN04001035.1	AADN04001035.1:1532-3013:-1	protein_coding		unknown	unknown	unknown	129.866	69.313	0	80.63	111.263	19.146	0	40.667	42.791	0	22.506	0	22.618	35.551	0	0	0	48.903	72.459	39.269	101.256	44.395	43.263	198.011	35.549	11.671	0	2.558	198.011	0	#DIV/0!
ENSGALG00000040175	ENSGALG00000040175	ENSGALT00000073922	AADN04006622.1	AADN04006622.1:1791-4184:-1	protein_coding		unknown	unknown	unknown	0	0	0	0	0	0	0	203.663	0	0	0	0	0	0	0	203.785	0	0	0	0	0	195.891	192.547	238.215	0	0	194.756	0.42	238.215	0	#DIV/0!
MYL12A	no Ensembl gene ID assigned	XM_015282584	.	.	.	myosin, light chain 12A, regulatory, non-sarcomeric	unknown	unknown	unknown	294.522	0	115.97	12.065	0	150.12	153.779	166.935	145.529	39.546	0	50.823	56.931	42.038	40.87	65.566	127.839	251.855	167.891	171.809	182.898	304.941	255.799	299.352	232.251	208.179	267.312	311.032	311.032	0	#DIV/0!
LOC107051991	no Ensembl gene ID assigned	XM_015277947, XM_015277948	.	.	.	myosin regulatory light chain 2, smooth muscle minor isoform	unknown	unknown	unknown	0	360.132	0	321.558	349.184	0	0	68.459	0.159	166.074	314.466	212.974	206.614	191.229	154.809	195.833	0	14.89	201.342	241.021	187.067	14.333	12.303	0	0	229.072	19.008	0.623	360.132	0	#DIV/0!
Wpkci-8	ENSGALG00000035489	ENSGALT00000048371, ENSGALT00000049171, ENSGALT00000053887, ENSGALT00000058489, ENSGALT00000059687, ENSGALT00000064882, ENSGALT00000065640, ENSGALT00000071592, ENSGALT00000076266, ENSGALT00000082182, ENSGALT00000083133, ENSGALT00000083511, ENSGALT00000083657, ENSGALT00000083697, ENSGALT00000083713, ENSGALT00000083751, ENSGALT00000083828, ENSGALT00000083879, ENSGALT00000083927, ENSGALT00000083936,…	AADN04000843.1	AADN04000843.1:16486-47731:-1	protein_coding	Gallus gallus histidine triad nucleotide binding protein W (HINTW), mRNA.	unknown	female sex differentiation (GO:0046660)	nucleus (GO:0005634)	0.225	0	0	0	0	0	0	353.883	0	0	0	0.466	0	0	0	354.703	0	0	0	0.038	0	346.022	316.881	439.528	0.064	0	336.256	1.078	439.528	0	#DIV/0!
ENSGALG00000044919	ENSGALG00000044919	ENSGALT00000089640	5	5:50128497-50128922:+1	protein_coding		unknown	unknown	unknown	48.687	5.397	128.753	68.568	8.36	1.947	287.547	620.732	34.591	462.507	4.715	73.151	44.056	33.094	49.339	81.835	47.73	1.655	14.544	0.645	19.3	11.903	260.362	103.806	20.612	23.432	25.488	0	620.732	0	#DIV/0!
COL10A1	ENSGALG00000014965	ENSGALT00000024133	3	3:64174068-64180744:+1	protein_coding	collagen type X alpha 1 chain	unknown	unknown	cell cortex (GO:0005938) | proteinaceous extracellular matrix (GO:0005578) | collagen trimer (GO:0005581) | extracellular region (GO:0005576)	5850.11	260.954	10217.5	5496.81	1009.55	322.2	19433	30934.1	2993.61	24045.5	400.031	6628.55	6706.74	3375.13	14975.7	7030.79	4926.79	208.156	872.83	92.855	2803.2	901.57	15434.1	8880.14	876.231	1637.09	1011.65	0.196	30934.1	0.196	157827
ACAN	ENSGALG00000006725	ENSGALT00000010881, XM_015291979	10	10:13047888-13091063:-1	protein_coding	aggrecan	calcium ion binding (GO:0005509) | hyaluronic acid binding (GO:0005540)	cell adhesion (GO:0007155) | heart development (GO:0007507) | cartilage condensation (GO:0001502) | chondrocyte development (GO:0002063) | collagen fibril organization (GO:0030199) | proteoglycan biosynthetic process (GO:0030166)	basement membrane (GO:0005604) | proteinaceous extracellular matrix (GO:0005578)	192.896	14.38	372.371	257.623	27.731	9.771	679.194	1059.51	101.119	865.947	13.244	212.699	235.582	161.822	623.085	323.29	150.297	14.1	48.452	4.121	66.298	46.384	475.624	421.368	80.626	62.385	50.752	0.01	1059.51	0.01	105951
MATN1	ENSGALG00000043185	ENSGALT00000078360	23	23:245720-262706:-1	protein_coding	matrilin 1, cartilage matrix protein	unknown	unknown	unknown	517.241	29.815	754.747	663.899	26.033	17.022	1910.39	4250.59	194.342	2683.9	41.936	486.625	565.222	110.065	688.507	480.044	356.629	15.4	80.424	12.301	196.628	98.707	1308.49	856.176	188.394	138.387	120.06	0.041	4250.59	0.041	103673
COL9A1	ENSGALG00000015970	ENSGALT00000037052, ENSGALT00000081960, XM_015284748	3	3:83104826-83171007:+1	protein_coding	collagen, type IX, alpha 1	unknown	unknown	collagen type IX trimer (GO:0005594)	249.208	6.714	504.144	166.703	20.092	8.889	406.073	581.848	59.022	505.714	12.16	169.852	155.625	77.624	514.521	208.587	113.429	5.207	47.38	2.421	74.275	28.335	327.903	286.58	55.086	46.02	22.228	0.008	581.848	0.008	72731
ENSGALG00000030712	ENSGALG00000030712	ENSGALT00000068432	AADN04000776.1	AADN04000776.1:11-7373:+1	protein_coding		unknown	unknown	unknown	751.498	24.139	969.593	634.291	61.141	33.556	1421.52	1627.57	197.222	1117.19	52.374	727.142	663.101	270.79	1190.93	798.178	445.648	48.135	154.302	8.916	250.202	95.409	988.11	1330.74	294.381	190.081	93.418	0.03	1627.57	0.03	54252.3
ENSGALG00000033420	ENSGALG00000033420	ENSGALT00000068580	AADN04000745.1	AADN04000745.1:21-5551:-1	protein_coding		unknown	unknown	unknown	595.581	18.172	839.345	477.77	46.196	26.363	1092.47	1340.13	149.208	784.263	43.976	556.139	434.34	198.811	977.531	675.697	335.854	43.34	135.883	6.564	200.791	69.244	814.831	1153.53	233.074	155.627	70.225	0.095	1340.13	0.095	14106.6
C1H2ORF40	no Ensembl gene ID assigned	XM_001234360, XM_004938515	.	.	.	chromosome 1 open reading frame, human C2orf40	unknown	unknown	unknown	181.348	28.31	292.627	180.857	31.571	17.971	833.915	1926.6	79.594	810.003	65.378	299.112	215.816	72.801	254.021	293.24	121.367	36.077	156.771	24.142	153.319	198.6	595.852	335	70.602	65.24	49.796	0.142	1926.6	0.142	13567.6
CNMD	ENSGALG00000016945	ENSGALT00000027389, ENSGALT00000089769	1	1:165707166-165718950:+1	protein_coding	chondromodulin	unknown	unknown	unknown	307.925	13.353	216.752	260.886	27.535	12.148	424.479	1241.87	92.039	805.396	27.737	237.036	115.908	45.716	336.599	205.459	151.709	15.706	59.563	7.332	72.612	55.853	465.072	661.557	131.923	100.186	74.589	0.1	1241.87	0.1	12418.7
ENSGALG00000023542	ENSGALG00000023542	ENSGALT00000039123, ENSGALT00000068960	21	21:6616878-6622890:-1	protein_coding		unknown	unknown	unknown	6.235	2.791	16.933	2.502	3.999	0.286	11.409	14.236	8.102	2.754	1.902	16.897	4.637	9.976	18.616	79.535	3.37	1.357	2.748	2.289	1.125	4.072	92.364	46.504	0.653	3.173	0.228	0.009	92.364	0.009	10262.7
IBSP	ENSGALG00000010928	ENSGALT00000038126	4	4:45990272-45991492:-1	protein_coding	integrin binding sialoprotein	unknown	extracellular matrix organization (GO:0030198) | osteoblast differentiation (GO:0001649) | cell adhesion (GO:0007155) | bone mineralization (GO:0030282) | ossification (GO:0001503) | cellular response to growth factor stimulus (GO:0071363)	membrane (GO:0016020) | extracellular region (GO:0005576)	80.114	17.495	192.843	44.311	44.245	11.288	235.283	102.747	81.426	210.867	22.25	138.265	76.333	88.633	221.647	222.759	88.645	4.037	7.561	7.044	23.787	11.104	277.28	256.754	8.135	17.907	4.353	0.028	277.28	0.028	9902.86
VIT	ENSGALG00000010583	ENSGALT00000017224, ENSGALT00000051191, XM_015283726, XM_015283727	3	3:32232091-32274545:-1	protein_coding	vitrin	glycosaminoglycan binding (GO:0005539)	extracellular matrix organization (GO:0030198) | positive regulation of cell-substrate adhesion (GO:0010811)	proteinaceous extracellular matrix (GO:0005578) | interstitial matrix (GO:0005614)	4.043	0.072	11.375	3.574	0.212	0.198	34.263	37.864	1.218	57.876	0.078	5.094	6.257	1.213	4.866	3.76	0.908	0.007	0.258	0.071	1.726	0.976	50.773	1.686	0.348	1.088	0.658	0.006	57.876	0.006	9646
CYTL1	ENSGALG00000015015	ENSGALT00000024216	4	4:79471991-79474709:-1	protein_coding	cytokine like 1	sulfotransferase activity (GO:0008146)	positive regulation of transcription from RNA polymerase II promoter (GO:0045944) | cartilage homeostasis (GO:1990079) | positive regulation of sequence-specific DNA binding transcription factor activity (GO:0051091) | chondroitin sulfate proteoglycan biosynthetic process (GO:0050650) | chondrocyte differentiation (GO:0002062) | inner ear development (GO:0048839)	unknown	4.333	0.753	3.599	7.946	0.806	0.702	18.566	453.684	3.205	10.03	0.689	6.595	4.781	1.632	4.232	18.841	4.793	0.065	2.337	0.061	2.467	2.32	30.053	203.784	8.144	1.178	1.095	0.052	453.684	0.052	8724.69
LOC420721	no Ensembl gene ID assigned	XM_418822	.	.	.	sushi domain-containing protein 5-like	unknown	unknown	unknown	21.026	1.204	31.064	19.866	1.764	0.796	65.033	213.384	7.248	104.426	1.008	13.588	14.47	6.092	46.133	20.11	8.396	1.079	4.564	0.754	7.5	3.744	61.152	38.041	5.755	6.285	7.627	0.025	213.384	0.025	8535.36
SUSD5	ENSGALG00000042289	ENSGALT00000082337	2	2:44661561-44704132:-1	protein_coding	sushi domain containing 5	unknown	Notch signaling pathway (GO:0007219)	integral component of membrane (GO:0016021) | membrane (GO:0016020)	21.026	1.204	31.064	19.866	1.764	0.796	65.033	213.384	7.248	104.426	1.008	13.588	14.47	6.092	46.133	20.11	8.396	1.079	4.564	0.754	7.5	3.744	61.152	38.041	5.755	6.285	7.627	0.025	213.384	0.025	8535.36
C2orf40	ENSGALG00000043690	ENSGALT00000047217, ENSGALT00000087003	1	1:135506245-135509378:+1	protein_coding	chromosome 2 open reading frame 40	unknown	cellular senescence (GO:0090398) | anaphase-promoting complex-dependent catabolic process (GO:0031145) | G1 to G0 transition (GO:0070314)	extracellular space (GO:0005615)	351.323	79.973	567.503	378.268	74.286	28.605	944.618	3685.25	178.234	1670.58	128.608	413.497	458.552	139.583	464.638	616.061	250.065	78.575	324.13	33.978	287.976	392.161	1114.36	540.792	130.44	133.237	108.485	0.557	3685.25	0.557	6616.25
LOC415661	no Ensembl gene ID assigned	XM_414028	.	.	.	uncharacterized oxidoreductase-like	unknown	unknown	unknown	14.75	0.018	5.579	8.272	0.085	0.012	4.638	2.159	8.779	0.007	14.502	14.89	9.59	10.627	2.71	3.694	13.502	41.547	5.773	10.409	11.488	6.75	7.371	0.217	23.402	18.45	0.047	42.408	42.408	0.007	6058.29
TRPV4	ENSGALG00000036360	ENSGALT00000049402	15	15:6894024-6899794:-1	protein_coding	transient receptor potential cation channel subfamily V member 4	unknown	unknown	unknown	8.744	0.438	10.297	5.112	1.241	0.273	11.046	23.347	2.268	11.879	0.379	5.497	4.083	2.474	15.391	11.759	3.391	0.508	1.796	0.124	1.255	1.907	13.369	11.946	3.287	2.063	1.151	0.004	23.347	0.004	5836.75
ENSGALG00000021451	ENSGALG00000021451	ENSGALT00000001061, ENSGALT00000087471	11	11:1103753-1106406:-1	protein_coding		unknown	unknown	unknown	29.5	0.037	11.157	16.544	0.17	0.024	9.276	4.319	17.557	0.015	29.005	29.779	19.18	21.254	5.42	7.389	27.003	83.093	11.546	20.817	22.975	13.5	14.742	0.435	46.805	36.9	0.094	84.817	84.817	0.015	5654.47
CLEC3A	ENSGALG00000013223	ENSGALT00000021599	11	11:14241342-14248273:+1	protein_coding	C-type lectin domain family 3 member A	unknown	unknown	unknown	124.916	3.718	101.522	100.506	7.409	6.061	388.585	674.735	49.355	369.191	4.283	100.117	95.74	45.606	147.858	123.897	58.144	0.547	14.443	1.511	30.37	23.593	326.331	233.77	15.447	39.325	64.28	0.12	674.735	0.12	5622.79
FRZB	ENSGALG00000002763	ENSGALT00000004363, ENSGALT00000087888	7	7:2312660-2328060:+1	protein_coding	frizzled-related protein	Wnt-protein binding (GO:0017147)	somite development (GO:0061053) | negative regulation of hepatocyte differentiation (GO:0070367) | positive regulation of apoptotic process (GO:0043065) | negative regulation of cell growth (GO:0030308) | inner ear morphogenesis (GO:0042472) | neural crest cell differentiation (GO:0014033) | negative regulation of canonical Wnt signaling pathway (GO:0090090) | positive regulation of fat cell diff…	extracellular space (GO:0005615) | extracellular region (GO:0005576)	303.384	16.635	401.913	252.541	42.568	16.621	947.098	1713.28	163.192	1229.85	27.963	366.53	279.995	155.577	439.426	404.62	240.417	29.732	96.671	10.605	158.823	66.225	994.359	442.421	143.997	95.957	85.834	0.315	1713.28	0.315	5438.97
SOX9	ENSGALG00000004386	ENSGALT00000038513	18	18:8866456-8869366:+1	protein_coding	SRY-box 9	transcriptional activator activity, RNA polymerase II core promoter proximal region sequence-specific binding (GO:0001077) | core promoter sequence-specific DNA binding (GO:0001046) | enhancer binding (GO:0035326) | RNA polymerase II transcription factor activity, sequence-specific DNA binding (GO:0000981) | sequence-specific DNA binding (GO:0043565) | protein kinase A catalytic subunit binding (…	positive regulation of cartilage condensation (GO:1902027) | Harderian gland development (GO:0070384) | regulation of cell adhesion (GO:0030155) | cellular response to transforming growth factor beta stimulus (GO:0071560) | chondrocyte development (GO:0002063) | notochord development (GO:0030903) | negative regulation of myoblast differentiation (GO:0045662) | positive regulation of kidney develo…	protein complex (GO:0043234) | transcription factor complex (GO:0005667) | nucleus (GO:0005634) | nuclear transcription factor complex (GO:0044798) | nucleoplasm (GO:0005654)	28.726	3.852	63.711	31.107	7.788	1.725	93.96	144.143	12.355	88.669	3.34	33.102	30.375	32.97	119.465	53.049	21.148	4.016	13.909	1.224	10.573	7.058	54.671	53.018	10.185	10.4	5.425	0.027	144.143	0.027	5338.63
ASPN	ENSGALG00000004722	ENSGALT00000007519	12	12:3382143-3397878:+1	protein_coding	asporin	calcium ion binding (GO:0005509) | collagen binding (GO:0005518) | protein kinase inhibitor activity (GO:0004860)	negative regulation of protein kinase activity (GO:0006469) | negative regulation of JAK-STAT cascade (GO:0046426) | negative regulation of tooth mineralization (GO:0070171) | negative regulation of transforming growth factor beta receptor signaling pathway (GO:0030512) | bone mineralization (GO:0030282) | cytokine-mediated signaling pathway (GO:0019221)	extracellular matrix (GO:0031012) | proteinaceous extracellular matrix (GO:0005578) | cytoplasm (GO:0005737)	8.425	1.243	0.903	0.137	47.025	0.438	0.578	10.013	0.3	0.871	0.635	0.297	0.654	0.934	17.788	10.156	0.017	0.328	8.354	0.355	3.23	7.652	75.268	20.349	1.424	21.249	0.052	0.079	75.268	0.017	4427.53
COL9A3	ENSGALG00000005628	ENSGALT00000009029, ENSGALT00000069239, ENSGALT00000082539	20	20:8532484-8564351:+1	protein_coding	collagen type IX alpha 3 chain	unknown	female gonad development (GO:0008585) | male gonad development (GO:0008584)	collagen type IX trimer (GO:0005594)	273.887	9.891	347.21	253.075	22.651	12.367	461.676	715.397	82.449	594.98	16.425	231.823	177.375	78.923	403.453	265.769	140.074	7.52	46.002	3.981	95.657	42.955	340.766	489.36	105.56	70.826	40.858	0.172	715.397	0.172	4159.28
SLC38A3	ENSGALG00000028871	ENSGALT00000043109	12	12:3203801-3209305:-1	protein_coding	solute carrier family 38 member 3	protein serine/threonine phosphatase activity (GO:0004722) | L-asparagine transmembrane transporter activity (GO:0015182) | L-alanine transmembrane transporter activity (GO:0015180) | L-glutamine transmembrane transporter activity (GO:0015186) | L-histidine transmembrane transporter activity (GO:0005290) | catalytic activity (GO:0003824) | G-protein coupled receptor activity (GO:0004930) | signal…	cellular response to potassium ion starvation (GO:0051365) | histidine transport (GO:0015817) | glutamine transport (GO:0006868) | asparagine transport (GO:0006867) | L-histidine transmembrane transport (GO:0089709) | G-protein coupled receptor signaling pathway (GO:0007186) | signal transduction (GO:0007165) | protein dephosphorylation (GO:0006470) | L-alanine transport (GO:0015808) | positive r…	integral component of membrane (GO:0016021) | membrane (GO:0016020) | plasma membrane (GO:0005886) | integral component of plasma membrane (GO:0005887)	9.267	4.015	49.698	5.072	6.199	1.051	19.712	13.09	2.537	10.509	0.971	6.552	11.398	14.382	88.592	21.943	3.019	2.242	13.415	0.362	5.692	2.357	12.722	7.304	1.966	2.49	0.077	0.024	88.592	0.024	3691.33
ENSGALG00000015627	ENSGALG00000015627	ENSGALT00000025196, ENSGALT00000087055	Z	Z:62521046-62613868:+1	protein_coding	Hyaluronan and proteoglycan link protein 1	unknown	unknown	unknown	103.066	3.066	90.02	56.702	5.675	2.58	131.266	233.21	21.218	232.838	2.501	36.333	37.135	19.44	101.42	62.863	19.779	2.717	17.887	1.406	18.593	7.704	104.317	112.231	26.953	22.815	13.91	0.067	233.21	0.067	3480.75
HAPLN1	no Ensembl gene ID assigned	XM_015280594, XM_015280596, XM_015280597, XM_015280598	.	.	.	hyaluronan and proteoglycan link protein 1	unknown	unknown	unknown	206.133	6.133	180.041	113.405	11.35	5.159	262.532	466.42	42.436	465.676	5.002	72.667	74.27	38.88	202.84	125.725	39.557	5.434	35.775	2.811	37.187	15.408	208.635	224.462	53.906	45.63	27.82	0.134	466.42	0.134	3480.75
PTH1R	ENSGALG00000005476	ENSGALT00000008796, ENSGALT00000065681	2	2:3598940-3705027:+1	protein_coding	parathyroid hormone 1 receptor	G-protein coupled receptor activity (GO:0004930) | protein self-association (GO:0043621) | transmembrane signaling receptor activity (GO:0004888) | peptide hormone binding (GO:0017046) | parathyroid hormone receptor activity (GO:0004991) | signal transducer activity (GO:0004871)	bone resorption (GO:0045453) | phospholipase C-activating G-protein coupled receptor signaling pathway (GO:0007200) | adenylate cyclase-activating G-protein coupled receptor signaling pathway (GO:0007189) | bone mineralization (GO:0030282) | cellular calcium ion homeostasis (GO:0006874) | cell maturation (GO:0048469) | skeletal system development (GO:0001501) | cell surface receptor signaling pat…	integral component of membrane (GO:0016021) | intracellular (GO:0005622) | membrane (GO:0016020) | extracellular exosome (GO:0070062) | integral component of plasma membrane (GO:0005887)	14.498	1.811	17.769	11.607	2.819	0.834	31.297	58.763	8.613	42.326	2.9	13.32	6.346	5.792	12.973	28.677	7.89	1.53	4.962	1.641	4.526	3.78	48.932	40.435	4.678	3.9	2.84	0.017	58.763	0.017	3456.65
ENSGALG00000030673	ENSGALG00000030673	ENSGALT00000046439, ENSGALT00000073361	5	5:50123820-50126256:+1	protein_coding		unknown	unknown	unknown	43.88	6.961	120.592	64.243	9.331	2.132	269.571	600.753	28.919	398.101	4.945	66.231	38.525	29.874	53.401	78.164	38.981	3.918	16.144	1.053	22.108	12.547	234.427	93.817	21.368	23.591	22.166	0.177	600.753	0.177	3394.08
GALNT14	ENSGALG00000009078	ENSGALT00000014770, ENSGALT00000061807, ENSGALT00000066357, XM_004940177, XM_015278133, XM_015278134, XM_419370	3	3:7780875-7845223:+1	protein_coding	UDP-N-acetyl-alpha-D-galactosamine:polypeptide N-acetylgalactosaminyltransferase 14 (GalNAc-T14)	transferase activity (GO:0016740) | carbohydrate binding (GO:0030246) | transferase activity, transferring glycosyl groups (GO:0016757)	protein glycosylation (GO:0006486)	integral component of membrane (GO:0016021) | Golgi membrane (GO:0000139) | Golgi apparatus (GO:0005794) | membrane (GO:0016020)	1.588	0.087	6.496	1.435	0.376	0.066	10.941	23.707	0.599	12.336	0.038	1.038	2.049	1.116	19.417	1.506	1.659	0.021	0.07	0.02	0.268	0.417	5.06	6.496	0.756	0.786	0.539	0.007	23.707	0.007	3386.71
SIX2	ENSGALG00000023303	ENSGALT00000038337	3	3:25957358-25960417:-1	protein_coding	SIX homeobox 2	sequence-specific DNA binding (GO:0043565) | transcriptional activator activity, RNA polymerase II core promoter proximal region sequence-specific binding (GO:0001077) | protein complex binding (GO:0032403) | DNA binding (GO:0003677) | RNA polymerase II core promoter proximal region sequence-specific DNA binding (GO:0000978) | transcription factor binding (GO:0008134) | transcription factor activ…	kidney development (GO:0001822) | anterior/posterior axis specification (GO:0009948) | cell migration (GO:0016477) | regulation of transcription, DNA-templated (GO:0006355) | mesenchymal stem cell proliferation (GO:0097168) | protein import into nucleus (GO:0006606) | mesenchymal cell differentiation involved in kidney development (GO:0072161) | positive regulation of transcription from RNA polym…	nucleus (GO:0005634) | cytoplasm (GO:0005737) | plasma membrane (GO:0005886) | nuclear membrane (GO:0031965) | nucleoplasm (GO:0005654)	13.246	1.508	19.474	6.494	1.894	0.235	19.059	34.086	1.589	24.715	1.421	8.017	7.301	2.145	17.148	9.376	2.239	0.986	6.443	0.39	4.261	6.512	16.353	40.09	7.272	6.248	1.41	0.013	40.09	0.013	3083.85
ENSGALG00000003137	ENSGALG00000003137	ENSGALT00000039587	15	15:4781351-4792186:-1	protein_coding		unknown	unknown	unknown	8.116	0.17	21.353	4.004	0.27	0.208	19.326	32.967	1.702	17.46	0.438	3.991	2.818	3.816	12.058	6.131	2.729	0.292	0.958	0.026	1.208	0.905	15.364	8.956	2.625	1.267	0.706	0.011	32.967	0.011	2997
FAM101A	no Ensembl gene ID assigned	XM_001235027	.	.	.	family with sequence similarity 101, member A	unknown	unknown	unknown	8.116	0.17	21.353	4.004	0.27	0.208	19.326	32.967	1.702	17.46	0.438	3.991	2.818	3.816	12.058	6.131	2.729	0.292	0.958	0.026	1.208	0.905	15.364	8.956	2.625	1.267	0.706	0.011	32.967	0.011	2997
ANGPTL1	ENSGALG00000004290	ENSGALT00000006824, ENSGALT00000087428	8	8:6349547-6363932:+1	protein_coding	angiopoietin like 1	receptor binding (GO:0005102)	transmembrane receptor protein tyrosine kinase signaling pathway (GO:0007169)	extracellular space (GO:0005615) | extracellular exosome (GO:0070062)	54.005	8.468	107.166	29.98	14.279	4.662	116.082	474.958	13.693	201.986	5.466	54.874	27.532	17.767	114.285	48.578	32.055	3.892	21.429	4.919	30.304	16.34	193.287	108.337	12.416	15.283	10.744	0.175	474.958	0.175	2714.05
ENSGALG00000023622	ENSGALG00000023622	ENSGALT00000003855	Z	Z:9164721-9165903:+1	protein_coding	Avidin	unknown	unknown	unknown	906.119	40.49	48.051	36.179	544.057	9204.8	18.723	14.299	52.908	574.337	72.469	12.22	23.083	39.126	19.263	6.754	10.22	443.236	76.841	38.815	168.34	15.81	15.861	124.449	4081.54	2129.9	30.953	17930	17930	6.754	2654.72
LOC107055574	no Ensembl gene ID assigned	XM_015300750	.	.	.	platelet glycoprotein 4-like	unknown	unknown	unknown	0.034	46.955	45.512	59.453	85.31	54.331	87.132	0.771	54.399	18.868	1.771	45.026	0.731	65.98	46.471	1.172	1.487	23.121	36.427	2.148	2.543	1.997	28.16	8.824	25.434	28.128	0.725	0.19	87.132	0.034	2562.71
PCOLCE2	ENSGALG00000002623	ENSGALT00000004131, XM_015276963	9	9:10574023-10593642:-1	protein_coding	procollagen C-endopeptidase enhancer 2	peptidase activator activity (GO:0016504) | heparin binding (GO:0008201) | collagen binding (GO:0005518)	positive regulation of peptidase activity (GO:0010952)	extracellular exosome (GO:0070062) | extracellular region (GO:0005576)	202.068	19.637	144.732	277.822	29.085	16.69	535.204	628.542	106.273	808.31	18.135	215.028	208.298	76.151	203.782	218.117	140.195	10.224	51.885	7.29	105.784	64.449	405.536	414.667	85.301	92.822	77.641	0.336	808.31	0.336	2405.68
CST7	ENSGALG00000008660	ENSGALT00000014105	3	3:15825416-15830701:+1	protein_coding	cystatin F	cysteine-type endopeptidase inhibitor activity (GO:0004869) | peptidase inhibitor activity (GO:0030414) | protease binding (GO:0002020)	negative regulation of cysteine-type endopeptidase activity (GO:2000117) | negative regulation of peptidase activity (GO:0010466)	extracellular space (GO:0005615)	22.446	21.612	8.169	8.39	40.691	70.178	5.635	0.072	24.923	4.801	19.45	4.693	12.324	34.887	2.684	4.855	32.264	23.703	3.046	2.694	7.585	4.791	1.088	0.44	11.933	15.296	6.747	170.102	170.102	0.072	2362.53
CHAD	ENSGALG00000019761	ENSGALT00000031388	18	18:10445470-10453126:+1	protein_coding	chondroadherin	protein kinase inhibitor activity (GO:0004860)	bone development (GO:0060348) | negative regulation of protein kinase activity (GO:0006469) | negative regulation of JAK-STAT cascade (GO:0046426) | negative regulation of bone trabecula formation (GO:1900155) | cytokine-mediated signaling pathway (GO:0019221)	cytoplasm (GO:0005737)	119.533	16.055	55.248	76.691	11.2	5.693	154.909	283.132	41.145	149.151	9.13	78.853	59.136	22.267	55.992	107.459	49.348	1.504	10.067	3.894	8.333	20.344	131.602	410.41	31.28	37.647	26.303	0.184	410.41	0.184	2230.49
ENSGALG00000035433	ENSGALG00000035433	ENSGALT00000068779	AADN04010835.1	AADN04010835.1:3206-5473:+1	protein_coding		unknown	unknown	unknown	0.013	5.35	2.793	0.818	5.062	0.141	5.078	3.903	8.622	3.178	5.793	4.847	0.133	3.707	1.521	1.621	4.049	16.058	0.383	21.885	12.775	10.005	7.529	2.378	0.025	9.17	9.486	27.872	27.872	0.013	2144
TMEM47	ENSGALG00000027198	ENSGALT00000045548	1	1:113937248-113961367:+1	protein_coding	transmembrane protein 47	unknown	cell-cell adhesion (GO:0098609)	integral component of membrane (GO:0016021) | cell junction (GO:0030054) | membrane (GO:0016020) | cell-cell junction (GO:0005911) | plasma membrane (GO:0005886)	20.452	1.501	17.983	20.4	1.005	1.713	44.575	94.316	5.252	109.729	1.191	16.613	15.412	7.525	26.301	22.413	15.428	0.52	2.542	0.402	7.002	2.05	34.18	37.854	4.346	6.089	4.878	0.058	109.729	0.058	1891.88
COCH	ENSGALG00000009920	ENSGALT00000016132, XM_015287284	5	5:34263828-34280520:+1	protein_coding	cochlin	collagen binding (GO:0005518)	defense response to bacterium (GO:0042742) | regulation of cell shape (GO:0008360) | positive regulation of innate immune response (GO:0045089) | sensory perception of sound (GO:0007605)	extracellular matrix (GO:0031012) | proteinaceous extracellular matrix (GO:0005578) | extracellular exosome (GO:0070062) | extracellular region (GO:0005576)	85.278	21.411	39.121	296.712	23.219	23.857	334.382	104.609	92.907	585.644	11.166	74.484	303.904	58.028	262.001	147.476	93.613	0.477	30.562	22.346	27.492	36.901	159.92	20.995	5.118	11.901	77.653	0.311	585.644	0.311	1883.1
ENSGALG00000002329	ENSGALG00000002329	ENSGALT00000003670	19	19:4765354-4766571:+1	protein_coding		unknown	unknown	unknown	1.663	0.896	1.204	0.645	0.514	258.233	0.235	0.138	0.691	29.222	0.699	0.976	0.74	0.924	0.502	0.247	0.323	1.828	0.524	1.603	1.052	1.324	2.981	0.233	1.45	1.504	0.57	1.734	258.233	0.138	1871.25
SSTR2	ENSGALG00000004418	ENSGALT00000038508	18	18:9063416-9065697:+1	protein_coding	somatostatin receptor 2	neuropeptide binding (GO:0042923) | PDZ domain binding (GO:0030165) | G-protein coupled receptor activity (GO:0004930) | somatostatin receptor activity (GO:0004994) | signal transducer activity (GO:0004871)	G-protein coupled receptor signaling pathway, coupled to cyclic nucleotide second messenger (GO:0007187) | cellular response to estradiol stimulus (GO:0071392) | chemical synaptic transmission (GO:0007268) | cellular response to glucocorticoid stimulus (GO:0071385) | somatostatin signaling pathway (GO:0038170) | neuropeptide signaling pathway (GO:0007218) | negative regulation of cell proliferati…	integral component of membrane (GO:0016021) | neuron projection (GO:0043005) | membrane (GO:0016020) | plasma membrane (GO:0005886) | integral component of plasma membrane (GO:0005887)	2.261	0.356	8.682	0.446	0.227	0.026	0.815	16.523	0.139	6.082	0.047	0.199	0.084	0.092	0.32	0.73	0.207	0.057	0.969	0.055	0.581	0.599	4.428	6.471	0.728	21.5	0.05	0.012	21.5	0.012	1791.67
LOC107051179	no Ensembl gene ID assigned	XM_015274833	.	.	.	collagen alpha-2(XI) chain-like	unknown	unknown	unknown	359.49	16.09	976.635	384.278	20.666	14.912	929.802	935.301	117.969	767.84	35.916	468.406	581.519	157.575	1368.47	526.051	335.758	22.975	70.546	2.338	112.029	50.848	661.213	380.043	143.682	99.935	53.667	0.812	1368.47	0.812	1685.31
LOC101750594	no Ensembl gene ID assigned	XM_004942118	.	.	.	beta-microseminoprotein A1-like	unknown	unknown	unknown	16.653	0.228	0.124	0.553	0.815	0.231	0.739	2.932	0.277	0.342	0.694	0.19	0.601	0.319	0.699	0.593	0.111	0.253	0.354	0.241	13.8	3.694	0.359	7.691	34.4	183.561	1.825	0.638	183.561	0.111	1653.7
MSMB	ENSGALG00000043909	ENSGALT00000087331	6	6:17836546-17840466:+1	protein_coding	microseminoprotein beta	unknown	unknown	unknown	16.653	0.228	0.124	0.553	0.815	0.231	0.739	2.932	0.277	0.342	0.694	0.19	0.601	0.319	0.699	0.593	0.111	0.253	0.354	0.241	13.8	3.694	0.359	7.691	34.4	183.561	1.825	0.638	183.561	0.111	1653.7
SMPD3	ENSGALG00000034950	ENSGALT00000074830	11	11:191662-296948:+1	protein_coding	sphingomyelin phosphodiesterase 3	sphingomyelin phosphodiesterase activity (GO:0004767)	sphingomyelin metabolic process (GO:0006684) | peptide hormone secretion (GO:0030072) | hematopoietic progenitor cell differentiation (GO:0002244)	integral component of membrane (GO:0016021) | Golgi apparatus (GO:0005794) | Golgi cis cisterna (GO:0000137) | membrane (GO:0016020)	44.855	2.378	37.817	20.797	3.813	0.544	88.067	188.584	15.373	79.628	1.421	23.183	12.237	7.875	49.538	66.277	8.786	1.6	4.426	0.781	5.046	6.994	131.981	58.585	9.79	12.313	2.412	0.116	188.584	0.116	1625.72
COL24A1	no Ensembl gene ID assigned	XM_015290843, XM_015290844	.	.	.	collagen, type XXIV, alpha 1	unknown	unknown	unknown	3.429	0.284	7.63	5.722	0.51	0.288	24.765	27.445	2.432	22.243	0.499	5.659	3.978	0.997	8.892	2.205	3.772	0.082	0.6	0.115	1.962	0.479	12.704	3.746	0.678	0.893	0.865	0.018	27.445	0.018	1524.72
BMP6	no Ensembl gene ID assigned	XM_015275997	.	.	.	bone morphogenetic protein 6	unknown	unknown	unknown	21.425	0.836	26.563	6.526	2.512	0.4	39.217	83.801	3.343	63.754	0.33	9.245	6.487	5.73	34.166	22.64	4.51	0.259	1.485	0.064	2.448	2.29	47.25	32.752	3.935	4.324	2.11	0.055	83.801	0.055	1523.65
SLC6A13	ENSGALG00000012985	ENSGALT00000021197, XM_004937926	1	1:60262382-60287559:-1	protein_coding	solute carrier family 6 (neurotransmitter transporter), member 13	symporter activity (GO:0015293) | neurotransmitter:sodium symporter activity (GO:0005328) | gamma-aminobutyric acid:sodium symporter activity (GO:0005332)	neurotransmitter transport (GO:0006836) | chemical synaptic transmission (GO:0007268) | gamma-aminobutyric acid transport (GO:0015812) | transport (GO:0006810) | transmembrane transport (GO:0055085)	integral component of membrane (GO:0016021) | neuron projection (GO:0043005) | membrane (GO:0016020) | extracellular exosome (GO:0070062) | integral component of plasma membrane (GO:0005887)	2.646	0.487	4.562	5.963	0.346	0.093	24.664	26.273	1.698	20.271	0.15	3.58	4.788	0.864	4.349	4.832	1.956	0.464	0.122	0.516	0.712	0.87	10.078	4.605	2.23	1.115	1.252	0.018	26.273	0.018	1459.61
LRRC17	ENSGALG00000008298	ENSGALT00000013512	1	1:12869754-12885148:+1	protein_coding	leucine rich repeat containing 17	unknown	bone marrow development (GO:0048539) | negative regulation of osteoclast differentiation (GO:0045671)	extracellular space (GO:0005615)	53.536	7.388	10.147	4.686	10.936	3.921	3.214	5.09	6.795	4.477	7.41	6.604	4.171	5.271	2.69	29.286	1.767	7.061	22.568	7.537	30.134	69.905	50.957	87.398	15.247	140.677	1.253	0.098	140.677	0.098	1435.48
MGP	ENSGALG00000011740	ENSGALT00000019173	1	1:48052894-48058138:+1	protein_coding	matrix Gla protein	calcium ion binding (GO:0005509) | extracellular matrix structural constituent (GO:0005201)	cell differentiation (GO:0030154) | ossification (GO:0001503) | cartilage development (GO:0051216) | multicellular organism development (GO:0007275)	extracellular matrix (GO:0031012) | extracellular exosome (GO:0070062) | extracellular region (GO:0005576)	673.313	126.423	543.698	535.159	213.624	92.021	3472.96	18051.3	309.587	7853.86	63.487	542.811	476.684	207.159	958.669	457.541	370.388	52.219	159.999	41.489	881.694	262.999	3913.88	1140.67	271.071	433.485	327.143	12.667	18051.3	12.667	1425.07
COL11A1	no Ensembl gene ID assigned	XM_001231623, XM_001231650, XM_004936544, XM_004936545, XM_015290801, XM_015290802, XM_422303	.	.	.	collagen, type XI, alpha 1	unknown	unknown	unknown	347.026	32.566	455.669	223.162	40.724	21.435	536.006	1157	92.352	628.315	28.831	199.126	161.56	105.53	659.269	367.458	133.846	16.145	95.564	11.639	81.798	64.525	472.961	583.124	118.303	83.042	38.396	0.859	1157	0.859	1346.91
ENSGALG00000045843	ENSGALG00000045843	ENSGALT00000083908, ENSGALT00000083983, ENSGALT00000085074	AADN04002282.1	AADN04002282.1:9417-13038:-1	protein_coding		unknown	unknown	unknown	17.954	26.258	17.656	32.484	31.331	35.671	9.227	0.523	13.403	17.607	28.262	25.992	34.638	24.421	9.931	11.119	27.052	25.648	18.215	22.371	25.2	33.927	11.583	0.028	3.202	5.865	10.282	11.995	35.671	0.028	1273.96
SEMA3A	ENSGALG00000006560	ENSGALT00000010591, ENSGALT00000042634, XM_015295177	1	1:8824964-8995709:+1	protein_coding	sema domain, immunoglobulin domain (Ig), short basic domain, secreted, (semaphorin) 3A	ion channel activity (GO:0005216) | calcium channel activity (GO:0005262) | neuropilin binding (GO:0038191) | semaphorin receptor binding (GO:0030215) | chemorepellent activity (GO:0045499)	negative chemotaxis (GO:0050919) | facial nerve structural organization (GO:0021612) | neural crest cell migration involved in sympathetic nervous system development (GO:1903045) | regulation of axon extension involved in axon guidance (GO:0048841) | negative regulation of neuron projection development (GO:0010977) | cellular calcium ion homeostasis (GO:0006874) | neuron projection maintenance (G…	integral component of membrane (GO:0016021) | cell body (GO:0044297) | extracellular space (GO:0005615) | axoneme (GO:0005930) | membrane (GO:0016020) | cilium (GO:0005929) | integral component of plasma membrane (GO:0005887)	2.917	0.277	10.916	6.073	1.093	0.376	34.23	76.289	2.202	63.276	0.196	3.084	7.188	3.616	24.632	4.363	3.402	0.089	0.611	0.093	1.932	0.614	20.083	5.881	0.286	1.169	0.393	0.061	76.289	0.061	1250.64
LOC107049909	no Ensembl gene ID assigned	XM_015273709	.	.	.	leukocyte immunoglobulin-like receptor subfamily A member 2	unknown	unknown	unknown	35.511	54.524	44.892	72.728	57.16	43.116	24.276	7.658	40.302	42.37	57.679	47.16	51.238	48.922	28.602	33.172	53.978	4.559	34.221	9.342	5.818	36.3	5.151	4.558	0.059	13.062	5.078	0.284	72.728	0.059	1232.68
ARSI	ENSGALG00000005616	ENSGALT00000009011	13	13:13183770-13186780:+1	protein_coding	arylsulfatase family member I	sulfuric ester hydrolase activity (GO:0008484) | catalytic activity (GO:0003824)	metabolic process (GO:0008152)	unknown	16.903	2.24	3.384	3.162	4.044	3.078	14.956	20.555	3.242	10.414	0.516	3.7	3.17	2.239	9.327	15.928	1.456	0.915	3.081	0.396	2.92	3.247	17.497	58.604	5.554	4.104	0.631	0.048	58.604	0.048	1220.92
COL9A2	ENSGALG00000027526	ENSGALT00000043674	23	23:4887092-4897385:-1	protein_coding	collagen type IX alpha 2 chain	proton-transporting ATPase activity, rotational mechanism (GO:0046961) | hydrogen ion transmembrane transporter activity (GO:0015078) | hydrogen-exporting ATPase activity, phosphorylative mechanism (GO:0008553)	vacuolar transport (GO:0007034) | vacuolar acidification (GO:0007035) | ATP hydrolysis coupled proton transport (GO:0015991)	lysosomal membrane (GO:0005765) | integral component of membrane (GO:0016021) | collagen type IX trimer (GO:0005594) | plasma membrane proton-transporting V-type ATPase complex (GO:0033181) | early endosome (GO:0005769) | vacuolar proton-transporting V-type ATPase complex (GO:0016471) | proton-transporting V-type ATPase, V0 domain (GO:0033179) | membrane (GO:0016020)	121.037	2.667	185.638	89.84	8.766	5.894	167.964	177.001	29.857	95.791	8.437	117.447	105.346	39.343	318.754	105.232	87.275	4.198	15.892	0.969	30.427	10.746	91.134	192.174	38.608	32.112	9.105	0.282	318.754	0.282	1130.33
NRN1	ENSGALG00000043041	ENSGALT00000067025	2	2:65344349-65351803:+1	protein_coding	neuritin 1	protein homodimerization activity (GO:0042803) | serine-type endopeptidase activity (GO:0004252) | protein heterodimerization activity (GO:0046982)	nervous system development (GO:0007399) | neuron projection extension (GO:1990138) | proteolysis (GO:0006508)	integral component of membrane (GO:0016021) | extracellular space (GO:0005615) | AMPA glutamate receptor complex (GO:0032281) | membrane (GO:0016020) | anchored component of plasma membrane (GO:0046658)	8.039	1.579	21.772	8.91	2.173	0.858	23.288	15.103	2.664	54.127	1.343	5.682	13.464	6.199	43.603	6.112	2.465	1.841	2.319	0.048	3.696	1.263	7.375	6.282	5.009	4.623	0.27	11.174	54.127	0.048	1127.65
LAMA4	ENSGALG00000015001	ENSGALT00000024193, XM_004940298	3	3:65864380-65965590:+1	protein_coding	laminin, alpha 4	receptor binding (GO:0005102)	regulation of cell migration (GO:0030334) | cell adhesion (GO:0007155) | regulation of embryonic development (GO:0045995) | blood vessel development (GO:0001568) | regulation of cell adhesion (GO:0030155)	basal lamina (GO:0005605) | basement membrane (GO:0005604)	3.172	1.957	16.941	4.182	5.904	2.461	18.345	13.936	3.744	12.665	4.662	4.298	4.453	3.907	35.21	6.828	3.226	2.52	2.859	0.212	2.382	1.203	8.049	4.127	0.781	0.614	0.337	0.032	35.21	0.032	1100.31
C7	ENSGALG00000014835	ENSGALT00000023947	Z	Z:12937309-12956457:+1	protein_coding	complement C7	unknown	immune response (GO:0006955)	membrane attack complex (GO:0005579) | extracellular exosome (GO:0070062)	21.919	2.863	22.844	1.392	1.478	0.081	3.409	8.359	1.242	4.849	0.577	0.644	0.532	0.608	2.427	0.662	0.564	0.434	8.157	0.507	1.404	1.752	3.135	10.77	1.174	7.719	0.142	0.021	22.844	0.021	1087.81
MATN4	ENSGALG00000004028	ENSGALT00000006413, ENSGALT00000072590	20	20:5308806-5314214:+1	protein_coding	matrilin 4	calcium ion binding (GO:0005509)	unknown	unknown	5.03	0.129	14.994	13.402	0.097	0.356	22.474	87.569	3.874	58.325	0.266	9.095	3.711	1.011	2.814	8.858	1.988	0.85	2.992	0.576	3.322	1.814	48.767	5.871	3.053	3.919	6.391	0.085	87.569	0.085	1030.22
LYZ	ENSGALG00000009963	ENSGALT00000016196	1	1:35425914-35429601:+1	protein_coding	Lysozyme C	identical protein binding (GO:0042802) | protein binding (GO:0005515) | hydrolase activity (GO:0016787) | hydrolase activity, acting on glycosyl bonds (GO:0016798) | beta-N-acetylglucosaminidase activity (GO:0016231) | lysozyme activity (GO:0003796) | catalytic activity (GO:0003824)	catabolism by organism of cell wall peptidoglycan in other organism (GO:0051672) | cytolysis (GO:0019835) | defense response to bacterium (GO:0042742) | cell wall macromolecule catabolic process (GO:0016998) | metabolic process (GO:0008152) | defense response to Gram-positive bacterium (GO:0050830) | retina homeostasis (GO:0001895) | defense response to Gram-negative bacterium (GO:0050829)	extracellular space (GO:0005615) | endoplasmic reticulum (GO:0005783) | extracellular region (GO:0005576) | extracellular exosome (GO:0070062)	1.542	0.806	1.955	1.024	1.239	391.28	1.385	1.263	1.293	11.545	1.089	2.253	1.067	1.161	1.582	0.901	0.384	1.216	1.233	0.701	0.626	0.613	1.587	2.594	2.607	2.21	10.277	12.26	391.28	0.384	1018.96
ENSGALG00000027716 (HSP5)	ENSGALG00000027716	ENSGALT00000010127	5	5:12488069-12489867:-1	protein_coding		unknown	unknown	unknown	99.234	3.307	11.608	14.368	19.221	2937.2	33.989	21.106	27.679	74.452	17.306	19.213	10.945	10.288	7.945	39.795	17.842	7.89	3.784	2.895	8.075	17.788	20.012	343.426	52.536	53.605	58.279	87.68	2937.2	2.895	1014.58
GSC	ENSGALG00000010974	ENSGALT00000017878, ENSGALT00000084386	5	5:45795960-45797259:-1	protein_coding	goosecoid homeobox	sequence-specific DNA binding (GO:0043565) | DNA binding (GO:0003677) | RNA polymerase II transcription factor binding (GO:0001085) | RNA polymerase II repressing transcription factor binding (GO:0001103)	embryonic skeletal system morphogenesis (GO:0048704) | regulation of transcription, DNA-templated (GO:0006355) | muscle organ morphogenesis (GO:0048644) | negative regulation of Wnt signaling pathway (GO:0030178) | dorsal/ventral neural tube patterning (GO:0021904) | anatomical structure morphogenesis (GO:0009653) | negative regulation of transcription from RNA polymerase II promoter (GO:0000122)…	transcription factor complex (GO:0005667) | nucleus (GO:0005634)	1.776	0.553	2.876	2.342	0.086	0.02	11.973	20.213	0.899	20.015	0.054	2.641	2.353	0.39	2.923	1.384	0.835	0.199	0.142	0.083	0.293	0.798	7.454	2.156	0.267	0.639	0.549	0.052	20.213	0.02	1010.65
C2orf82	ENSGALG00000040264	ENSGALT00000073589	9	9:1045745-1052220:+1	protein_coding	chromosome 2 open reading frame 82	unknown	unknown	unknown	37.037	0.859	55.191	13.794	1.48	1.676	74.153	120.03	0.875	37.385	0.903	31.356	31.709	3.936	52.265	18.344	6.807	0.205	4.356	0.294	9.663	3.567	30.715	82.023	5.597	6.921	10.72	0.123	120.03	0.123	975.854
ALDOB	ENSGALG00000015544	ENSGALT00000037630, ENSGALT00000086136	Z	Z:65124989-65133725:+1	protein_coding	aldolase, fructose-bisphosphate B	identical protein binding (GO:0042802) | fructose binding (GO:0070061) | fructose-1-phosphate aldolase activity (GO:0061609) | cytoskeletal protein binding (GO:0008092) | fructose-bisphosphate aldolase activity (GO:0004332) | lyase activity (GO:0016829) | ATPase binding (GO:0051117) | catalytic activity (GO:0003824)	vacuolar proton-transporting V-type ATPase complex assembly (GO:0070072) | glycolytic process (GO:0006096) | liver development (GO:0001889) | NADH oxidation (GO:0006116) | gluconeogenesis (GO:0006094) | fructose metabolic process (GO:0006000) | positive regulation of ATPase activity (GO:0032781) | fructose 1,6-bisphosphate metabolic process (GO:0030388)	cytoskeleton (GO:0005856) | cytosol (GO:0005829) | microtubule organizing center (GO:0005815) | cytoplasm (GO:0005737) | centriolar satellite (GO:0034451) | extracellular exosome (GO:0070062)	15.713	2.995	30.263	10.013	4.862	0.47	43.153	92.302	3.223	36.639	1.758	17.282	13.851	9.253	66.352	14.259	10.341	1.677	9.972	0.458	10.101	2.059	39.015	27.559	2.897	14.218	1.072	0.097	92.302	0.097	951.567
ENSGALG00000000081	ENSGALG00000000081	ENSGALT00000000109	16	16:205312-210738:-1	protein_coding		unknown	unknown	unknown	0.846	0.087	0.108	0.13	1.131	34.386	0.037	0.089	0.13	1.47	0.229	0.158	0.232	0.163	0.047	0.202	0.045	0.165	0.073	0.068	0.214	0.153	0.095	0.044	0.435	0.715	0.039	2.664	34.386	0.037	929.351
EDNRB2	ENSGALG00000007466	ENSGALT00000012072, ENSGALT00000012073, XM_015278146, XM_015278150, XM_015278151	4	4:11210631-11219813:+1	protein_coding	endothelin receptor B subtype 2	G-protein coupled receptor activity (GO:0004930) | endothelin receptor activity (GO:0004962) | signal transducer activity (GO:0004871)	vasoconstriction (GO:0042310) | endothelin receptor signaling pathway (GO:0086100) | enteric nervous system development (GO:0048484) | G-protein coupled receptor signaling pathway (GO:0007186) | signal transduction (GO:0007165) | regulation of blood pressure (GO:0008217)	integral component of membrane (GO:0016021) | membrane (GO:0016020)	2.703	0.267	2.655	0.891	1.001	0.412	10.597	5.01	0.484	10.747	0.097	1.675	3.099	5.528	34.261	3.656	1.335	0.276	0.428	0.297	1.165	1.244	12.274	4.8	0.138	0.066	0.153	0.037	34.261	0.037	925.973
AC025263.3	no Ensembl gene ID assigned	XM_015282894, XM_015282903, XM_015282909, XM_416092	.	.	.	Uncharacterized protein	unknown	unknown	unknown	9.635	0.495	8.806	9.16	0.969	0.425	21.966	44.199	3.147	28.746	0.6	7.193	4.929	2.97	10.86	10.061	4.197	0.406	1.457	0.396	2.104	1.384	20.917	20.538	4.131	3.967	2.327	0.049	44.199	0.049	902.02
PRRX1	ENSGALG00000003324	ENSGALT00000005264, ENSGALT00000075484, ENSGALT00000086456, ENSGALT00000089203, ENSGALT00000089810	8	8:4848542-4880892:-1	protein_coding	paired related homeobox 1	HMG box domain binding (GO:0071837) | sequence-specific DNA binding (GO:0043565) | DNA binding (GO:0003677) | RNA polymerase II transcription coactivator activity (GO:0001105)	positive regulation of mesenchymal cell proliferation (GO:0002053) | positive regulation of smoothened signaling pathway (GO:0045880) | regulation of transcription, DNA-templated (GO:0006355) | neuronal stem cell population maintenance (GO:0097150) | positive regulation of transcription from RNA polymerase II promoter (GO:0045944) | middle ear morphogenesis (GO:0042474) | multicellular organism d…	nucleus (GO:0005634) | nucleolus (GO:0005730)	5.304	4.137	2.921	0.85	8.901	2.539	1.47	4.311	1.154	0.334	0.973	1.519	0.847	1.997	6.313	13.098	0.496	3.946	6.369	1.031	8.145	7.629	31.944	11.707	4.046	33.017	0.875	0.037	33.017	0.037	892.351
JPH3	ENSGALG00000029424	ENSGALT00000072180, XM_015292657, XM_015292658	11	11:18097779-18138763:+1	protein_coding	junctophilin 3	unknown	unknown	unknown	11.796	2.148	7.123	2.386	3.708	1.728	1.532	3.4	1.413	2.614	1.155	2.095	1.686	2.34	5.273	7.234	0.946	0.541	4.253	1.017	1.66	3.381	3.985	24.961	3.027	5.601	0.386	0.028	24.961	0.028	891.464
PDPN	no Ensembl gene ID assigned	XM_001231315, XM_004947495, XM_004947496, XM_015297203	.	.	.	podoplanin	unknown	unknown	unknown	248.799	57.997	342.067	206.307	72.908	29.464	782.089	1618.14	122.4	833.465	27.945	254.307	239.373	95.235	781.612	582.721	141.356	36.958	112.57	24.999	76.542	90.373	702.528	537.794	91.164	117.292	41.225	1.92	1618.14	1.92	842.78
ENSGALG00000033498	ENSGALG00000033498	ENSGALT00000073246	5	5:15970088-15971209:+1	protein_coding		unknown	unknown	unknown	1.544	57.416	59.68	53.928	68.261	0.202	66.239	151.677	56.596	54.543	2.172	53.295	52.021	1.29	1.257	63.719	1.674	0.624	91.341	53.651	73.911	1.355	1.58	4.132	93.844	87.646	51.923	168.178	168.178	0.202	832.564
WFIKKN2	ENSGALG00000007367	ENSGALT00000011918	18	18:10189967-10193843:-1	protein_coding	WAP, follistatin/kazal, immunoglobulin, kunitz and netrin domain containing 2	peptidase inhibitor activity (GO:0030414) | serine-type endopeptidase inhibitor activity (GO:0004867)	muscle fiber development (GO:0048747) | transforming growth factor beta receptor signaling pathway (GO:0007179) | negative regulation of DNA binding (GO:0043392) | skeletal system development (GO:0001501) | negative regulation of protein binding (GO:0032091) | negative regulation of endopeptidase activity (GO:0010951) | negative regulation of peptidase activity (GO:0010466) | palate development (…	extracellular region (GO:0005576)	2.401	0.187	12.399	1.294	0.514	0.118	16.703	27.994	0.511	18.314	0.123	2.724	2.306	3.044	19.736	2.325	1.06	0.043	0.197	0.058	0.78	0.377	11.962	3.843	0.222	0.273	0.307	0.035	27.994	0.035	799.829
LOC422654	no Ensembl gene ID assigned	XM_420608	.	.	.	chemokine (C-X-C motif) ligand 1-like	unknown	unknown	unknown	454.105	9.862	11.217	13.755	16.678	15.133	2.999	7.64	13.787	6.772	17.757	3.99	10.228	7.32	1.798	50.243	1.435	14.919	29.77	2.457	34.646	198.704	16.52	46.796	557.836	1035.74	10.97	10.533	1035.74	1.435	721.77
PTGES	ENSGALG00000038013	ENSGALT00000069001	17	17:6141754-6144217:-1	protein_coding	prostaglandin E synthase	glutathione binding (GO:0043295) | prostaglandin-E synthase activity (GO:0050220)	prostaglandin biosynthetic process (GO:0001516) | negative regulation of cell proliferation (GO:0008285) | prostaglandin metabolic process (GO:0006693)	integral component of membrane (GO:0016021) | nuclear envelope lumen (GO:0005641) | cytoplasm (GO:0005737)	11.461	1.976	1.973	6.387	5.325	3.94	8.896	10.779	5.657	8.004	1.687	8.204	4.043	3.848	1.288	25.093	6.026	1.481	6.297	1.082	5.239	7.589	13.445	13.783	2.572	2.614	1.939	0.036	25.093	0.036	697.028
ENSGALG00000037683	ENSGALG00000037683	ENSGALT00000071495	AADN04006678.1	AADN04006678.1:7506-8933:-1	protein_coding		unknown	unknown	unknown	3.46	6.21	4.41	5.853	6.564	8.221	7.994	5.624	6.93	6.336	8.18	9.45	5.262	6.445	3.493	3.64	8.839	0.188	1.191	0.17	0.178	2.719	0.042	7.178	0.136	29.024	3.201	7.839	29.024	0.042	691.048
LOC101751846	no Ensembl gene ID assigned	XM_004950469	.	.	.	meiotic recombination protein REC8 homolog	unknown	unknown	unknown	3.324	1.983	21.018	2.657	0.425	0.87	7.345	1.974	2.112	11.35	0.713	6.807	6.63	3.204	16.178	3.982	3.003	0.526	1.563	0.182	4.965	0.437	1.601	2.13	0.271	1.502	0.141	0.031	21.018	0.031	678
MOXD1	ENSGALG00000002911	ENSGALT00000004596, ENSGALT00000079529	3	3:57097209-57149346:+1	protein_coding	monooxygenase DBH like 1	oxidoreductase activity, acting on paired donors, with incorporation or reduction of molecular oxygen, reduced ascorbate as one donor, and incorporation of one atom of oxygen (GO:0016715) | monooxygenase activity (GO:0004497) | copper ion binding (GO:0005507) | catalytic activity (GO:0003824)	oxidation-reduction process (GO:0055114)	endoplasmic reticulum membrane (GO:0005789) | cytoplasm (GO:0005737)	47.286	17.096	53.494	30.575	39.909	29.415	47.928	33.268	24.044	35.408	35.719	25.185	30.615	33.223	107.656	65.728	23.903	30.469	21.791	9.531	17.52	15.214	41.485	26.727	17.603	11.299	2.046	0.159	107.656	0.159	677.082
IL13RA2	ENSGALG00000020316	ENSGALT00000032399, ENSGALT00000053660, ENSGALT00000060667, ENSGALT00000087957, XM_015278230	4	4:2848848-2864846:-1	protein_coding	interleukin 13 receptor, alpha 2	unknown	negative regulation of mast cell degranulation (GO:0043305) | immunoglobulin mediated immune response (GO:0016064) | negative regulation of immunoglobulin production (GO:0002638)	integral component of membrane (GO:0016021) | membrane (GO:0016020)	4.732	1.519	2.022	0.78	2.725	468.789	1.59	1.661	1.067	17.36	0.702	1.254	1.103	1.471	1.078	5.405	0.84	0.694	1.235	0.925	0.936	1.361	3.478	8.208	12.592	8.354	1.573	13.409	468.789	0.694	675.488
ENSGALG00000038984	ENSGALG00000038984	ENSGALT00000046699	23	23:5470595-5477143:+1	protein_coding		unknown	unknown	unknown	8.961	0.549	4.722	6.557	1.237	0.529	17.163	44.74	2.729	14.748	0.832	6.92	8.198	3.227	16.962	14.484	5.514	0.544	0.832	0.251	3.497	2.731	23.512	25.759	2.06	2.985	2.878	0.067	44.74	0.067	667.761
LAMP5	ENSGALG00000008918	ENSGALT00000014499, ENSGALT00000087622	3	3:13942840-13952475:-1	protein_coding	lysosomal associated membrane protein family member 5	unknown	unknown	endoplasmic reticulum-Golgi intermediate compartment membrane (GO:0033116) | integral component of membrane (GO:0016021) | endosome membrane (GO:0010008) | early endosome membrane (GO:0031901) | membrane (GO:0016020) | plasma membrane (GO:0005886) | recycling endosome membrane (GO:0055038) | cytoplasmic vesicle membrane (GO:0030659) | dendrite membrane (GO:0032590) | growth cone membrane (GO:0032…	0.63	0.391	0.827	0.421	0.878	36.66	0.713	0.867	0.358	0.87	0.717	1.064	0.368	0.36	2.049	0.553	0.157	0.056	0.199	0.055	0.112	0.164	0.616	1.383	0.754	1.565	0.371	0.393	36.66	0.055	666.545
NGEF	ENSGALG00000036327	ENSGALT00000049492, ENSGALT00000059767, ENSGALT00000077073, XM_015276859	9	9:1052566-1088975:-1	protein_coding	neuronal guanine nucleotide exchange factor	Rho guanyl-nucleotide exchange factor activity (GO:0005089)	regulation of Rho protein signal transduction (GO:0035023) | positive regulation of GTPase activity (GO:0043547)	unknown	23.29	0.731	30.186	13.769	1.777	0.408	46.361	65.902	5.358	49.039	0.799	12.953	12.689	9.214	34.69	22.663	8.601	1.142	3.695	0.355	4.159	4.032	31.822	23.717	5.2	4.725	2.566	0.105	65.902	0.105	627.638
PLA2G10	no Ensembl gene ID assigned	XM_015294148, XM_015294149, XM_015294150	.	.	.	phospholipase A2, group X	unknown	unknown	unknown	2.853	6.06	12.855	2.177	5.373	2.387	3.118	1.006	4.295	0.943	10.486	9.018	4.9	2.92	2.894	51.157	3.601	1.724	9.925	3.746	7.184	10.447	36.904	4.626	0.479	3.243	0.082	1.627	51.157	0.082	623.866
IL17REL	ENSGALG00000008554	ENSGALT00000013934, XM_001232492, XM_015273696, XM_015273739	1	1:20036081-20070713:-1	protein_coding	interleukin 17 receptor E-like	interleukin-17 receptor activity (GO:0030368)	cytokine-mediated signaling pathway (GO:0019221)	integral component of plasma membrane (GO:0005887)	3.212	2.127	2.682	8.823	6.211	11.464	18.109	58.225	3.366	78.291	1.672	4.434	27.355	10.549	5.827	17.416	19.63	0.304	5.38	0.231	12.02	3.928	23.855	7.023	1.287	1.713	4.523	0.126	78.291	0.126	621.357
FIBIN	ENSGALG00000023904	ENSGALT00000040200	5	5:3463976-3465700:+1	protein_coding	fin bud initiation factor homolog (zebrafish)	chromatin binding (GO:0003682)	unknown	endoplasmic reticulum (GO:0005783)	17.542	1.334	24.689	2.299	1.41	0.406	6.097	14.201	0.619	1.568	0.384	2.499	2.12	1.344	17.321	23.748	1.217	0.768	9.809	0.688	2.656	3.475	10.269	14.089	9.657	7.755	0.095	0.04	24.689	0.04	617.225
STEAP2	ENSGALG00000009017	ENSGALT00000014669	2	2:21695262-21701570:+1	protein_coding	STEAP2 metalloreductase	ferric-chelate reductase (NADPH) activity (GO:0052851) | transporter activity (GO:0005215) | cupric reductase activity (GO:0008823)	endocytosis (GO:0006897) | ferric iron import into cell (GO:0097461) | response to hormone (GO:0009725) | regulated exocytosis (GO:0045055) | copper ion import (GO:0015677) | oxidation-reduction process (GO:0055114) | Golgi to plasma membrane transport (GO:0006893)	integral component of membrane (GO:0016021) | integral component of Golgi membrane (GO:0030173) | early endosome (GO:0005769) | membrane (GO:0016020) | plasma membrane (GO:0005886) | intracellular membrane-bounded organelle (GO:0043231) | endosome (GO:0005768) | cytosol (GO:0005829) | integral component of plasma membrane (GO:0005887) | trans-Golgi network transport vesicle (GO:0030140)	25.982	2.159	12.761	12.055	2.48	1.482	22.479	57.496	5.052	53.503	1.655	5.664	6.031	3.746	16.113	8.544	5.543	1.238	6.317	0.75	5.992	5.226	13.41	40.017	6.884	11.511	5.159	0.094	57.496	0.094	611.66
ENSGALG00000014585	ENSGALG00000014585	ENSGALT00000023517	19	19:4767118-4768209:+1	protein_coding		unknown	unknown	unknown	642.075	253.413	232.443	481.622	917.618	459.239	54.975	1.625	286.635	577.216	471.409	229.515	372.175	379.025	119.891	129.741	143.825	900.179	264.13	246.146	989.731	251.418	175.168	93.824	968.315	503.957	54.985	749.297	989.731	1.625	609.065
LOC107056268	no Ensembl gene ID assigned	XM_015301276	.	.	.	endogenous retrovirus group K member 18 Pol protein-like	unknown	unknown	unknown	3.257	8.424	4.925	2.557	8.395	3.314	0.327	4.238	2.075	3.36	1.991	0.078	1.645	1.085	3.216	5.454	0.418	0.745	24.102	0.488	7.072	12.33	3.45	20.619	0.078	16.197	0.323	0.04	24.102	0.04	602.55
MMP13	ENSGALG00000017183	ENSGALT00000027763	1	1:182444413-182451714:+1	protein_coding	matrix metallopeptidase 13	hydrolase activity (GO:0016787) | collagen binding (GO:0005518) | calcium ion binding (GO:0005509) | metal ion binding (GO:0046872) | metalloendopeptidase activity (GO:0004222) | peptidase activity (GO:0008233) | metallopeptidase activity (GO:0008237) | zinc ion binding (GO:0008270)	collagen catabolic process (GO:0030574) | growth plate cartilage development (GO:0003417) | bone mineralization (GO:0030282) | cartilage development (GO:0051216) | endochondral ossification (GO:0001958) | proteolysis (GO:0006508) | cellular protein metabolic process (GO:0044267) | bone morphogenesis (GO:0060349) | extracellular matrix disassembly (GO:0022617)	extracellular matrix (GO:0031012) | extracellular region (GO:0005576)	206.858	46.989	321.151	93.65	93.801	102.624	70.351	183.481	114.729	94.603	83.411	118.773	54.245	68.859	20.012	176.343	62.069	32.993	154.592	43.788	82.464	125.702	133.161	568.294	10.226	45.509	53.52	0.975	568.294	0.975	582.866
GPX8	ENSGALG00000026704	ENSGALT00000045741, ENSGALT00000085152, XM_015277569	Z	Z:16696119-16699280:+1	protein_coding	glutathione peroxidase 8 (putative)	peroxidase activity (GO:0004601) | glutathione peroxidase activity (GO:0004602) | glycerol channel activity (GO:0015254) | transporter activity (GO:0005215) | water channel activity (GO:0015250) | oxidoreductase activity (GO:0016491)	T cell mediated immunity (GO:0002456) | telomere maintenance (GO:0000723) | transport (GO:0006810) | cell cycle (GO:0007049) | ion transmembrane transport (GO:0034220) | mitotic cell cycle checkpoint (GO:0007093) | water transport (GO:0006833) | cell surface receptor signaling pathway (GO:0007166) | meiotic cell cycle (GO:0051321) | cellular oxidant detoxification (GO:0098869) | cellular water ho…	integral component of membrane (GO:0016021) | external side of plasma membrane (GO:0009897) | nucleus (GO:0005634) | membrane (GO:0016020) | integral component of plasma membrane (GO:0005887) | Mre11 complex (GO:0030870) | chromosome, telomeric region (GO:0000781)	23.586	5.751	16.923	5.782	7.518	3.142	15.303	18.321	2.735	12.478	1.878	5.593	7.255	5.51	33.011	12.946	2.77	2.378	15.943	2.078	9.578	8.603	11.879	31.012	7.608	12.74	0.611	0.057	33.011	0.057	579.14
CD72	no Ensembl gene ID assigned	XM_015277247	.	.	.	CD72 molecule	unknown	unknown	unknown	4.578	1.093	0.492	0.235	1.145	16.864	0.127	0.138	0.231	0.736	0.516	1.034	0.15	0.93	0.148	0.134	0.058	0.134	0.744	0.533	0.461	0.164	0.397	4.169	19.884	33.59	0.598	3.809	33.59	0.058	579.138
BMP8B	no Ensembl gene ID assigned	XM_003642583, XM_015297907	.	.	.	bone morphogenetic protein 8b	unknown	unknown	unknown	9.316	0.59	5.015	6.699	1.28	0.529	17.761	45.405	2.915	15.223	0.873	7.067	8.385	3.368	17.032	14.764	5.67	0.701	0.942	0.251	3.605	2.787	23.775	26.148	2.06	3.089	2.878	0.08	45.405	0.08	567.562
LOC107057172	no Ensembl gene ID assigned	XM_015302194	.	.	.	endogenous retrovirus group K member 18 Pol protein-like	unknown	unknown	unknown	108.191	380.7	196.437	266.738	273.476	2.545	1.241	87.343	380.559	136.232	300.497	0.694	1.678	333.77	1.632	203.479	312.978	1.647	11.911	315.65	312.353	6.849	191.695	93.587	359.65	335.677	23.431	1.126	380.7	0.694	548.559
TMEM45A	ENSGALG00000015293	ENSGALT00000024682	1	1:84910507-84928051:+1	protein_coding	transmembrane protein 45A	unknown	unknown	integral component of membrane (GO:0016021) | membrane (GO:0016020)	57.51	12.2	57.262	19.243	24.559	3.787	55.541	90.542	11.077	54.065	2.904	21.206	21.853	30.944	242.936	76.369	13.039	5.82	36.226	2.44	19.454	20.103	85.93	144.39	26.148	26.351	3.152	0.445	242.936	0.445	545.924
ENSGALG00000045071	ENSGALG00000045071	ENSGALT00000083509, ENSGALT00000089726	AADN04003464.1	AADN04003464.1:13460-15561:-1	protein_coding		unknown	unknown	unknown	1.056	10.249	5.549	3.063	8.55	0.741	25.384	3.205	19.54	7.859	15.657	15.521	1.479	6.53	3.749	5.601	9.957	17.406	7.189	5.653	11.42	1.396	2.989	0.646	14.301	4.085	0.711	0.047	25.384	0.047	540.085
SH2D1B	ENSGALG00000028448	ENSGALT00000042656	1	1:87603283-87613437:-1	protein_coding	SH2 domain containing 1B	sequence-specific DNA binding (GO:0043565) | DNA binding (GO:0003677) | transcription factor activity, sequence-specific DNA binding (GO:0003700) | riboflavin kinase activity (GO:0008531)	riboflavin biosynthetic process (GO:0009231) | axonogenesis (GO:0007409) | regulation of transcription, DNA-templated (GO:0006355) | phosphorylation (GO:0016310) | multicellular organism development (GO:0007275)	integral component of membrane (GO:0016021) | intracellular (GO:0005622) | nucleus (GO:0005634) | plasma membrane (GO:0005886)	2.367	0.958	5.406	6.362	2.964	74.545	4.491	0.141	1.12	6.531	15.46	7.787	7.036	2.986	1.914	7.084	8.126	14.522	6.421	7.846	1.167	9.513	3.742	1.53	21.943	9.993	6.892	46.24	74.545	0.141	528.688
S100A8	ENSGALG00000024272	ENSGALT00000022711	25	25:1885186-1886619:+1	protein_coding	S100 calcium binding protein A8	arachidonic acid binding (GO:0050544) | calcium ion binding (GO:0005509) | metal ion binding (GO:0046872) | Toll-like receptor 4 binding (GO:0035662) | microtubule binding (GO:0008017) | RAGE receptor binding (GO:0050786) | zinc ion binding (GO:0008270)	regulation of inflammatory response (GO:0050727) | innate immune response (GO:0045087)	unknown	10.82	0.71	3.54	1.25	22.919	138.408	1.52	1.028	9.836	3.248	6.309	0.896	2.088	10.302	2.223	0.713	4.015	4.001	0.988	0.835	1.453	2.454	0.594	0.266	9.397	9.86	11.849	63.112	138.408	0.266	520.331
ZDHHC2	no Ensembl gene ID assigned	XM_420689	.	.	.	zinc finger, DHHC-type containing 2	unknown	unknown	unknown	4.932	0.37	6.689	2.127	0.77	0.163	10.701	45.556	0.715	16.755	0.22	1.719	1.534	1.198	11.819	4.114	1.055	0.408	1.574	0.249	1.089	1.294	13.098	8.321	1.597	2.264	0.823	0.088	45.556	0.088	517.682
LUM	ENSGALG00000011271	ENSGALT00000018392, ENSGALT00000086829	1	1:43987396-43999595:-1	protein_coding	lumican	ATP binding (GO:0005524) | DNA binding (GO:0003677) | DNA clamp loader activity (GO:0003689) | nucleotide binding (GO:0000166) | collagen binding (GO:0005518)	positive regulation of transcription from RNA polymerase II promoter (GO:0045944) | DNA replication (GO:0006260) | DNA-dependent DNA replication (GO:0006261) | visual perception (GO:0007601) | double-strand break repair via homologous recombination (GO:0000724) | positive regulation of transforming growth factor beta1 production (GO:0032914) | collagen fibril organization (GO:0030199)	fibrillar collagen trimer (GO:0005583) | nucleus (GO:0005634) | extracellular space (GO:0005615) | extracellular matrix (GO:0031012) | proteinaceous extracellular matrix (GO:0005578) | DNA replication factor C complex (GO:0005663) | nucleoplasm (GO:0005654) | extracellular exosome (GO:0070062) | extracellular region (GO:0005576)	100.731	40.38	43.719	12.038	76.43	39	32.046	54.049	22.705	19.869	7.359	36.677	31.005	46.421	41.542	245.397	6.136	32.422	267.812	23.278	66.468	70.488	104.061	191.912	23.877	15.047	0.525	3.979	267.812	0.525	510.118
ZNF385B	ENSGALG00000009012	ENSGALT00000038802	7	7:14980081-15028066:+1	protein_coding	zinc finger protein 385B	RNA binding (GO:0003723) | nucleic acid binding (GO:0003676) | metal ion binding (GO:0046872) | p53 binding (GO:0002039) | zinc ion binding (GO:0008270)	intrinsic apoptotic signaling pathway by p53 class mediator (GO:0072332)	nucleus (GO:0005634)	16.087	1.438	18.477	13.398	1.643	0.743	32.08	49.85	5.089	45.257	1.214	10.763	11.194	10.139	24.66	14.066	8.685	0.354	2.416	0.552	3.022	3.351	19.429	20.018	4.863	4.527	4.299	0.101	49.85	0.101	493.564
MFAP5	ENSGALG00000027471	ENSGALT00000044632, XM_004938101, XM_015292825, XM_416482	1	1:75972581-75982809:-1	protein_coding	microfibrillar associated protein 5	unknown	definitive hemopoiesis (GO:0060216) | transport (GO:0006810) | extracellular fibril organization (GO:0043206) | lipid transport (GO:0006869)	integral component of membrane (GO:0016021) | microfibril (GO:0001527) | proteinaceous extracellular matrix (GO:0005578) | cytoplasm (GO:0005737) | membrane (GO:0016020)	28.965	4.478	2.106	3.409	7.492	2.39	2.494	6.372	2.147	1.474	1.8	2.137	1.451	1.621	4.822	16.924	1.005	0.667	4.041	1.225	2.807	5.963	27.59	74.001	6.366	9.297	1.241	0.15	74.001	0.15	493.34
ENSGALG00000037007	ENSGALG00000037007	ENSGALT00000048328	AADN04019142.1	AADN04019142.1:371-1402:+1	protein_coding		unknown	unknown	unknown	18.689	0.965	1.888	0.343	1.928	0.553	51.426	3.188	0.4	0.221	0.666	12.171	0.979	0.629	91.359	0.876	0.187	2.689	2.738	12.952	3.927	1.926	30.087	34.349	0.999	0.843	0.68	0.957	91.359	0.187	488.551
AGTR1	ENSGALG00000038512	ENSGALT00000048034	9	9:12398415-12430615:+1	protein_coding	Type-1 angiotensin II receptor	G-protein coupled receptor activity (GO:0004930) | angiotensin type II receptor activity (GO:0004945) | protein heterodimerization activity (GO:0046982) | bradykinin receptor binding (GO:0031711) | angiotensin type I receptor activity (GO:0001596) | signal transducer activity (GO:0004871)	positive regulation of cytosolic calcium ion concentration involved in phospholipase C-activating G-protein coupled signaling pathway (GO:0051482) | kidney development (GO:0001822) | cell chemotaxis (GO:0060326) | phospholipase C-activating angiotensin-activated signaling pathway (GO:0086097) | positive regulation of phospholipase A2 activity (GO:0032430) | regulation of vasoconstriction (GO:0019…	integral component of membrane (GO:0016021) | intracellular (GO:0005622) | membrane (GO:0016020) | plasma membrane (GO:0005886)	9.173	1.407	7.374	6.127	1.38	0.824	12.104	22.34	3.053	12.764	1.393	5.038	4.298	2.042	5.465	6.72	4.404	0.356	4.692	1.83	2.381	2.709	9.624	12.44	2.198	3.391	1.13	0.047	22.34	0.047	475.319
ENSGALG00000012787	ENSGALG00000012787	ENSGALT00000020862	2	2:64587752-64609767:-1	protein_coding		unknown	unknown	unknown	12.348	0.295	16.53	3.388	2.984	0.151	31.54	49.236	2.867	41.483	0.379	8.163	4.317	4.705	22.22	16.208	2.333	0.296	1.174	0.197	1.405	1.413	33.887	11.967	2.073	3.733	0.634	0.104	49.236	0.104	473.423
ENSGALG00000033584	ENSGALG00000033584	ENSGALT00000052676	AADN04004058.1	AADN04004058.1:1375-4447:-1	protein_coding		unknown	unknown	unknown	0.397	0.764	0.646	2.436	0.923	1.745	0.074	1.167	0.075	0.914	0.479	0.663	0.756	0.749	0.234	0.262	0.647	31.007	5.595	34.77	23.914	12.632	17.649	2.004	13.847	9.025	1.702	0.192	34.77	0.074	469.865
FAM180A	ENSGALG00000028459	ENSGALT00000045864	1	1:58388267-58415575:+1	protein_coding	family with sequence similarity 180 member A	unknown	unknown	unknown	10.095	4.2	2.423	2.257	0.801	0.793	1.024	6.906	0.045	2.532	1.593	2.34	1.58	4.731	7.564	1.217	1.722	5.017	7.398	5.628	4.82	4.57	5.485	21.096	3.646	12.425	4.506	2.358	21.096	0.045	468.8
SCEL	no Ensembl gene ID assigned	XM_015277285, XM_015277292, XM_015277295, XM_015277304	.	.	.	sciellin	unknown	unknown	unknown	3.708	0.166	7.196	0.582	1.295	0.178	9.18	24.085	0.887	10.32	0.052	0.364	0.862	1.669	18.715	5.008	0.34	0.111	0.297	0.107	0.664	1.053	24.365	17.177	1.016	2.954	0.471	0.1	24.365	0.052	468.558
CCL5	ENSGALG00000043603	ENSGALT00000047091	19	19:395344-396508:-1	protein_coding	C-C motif chemokine ligand 5	chemokine receptor antagonist activity (GO:0046817) | protein self-association (GO:0043621) | chemokine activity (GO:0008009) | cytokine activity (GO:0005125) | chemoattractant activity (GO:0042056) | CCR1 chemokine receptor binding (GO:0031726) | receptor signaling protein tyrosine kinase activator activity (GO:0030298) | phosphatidylinositol phospholipase C activity (GO:0004435) | protein homod…	protein kinase B signaling (GO:0043491) | inflammatory response (GO:0006954) | positive regulation of calcium ion transport (GO:0051928) | eosinophil chemotaxis (GO:0048245) | cellular calcium ion homeostasis (GO:0006874) | positive regulation of smooth muscle cell proliferation (GO:0048661) | regulation of T cell activation (GO:0050863) | response to tumor necrosis factor (GO:0034612) | positive…	extracellular space (GO:0005615) | cytoplasm (GO:0005737) | extracellular region (GO:0005576)	174.895	10.361	67.299	27.116	137.48	1951.6	13.261	4.984	64.064	55.31	84.808	17.587	61.266	34.477	27.56	18.803	23.072	143.096	41.589	12.421	115.75	23.706	7.575	4.181	326.225	116.777	44.542	439.131	1951.6	4.181	466.778
GRIN3A	ENSGALG00000015551	ENSGALT00000025070	Z	Z:65006350-65073206:+1	protein_coding	glutamate ionotropic receptor NMDA type subunit 3A	ion channel activity (GO:0005216) | NMDA glutamate receptor activity (GO:0004972) | extracellular-glutamate-gated ion channel activity (GO:0005234) | receptor activity (GO:0004872) | identical protein binding (GO:0042802) | calcium channel activity (GO:0005262) | ionotropic glutamate receptor activity (GO:0004970) | glycine binding (GO:0016594)	transport (GO:0006810) | ion transmembrane transport (GO:0034220) | ion transport (GO:0006811) | prepulse inhibition (GO:0060134) | calcium ion transport (GO:0006816) | ionotropic glutamate receptor signaling pathway (GO:0035235) | response to ethanol (GO:0045471) | calcium ion transmembrane transport (GO:0070588) | dendrite development (GO:0016358)	postsynaptic membrane (GO:0045211) | integral component of membrane (GO:0016021) | neuron projection (GO:0043005) | NMDA selective glutamate receptor complex (GO:0017146) | membrane (GO:0016020) | plasma membrane (GO:0005886) | synapse (GO:0045202) | neuronal cell body (GO:0043025)	7.294	1.92	7.342	5.052	1.883	2.257	25.829	35.439	3.083	49.937	4.078	2.66	4.869	4.349	9.772	4.436	2.501	1.242	0.14	0.108	0.516	1.237	7.7	3.923	0.496	1.083	3.392	2.037	49.937	0.108	462.38
CEMIP	ENSGALG00000006413	ENSGALT00000010352, XM_015292039	10	10:12248442-12295841:-1	protein_coding	cell migration inducing protein, hyaluronan binding	ER retention sequence binding (GO:0046923) | hyaluronic acid binding (GO:0005540) | clathrin heavy chain binding (GO:0032050) | hyalurononglucosaminidase activity (GO:0004415)	positive regulation of protein targeting to membrane (GO:0090314) | hyaluronan catabolic process (GO:0030214) | positive regulation of release of sequestered calcium ion into cytosol (GO:0051281) | positive regulation of peptidyl-threonine phosphorylation (GO:0010800) | positive regulation of cell migration (GO:0030335) | sensory perception of sound (GO:0007605) | positive regulation of protein k…	clathrin-coated vesicle membrane (GO:0030665) | cytoplasm (GO:0005737) | plasma membrane (GO:0005886) | endoplasmic reticulum (GO:0005783)	13.08	1.605	9.557	2.215	7.008	1.321	8.534	10.731	2.615	4.171	0.924	2.803	3.429	5.303	15.885	4.284	2.179	0.682	3.432	0.271	2.514	4.529	3.552	24.113	7.312	3.216	0.44	0.054	24.113	0.054	446.537
ENSGALG00000035772	ENSGALG00000035772	ENSGALT00000060300	AADN04005926.1	AADN04005926.1:66-2016:-1	protein_coding		unknown	unknown	unknown	10.787	5.512	5.377	2.941	4.824	0.085	4.759	20.195	2.298	7.901	2.264	1.967	2.355	2.643	1.006	0.663	0.299	1.637	6.96	2.095	8.83	16.272	15.825	37.544	10.265	26.343	0.731	0.614	37.544	0.085	441.694
LOC107055962	no Ensembl gene ID assigned	XM_015301036	.	.	.	zinc finger protein SNAI2-like	unknown	unknown	unknown	10.787	5.512	5.377	2.941	4.824	0.085	4.759	20.195	2.298	7.901	2.264	1.967	2.355	2.643	1.006	0.663	0.299	1.637	6.96	2.095	8.83	16.272	15.825	37.544	10.265	26.343	0.731	0.614	37.544	0.085	441.694
EPAS1	ENSGALG00000010005	ENSGALT00000016253, ENSGALT00000046856, ENSGALT00000054778, ENSGALT00000067885, XM_015283619	3	3:26625940-26701895:+1	protein_coding	endothelial PAS domain protein 1	protein dimerization activity (GO:0046983) | transcription factor activity, sequence-specific DNA binding (GO:0003700) | RNA polymerase II transcription factor activity, sequence-specific DNA binding (GO:0000981)	positive regulation of transcription from RNA polymerase II promoter (GO:0045944) | regulation of transcription, DNA-templated (GO:0006355) | transcription, DNA-templated (GO:0006351) | transcription from RNA polymerase II promoter (GO:0006366)	transcription factor complex (GO:0005667) | nucleus (GO:0005634) | cytoplasm (GO:0005737)	3.317	1.198	21.236	10.193	3.73	2.016	38.116	48.426	5.64	36.205	1.748	10.98	10.313	9.546	29.761	13.933	11.37	1.482	1.877	0.256	5.293	2.253	40.949	6.663	1.106	2.224	0.97	0.111	48.426	0.111	436.27
GCHFR	ENSGALG00000032239	ENSGALT00000077588	5	5:960109-967796:+1	protein_coding	GTP cyclohydrolase I feedback regulator	unknown	unknown	unknown	142.001	37.767	24.462	31.209	30.956	13.425	13.767	18.298	34.562	11.793	32.238	34.32	15.926	15.342	8.878	167.444	11.208	31.396	91.997	19.772	61.344	166.508	126.198	332.92	42.191	134.063	3.57	0.771	332.92	0.771	431.803
LOC107052719	no Ensembl gene ID assigned	XM_015282671, XM_015282677	.	.	.	uncharacterized LOC107052719	unknown	unknown	unknown	254.737	340.15	237.355	19.241	293.689	269.929	12.731	2.701	14.709	4.958	306.896	18.182	17.948	341.969	16.261	304.837	5.597	12.398	49.066	16.936	46.276	366.591	278.884	1.573	675.865	614.434	9.657	6.507	675.865	1.573	429.666
ENSGALG00000044011	ENSGALG00000044011	ENSGALT00000089749	4	4:77588020-77589735:-1	protein_coding		unknown	unknown	unknown	4.124	12.162	8.955	3.075	15.188	8.023	2.246	9.285	2.086	5.959	1.879	0.476	2.854	2.931	6.337	5.609	0.989	0.599	43.972	0.705	7.04	22.756	5.939	16.652	4.269	7.775	0.571	0.104	43.972	0.104	422.808
LOC100857686	no Ensembl gene ID assigned	XM_003641054, XM_004935845	.	.	.	uncharacterized LOC100857686	unknown	unknown	unknown	46.826	18.339	46.206	19.066	11.15	10.362	23.121	57.908	9.615	10.739	11.738	15.921	16.496	10.67	47.43	101.454	8.205	8.884	30.884	4.656	22.962	32.451	48.407	107.021	18.213	29.661	1.272	0.259	107.021	0.259	413.208
PHEX	ENSGALG00000016375	ENSGALT00000026410, XM_015302343	1	1:118890050-118981624:-1	protein_coding	phosphate regulating endopeptidase homolog, X-linked	metalloendopeptidase activity (GO:0004222) | metallopeptidase activity (GO:0008237)	bone mineralization (GO:0030282) | organophosphate metabolic process (GO:0019637) | proteolysis (GO:0006508)	integral component of membrane (GO:0016021) | Golgi apparatus (GO:0005794) | perinuclear region of cytoplasm (GO:0048471) | membrane (GO:0016020) | endoplasmic reticulum (GO:0005783)	11.882	1.428	10.247	2.388	1.699	0.595	16.242	18.13	6.495	12.728	2.191	9.99	4.853	4.53	4.284	5.566	10.242	0.727	1.392	0.514	3.808	5.298	20.293	29.079	3.287	10.791	1.059	0.071	29.079	0.071	409.563
BATF3	ENSGALG00000035516	ENSGALT00000049410, XM_004935335, XM_419428	3	3:21845131-21847685:+1	protein_coding	basic leucine zipper transcription factor, ATF-like 3	unknown	unknown	unknown	0.741	1.323	1.279	0.961	0.794	100.748	0.557	0.457	1.002	10.463	0.672	1.266	0.449	0.463	0.338	0.246	0.651	1.499	1.587	1.439	1.741	0.317	0.712	0.681	2.596	1.411	1.11	4.738	100.748	0.246	409.545
ENSGALG00000011086	ENSGALG00000011086	ENSGALT00000018064, ENSGALT00000046635, ENSGALT00000066093, ENSGALT00000079340, ENSGALT00000083831, ENSGALT00000088724	3	3:40139164-40141584:-1	protein_coding	Actin, alpha skeletal muscle	unknown	unknown	unknown	4.226	3.955	2.971	0.194	17.222	2.726	1.066	2.856	1.589	0.095	0.26	2.129	5.73	12.53	6.234	19.302	0.175	1.834	20.093	0.739	9.129	1.393	2.17	11.544	2.525	37.282	0.398	3.165	37.282	0.095	392.442
ENSGALG00000036801	ENSGALG00000036801	ENSGALT00000053769	AADN04012069.1	AADN04012069.1:2666-4094:+1	protein_coding		unknown	unknown	unknown	0.567	19.344	13.231	1.902	17.173	1.46	27.346	2.672	23.755	12.721	22.916	24.358	0.436	13.777	9.488	9.052	20.548	8.888	2.308	12.153	8.398	4.846	6.333	0.07	4.352	0.334	2.5	1.758	27.346	0.07	390.657
C6orf58	ENSGALG00000045522	ENSGALT00000088447	3	3:59239901-59251787:-1	protein_coding	chromosome 6 open reading frame 58	unknown	unknown	unknown	4.532	1.59	0.943	1.525	3.262	1.75	0.64	0.089	0.911	0.27	3.425	0.47	0.933	1.565	0.205	0.607	0.71	6.358	0.401	0.665	0.974	1.239	0.108	0.335	1.909	1.334	0.284	34.391	34.391	0.089	386.416
ENSGALG00000035998	ENSGALG00000035998	ENSGALT00000051677, ENSGALT00000051715, ENSGALT00000062934, ENSGALT00000067534, ENSGALT00000074243, ENSGALT00000074883, ENSGALT00000077821, ENSGALT00000083991, ENSGALT00000084056, ENSGALT00000084360, ENSGALT00000085043, ENSGALT00000085400, ENSGALT00000085538, ENSGALT00000087088, ENSGALT00000088291, ENSGALT00000089512, ENSGALT00000090051, ENSGALT00000090179, ENSGALT00000090338	AADN04002813.1	AADN04002813.1:1981-16449:-1	protein_coding		unknown	unknown	unknown	1.114	0.237	1.053	0.582	0.767	1.436	1.039	67.568	0.401	0.75	1.075	2	2.022	0.493	1.516	70.406	0.989	0.753	0.628	0.458	1.574	91.301	52.506	84.77	1.763	1.421	82.919	3.111	91.301	0.237	385.236
ENSGALG00000015183	ENSGALG00000015183	ENSGALT00000024501, ENSGALT00000089228, ENSGALT00000090129	2	2:106851537-106876449:-1	protein_coding		unknown	unknown	unknown	105.581	88.378	56.593	81.751	156.787	346.363	92.852	56.563	163.924	86.546	94.252	129.393	100.534	126.435	66.451	84.714	167.868	123.337	0.917	178.983	83.595	92.153	90.279	38.875	101.88	100.171	225.833	330.471	346.363	0.917	377.713
ZNF423	ENSGALG00000003891	ENSGALT00000006188, ENSGALT00000054769, ENSGALT00000054804, ENSGALT00000073748	11	11:6819994-7018204:+1	protein_coding	zinc finger protein 423	nucleic acid binding (GO:0003676) | metal ion binding (GO:0046872)	unknown	unknown	20.425	8.404	21.268	8.74	8.438	2.542	8.779	26.807	2.497	13.809	2.616	3.476	6.52	3.741	15.332	13.702	3.023	1.506	10.786	0.871	5.544	6.157	18.618	40.583	7.445	17.697	2.873	0.109	40.583	0.109	372.321
ENSGALG00000043837	ENSGALG00000043837	ENSGALT00000088218	24	24:6097140-6100099:+1	protein_coding		unknown	unknown	unknown	9.776	15.827	0.492	1.666	24.921	34.681	4.426	0.17	11.925	2.339	11.873	2.165	1.703	9.822	1.878	0.933	4.099	30.696	6.495	3.097	24.478	6.468	1.604	0.095	3.64	9.088	1.619	25.496	34.681	0.095	365.063
TMEM255B	ENSGALG00000035839	ENSGALT00000051504, XM_015277906, XM_015277907	1	1:137209990-137272589:-1	protein_coding	transmembrane protein 255B	unknown	unknown	unknown	4.983	1.803	14.074	3.739	1.557	0.55	5.459	23.323	3.05	5.92	2.363	4.654	2.785	1.852	7.194	12.007	2.377	0.868	3.794	1.859	1.905	4.056	9.563	10.233	0.944	1.085	0.221	0.064	23.323	0.064	364.422
MDFI	no Ensembl gene ID assigned	XM_003642750, XM_004948419, XM_015298983, XM_015298984	.	.	.	MyoD family inhibitor	unknown	unknown	unknown	20.361	5.046	46.24	13.515	4.098	2.615	45.523	61.865	6.297	34.607	4.114	17.084	15.619	7.758	58.738	30.668	12.373	3.24	11.726	1.809	7.413	8.122	26.211	47.28	7.612	7.287	2.865	0.17	61.865	0.17	363.912
ENSGALG00000045170	ENSGALG00000045170	ENSGALT00000083430	2	2:148482043-148486885:-1	protein_coding		unknown	unknown	unknown	7.531	12.947	47.823	13.423	39.583	51.672	7.265	2.928	82.058	37.049	67.996	28.04	12.775	85.555	13.981	6.845	54.811	52.374	17.837	24.365	33.047	25.045	23.245	0.236	12.295	8.025	2.976	19.95	85.555	0.236	362.521
LOC101747995	no Ensembl gene ID assigned	XM_004940079	.	.	.	lymphocyte antigen 6E-like	unknown	unknown	unknown	7.531	12.947	47.823	13.423	39.583	51.672	7.265	2.928	82.058	37.049	67.996	28.04	12.775	85.555	13.981	6.845	54.811	52.374	17.837	24.365	33.047	25.045	23.245	0.236	12.295	8.025	2.976	19.95	85.555	0.236	362.521
FLT1	ENSGALG00000017091	ENSGALT00000027608	1	1:175837246-175938674:+1	protein_coding	fms related tyrosine kinase 1	vascular endothelial growth factor-activated receptor activity (GO:0005021) | placental growth factor-activated receptor activity (GO:0036332) | kinase activity (GO:0016301) | VEGF-A-activated receptor activity (GO:0036326) | nucleotide binding (GO:0000166) | ATP binding (GO:0005524) | protein tyrosine kinase activity (GO:0004713) | transferase activity (GO:0016740) | transmembrane receptor prote…	positive regulation of angiogenesis (GO:0045766) | positive regulation of phospholipase C activity (GO:0010863) | cell migration (GO:0016477) | peptidyl-tyrosine phosphorylation (GO:0018108) | protein autophosphorylation (GO:0046777) | positive regulation of MAPK cascade (GO:0043410) | protein phosphorylation (GO:0006468) | vascular endothelial growth factor receptor-1 signaling pathway (GO:00363…	integral component of membrane (GO:0016021) | receptor complex (GO:0043235) | focal adhesion (GO:0005925) | membrane (GO:0016020) | integral component of plasma membrane (GO:0005887)	6.232	1.528	0.128	1.248	3.287	32.761	1.67	0.091	5.309	2.4	4.217	1.642	1.902	1.814	0.606	1.892	0.773	4.517	0.667	7.698	1.333	26.48	3.348	0.269	21.319	9.692	13.279	4.253	32.761	0.091	360.011
LOC770025	no Ensembl gene ID assigned	XM_015300939, XM_015300940	.	.	.	ribosomal protein L17	unknown	unknown	unknown	0.27	0.345	0.222	0.261	0.195	0.379	0.359	43.756	0.307	0.122	0.26	0.329	0.313	0.244	0.459	33.569	0.414	0.398	0.316	0.225	0.233	26.766	36.945	43.114	0.345	0.274	22.715	0.263	43.756	0.122	358.656
PRELP	ENSGALG00000034456	ENSGALT00000080130	26	26:5170534-5172975:+1	protein_coding	proline and arginine rich end leucine rich repeat protein	unknown	cell aging (GO:0007569)	extracellular space (GO:0005615) | extracellular matrix (GO:0031012) | proteinaceous extracellular matrix (GO:0005578) | extracellular vesicle (GO:1903561) | extracellular exosome (GO:0070062)	109.7	37.689	66.362	43.758	33.328	11.292	23.62	119.667	13.331	41.178	13.988	16.952	21.201	14.872	54.972	145.139	11.089	22.958	96.734	9.013	46.906	95.895	93.085	317.006	59.427	96.953	3.92	0.885	317.006	0.885	358.199
LOC420300	no Ensembl gene ID assigned	XM_418412	.	.	.	lymphocyte antigen 6E-like	unknown	unknown	unknown	386.151	391.326	110.699	275.51	330.541	491.034	80.499	13.949	76.428	32.443	180.148	55.691	127.165	148.409	77.893	68.64	94.304	247.185	116.406	25.488	256.005	123.807	13.754	1.393	183.854	94.485	25.722	76.609	491.034	1.393	352.501
CERS4	no Ensembl gene ID assigned	XM_004948647, XM_004948648, XM_015299804, XM_015299805, XM_418172	.	.	.	ceramide synthase 4	unknown	unknown	unknown	10.082	2.919	2.712	1.755	3.507	0.851	1.403	5.226	0.358	2.263	0.359	0.638	0.339	0.827	5.4	5.708	0.693	3.127	8.025	1.742	5.804	10.137	7.375	39.768	12.352	18.36	0.693	0.117	39.768	0.117	339.897
ENSGALG00000004401	ENSGALG00000004401	ENSGALT00000032418	4	4:1216549-1218713:+1	protein_coding		unknown	unknown	unknown	13.214	28.742	3.137	9.122	12.018	45.105	5.065	0.134	24.311	2.009	21.065	9.907	7.414	3.175	0.262	0.858	2.902	32.979	0.573	5.774	4.399	12.337	1.681	0.175	36.578	10.389	7.499	33.781	45.105	0.134	336.604
ENSGALG00000033918	ENSGALG00000033918	ENSGALT00000056374	AADN04012984.1	AADN04012984.1:5209-6918:+1	protein_coding		unknown	unknown	unknown	1.713	1.733	6.809	1.568	3.056	1.5	2.956	1.947	1.478	2.121	1.388	1.438	3.488	11.45	98.235	2.665	2.029	2.106	3.494	1.144	3.064	2.138	2.162	2.021	0.947	1.67	0.293	0.701	98.235	0.293	335.273
BDKRB1	ENSGALG00000020386	ENSGALT00000032517	5	5:46461641-46462717:+1	protein_coding	bradykinin receptor B1	G-protein coupled receptor activity (GO:0004930) | bradykinin receptor activity (GO:0004947) | peptide binding (GO:0042277)	inflammatory response (GO:0006954) | G-protein coupled receptor signaling pathway (GO:0007186) | response to stress (GO:0006950) | response to lipopolysaccharide (GO:0032496) | response to mechanical stimulus (GO:0009612)	integral component of membrane (GO:0016021) | membrane (GO:0016020)	21.593	3.614	1.503	0.867	6.873	4.037	0.3	1.256	1.946	0.091	1.382	0.814	0.778	2.523	0.587	5.647	0.078	3.97	9.099	2.854	10.859	14.905	2.742	24.233	16.268	25.638	0.77	0.538	25.638	0.078	328.692
COL22A1	ENSGALG00000038022	ENSGALT00000069481, XM_015283174	2	2:144646756-144875068:-1	protein_coding	collagen, type XXII, alpha 1	unknown	unknown	unknown	21.189	0.957	31.77	21.189	1.553	0.739	46.731	48.182	6.879	53.383	2.122	15.362	16.103	5.918	17.981	14.951	11.287	1.722	2.345	0.613	6.87	3.157	34.466	33.685	4.999	5.225	5.407	0.164	53.383	0.164	325.506
ENSGALG00000039040	ENSGALG00000039040	ENSGALT00000079315	3	3:3491081-3494823:-1	protein_coding		unknown	unknown	unknown	1.347	0.383	2.423	2.212	0.555	0.365	19.173	21.38	0.467	18.326	0.38	2.091	4.581	1.383	11.945	1.448	1.503	0.081	0.587	0.149	0.765	0.545	9.137	3.214	0.066	0.441	0.563	0.146	21.38	0.066	323.939
ENSGALG00000046341	ENSGALG00000046341	ENSGALT00000083868, ENSGALT00000088761	AADN04005084.1	AADN04005084.1:11536-13240:-1	protein_coding		unknown	unknown	unknown	2.25	0.538	0.25	2.102	1.171	0.262	8.813	37.802	0.246	16.618	0.198	0.274	0.813	0.854	6.722	2.001	1.647	0.909	1.335	0.212	1.02	2.587	3.636	14.443	0.236	0.761	1.21	0.117	37.802	0.117	323.094
SMIM5	ENSGALG00000002427	ENSGALT00000003817	18	18:4846231-4857284:-1	protein_coding	small integral membrane protein 5	extracellular-glutamate-gated chloride channel activity (GO:0008068) | extracellular ligand-gated ion channel activity (GO:0005230)	chloride transport (GO:0006821) | transport (GO:0006810) | ion transmembrane transport (GO:0034220) | ion transport (GO:0006811) | chloride transmembrane transport (GO:1902476)	integral component of membrane (GO:0016021) | synapse (GO:0045202) | cell junction (GO:0030054) | plasma membrane (GO:0005886) | membrane (GO:0016020)	16.946	4.818	13.012	11.677	1.752	1.557	19.123	43.108	5.078	28.316	1.837	10.344	4.909	4.087	14.471	33.788	6.464	3.454	3.934	1.122	1.317	3.431	33.099	40.154	3.553	6.505	4.27	0.136	43.108	0.136	316.971
FGFR3	ENSGALG00000015708	ENSGALT00000001712, XM_015285875, XM_015285876, XM_015285877, XM_015285878, XM_015285879, XM_015285881, XM_015285882, XM_015285883, XM_015285884	4	4:83993011-84044572:-1	protein_coding	fibroblast growth factor receptor 3	kinase activity (GO:0016301) | nucleotide binding (GO:0000166) | ATP binding (GO:0005524) | fibroblast growth factor binding (GO:0017134) | protein tyrosine kinase activity (GO:0004713) | transferase activity (GO:0016740) | transmembrane receptor protein tyrosine kinase activity (GO:0004714) | protein kinase activity (GO:0004672) | fibroblast growth factor-activated receptor activity (GO:0005007)	positive regulation of ERK1 and ERK2 cascade (GO:0070374) | peptidyl-tyrosine phosphorylation (GO:0018108) | fibroblast growth factor receptor apoptotic signaling pathway (GO:1902178) | positive regulation of tyrosine phosphorylation of Stat3 protein (GO:0042517) | fibroblast growth factor receptor signaling pathway (GO:0008543) | positive regulation of phospholipase activity (GO:0010518) | prote…	transport vesicle (GO:0030133) | integral component of membrane (GO:0016021) | Golgi apparatus (GO:0005794) | membrane (GO:0016020) | plasma membrane (GO:0005886) | endoplasmic reticulum (GO:0005783) | integral component of plasma membrane (GO:0005887)	27.07	2.463	64.941	18.362	3.733	1.323	54.811	137.091	9.695	66.069	2.213	18.035	10.293	10.562	50.657	30.127	7.296	1.509	7.607	1.551	6.855	9.299	80.589	40.547	7.232	9.38	4.988	0.433	137.091	0.433	316.607
CDO1	ENSGALG00000002358	ENSGALT00000003718	Z	Z:72942623-72952484:+1	protein_coding	cysteine dioxygenase type 1	iron ion binding (GO:0005506) | cysteine dioxygenase activity (GO:0017172) | RNA polymerase II transcription coactivator activity (GO:0001105) | oxidoreductase activity, acting on single donors with incorporation of molecular oxygen, incorporation of two atoms of oxygen (GO:0016702) | Wnt-protein binding (GO:0017147) | Wnt-activated receptor activity (GO:0042813) | metal ion binding (GO:0046872) …	taurine biosynthetic process (GO:0042412) | L-cysteine catabolic process to pyruvate, using cysteine dioxygenase (GO:0019451) | regulation of insulin secretion involved in cellular response to glucose stimulus (GO:0061178) | Wnt signaling pathway involved in dorsal/ventral axis specification (GO:0044332) | adipose tissue development (GO:0060612) | polyamine metabolic process (GO:0006595) | bone m…	integral component of membrane (GO:0016021) | nucleus (GO:0005634) | receptor complex (GO:0043235) | cytosol (GO:0005829) | cytoplasm (GO:0005737) | membrane (GO:0016020) | plasma membrane (GO:0005886) | mediator complex (GO:0016592)	2.081	0.315	4.397	3.133	0.679	0.123	10.798	25.827	0.668	12.006	0.452	3.055	2.37	1.033	4.312	9.312	1.699	0.169	0.88	0.098	1.874	2.555	11.522	11.621	0.544	2.037	1.576	0.083	25.827	0.083	311.169
CCL20	ENSGALG00000003003	ENSGALT00000004747	9	9:9539782-9541879:+1	protein_coding	C-C motif chemokine ligand 20	chemokine activity (GO:0008009) | CCR chemokine receptor binding (GO:0048020) | CCR6 chemokine receptor binding (GO:0031731) | cytokine activity (GO:0005125)	chemokine-mediated signaling pathway (GO:0070098) | inflammatory response (GO:0006954) | cell chemotaxis (GO:0060326) | cellular response to interleukin-1 (GO:0071347) | positive regulation of GTPase activity (GO:0043547) | positive regulation of ERK1 and ERK2 cascade (GO:0070374) | lymphocyte chemotaxis (GO:0048247) | cellular response to tumor necrosis factor (GO:0071356) | neutrophil chemotaxi…	extracellular space (GO:0005615) | extracellular region (GO:0005576)	1.727	1.228	1.104	1.674	0.943	78.496	0.647	0.253	1.163	7.771	1.376	1.397	1.016	1.166	0.346	0.905	0.889	1.679	0.838	0.737	0.859	2.201	0.632	1.391	0.798	1.27	0.312	0.266	78.496	0.253	310.261
CLEC5A	no Ensembl gene ID assigned	XM_003642972	.	.	.	C-type lectin domain family 5, member A	unknown	unknown	unknown	10.145	1.281	4.056	1.963	4.718	52.873	0.174	0.606	1.743	10.039	1.201	1.438	2.421	2.838	0.763	0.8	0.391	2.352	2.801	1.203	2.653	0.706	0.914	8.378	32.414	21.669	1.284	36.596	52.873	0.174	303.868
FGFRL1	ENSGALG00000037525	ENSGALT00000047764	4	4:85648812-85814057:-1	protein_coding	fibroblast growth factor receptor-like 1 precursor	unknown	unknown	unknown	35.361	8.698	41.117	20.723	6.332	3.548	48.771	87.253	10.235	51.033	5.95	17.921	18.578	13.53	42.707	27.698	13.425	4.748	14.978	2.384	14.472	11.177	35.673	59.007	14.969	16.872	2.813	0.299	87.253	0.299	291.816
SDF1	ENSGALG00000041346	ENSGALT00000061096, ENSGALT00000066398, ENSGALT00000071958, ENSGALT00000089222	6	6:19020439-19033686:-1	protein_coding	C-X-C motif chemokine ligand 12	chemokine activity (GO:0008009) | CXCR chemokine receptor binding (GO:0045236) | chemoattractant activity (GO:0042056)	positive regulation of muscle tissue development (GO:1901863) | chemokine-mediated signaling pathway (GO:0070098) | cell chemotaxis (GO:0060326) | induction of positive chemotaxis (GO:0050930) | immune response (GO:0006955) | positive regulation of cell migration (GO:0030335) | defense response (GO:0006952) | chemotaxis (GO:0006935) | axon guidance (GO:0007411) | cell communication (GO:0007154) |…	external side of plasma membrane (GO:0009897) | extracellular region (GO:0005576)	36.574	5.702	64.25	6.906	7.295	4.479	10.844	25.783	3.559	39.693	0.558	3.207	1.559	2.271	3.542	5.251	0.945	2.197	19.916	1.472	13.3	26.449	36.314	54.713	3.01	30.651	0.924	0.222	64.25	0.222	289.414
STON1	no Ensembl gene ID assigned	XM_015278009, XM_015278010, XM_015278011, XM_015278012	.	.	.	stonin 1	unknown	unknown	unknown	7.205	2.63	14.165	4.093	2.284	0.987	12.651	24.442	2.468	12.867	1.052	4.15	3.922	2.685	21.305	10.389	2.933	1.314	5.586	0.707	3.024	2.808	8.733	16.991	2.249	3.019	0.623	0.086	24.442	0.086	284.209
HAS2	ENSGALG00000029596	ENSGALT00000074165, ENSGALT00000089991	2	2:137467301-137485205:-1	protein_coding	hyaluronan synthase 2	hyaluronan synthase activity (GO:0050501)	positive regulation of monocyte aggregation (GO:1900625) | endocardial cushion to mesenchymal transition (GO:0090500) | cellular response to platelet-derived growth factor stimulus (GO:0036120) | cellular response to interleukin-1 (GO:0071347) | hyaluronan biosynthetic process (GO:0030213) | extracellular matrix assembly (GO:0085029) | positive regulation of cell migration (GO:0030335) | atrioven…	integral component of membrane (GO:0016021) | cytoplasm (GO:0005737) | membrane (GO:0016020) | integral component of plasma membrane (GO:0005887)	6.586	1.096	8.351	5.885	1.096	3.061	17.685	55.575	2.263	18.417	2.389	5.168	3.764	1.681	5.929	15.166	2.443	1.793	5.564	1.415	2.993	3.622	15.327	12.565	4.433	14.311	1.338	0.196	55.575	0.196	283.546
ANGPTL4	ENSGALG00000000619	ENSGALT00000000877	28	28:838935-846067:-1	protein_coding	angiopoietin like 4	identical protein binding (GO:0042802) | enzyme inhibitor activity (GO:0004857)	negative regulation of apoptotic process (GO:0043066) | triglyceride homeostasis (GO:0070328) | negative regulation of lipoprotein lipase activity (GO:0051005) | negative regulation of endothelial cell apoptotic process (GO:2000352) | angiogenesis (GO:0001525)	blood microparticle (GO:0072562) | extracellular space (GO:0005615) | extracellular region (GO:0005576)	9.44	3.311	7.216	5.071	16.933	3.184	0.368	0.32	1.879	0.483	2.714	0.672	3.026	8.85	1.324	2.333	0.288	21.251	8.794	0.773	26.834	2.212	1.511	2.584	6.542	11.444	0.095	8.196	26.834	0.095	282.463
PGF	ENSGALG00000026557	ENSGALT00000043707, XM_015287697, XM_015287698	5	5:38158264-38162063:-1	protein_coding	placental growth factor	growth factor activity (GO:0008083) | vascular endothelial growth factor receptor binding (GO:0005172)	nuclear envelope organization (GO:0006998) | positive regulation of angiogenesis (GO:0045766) | induction of positive chemotaxis (GO:0050930) | cytoskeletal anchoring at nuclear membrane (GO:0090286) | positive regulation of endothelial cell proliferation (GO:0001938) | regulation of morphogenesis of a branching structure (GO:0060688) | response to hypoxia (GO:0001666) | branching involved in ure…	nuclear envelope (GO:0005635) | extracellular space (GO:0005615) | membrane (GO:0016020)	2.216	2.678	7.152	6.286	23.496	7.325	19.503	96.884	3.348	34.882	1.023	6.835	9.682	8.722	15.634	13.699	4.532	4.221	23.945	0.343	11.664	2.414	18.168	10.503	1.698	2.192	2.258	0.347	96.884	0.343	282.461
ECM2	ENSGALG00000004695	ENSGALT00000007480	12	12:3356580-3369207:+1	protein_coding	extracellular matrix protein 2	collagen V binding (GO:0070052) | heparin binding (GO:0008201) | collagen binding (GO:0005518)	extracellular matrix organization (GO:0030198) | positive regulation of cell-substrate adhesion (GO:0010811) | axonogenesis (GO:0007409)	extracellular space (GO:0005615) | proteinaceous extracellular matrix (GO:0005578) | interstitial matrix (GO:0005614)	63.373	19.898	45.355	16.185	18.184	5.487	11.898	40.587	7.725	12.143	9.294	8.573	9.214	10.282	30.244	49.202	4.352	9.057	42.444	5.119	19.176	29.409	33.13	148.751	28.471	43.472	1.677	0.527	148.751	0.527	282.26
RNF122	ENSGALG00000001640	ENSGALT00000002505, XM_015297437	22	22:1629877-1635315:-1	protein_coding	ring finger protein 122	ubiquitin protein ligase activity (GO:0061630) | zinc ion binding (GO:0008270)	protein ubiquitination involved in ubiquitin-dependent protein catabolic process (GO:0042787) | protein polyubiquitination (GO:0000209) | proteasome-mediated ubiquitin-dependent protein catabolic process (GO:0043161)	integral component of membrane (GO:0016021) | membrane (GO:0016020)	23.602	9.638	34.433	10.956	10.838	5.102	26.556	34.296	8.398	20.014	2.768	14.354	16.457	11.405	38.635	33.352	8.394	4.212	19.769	2.269	11.459	15.385	34.686	50.941	8.775	12.906	1.928	0.183	50.941	0.183	278.366
LOC107049819	no Ensembl gene ID assigned	XM_015273619	.	.	.	leukocyte immunoglobulin-like receptor subfamily B member 3	unknown	unknown	unknown	0.133	24.616	15.499	0.691	14.971	0.093	25.82	2.262	13.484	13.449	23.32	24.708	0.233	8.051	8.278	11.934	16.962	5.497	2.371	4.686	3.779	1.575	2.01	2.455	2.237	8.627	5.81	6.134	25.82	0.093	277.634
TFPI2	ENSGALG00000009512	ENSGALT00000015485, XM_418662	2	2:23330575-23335279:-1	protein_coding	tissue factor pathway inhibitor 2	serine-type endopeptidase inhibitor activity (GO:0004867)	negative regulation of endopeptidase activity (GO:0010951)	nucleus (GO:0005634) | extracellular matrix (GO:0031012)	5.633	9.463	8.872	9.755	12.07	9.32	16.007	130.496	9.236	22.267	4.407	4.507	7.257	5.172	17.468	38.812	5.716	2.444	5.229	1.272	12.72	7.353	10.157	30.533	9.29	117.82	0.839	0.473	130.496	0.473	275.89
GFPT2	ENSGALG00000039705	ENSGALT00000049899	13	13:13929617-13940653:+1	protein_coding	glutamine-fructose-6-phosphate transaminase 2	unknown	unknown	unknown	55.958	5.107	82.859	35.828	8.494	3.578	98.701	176.175	15.869	123.427	4.333	25.284	29.637	24.367	134.31	44.665	23.125	3.326	13.374	1.683	14.025	9.625	67.457	86.475	22.436	27.123	8.984	0.651	176.175	0.651	270.622
ENSGALG00000031048	ENSGALG00000031048	ENSGALT00000077198	AADN04006867.1	AADN04006867.1:6853-9324:+1	protein_coding		unknown	unknown	unknown	1.123	1.339	1.249	5.308	1.924	1.523	0.374	0.326	0.289	1.072	1.472	1.711	2.049	1.257	1.016	0.786	1.515	30.488	16.537	19.54	33.416	0.877	17.072	0.124	31.107	4.108	4.279	12.052	33.416	0.124	269.484
ENSGALG00000042997	ENSGALG00000042997	ENSGALT00000050570	AADN04001456.1	AADN04001456.1:8026-10496:-1	protein_coding		unknown	unknown	unknown	1.123	1.339	1.249	5.308	1.924	1.523	0.374	0.326	0.289	1.072	1.472	1.711	2.049	1.257	1.016	0.786	1.515	30.488	16.537	19.54	33.416	0.877	17.072	0.124	31.107	4.108	4.279	12.052	33.416	0.124	269.484
PKIA	ENSGALG00000035525	ENSGALT00000079092	2	2:120755020-120759930:+1	protein_coding	cAMP-dependent protein kinase inhibitor alpha	unknown	unknown	unknown	38.586	8.421	2.655	4.8	3.835	1.854	2.349	10.193	2.536	2.348	2.867	3.076	1.749	1.755	5.03	18.211	2.209	2.677	26.235	3.233	3.914	12.855	11.71	105.422	19.606	19.63	0.394	1.455	105.422	0.394	267.569
LOC100859097	no Ensembl gene ID assigned	XM_015273687	.	.	.	piwi-like protein 2-like	unknown	unknown	unknown	1.55	0.557	5.146	1.923	0.756	0.287	5.508	7.192	0.756	4.245	0.278	1.637	2.582	2.181	21.767	4.013	1.338	0.48	1.821	0.262	1.261	0.831	2.646	2.937	0.698	0.514	0.147	0.083	21.767	0.083	262.253
PTN	ENSGALG00000040493	ENSGALT00000049974	1	1:57724423-57794404:+1	protein_coding	pleiotrophin	unknown	unknown	unknown	2.377	0.656	11.627	0.579	15.273	0.129	2.551	4.922	1.25	4.882	0.539	2.512	0.425	1.412	4.408	0.575	1.483	0.234	1.975	0.662	0.638	1.419	18.488	28.663	0.519	15.322	0.213	0.11	28.663	0.11	260.573
SLC6A2	ENSGALG00000003560	ENSGALT00000005637, ENSGALT00000051007, XM_015292350, XM_015292351	11	11:3672299-3735390:-1	protein_coding	solute carrier family 6 (neurotransmitter transporter, noradrenalin), member 2	symporter activity (GO:0015293) | neurotransmitter:sodium symporter activity (GO:0005328) | norepinephrine transmembrane transporter activity (GO:0005333)	neurotransmitter transport (GO:0006836) | transport (GO:0006810) | positive regulation of peptide hormone secretion (GO:0090277) | transmembrane transport (GO:0055085) | norepinephrine transport (GO:0015874)	integral component of membrane (GO:0016021) | neuron projection (GO:0043005) | membrane (GO:0016020) | integral component of plasma membrane (GO:0005887)	8.335	0.694	6.207	3.735	0.925	1.306	26.478	142.034	1.508	45.754	0.923	3.221	2.011	1.703	7.741	5.283	2.002	0.878	0.939	0.547	1.526	1.954	38.114	16.004	2.926	3.026	3.016	1.235	142.034	0.547	259.66
DLX5	ENSGALG00000009129	ENSGALT00000014862	2	2:24479856-24482255:-1	protein_coding	distal-less homeobox 5	HMG box domain binding (GO:0071837) | sequence-specific DNA binding (GO:0043565) | transcriptional activator activity, RNA polymerase II core promoter proximal region sequence-specific binding (GO:0001077) | DNA binding (GO:0003677) | RNA polymerase II core promoter proximal region sequence-specific DNA binding (GO:0000978) | transcription regulatory region DNA binding (GO:0044212)	osteoblast differentiation (GO:0001649) | regulation of transcription, DNA-templated (GO:0006355) | BMP signaling pathway (GO:0030509) | positive regulation of canonical Wnt signaling pathway (GO:0090263) | positive regulation of epithelial cell proliferation (GO:0050679) | positive regulation of transcription from RNA polymerase II promoter (GO:0045944) | epithelial cell differentiation (GO:0030…	nucleus (GO:0005634) | nuclear chromatin (GO:0000790) | cytoplasm (GO:0005737)	15.804	3.92	20.894	6.456	4.763	2.042	17.009	31.325	3.871	15.91	4.554	7.536	8.275	4.233	33.804	24.646	4.47	3.401	8.049	1.956	5.633	11.301	18.822	34.899	6.164	8.275	1.393	0.136	34.899	0.136	256.61
LOX	ENSGALG00000028063	ENSGALT00000043353, ENSGALT00000069909	Z	Z:80979473-80988177:-1	protein_coding	protein-lysine 6-oxidase precursor	oxidoreductase activity, acting on the CH-NH2 group of donors, oxygen as acceptor (GO:0016641) | copper ion binding (GO:0005507)	ceramide metabolic process (GO:0006672) | negative regulation of ceramide biosynthetic process (GO:1900060) | cellular sphingolipid homeostasis (GO:0090156) | negative regulation of sphingolipid biosynthetic process (GO:0090155) | oxidation-reduction process (GO:0055114)	integral component of membrane (GO:0016021) | SPOTS complex (GO:0035339) | endoplasmic reticulum membrane (GO:0005789) | membrane (GO:0016020)	328.169	262.297	285.656	86.95	363.33	51.812	152.238	117.273	48.5	63.013	39.921	74.612	115.981	252.132	1250.34	352.078	35.928	126.852	580.977	37.976	181.352	166.088	207.009	469.444	186.069	301.257	4.988	11.863	1250.34	4.988	250.67
RGCC	ENSGALG00000016954	ENSGALT00000027403, XM_015276731, XM_417029	1	1:165953711-165963304:+1	protein_coding	regulator of cell cycle	protein kinase activator activity (GO:0030295) | nucleic acid binding (GO:0003676) | R-SMAD binding (GO:0070412) | protein kinase binding (GO:0019901) | nucleotide binding (GO:0000166)	complement activation (GO:0006956) | positive regulation of endothelial cell apoptotic process (GO:2000353) | fibroblast activation (GO:0072537) | negative regulation of endothelial cell proliferation (GO:0001937) | positive regulation of mitotic nuclear division (GO:0045840) | activation of protein kinase activity (GO:0032147) | positive regulation of transcription from RNA polymerase II promote…	centrosome (GO:0005813) | nucleus (GO:0005634) | cytoplasm (GO:0005737)	55.281	10.158	32.386	29.532	17.519	5.352	44.95	113.835	11.771	32.726	5.213	25.528	20.85	29.4	57.741	43.104	21.764	5.695	37.103	3.253	24.168	17.119	27.573	99.018	39.877	20.054	10.317	0.467	113.835	0.467	243.758
COL8A2	ENSGALG00000002298	ENSGALT00000003614	23	23:4146476-4152419:+1	protein_coding	collagen type VIII alpha 2 chain	unknown	camera-type eye morphogenesis (GO:0048593) | epithelial cell proliferation (GO:0050673)	extracellular matrix (GO:0031012) | collagen trimer (GO:0005581) | extracellular region (GO:0005576)	10.172	5.517	17.067	4.019	4.195	1.349	4.427	15.689	1.731	2.327	2.497	2.58	2.627	2.001	14.384	18.295	1.212	1.436	10.568	0.713	7.249	7.83	7.845	42.97	6.443	7.239	0.384	0.178	42.97	0.178	241.404
LPAR4	ENSGALG00000004121	ENSGALT00000006563, ENSGALT00000059797, ENSGALT00000088472	4	4:1409332-1423642:+1	protein_coding	lysophosphatidic acid receptor 4	G-protein coupled receptor activity (GO:0004930) | lysophosphatidic acid receptor activity (GO:0070915) | signal transducer activity (GO:0004871)	positive regulation of cytosolic calcium ion concentration involved in phospholipase C-activating G-protein coupled signaling pathway (GO:0051482) | positive regulation of Rho protein signal transduction (GO:0035025) | G-protein coupled receptor signaling pathway (GO:0007186) | signal transduction (GO:0007165)	integral component of membrane (GO:0016021) | membrane (GO:0016020) | integral component of plasma membrane (GO:0005887)	27.86	6.723	24.788	13.503	5.413	3.273	37.714	77.623	9.809	49.603	3.546	17.43	16.182	12.65	62.691	34.373	14.905	2.707	9.957	1.846	8.681	9.334	27.873	36.606	6.002	9.279	4.123	0.324	77.623	0.324	239.577
ENSGALG00000005180	ENSGALG00000005180	ENSGALT00000008321, ENSGALT00000063775, ENSGALT00000083237	8	8:11178211-11316534:+1	protein_coding		unknown	unknown	unknown	29.111	2.179	17.164	12.395	5.611	1.423	11.258	87.822	5.256	66.864	3.285	11.796	35.004	5.929	33.383	7.355	11.664	2.883	7.112	1.384	8.609	7.578	48.797	74.858	13.952	11.421	8.06	0.371	87.822	0.371	236.717
LOC107050698	no Ensembl gene ID assigned	XM_015274402	.	.	.	DNA-directed RNA polymerase II subunit rpb1-like	unknown	unknown	unknown	8.575	0.556	24.737	10.542	0.751	0.7	31.422	32.289	2.68	22.077	1.23	10.586	13.625	4.97	32.961	11.943	6.173	0.811	1.711	0.276	4.233	1.742	15.668	9.83	3.782	2.358	1.541	0.14	32.961	0.14	235.436
NINJ2	ENSGALG00000012989	ENSGALT00000021203, ENSGALT00000079789, ENSGALT00000083405	1	1:60431752-60475878:-1	protein_coding	ninjurin 2	unknown	cell adhesion (GO:0007155) | tissue regeneration (GO:0042246)	integral component of membrane (GO:0016021) | membrane (GO:0016020)	79.88	19.672	33.147	32.983	23.896	10.743	91.08	398.648	27.289	167.212	9.016	42.286	31.676	23.329	23.558	50.777	17.534	16.199	55.214	13.067	46.159	42.468	84.125	185.81	49.631	32.07	19.121	1.697	398.648	1.697	234.913
ENSGALG00000036145	ENSGALG00000036145	ENSGALT00000049365	7	7:6803175-6803883:-1	protein_coding		unknown	unknown	unknown	26.421	23.706	7.172	21.019	36.548	16.063	9.387	1.708	5.748	3.463	130.28	21.455	13.433	7.859	3.594	7.247	40.722	54.953	8.864	1.964	27.102	41.175	1.997	0.556	3.591	4.037	9.342	24.18	130.28	0.556	234.317
TMEM61	ENSGALG00000010801	ENSGALT00000017563	8	8:25348716-25353446:+1	protein_coding	transmembrane protein 61	unknown	unknown	integral component of membrane (GO:0016021) | membrane (GO:0016020)	17.812	5.165	106.398	10.29	6.789	1.86	35.665	34.569	2.905	16.213	1.518	12.836	24.819	24.964	108.836	23.504	8.152	2.383	15.911	1.088	9.675	3.487	8.477	10.429	5.092	3.624	0.73	0.475	108.836	0.475	229.128
FEZ1	ENSGALG00000038885	ENSGALT00000057209, ENSGALT00000083290, ENSGALT00000087054	24	24:124425-134392:+1	protein_coding	fasciculation and elongation protein zeta 1	unknown	unknown	unknown	7.667	2.754	17.661	5.637	1.47	0.685	15.238	47.386	2.003	28.005	1.223	6.407	7.226	2.43	25.446	9.265	2.92	1.267	4.928	0.708	6.132	4.622	14.918	21.164	2.486	6.499	0.901	0.209	47.386	0.209	226.727
COL15A1	ENSGALG00000034119	ENSGALT00000068652, XM_004935078, XM_004935079, XM_015275923	2	2:55990571-56094186:+1	protein_coding	collagen, type XV, alpha 1	unknown	unknown	unknown	12.731	1.761	10.616	6.169	2.004	0.501	8.855	13.501	1.588	7.422	0.563	5.975	3.713	3.983	21.577	12.382	4.465	1.449	8.376	0.497	3.278	2.166	10.06	31.034	5.829	2.98	0.633	0.137	31.034	0.137	226.526
FAM132A	no Ensembl gene ID assigned	XM_004947422, XM_015297125, XM_015297126, XM_417583	.	.	.	family with sequence similarity 132, member A	hormone activity (GO:0005179)	positive regulation of protein kinase B signaling (GO:0051897) | regulation of glucose import (GO:0046324) | regulation of glucose metabolic process (GO:0010906) | negative regulation of inflammatory response (GO:0050728) | positive regulation of insulin secretion involved in cellular response to glucose stimulus (GO:0035774) | negative regulation of gluconeogenesis (GO:0045721) | positive regula…	extracellular space (GO:0005615) | extracellular region (GO:0005576)	38.601	4.616	0.347	2.615	6.16	2.376	0.949	3.44	2.032	0.544	1.774	1.265	1.674	1.608	5.404	10.676	0.621	1.39	3.494	2.001	4.893	15.529	10.36	20.03	7.471	7.166	0.338	0.171	38.601	0.171	225.737
LOC101751171	no Ensembl gene ID assigned	XM_004950465	.	.	.	germin-like protein subfamily 2 member 2-like	unknown	unknown	unknown	34.346	10.414	15.118	11.261	94.709	48.463	7.29	1.862	21.326	20.303	16.612	8.459	43.886	25.691	5.716	3.773	16.799	24.92	8.712	1.648	14.283	2.381	1.603	0.591	23.186	36.221	7.727	130.57	130.57	0.591	220.931
IL1B	no Ensembl gene ID assigned	XM_015297469	.	.	.	interleukin 1, beta	unknown	unknown	unknown	1.842	1.313	0.821	1.202	0.87	39.002	1.127	0.185	2.421	7.845	4.447	2.329	2.19	1.841	0.448	2.103	2.59	2.225	1.186	2.022	1.349	2.391	0.68	0.888	4.323	1.045	2.907	1.465	39.002	0.185	210.822
LIPG	ENSGALG00000043734	ENSGALT00000048415	Z	Z:1062374-1068322:-1	protein_coding	lipase G, endothelial type	unknown	unknown	unknown	3.135	5.014	1.027	0.801	7.765	9.292	0.751	2.168	1.618	0.95	0.974	1.187	1.246	2.815	3.796	12.9	0.296	2.091	3.605	1.567	2.478	1.663	11.933	8.593	10.082	61.856	1.699	1.144	61.856	0.296	208.973
ENSGALG00000042670	ENSGALG00000042670	ENSGALT00000046878	AADN04006861.1	AADN04006861.1:3148-3762:+1	protein_coding		unknown	unknown	unknown	14.479	0.63	29.656	13.377	1.042	0.615	38.856	39.901	5.22	30.965	1.069	16.035	10.721	5.435	16.379	15.111	10.862	0.834	2.967	0.498	5.263	2.29	18.506	14.347	2.562	3.045	1.306	0.191	39.901	0.191	208.906
SERPINF1	ENSGALG00000003015	ENSGALT00000004762, ENSGALT00000061556, ENSGALT00000077035, ENSGALT00000079954	19	19:5406929-5413790:+1	protein_coding	serpin family F member 1	serine-type endopeptidase inhibitor activity (GO:0004867)	negative regulation of angiogenesis (GO:0016525) | positive regulation of neurogenesis (GO:0050769) | negative regulation of endopeptidase activity (GO:0010951)	extracellular space (GO:0005615)	710.822	192.471	528.767	303.589	144.424	60.837	288.299	903.561	124.912	230.267	106.826	170.102	234.612	150.109	718.632	643.483	158.105	94.695	381.459	67.982	192.95	182.952	416.386	968.411	219.569	297.921	19.445	4.637	968.411	4.637	208.844
CXCL14	ENSGALG00000006346	ENSGALT00000010256	13	13:15407661-15414929:+1	protein_coding	C-X-C motif chemokine ligand 14	chemokine activity (GO:0008009)	cell chemotaxis (GO:0060326) | immune response (GO:0006955) | cell-cell signaling (GO:0007267) | positive regulation of natural killer cell chemotaxis (GO:2000503) | inner ear development (GO:0048839) | negative regulation of myoblast differentiation (GO:0045662)	Golgi apparatus (GO:0005794) | extracellular region (GO:0005576)	52.309	8.772	1.613	1.645	37.708	8.36	6.75	28.309	4.634	5.492	13.776	14.338	4.423	8.072	4.572	24.721	6.498	1.284	6.382	22.39	28.428	41.742	62.498	265.835	27.475	128.688	5.224	3.137	265.835	1.284	207.037
IFITM5	ENSGALG00000004239	ENSGALT00000006744	5	5:1556571-1558140:+1	protein_coding	interferon induced transmembrane protein 5	unknown	bone morphogenesis (GO:0060349) | bone mineralization (GO:0030282) | response to biotic stimulus (GO:0009607)	integral component of membrane (GO:0016021) | membrane (GO:0016020) | plasma membrane (GO:0005886) | integral component of plasma membrane (GO:0005887)	7.426	5.344	42.643	8.169	5.417	1.453	20.721	4.68	27.539	3.88	11.975	43.656	17.197	29.121	7.557	76.501	14.387	2.147	2.827	4.434	1.817	4.301	58.767	16.174	0.81	1.16	0.375	0.413	76.501	0.375	204.003
LOC100858647	no Ensembl gene ID assigned	XM_003641514	.	.	.	beta-microseminoprotein-like	unknown	unknown	unknown	53.325	3.42	22.018	2.742	5.033	1.843	6.618	47.62	1.56	18.549	2.572	0.992	2.63	0.262	3.431	6.023	2.349	5.983	5.345	0.524	10.292	9.614	15.482	36.004	14.538	42.767	1.02	8.411	53.325	0.262	203.531
ENSGALG00000012044	ENSGALG00000012044	ENSGALT00000019661, ENSGALT00000046421, ENSGALT00000081122	4	4:57097275-57432432:-1	protein_coding		unknown	unknown	unknown	1.484	0.145	3.361	0.1	0.321	0.131	4.122	20.082	0.141	5.758	0.099	0.943	0.908	0.486	0.33	0.929	0.149	0.164	0.333	0.3	0.392	0.526	1.757	6.795	0.27	0.457	0.434	0.157	20.082	0.099	202.848
MEF2B	no Ensembl gene ID assigned	XM_004948890, XM_430389	.	.	.	myocyte enhancer factor 2B	unknown	unknown	unknown	5.701	0.698	16.468	5.697	0.826	0.342	16.687	20.386	1.963	10.63	1.148	7.031	7.071	3.453	18.038	12.139	4.597	0.58	2.257	0.366	1.973	1.347	9.376	8.335	1.94	1.639	0.889	0.101	20.386	0.101	201.842
PLIN1	ENSGALG00000023395	ENSGALT00000038622, ENSGALT00000071993, XM_015292005, XM_015292006	10	10:12822224-12826841:+1	protein_coding	perilipin 1	ion channel binding (GO:0044325) | metal ion binding (GO:0046872) | protein phosphatase type 2A regulator activity (GO:0008601)	regulation of synaptic vesicle exocytosis (GO:2000300) | regulation of exocytosis (GO:0017157) | signal transduction (GO:0007165) | regulation of membrane potential (GO:0042391) | lipid catabolic process (GO:0016042) | regulation of protein phosphatase type 2A activity (GO:0034047) | calcium ion-regulated exocytosis of neurotransmitter (GO:0048791)	protein phosphatase type 2A complex (GO:0000159) | cytosol (GO:0005829) | lipid particle (GO:0005811) | presynaptic active zone (GO:0048786)	3.942	0.703	20.063	0.726	0.524	0.576	4.072	39.187	0.419	11.913	0.457	0.701	0.554	0.593	2.469	1.661	0.634	0.328	1.491	0.475	2.766	1.604	10.328	10.419	2.97	58.591	0.294	0.316	58.591	0.294	199.289
LOC107056412	no Ensembl gene ID assigned	XM_015301448, XM_015301449, XM_015301450, XM_015301451	.	.	.	membrane-spanning 4-domains subfamily A member 12-like	unknown	unknown	unknown	8.748	6.097	34.973	34.288	3.492	2.52	13.573	44.513	4.901	24.5	3.905	7.821	10.068	5.533	18.181	9.468	9.149	3.605	26.337	2.677	14.088	11.066	20.21	26.88	12.313	3.266	3.534	0.225	44.513	0.225	197.836
COL4A1	ENSGALG00000036798	ENSGALT00000053661, XM_015277823, XM_015277824	1	1:138793510-138903918:-1	protein_coding	collagen, type IV, alpha 1	phosphatidylinositol 3-kinase binding (GO:0043548) | insulin receptor binding (GO:0005158) | platelet-derived growth factor binding (GO:0048407) | extracellular matrix structural constituent (GO:0005201) | signal transducer activity (GO:0004871)	regulation of lipid metabolic process (GO:0019216) | retinal blood vessel morphogenesis (GO:0061304) | renal tubule morphogenesis (GO:0061333) | collagen-activated tyrosine kinase receptor signaling pathway (GO:0038063) | basement membrane organization (GO:0071711) | neuromuscular junction development (GO:0007528) | patterning of blood vessels (GO:0001569) | brain development (GO:0007420) | insul…	basement membrane (GO:0005604) | cytosol (GO:0005829) | extracellular matrix (GO:0031012) | proteinaceous extracellular matrix (GO:0005578) | collagen trimer (GO:0005581) | plasma membrane (GO:0005886) | collagen type IV trimer (GO:0005587)	112.305	24.472	34.608	18.891	32.47	15.961	15.259	32.699	11.121	10.843	8.883	10.931	10.164	16.292	42.098	37.179	6.122	5.49	51.708	12.212	29.658	33.743	11.219	195.403	37.289	39.651	3.304	0.994	195.403	0.994	196.582
ENSGALG00000013575	ENSGALG00000013575	ENSGALT00000022096	2	2:90026993-90030445:+1	protein_coding		unknown	unknown	unknown	2.121	0.354	1.339	0.342	0.574	3.718	0.472	9.642	0.275	1.984	0.559	0.436	0.513	0.83	2.417	13.541	0.343	1.168	0.206	0.461	1.218	40.471	12.862	2.423	1.39	2.197	7.385	3.243	40.471	0.206	196.461
GEM	ENSGALG00000032506	ENSGALT00000061235	2	2:126585920-126594298:-1	protein_coding	GTP binding protein overexpressed in skeletal muscle	galactosylgalactosylxylosylprotein 3-beta-glucuronosyltransferase activity (GO:0015018) | GTPase activity (GO:0003924) | magnesium ion binding (GO:0000287) | GDP binding (GO:0019003) | GTP binding (GO:0005525)	carbohydrate metabolic process (GO:0005975) | mitotic nuclear division (GO:0007067) | small GTPase mediated signal transduction (GO:0007264) | chondroitin sulfate metabolic process (GO:0030204) | signal transduction (GO:0007165) | chromosome organization (GO:0051276) | chondroitin sulfate proteoglycan biosynthetic process (GO:0050650) | metaphase plate congression (GO:0051310)	nucleus (GO:0005634) | midbody (GO:0030496) | mitotic spindle (GO:0072686) | spindle midzone (GO:0051233) | membrane (GO:0016020) | cytoplasmic side of plasma membrane (GO:0009898)	1.912	2.285	0.282	0.696	10.509	4.116	0.917	1.131	0.837	0.28	0.666	0.95	0.707	4.1	2.526	11.298	1.227	3.293	8.516	1.117	3.537	3.169	12.917	9.257	1.987	31.441	0.338	0.163	31.441	0.163	192.89
CD9	ENSGALG00000017274	ENSGALT00000030043, ENSGALT00000069015	1	1:74491375-74515119:+1	protein_coding	CD9 molecule	unknown	receptor internalization (GO:0031623) | paranodal junction assembly (GO:0030913) | cell surface receptor signaling pathway (GO:0007166) | negative regulation of cell proliferation (GO:0008285) | cell adhesion (GO:0007155) | cellular response to low-density lipoprotein particle stimulus (GO:0071404) | fusion of sperm to egg plasma membrane (GO:0007342)	integral component of membrane (GO:0016021) | external side of plasma membrane (GO:0009897) | extracellular space (GO:0005615) | focal adhesion (GO:0005925) | extracellular vesicle (GO:1903561) | membrane (GO:0016020) | integral component of plasma membrane (GO:0005887) | extracellular exosome (GO:0070062)	115.952	7.218	104.616	24.499	14.848	5.095	110.135	284.874	5.943	132.663	4.191	22.951	32.166	19.377	172.28	56.781	9.43	1.888	18.884	1.477	8.854	10.524	89.761	132.5	17.276	23.17	3.946	2.595	284.874	1.477	192.873
ENSGALG00000043064	ENSGALG00000043064	ENSGALT00000069086	17	17:992193-995196:-1	protein_coding		unknown	unknown	unknown	6760.18	446.388	8976.81	4264.13	1213.88	4794.92	17360.2	12854.5	4553.31	16205.1	636.077	7042.45	5171.07	4955.33	10638.4	6489.9	7346.31	202.247	1705.03	94.565	3399.89	685.947	7045.4	7304.22	1832.51	2234.85	807.878	179.375	17360.2	94.565	183.58
COL6A1	ENSGALG00000005974	ENSGALT00000039669, ENSGALT00000081036, XM_015289126	7	7:6723053-6744124:+1	protein_coding	collagen, type VI, alpha 1	microtubule binding (GO:0008017) | platelet-derived growth factor binding (GO:0048407) | dynein binding (GO:0045502) | structural constituent of nuclear pore (GO:0017056)	establishment of mitotic spindle orientation (GO:0000132) | protein heterotrimerization (GO:0070208) | osteoblast differentiation (GO:0001649) | microtubule organizing center organization (GO:0031023) | protein import into nucleus (GO:0006606) | vesicle transport along microtubule (GO:0047496) | endodermal cell differentiation (GO:0035987) | RNA export from nucleus (GO:0006405) | reproduction (GO…	centrosome (GO:0005813) | lysosomal membrane (GO:0005765) | protein complex (GO:0043234) | nuclear pore inner ring (GO:0044611) | kinetochore (GO:0000776) | extracellular matrix (GO:0031012) | proteinaceous extracellular matrix (GO:0005578) | membrane (GO:0016020) | extracellular exosome (GO:0070062) | extracellular region (GO:0005576) | sarcolemma (GO:0042383) | cell cortex (GO:0005938) | microt…	539.751	222.9	267.07	220.492	194.483	92.005	171.015	330.601	62.747	163.123	53.585	148.981	133.574	158.419	408.855	439.652	102.589	116.757	422.534	56.761	204.156	184.455	254.328	1204.2	286.64	297.923	23.395	6.587	1204.2	6.587	182.815
MMP7	ENSGALG00000017184	ENSGALT00000027770	1	1:182581300-182585639:+1	protein_coding	matrilysin precursor	metal ion binding (GO:0046872) | hydrolase activity (GO:0016787) | protein-L-isoaspartate (D-aspartate) O-methyltransferase activity (GO:0004719) | peptidase activity (GO:0008233) | metalloendopeptidase activity (GO:0004222) | zinc ion binding (GO:0008270) | metallopeptidase activity (GO:0008237)	methylation (GO:0032259) | protein methylation (GO:0006479) | proteolysis (GO:0006508) | cellular protein modification process (GO:0006464)	extracellular matrix (GO:0031012) | cytoplasm (GO:0005737) | extracellular exosome (GO:0070062)	416.393	1192.95	79.486	241.659	1535.65	1026.97	216.508	17.14	528.494	142.161	715.893	144.191	197.499	607.674	79.873	98.865	298.277	1712.31	120.185	807.209	640.078	1070.76	119.363	9.397	827.475	612.233	504.78	757.927	1712.31	9.397	182.219
ACKR3	ENSGALG00000021031	ENSGALT00000033813, ENSGALT00000065455, ENSGALT00000075295	7	7:5036416-5041363:-1	protein_coding	atypical chemokine receptor 3	chemokine binding (GO:0019956) | G-protein coupled receptor activity (GO:0004930) | coreceptor activity (GO:0015026) | signal transducer activity (GO:0004871)	chemotaxis (GO:0006935) | G-protein coupled receptor signaling pathway (GO:0007186) | signal transduction (GO:0007165) | vasculogenesis (GO:0001570) | angiogenesis (GO:0001525)	integral component of membrane (GO:0016021) | membrane (GO:0016020)	5.247	1.06	4.293	1.646	2.325	0.474	7.211	21.268	1.034	12.09	0.506	2.673	1.573	1.65	5.667	7.289	0.955	0.428	1.398	0.195	0.831	1.381	7.922	14.262	2.209	5.569	0.583	0.117	21.268	0.117	181.778
FST	ENSGALG00000014908	ENSGALT00000024043, XM_015277250	Z	Z:16072649-16079246:+1	protein_coding	follistatin	activin binding (GO:0048185)	negative regulation of neuron projection development (GO:0010977) | negative regulation of amacrine cell differentiation (GO:1902870) | negative regulation of retina development in camera-type eye (GO:1902867) | negative regulation of embryonic pattern specification (GO:1902876) | negative regulation of embryonic camera-type eye development (GO:1902864) | negative regulation of transcription from…	extracellular space (GO:0005615) | extracellular region (GO:0005576)	7.844	4.357	5.531	0.892	17.318	9.777	1.206	4.026	1.341	1.158	4.798	1.383	0.501	3.154	1.705	2.264	0.729	11.863	1.874	0.473	1.257	1.561	11.614	6.274	4.374	15.752	2.747	85.637	85.637	0.473	181.051
COL4A2	ENSGALG00000016843	ENSGALT00000027208, XM_015277857, XM_015277858	1	1:138904303-139053712:+1	protein_coding	collagen, type IV, alpha 2	extracellular matrix structural constituent (GO:0005201)	endodermal cell differentiation (GO:0035987) | negative regulation of angiogenesis (GO:0016525) | cellular response to transforming growth factor beta stimulus (GO:0071560) | collagen-activated tyrosine kinase receptor signaling pathway (GO:0038063) | transcription, DNA-templated (GO:0006351)	basement membrane (GO:0005604) | extracellular matrix (GO:0031012) | proteinaceous extracellular matrix (GO:0005578) | collagen trimer (GO:0005581) | collagen type IV trimer (GO:0005587) | extracellular exosome (GO:0070062) | intracellular membrane-bounded organelle (GO:0043231)	74.186	18.549	28.389	13.223	25.982	13.056	11.706	20.438	8.944	7.619	6.832	7.704	7.463	13.254	30.976	27.984	4.41	4.087	36.089	10.472	22.204	26.315	8.344	126.054	24.703	26.168	2.323	0.704	126.054	0.704	179.054
il-1beta	ENSGALG00000029940	ENSGALT00000062410, ENSGALT00000075268	22	22:4616890-4618940:-1	protein_coding		interleukin-1 receptor binding (GO:0005149) | cytokine activity (GO:0005125)	inflammatory response (GO:0006954) | immune response (GO:0006955) | positive regulation of cell division (GO:0051781) | acute-phase response (GO:0006953) | sexual reproduction (GO:0019953) | detection of lipopolysaccharide (GO:0032497) | positive regulation of inflammatory response (GO:0050729) | cortisol secretion (GO:0043400) | cellular response to cold (GO:0070417) | chemokine production (GO:0…	extracellular space (GO:0005615) | extracellular region (GO:0005576)	11.59	5.47	6.031	10.44	6.88	255.62	6.974	1.432	11.77	56.37	20.999	14.583	10.956	7.702	4.807	6.863	10.839	11.139	4.669	9.848	5.899	8.007	4.332	7.481	29.326	11.045	21.745	10.804	255.62	1.432	178.506
GPC1	ENSGALG00000040316	ENSGALT00000078804, ENSGALT00000082619	9	9:2684716-2847256:-1	protein_coding	glypican 1	fibroblast growth factor binding (GO:0017134) | laminin binding (GO:0043236) | heparan sulfate proteoglycan binding (GO:0043395) | copper ion binding (GO:0005507)	positive regulation of skeletal muscle satellite cell differentiation (GO:1902726) | negative regulation of skeletal muscle satellite cell proliferation (GO:1902723) | heparan sulfate proteoglycan catabolic process (GO:0030200) | positive regulation of skeletal muscle cell differentiation (GO:2001016) | positive regulation of skeletal muscle satellite cell proliferation (GO:1902724) | negative re…	anchored component of membrane (GO:0031225) | proteinaceous extracellular matrix (GO:0005578) | membrane raft (GO:0045121) | membrane (GO:0016020) | plasma membrane (GO:0005886) | extracellular exosome (GO:0070062)	18.27	4.976	24.799	7.676	4.501	2.454	26.065	76.752	4.943	40.322	3.195	8.646	4.975	5.188	21.527	30.11	2.988	2.476	14.668	2.373	6.542	14.383	48.158	52.225	5.111	6.494	1.732	0.433	76.752	0.433	177.256
IRG1	ENSGALG00000016919	ENSGALT00000027351, ENSGALT00000062362, XM_015275372	1	1:154478654-154500025:-1	protein_coding	immunoresponsive 1 homolog (mouse)	aconitate decarboxylase activity (GO:0047613) | lyase activity (GO:0016829)	defense response (GO:0006952)	mitochondrion (GO:0005739)	57.203	59.548	42.299	95.854	71.728	590.624	48.799	4.766	91.475	249.672	112.881	32.234	125.444	79.673	26.768	48.43	44.252	141.534	31.737	13.84	47.758	87.837	18.745	3.36	40.637	40.29	17.67	128.458	590.624	3.36	175.781
COBLL1	ENSGALG00000011068	ENSGALT00000018021, ENSGALT00000053213, XM_004942814, XM_015289731, XM_015289732, XM_015289733, XM_015289734, XM_015289735, XM_015289736	7	7:20140771-20213740:+1	protein_coding	cordon-bleu WH2 repeat protein-like 1	actin monomer binding (GO:0003785) | phosphoric diester hydrolase activity (GO:0008081) | 3',5'-cyclic-nucleotide phosphodiesterase activity (GO:0004114)	signal transduction (GO:0007165) | actin filament polymerization (GO:0030041) | actin filament network formation (GO:0051639)	unknown	27.94	4.309	25.674	9.493	4.962	1.002	32.393	49.121	5.292	26.426	1.501	10.503	8.55	10.257	43.563	22.711	8.136	2.395	10.471	1.655	6.245	5.62	22.787	35.385	8.116	8.12	2.231	0.28	49.121	0.28	175.432
CHMP4C	ENSGALG00000043573	ENSGALT00000057439	2	2:122037633-122051680:+1	protein_coding	charged multivesicular body protein 4C	protein homodimerization activity (GO:0042803)	positive regulation of viral release from host cell (GO:1902188) | regulation of viral process (GO:0050792) | regulation of centrosome duplication (GO:0010824) | negative regulation of cytokinesis (GO:0032466) | ubiquitin-independent protein catabolic process via the multivesicular body sorting pathway (GO:0090611) | regulation of mitotic spindle assembly (GO:1901673) | nucleus organization (GO:0…	midbody (GO:0030496) | Flemming body (GO:0090543) | extracellular exosome (GO:0070062)	12.716	3.626	12.85	14.405	4.508	3.772	39.727	32.471	1.484	48.737	1.551	4.685	11.458	4.777	4.002	9.479	5.025	7.374	2.225	0.281	4.1	3.522	22.639	10.056	2.669	2.839	1.646	2.275	48.737	0.281	173.441
SLC13A5	ENSGALG00000005995	ENSGALT00000009642, XM_004946805	19	19:9799046-9813490:+1	protein_coding	solute carrier family 13 (sodium-dependent citrate transporter), member 5	citrate transmembrane transporter activity (GO:0015137) | succinate transmembrane transporter activity (GO:0015141) | transporter activity (GO:0005215) | tricarboxylic acid transmembrane transporter activity (GO:0015142) | sodium:dicarboxylate symporter activity (GO:0017153)	succinate transmembrane transport (GO:0071422) | citrate transport (GO:0015746) | succinate transport (GO:0015744) | tricarboxylic acid transmembrane transport (GO:0035674) | sodium ion transport (GO:0006814) | transmembrane transport (GO:0055085) | tricarboxylic acid transport (GO:0006842)	integral component of membrane (GO:0016021) | membrane (GO:0016020) | integral component of plasma membrane (GO:0005887)	6.906	0.956	15.696	5.319	1.646	2.634	21.058	33.74	3.315	29.755	0.542	6.654	4.52	2.618	10.844	11.075	2.718	0.207	0.723	0.197	1.361	1.477	20.963	8.824	1.298	2.106	1.509	0.324	33.74	0.197	171.269
ENSGALG00000039008	ENSGALG00000039008	ENSGALT00000081572	11	11:17272625-17275974:+1	protein_coding		unknown	unknown	unknown	13.758	2.786	1.805	1.421	6.215	2.677	0.917	3.485	1.065	0.709	0.859	0.867	1.296	2.788	1.546	4.099	0.307	4.31	10.078	0.996	8.598	9.523	12.273	35.618	10.002	15.577	0.208	0.533	35.618	0.208	171.24
LOC423478	no Ensembl gene ID assigned	XM_015287830, XM_430056	.	.	.	exocyst complex component 3-like	unknown	unknown	unknown	6.89	7.108	6.713	17.608	27.507	15.891	4.883	0.287	9.22	2.617	33.916	1.695	8.879	27.824	4.984	4.442	15.104	10.907	1.347	2.099	21.025	17.466	1.846	0.199	10.051	11.588	3.892	16.864	33.916	0.199	170.432
MAT1A	ENSGALG00000002479	ENSGALT00000003908	6	6:4436646-4453363:+1	protein_coding	methionine adenosyltransferase 1A	ATP binding (GO:0005524) | protein binding (GO:0005515) | transferase activity (GO:0016740) | methionine adenosyltransferase activity (GO:0004478) | metal ion binding (GO:0046872) | nucleotide binding (GO:0000166)	one-carbon metabolic process (GO:0006730) | S-adenosylmethionine biosynthetic process (GO:0006556) | methionine catabolic process (GO:0009087) | protein homotetramerization (GO:0051289)	protein complex (GO:0043234) | cytosol (GO:0005829)	10.354	1.393	31.042	1.82	1.851	0.959	7.702	13.816	1.053	3.29	1.01	0.725	3.975	1.378	17.843	5.941	0.489	1.587	4.485	0.797	1.767	2.556	4.731	15.911	3.827	5.266	0.183	0.914	31.042	0.183	169.628
COL3A1	ENSGALG00000035584	ENSGALT00000051541, ENSGALT00000059779, ENSGALT00000060919, ENSGALT00000066110, ENSGALT00000072517, ENSGALT00000073390, ENSGALT00000074451, ENSGALT00000086507	7	7:578995-896831:-1	protein_coding	collagen type III alpha 1 chain	unknown	unknown	unknown	533.349	115.409	68.14	30.469	166.503	46.576	26.717	109.923	33.845	35.786	20.789	24.857	23.223	73.083	84.842	180.768	7.756	69.313	344.358	55.702	197.65	174.28	198.275	1308.61	621.41	936.126	9.765	8.032	1308.61	7.756	168.722
LOC420156	no Ensembl gene ID assigned	XM_004948955, XM_015300188, XM_015300189, XM_418270	.	.	.	perilipin 3-like	unknown	unknown	unknown	8.217	10.746	3.256	8.619	11.771	6.227	6.023	0.582	10.104	2.199	15.38	5.586	10.49	14.936	2.246	3.224	7.994	20.784	3.378	6.22	8.004	13.627	1.429	0.124	8.446	5.104	7.579	14.279	20.784	0.124	167.613
APCDD1L	ENSGALG00000007543	ENSGALT00000012197	20	20:11368023-11381833:+1	protein_coding	APC down-regulated 1 like	unknown	unknown	unknown	5.564	0.934	0.798	0.695	1.715	0.555	0.634	2.352	0.492	0.158	0.235	0.704	0.634	0.953	1.209	4.651	0.434	0.685	3.27	0.671	1.124	2.747	6.873	26.32	3.546	5.164	0.39	0.283	26.32	0.158	166.582
BLK	ENSGALG00000016661	ENSGALT00000026890	3	3:107708021-107727966:+1	protein_coding	BLK proto-oncogene, Src family tyrosine kinase	non-membrane spanning protein tyrosine kinase activity (GO:0004715) | kinase activity (GO:0016301) | receptor binding (GO:0005102) | nucleotide binding (GO:0000166) | ATP binding (GO:0005524) | protein tyrosine kinase activity (GO:0004713) | transferase activity (GO:0016740) | protein kinase activity (GO:0004672)	negative regulation of apoptotic process (GO:0043066) | regulation of cell proliferation (GO:0042127) | peptidyl-tyrosine autophosphorylation (GO:0038083) | cell differentiation (GO:0030154) | cytoskeleton organization (GO:0007010) | B cell receptor signaling pathway (GO:0050853) | positive regulation of insulin secretion (GO:0032024) | innate immune response (GO:0045087) | protein phosphorylatio…	extrinsic component of cytoplasmic side of plasma membrane (GO:0031234)	29.07	5.855	8.518	7.225	27.557	16.99	1.696	0.468	8.75	3.727	18.7	5.928	7.072	13.143	4.014	5.493	5.979	66.036	8.824	5.213	34.678	6.081	3.727	1.119	74.516	21.27	3.429	43.459	74.516	0.468	159.222
SERPINH1	ENSGALG00000011214	ENSGALT00000018287	1	1:195208570-195215425:+1	protein_coding	serpin family H member 1	cytokine activity (GO:0005125) | unfolded protein binding (GO:0051082) | poly(A) RNA binding (GO:0044822) | serine-type endopeptidase inhibitor activity (GO:0004867) | collagen binding (GO:0005518)	protein maturation (GO:0051604) | collagen biosynthetic process (GO:0032964) | chondrocyte development involved in endochondral bone morphogenesis (GO:0003433) | negative regulation of endopeptidase activity (GO:0010951) | collagen fibril organization (GO:0030199)	endoplasmic reticulum-Golgi intermediate compartment (GO:0005793) | membrane raft (GO:0045121) | cytoplasm (GO:0005737) | endoplasmic reticulum (GO:0005783) | extracellular exosome (GO:0070062) | endoplasmic reticulum lumen (GO:0005788)	1355.08	267.135	706.439	490.228	251.221	112.672	594.285	1927.05	186.342	559.539	120.972	359.305	290.931	185.253	652.347	1425.35	152.537	167.174	934.833	120.433	460.876	497.399	996.796	2774.76	693.438	785.893	79.945	17.65	2774.76	17.65	157.21
PHGDH	ENSGALG00000002988	ENSGALT00000004729, ENSGALT00000072173, ENSGALT00000086512	8	8:4264703-4268005:-1	protein_coding	phosphoglycerate dehydrogenase	oxidoreductase activity, acting on the CH-OH group of donors, NAD or NADP as acceptor (GO:0016616) | NAD binding (GO:0051287) | phosphoglycerate dehydrogenase activity (GO:0004617) | oxidoreductase activity (GO:0016491)	cellular amino acid biosynthetic process (GO:0008652) | neural tube development (GO:0021915) | regulation of gene expression (GO:0010468) | spinal cord development (GO:0021510) | glutamine metabolic process (GO:0006541) | glycine metabolic process (GO:0006544) | serine family amino acid biosynthetic process (GO:0009070) | gamma-aminobutyric acid metabolic process (GO:0009448) | neurogenesis (GO:0…	myelin sheath (GO:0043209) | extracellular exosome (GO:0070062)	31.227	17.78	159.233	33.776	8.406	8.096	77.163	103.177	9.423	34.398	11.437	25.545	37.131	18.88	160.214	39.78	15.681	6.111	39.137	4.27	20.097	6.325	22.525	43.972	11.742	11.465	1.502	1.028	160.214	1.028	155.85
SOD3	ENSGALG00000018557	ENSGALT00000023256	4	4:74158334-74159793:-1	protein_coding	superoxide dismutase 3	superoxide dismutase activity (GO:0004784) | metal ion binding (GO:0046872) | copper ion binding (GO:0005507) | oxidoreductase activity (GO:0016491) | zinc ion binding (GO:0008270)	superoxide metabolic process (GO:0006801) | response to hypoxia (GO:0001666) | removal of superoxide radicals (GO:0019430) | oxidation-reduction process (GO:0055114)	extracellular space (GO:0005615) | extracellular matrix (GO:0031012) | cytoplasm (GO:0005737) | extracellular exosome (GO:0070062) | trans-Golgi network (GO:0005802)	3.654	1.808	5.538	2.481	2.59	1.365	13.387	98.251	2.84	44.27	0.775	2.308	4.177	1.984	3.845	2.263	1.359	1.241	4.596	0.889	6.594	3.091	11.793	53.878	12.44	18.984	2.051	0.631	98.251	0.631	155.707
PANX3	ENSGALG00000021443	ENSGALT00000001383, XM_015298095	24	24:304486-307744:-1	protein_coding	pannexin 3	wide pore channel activity (GO:0022829)	cell-cell signaling (GO:0007267) | cation transport (GO:0006812) | transmembrane transport (GO:0055085)	integral component of membrane (GO:0016021) | membrane (GO:0016020) | endomembrane system (GO:0012505) | plasma membrane (GO:0005886) | gap junction (GO:0005921)	30.754	6.846	31.418	15.997	4.453	1.722	30.678	145.046	10.259	48.005	6.398	23.179	11.052	5.355	21.584	87.132	8.628	5.162	9.979	5.873	5.789	12.362	108.158	116.005	13.412	10.029	2.76	0.94	145.046	0.94	154.304
NCF2	ENSGALG00000004700	ENSGALT00000007487	8	8:7638601-7645618:-1	protein_coding	neutrophil cytosolic factor 2	2 iron, 2 sulfur cluster binding (GO:0051537) | Rac GTPase binding (GO:0048365) | iron-sulfur cluster binding (GO:0051536) | superoxide-generating NADPH oxidase activity (GO:0016175) | electron carrier activity (GO:0009055) | protein C-terminus binding (GO:0008022)	superoxide anion generation (GO:0042554) | oxidation-reduction process (GO:0055114)	acrosomal vesicle (GO:0001669) | cytoplasm (GO:0005737) | nucleolus (GO:0005730)	380.335	537.668	154.566	404.166	411.634	502.064	211.4	18.228	474.69	76.915	665.017	305.025	327.049	518.983	73.817	76.018	444.494	718.597	139.317	235.221	299.119	297.932	45.137	5.82	402.431	250.915	200.717	892.821	892.821	5.82	153.406
LOC100859854	no Ensembl gene ID assigned	XM_015272718	.	.	.	T-cell-interacting, activating receptor on myeloid cells protein 1-like	unknown	unknown	unknown	1.356	18.026	5.6	2.731	18.631	1.821	35.848	2.16	24.268	10.592	33.019	29.877	2.365	16.178	7.685	8.844	18.333	5.416	3.272	5.337	4.288	3.634	4.631	0.236	2.404	1.209	7.428	8.932	35.848	0.236	151.898
DKK3	ENSGALG00000005551	ENSGALT00000008904, ENSGALT00000088391, XM_015286337	5	5:8138651-8160893:+1	protein_coding	dickkopf homolog 3 (Xenopus laevis)	unknown	negative regulation of cortisol biosynthetic process (GO:2000065) | adrenal gland development (GO:0030325) | negative regulation of canonical Wnt signaling pathway (GO:0090090) | negative regulation of aldosterone biosynthetic process (GO:0032348) | negative regulation of Wnt signaling pathway (GO:0030178) | multicellular organism development (GO:0007275) | negative regulation of transcription, D…	extracellular region (GO:0005576)	3.867	0.759	2.59	0.936	1.775	0.965	1.135	10.154	0.767	1.337	0.331	1.266	0.786	0.464	1.735	4.149	0.197	0.78	3.225	0.442	1.455	4.32	6.067	29.903	5.371	6.84	0.768	0.29	29.903	0.197	151.792
CSPG4	ENSGALG00000002678	ENSGALT00000004220	10	10:2637608-2655172:-1	protein_coding	chondroitin sulfate proteoglycan 4	protein kinase binding (GO:0019901)	cell migration (GO:0016477) | glial cell migration (GO:0008347) | activation of MAPK activity (GO:0000187) | positive regulation of peptidyl-tyrosine phosphorylation (GO:0050731) | intracellular signal transduction (GO:0035556) | transmembrane receptor protein tyrosine kinase signaling pathway (GO:0007169) | cell proliferation (GO:0008283)	integral component of membrane (GO:0016021) | cell projection (GO:0042995) | cell surface (GO:0009986) | membrane (GO:0016020) | plasma membrane (GO:0005886) | extracellular exosome (GO:0070062) | intracellular (GO:0005622) | focal adhesion (GO:0005925) | integral component of plasma membrane (GO:0005887)	41.883	16.429	22.387	27.63	16.352	8.475	26.591	63.605	12.408	27.555	8.267	22.458	22.956	19.848	60.851	67.035	13.559	10.802	28.864	5.521	19.027	33.122	39.695	117.747	25.186	27.606	5.179	0.785	117.747	0.785	149.996
ENSGALG00000046342	ENSGALG00000046342	ENSGALT00000086422	AADN04000971.1	AADN04000971.1:12635-13836:+1	protein_coding		unknown	unknown	unknown	15.37	16.314	8.906	35.424	13.855	50.026	1.071	5.855	0.914	13.832	18.731	18.741	27.734	12.437	5.999	8.787	17.731	116.692	54.311	135.672	113.999	48.738	82.19	9.305	135.962	43.993	80.055	102.952	135.962	0.914	148.755
DACT1	ENSGALG00000012023	ENSGALT00000019620, ENSGALT00000085274	5	5:55232337-55241595:-1	protein_coding	dishevelled binding antagonist of beta catenin 1	RNA polymerase II transcription factor binding (GO:0001085) | delta-catenin binding (GO:0070097) | protein kinase A binding (GO:0051018) | histone deacetylase binding (GO:0042826) | protein kinase C binding (GO:0005080) | beta-catenin binding (GO:0008013)	regulation of protein stability (GO:0031647) | neural tube development (GO:0021915) | regulation of Wnt signaling pathway, planar cell polarity pathway (GO:2000095) | negative regulation of Wnt signaling pathway (GO:0030178) | negative regulation of transcription from RNA polymerase II promoter (GO:0000122) | positive regulation of protein binding (GO:0032092) | negative regulation of beta-cateni…	nucleus (GO:0005634) | beta-catenin destruction complex (GO:0030877) | cytoplasm (GO:0005737) | nucleoplasm (GO:0005654)	18.757	2.962	10.655	2.328	4.083	2.608	2.851	7.567	2.25	3.391	1.789	2.015	2.264	2.36	1.792	9.623	1.106	2.919	8.814	1.867	8.111	15.498	11.481	32.534	8.832	25.501	0.845	0.219	32.534	0.219	148.557
LOC425531	no Ensembl gene ID assigned	XM_423284	.	.	.	ras-related protein Rab-18-B-like	unknown	unknown	unknown	103.68	19.953	97.885	15.474	7.761	3.006	24.262	127.045	4.608	40.873	6.491	3.399	13.462	4.677	26.933	25.88	2.949	2.076	35.735	2.828	13.924	24.004	38.054	121.532	27.17	199.795	2.819	1.354	199.795	1.354	147.559
COMP	ENSGALG00000003283	ENSGALT00000005192	28	28:3800421-3815388:+1	protein_coding	cartilage oligomeric matrix protein	calcium ion binding (GO:0005509) | heparan sulfate proteoglycan binding (GO:0043395) | heparin binding (GO:0008201) | protease binding (GO:0002020) | collagen binding (GO:0005518)	negative regulation of apoptotic process (GO:0043066) | cell adhesion (GO:0007155) | growth plate cartilage development (GO:0003417) | limb development (GO:0060173)	extracellular space (GO:0005615) | extracellular matrix (GO:0031012) | extracellular exosome (GO:0070062) | extracellular region (GO:0005576)	33.066	7.515	7.367	2.931	10.04	1.536	6.172	17.848	1.663	4.289	1.196	2.8	3.241	4.137	23.339	38.256	1.415	1.921	10.916	1.921	3.103	3.499	19.106	134.124	10.035	11.898	1.384	0.911	134.124	0.911	147.227
LOC107051474	no Ensembl gene ID assigned	XM_015275071	.	.	.	syncytin-1-like	unknown	unknown	unknown	140.79	219.22	130.881	20.229	182.529	154.799	12.21	3.972	18.353	5.687	173.093	18.216	24.788	201.767	16.059	174.257	6.864	12.284	46.482	15.695	45.62	221.516	150.999	2.646	386.131	358.543	8.422	5.593	386.131	2.646	145.93
ENSGALG00000022815	ENSGALG00000022815	ENSGALT00000036713	3	3:107914855-107917298:-1	protein_coding	Gallinacin-1	unknown	unknown	unknown	115.786	111.954	30.765	65.663	44.126	59.611	46.563	2.083	167.87	23.907	208.648	217.165	144.839	87.092	26.212	302.203	87.927	8.112	17.453	60.949	26.157	52.34	51.006	10.291	18.535	10.275	33.183	16.827	302.203	2.083	145.081
ENSGALG00000027051	ENSGALG00000027051	ENSGALT00000045494	19	19:4787699-4789411:-1	protein_coding		unknown	unknown	unknown	83.464	22.088	16.584	51.153	68.629	61.128	10.51	7.364	32.973	48.243	71.433	30.747	46.803	35.271	19.151	17.564	17.188	92.379	33.872	30.038	104.668	23.887	5.489	6.3	120.285	19.499	48.534	794.161	794.161	5.489	144.682
HOXA7	ENSGALG00000026989	ENSGALT00000042733, ENSGALT00000089091	2	2:32692561-32694926:-1	protein_coding	homeobox A7	sequence-specific DNA binding (GO:0043565) | transcriptional activator activity, RNA polymerase II core promoter proximal region sequence-specific binding (GO:0001077) | DNA binding (GO:0003677) | RNA polymerase II core promoter proximal region sequence-specific DNA binding (GO:0000978) | transcription factor binding (GO:0008134) | transcription factor activity, sequence-specific DNA binding (GO:…	embryonic skeletal system morphogenesis (GO:0048704) | regulation of transcription, DNA-templated (GO:0006355) | negative regulation of cell-matrix adhesion (GO:0001953) | stem cell differentiation (GO:0048863) | negative regulation of monocyte differentiation (GO:0045656) | positive regulation of transcription from RNA polymerase II promoter (GO:0045944) | negative regulation of transcription fr…	nucleus (GO:0005634)	31.108	8.276	31.051	12.227	9.153	3.791	24.72	53.864	8.478	26.229	3.527	12.285	10.284	8.539	39.73	27.793	5.794	4.467	21.516	4.173	11.495	18.909	31.631	66.895	11.42	18.276	2.038	0.463	66.895	0.463	144.482
FBLN2	no Ensembl gene ID assigned	XM_015293440, XM_015293441, XM_015293442, XM_015293443, XM_015293444, XM_015293445, XM_015293447	.	.	.	fibulin 2	unknown	unknown	unknown	21.327	11.145	11.23	4.353	10.351	3.4	1.648	4.673	2.31	3.711	2.109	1.606	1.826	2.98	1.986	8.564	0.908	4.3	22.169	2.112	9.586	13.019	12.926	39.873	14.237	16.177	0.548	0.276	39.873	0.276	144.467
OLFML2B	ENSGALG00000002667	ENSGALT00000004201	8	8:3792799-3798695:-1	protein_coding	olfactomedin like 2B	extracellular matrix binding (GO:0050840)	extracellular matrix organization (GO:0030198)	proteinaceous extracellular matrix (GO:0005578)	9.646	2.255	17.256	3.252	4.396	5.541	8.476	13.088	4.426	7.716	5.796	4.291	4.396	5.875	4.245	24.776	1.787	1.63	3.58	2.653	5.416	9.02	26.001	30.453	1.678	17.138	1.031	0.211	30.453	0.211	144.327
LOC107049121	no Ensembl gene ID assigned	XM_015274599	.	.	.	LIM and senescent cell antigen-like-containing domain protein 1	unknown	unknown	unknown	46.548	10.711	0.489	49.801	7.994	34.519	45.698	6.13	7.571	3.514	40.766	49.459	0.819	39.308	34.61	50.205	41.224	64.905	6.877	45.645	56.14	11.364	46.512	42.838	70.074	45.443	32.027	49.914	70.074	0.489	143.301
FAM101B	no Ensembl gene ID assigned	XM_015296121, XM_415867	.	.	.	family with sequence similarity 101, member B	unknown	unknown	unknown	46.623	17.055	22.427	8.257	11.216	2.365	3.623	12.991	3.024	2.885	5.338	8.805	5.557	5.538	9.85	54.595	1.932	7.977	32.656	2.741	14.617	28.013	16.465	91.205	5.963	11.066	0.89	0.643	91.205	0.643	141.843
LOC107055280	no Ensembl gene ID assigned	XM_015299419	.	.	.	merozoite surface protein CMZ-8-like	unknown	unknown	unknown	11.04	10.052	55.872	12.45	9.618	1.959	28.942	63.227	8.591	27.345	5.564	25.739	20.852	24.755	54.257	17.561	18.303	2.436	28.93	19.882	7.538	6.76	26.112	9.114	1.228	8.14	1.988	0.448	63.227	0.448	141.132
THBS1	ENSGALG00000009626	ENSGALT00000015678, ENSGALT00000087615	5	5:29636380-29652162:-1	protein_coding	thrombospondin-1 precursor	collagen V binding (GO:0070052) | fibronectin binding (GO:0001968) | laminin binding (GO:0043236) | integrin binding (GO:0005178) | fibroblast growth factor binding (GO:0017134) | low-density lipoprotein particle binding (GO:0030169) | calcium ion binding (GO:0005509) | extracellular matrix binding (GO:0050840) | heparin binding (GO:0008201) | phosphatidylserine binding (GO:0001786) | fibrinogen …	positive regulation of angiogenesis (GO:0045766) | inflammatory response (GO:0006954) | engulfment of apoptotic cell (GO:0043652) | cell migration (GO:0016477) | sprouting angiogenesis (GO:0002040) | positive regulation of smooth muscle cell proliferation (GO:0048661) | response to drug (GO:0042493) | negative regulation of endothelial cell migration (GO:0010596) | negative regulation of cGMP-med…	platelet alpha granule (GO:0031091) | extracellular space (GO:0005615) | extracellular matrix (GO:0031012) | cell surface (GO:0009986) | fibrinogen complex (GO:0005577) | extracellular exosome (GO:0070062) | extracellular region (GO:0005576) | external side of plasma membrane (GO:0009897) | secretory granule (GO:0030141)	752.436	172.784	306.438	119.974	193.211	112.424	392.384	2219.2	59.864	463.9	34.773	90.566	106.023	123.771	546.078	562.392	26.146	41.968	423.68	32.082	148.653	217.412	433.824	1098.11	452.518	513.148	35.76	15.802	2219.2	15.802	140.438
LMO7	ENSGALG00000016920	ENSGALT00000027355, ENSGALT00000049796, ENSGALT00000049862, ENSGALT00000053488, ENSGALT00000061914, ENSGALT00000067771, XM_004938639, XM_015277071, XM_015277073, XM_015277084, XM_015277097, XM_015277107, XM_015277113, XM_015277122, XM_015277129, XM_015277132, XM_015277135, XM_015277141, XM_015277143, XM_015277144, XM_015277152, XM_015277162, XM_417010	1	1:154868242-154908783:-1	protein_coding	LIM domain 7	metal ion binding (GO:0046872) | zinc ion binding (GO:0008270)	regulation of signaling (GO:0023051) | regulation of cell adhesion (GO:0030155)	unknown	39.77	6.734	19.551	10.471	7.568	3.506	24.616	77.117	6.222	26.019	3.693	10.225	9.025	8.478	36.933	30.359	6.577	3.507	18.659	2.542	10.899	18.132	37.37	88.55	14.819	20.159	2.915	0.642	88.55	0.642	137.928
PCP4	ENSGALG00000022819	ENSGALT00000036726	1	1:108164030-108196164:+1	protein_coding	Purkinje cell protein 4	cysteine-type endopeptidase activity (GO:0004197) | hydrolase activity (GO:0016787) | cysteine-type peptidase activity (GO:0008234) | calmodulin binding (GO:0005516) | peptidase activity (GO:0008233)	regulation of catalytic activity (GO:0050790) | proteolysis (GO:0006508)	nucleus (GO:0005634) | cytosol (GO:0005829)	15.334	3.949	27.83	24.645	1.834	1.62	22.16	32.788	3.02	50.461	2.102	2.867	14.47	5.515	36.75	6.342	7.195	0.366	4.802	1.662	6.924	3.515	13.428	41.178	2.602	7.112	9.469	2.271	50.461	0.366	137.872
LOC100857714	no Ensembl gene ID assigned	XM_004948252	.	.	.	T-lymphocyte surface antigen Ly-9-like	unknown	unknown	unknown	10.478	66.078	17.809	30.274	43.888	81.865	34.334	3.973	36.069	23.439	52.715	35.964	30.251	45.824	9.878	18.708	30.363	52.91	19.803	50.754	29.232	12.704	8.425	0.602	4.539	6.732	17.262	63.786	81.865	0.602	135.988
RSPO3	ENSGALG00000042607	ENSGALT00000071736	3	3:59438707-59496891:-1	protein_coding	R-spondin 3	unknown	unknown	unknown	152.142	32.415	71.9	22.959	39.742	20.712	64.478	381.478	11.81	86.048	7.138	17.772	26.94	24.209	102.213	105.139	6.007	9.735	88.973	7.276	30.174	52.006	89.186	236.829	88.486	118.949	6.866	2.813	381.478	2.813	135.613
ENSGALG00000029182	ENSGALG00000029182	ENSGALT00000056155, ENSGALT00000063998	AADN04001035.1	AADN04001035.1:11904-18695:-1	protein_coding		unknown	unknown	unknown	363.593	117.535	364.298	177.764	125.123	43.018	272.043	363.853	67.655	175.046	40.55	188.206	146.576	121.529	378.078	418.712	98.257	69.264	295.459	31.042	131.755	100.812	264.583	786.335	171.771	181.339	19.402	5.814	786.335	5.814	135.249
PTX3	ENSGALG00000028284	ENSGALT00000045711, ENSGALT00000084706, ENSGALT00000087178	9	9:22816706-22822292:-1	protein_coding	pentraxin 3	identical protein binding (GO:0042802) | (1->3)-beta-D-glucan binding (GO:0001872) | virion binding (GO:0046790) | complement component C1q binding (GO:0001849)	negative regulation of exo-alpha-sialidase activity (GO:1903016) | positive regulation of nitric oxide biosynthetic process (GO:0045429) | negative regulation by host of viral exo-alpha-sialidase activity (GO:0044869) | negative regulation of glycoprotein metabolic process (GO:1903019) | positive regulation of phagocytosis (GO:0050766) | negative regulation of viral entry into host cell (GO:00465…	extracellular space (GO:0005615)	302.203	46.314	56.74	40.533	50.709	18.187	18.199	49.49	23.909	33.786	21.722	17.708	26.044	19.902	19.02	72.948	7.078	14.504	77.996	9.543	45.971	115.268	83.907	373.388	153.922	229.986	6.277	2.768	373.388	2.768	134.895
GPC4	ENSGALG00000006080	ENSGALT00000009812, ENSGALT00000080210, ENSGALT00000080604, XM_015278449	4	4:3791474-3853513:-1	protein_coding	glypican 4	heparan sulfate proteoglycan binding (GO:0043395)	unknown	anchored component of membrane (GO:0031225) | proteinaceous extracellular matrix (GO:0005578) | membrane (GO:0016020) | plasma membrane (GO:0005886)	143.497	21.836	53.848	24.785	22.177	7.834	37.076	136.695	16.24	45.26	9.415	17.648	21.76	17.231	69.028	68.101	10.664	9.548	40.501	7.101	23.637	44.473	62.97	309.43	74.802	101.028	8.703	2.32	309.43	2.32	133.375
CCK	ENSGALG00000029788	ENSGALT00000057710	2	2:43988980-43993653:-1	protein_coding	cholecystokinin	calcium ion binding (GO:0005509) | metal ion binding (GO:0046872) | neuropeptide hormone activity (GO:0005184)	eating behavior (GO:0042755) | axonogenesis (GO:0007409) | neuron migration (GO:0001764)	integral component of membrane (GO:0016021) | axon (GO:0030424) | membrane (GO:0016020) | extracellular region (GO:0005576)	3.561	0.395	0.78	0.92	0.813	0.773	1.163	6.505	0.725	0.554	0.877	0.803	0.877	0.934	2.491	7.163	0.573	0.446	2.34	1.463	0.826	3.808	1.653	25.494	11.033	52.564	0.89	0.756	52.564	0.395	133.073
LOC107055016	no Ensembl gene ID assigned	XM_015297718	.	.	.	transcription elongation factor A protein 3-like	unknown	unknown	unknown	4.897	2.918	22.967	3.245	2.127	0.976	12.134	11.348	1.97	6.017	0.861	2.442	5.813	4.133	32.744	7.058	1.883	0.674	7.491	0.99	3.403	1.78	4.115	6.769	1.97	2.317	0.251	0.56	32.744	0.251	130.454
COL1A1	no Ensembl gene ID assigned	XM_015273228	.	.	.	collagen, type I, alpha 1	unknown	unknown	unknown	402.623	124.082	332.134	113.059	119.053	62.247	109.441	168.852	48.739	60.679	64.253	148.775	116.658	115.137	380.344	597.658	53.861	81.544	283.692	33.391	143.957	135.704	193.487	899.98	263.625	267.431	6.936	13.442	899.98	6.936	129.755
COL1A2	ENSGALG00000009641	ENSGALT00000015703, ENSGALT00000090082	2	2:23601205-23640175:+1	protein_coding	collagen alpha-2(I) chain precursor	identical protein binding (GO:0042802) | platelet-derived growth factor binding (GO:0048407) | protein binding, bridging (GO:0030674) | extracellular matrix structural constituent (GO:0005201) | SMAD binding (GO:0046332)	protein heterotrimerization (GO:0070208) | Rho protein signal transduction (GO:0007266) | transforming growth factor beta receptor signaling pathway (GO:0007179) | blood vessel development (GO:0001568) | skeletal system development (GO:0001501) | collagen fibril organization (GO:0030199) | cellular response to amino acid stimulus (GO:0071230) | skin morphogenesis (GO:0043589) | regulation of bloo…	intracellular (GO:0005622) | extracellular space (GO:0005615) | extracellular matrix (GO:0031012) | proteinaceous extracellular matrix (GO:0005578) | collagen trimer (GO:0005581) | collagen type I trimer (GO:0005584) | extracellular exosome (GO:0070062)	1001.85	513.522	983.384	411.636	457.573	158.686	284.888	665.819	186.175	210.645	182.831	364.893	264.404	369.441	880.518	1503.55	150.976	257.783	1230.92	126.718	454.372	420.32	721.391	2275.03	732.126	615.608	17.966	22.275	2275.03	17.966	126.63
MDK	ENSGALG00000008367	ENSGALT00000013622, ENSGALT00000084920, ENSGALT00000088684	5	5:23648664-23650689:-1	protein_coding	midkine (neurite growth-promoting factor 2)	growth factor activity (GO:0008083) | heparin binding (GO:0008201)	dentate gyrus development (GO:0021542) | response to wounding (GO:0009611) | behavioral fear response (GO:0001662) | cerebral cortex development (GO:0021987) | defecation (GO:0030421) | hippocampus development (GO:0021766) | negative regulation of neuron apoptotic process (GO:0043524) | short-term memory (GO:0007614) | positive regulation of transcription, DNA-templated (GO:0045893) | negative re…	unknown	25.653	15.731	11.998	5.851	21.984	2.836	1.701	4.621	4.514	1.829	4.449	9.663	4.311	10.877	7.113	12.239	1.809	12.527	36.73	3.216	13.657	18.295	12.867	142.853	40.274	43.853	1.129	2.377	142.853	1.129	126.531
LOXL2	ENSGALG00000000402	ENSGALT00000000548, XM_015297316	22	22:1213671-1249445:+1	protein_coding	lysyl oxidase-like 2	chromatin binding (GO:0003682) | protein-lysine 6-oxidase activity (GO:0004720) | oligosaccharide binding (GO:0070492) | copper ion binding (GO:0005507) | scavenger receptor activity (GO:0005044) | oxidoreductase activity, acting on the CH-NH2 group of donors, oxygen as acceptor (GO:0016641) | transcription corepressor activity (GO:0003714) | methylated histone binding (GO:0035064)	response to copper ion (GO:0046688) | sprouting angiogenesis (GO:0002040) | endothelial cell proliferation (GO:0001935) | cellular protein modification process (GO:0006464) | collagen fibril organization (GO:0030199) | endothelial cell migration (GO:0043542) | response to hypoxia (GO:0001666) | histone modification (GO:0016570) | epithelial to mesenchymal transition (GO:0001837) | receptor-mediat…	nucleus (GO:0005634) | extracellular space (GO:0005615) | extracellular matrix (GO:0031012) | membrane (GO:0016020) | nucleoplasm (GO:0005654)	104.028	37.135	82.525	24.165	25.546	11.028	68.718	186.422	6.889	64.212	2.823	20.459	32.838	31.398	151.163	75.588	12.308	8.287	64.095	3.922	28.666	29.117	29.56	232.955	46.019	44.691	3.678	1.844	232.955	1.844	126.331
COL6A2	ENSGALG00000039216	ENSGALT00000064755, ENSGALT00000065376, XM_015289137	7	7:6764395-6790429:+1	protein_coding	collagen, type VI, alpha 2	DNA binding (GO:0003677)	protein heterotrimerization (GO:0070208)	protein complex (GO:0043234) | extracellular space (GO:0005615) | extracellular matrix (GO:0031012) | proteinaceous extracellular matrix (GO:0005578) | collagen trimer (GO:0005581) | extracellular vesicle (GO:1903561) | extracellular exosome (GO:0070062) | extracellular region (GO:0005576) | sarcolemma (GO:0042383)	398.98	209.658	127.803	139.133	176.453	111.358	77.563	172.187	56.831	86.238	43.147	78.272	82.389	130.258	179.736	344.022	38.559	96.369	331.702	63.508	163.993	157.991	233.316	945.51	249.563	296.254	17.262	7.493	945.51	7.493	126.186
VGLL3	ENSGALG00000015497	ENSGALT00000024991, XM_416671	1	1:92953376-92971050:+1	protein_coding	vestigial-like family member 3	unknown	regulation of transcription, DNA-templated (GO:0006355)	nucleus (GO:0005634)	17.229	4.676	2.364	2.217	5.838	3.546	1.061	4.121	1.5	0.996	1.045	2.231	2.375	2.842	3.114	9.401	0.215	2.091	15.388	1.684	6.707	8.725	7.271	26.836	10.221	17.488	0.599	0.951	26.836	0.215	124.819
CHIR-IG1-5	ENSGALG00000029472	ENSGALT00000059613	AADN04000910.1	AADN04000910.1:11479-14128:+1	protein_coding	Gallus gallus immunoglobulin-like receptor CHIR-AB1-like (CHIR-IG1-5), mRNA.	unknown	unknown	unknown	9.78	10.601	8.048	20.122	9.207	12.272	0.413	12.467	0.303	7.655	6.766	8.938	12.43	6.365	4.457	3.771	9.694	3.649	10.034	4.233	2.947	5.426	1.539	14.793	3.83	37.526	10.147	9.937	37.526	0.303	123.848
PDGFRB	ENSGALG00000030613	ENSGALT00000067683, XM_015293927	13	13:13256919-13269462:+1	protein_coding	platelet-derived growth factor receptor, beta polypeptide	unknown	unknown	unknown	11.851	5.147	5.408	4.8	5.217	4.207	5.758	17.4	4.621	11.674	2.345	4.04	3.522	3.82	4.507	8.925	2.097	2.466	7.129	2.109	5.71	8.104	10.432	27.319	8.446	10.436	1.205	0.221	27.319	0.221	123.615
BMP4	ENSGALG00000012429	ENSGALT00000020316, ENSGALT00000090266	5	5:58698105-58700937:-1	protein_coding	bone morphogenetic protein 4	BMP receptor binding (GO:0070700) | growth factor activity (GO:0008083) | transforming growth factor beta receptor binding (GO:0005160) | heparin binding (GO:0008201) | cytokine activity (GO:0005125) | co-receptor binding (GO:0039706) | chemoattractant activity (GO:0042056)	epithelial cell proliferation involved in lung morphogenesis (GO:0060502) | mesonephros development (GO:0001823) | embryonic digit morphogenesis (GO:0042733) | positive regulation of smooth muscle cell proliferation (GO:0048661) | metanephric collecting duct development (GO:0072205) | BMP signaling pathway involved in heart induction (GO:0003130) | cellular response to growth factor stimulus (GO:…	extracellular space (GO:0005615) | extracellular region (GO:0005576)	4.585	3.626	25.074	4.656	11.961	2.604	10.344	21.154	3.242	7.347	1.341	8.617	9.953	8.625	94.01	31.482	2.226	2.668	10.233	0.782	3.287	6.555	13.936	9.439	1.508	2.009	0.925	0.771	94.01	0.771	121.933
HPS5	no Ensembl gene ID assigned	XM_015286661, XM_015286662, XM_421011	.	.	.	Hermansky-Pudlak syndrome 5	unknown	unknown	unknown	119.499	24.791	32.689	35.698	51.643	2974.46	50.927	39.075	46.422	91.593	49.339	52.698	24.767	40.939	24.442	70.126	36.863	43.61	37.017	41.163	33.854	48.733	47.797	365.14	82.971	79.855	88.327	111.622	2974.46	24.442	121.695
LOC107055769	no Ensembl gene ID assigned	XM_015300876	.	.	.	sestrin-3-like	unknown	unknown	unknown	14.153	6.636	36.586	7.901	5.465	3.414	53.251	65.598	5.587	49.038	0.578	7.468	6.292	14.618	34.458	12.162	8.029	4.307	14.177	3.869	5.263	6.363	26.857	15.693	2.758	12.642	3.389	0.545	65.598	0.545	120.363
FZD9	ENSGALG00000041927	ENSGALT00000079033	19	19:264594-266693:-1	protein_coding	frizzled class receptor 9	unknown	unknown	unknown	30.837	1.933	30.313	21.667	2.547	1.008	49.107	70.033	8.374	38.793	2.808	21.232	22.682	12.396	33.138	31.207	17.179	2.849	6.784	1.17	9.144	5.679	33.279	48.245	11.135	7.999	4.731	0.583	70.033	0.583	120.125
ENSGALG00000002383	ENSGALG00000002383	ENSGALT00000039337, ENSGALT00000089949	Z	Z:9066089-9069222:-1	protein_coding		unknown	unknown	unknown	27.304	5.403	9.286	5.19	10.907	84.571	0.828	2.148	5.719	22.699	4.677	3.896	6.579	9.997	2.97	2.629	2.178	6.572	9.42	9.177	7.101	2.075	5.137	40.815	99.247	55.312	14.63	59.732	99.247	0.828	119.864
LRAT	ENSGALG00000009276	ENSGALT00000015091	4	4:20559675-20561135:+1	protein_coding	lecithin retinol acyltransferase (phosphatidylcholine--retinol O-acyltransferase)	O-acyltransferase activity (GO:0008374)	vitamin A metabolic process (GO:0006776) | positive regulation of lipid transport (GO:0032370) | retinol metabolic process (GO:0042572)	integral component of membrane (GO:0016021) | cell (GO:0005623) | membrane (GO:0016020)	23.267	2.392	20.951	19.297	4.123	1.459	30.631	26.226	7.629	35.834	1.667	15.808	19.41	19.19	59.485	23.652	16.365	1.749	6.069	1.162	6.644	4.296	16.96	32.303	5.232	5.289	3.143	0.498	59.485	0.498	119.448
ENPP3	ENSGALG00000037587	ENSGALT00000080506	3	3:57434063-57467478:-1	protein_coding	ectonucleotide pyrophosphatase/phosphodiesterase 3	unknown	unknown	unknown	8.217	2.385	0.348	1.303	3.823	2.486	0.657	0.446	1.22	0.184	1.946	1.318	1.509	2.749	1.028	2.966	0.379	3.49	2.092	0.764	2.773	3.998	1.67	21.593	12.072	19.409	0.932	1.358	21.593	0.184	117.353
PDGFD	ENSGALG00000017179	ENSGALT00000030073, XM_015278141, XM_015278143, XM_015278147	1	1:181945830-182085856:+1	protein_coding	platelet derived growth factor D	growth factor activity (GO:0008083) | platelet-derived growth factor receptor binding (GO:0005161)	regulation of peptidyl-tyrosine phosphorylation (GO:0050730) | platelet-derived growth factor receptor signaling pathway (GO:0048008) | positive regulation of MAP kinase activity (GO:0043406) | blood coagulation (GO:0007596) | positive regulation of phosphatidylinositol 3-kinase signaling (GO:0014068) | positive regulation of ERK1 and ERK2 cascade (GO:0070374) | positive regulation of cell migrat…	extracellular space (GO:0005615) | membrane (GO:0016020) | extracellular exosome (GO:0070062)	18.729	5.585	12.899	3.394	4.808	0.872	2.521	8.734	1.771	4.168	1.349	2.104	0.871	1.436	2.288	4.733	1.119	1.518	8.036	1.286	3.905	2.425	6.72	46.288	3.745	5.183	0.507	0.396	46.288	0.396	116.889
PAPSS2	ENSGALG00000003689	ENSGALT00000005844, ENSGALT00000071572, XM_004941992, XM_015278702, XM_015278703	6	6:9643792-9663329:-1	protein_coding	3'-phosphoadenosine 5'-phosphosulfate synthase 2	ATP binding (GO:0005524) | adenylylsulfate kinase activity (GO:0004020) | sulfate adenylyltransferase (ATP) activity (GO:0004781)	bone development (GO:0060348) | 3'-phosphoadenosine 5'-phosphosulfate biosynthetic process (GO:0050428) | blood coagulation (GO:0007596) | phosphorylation (GO:0016310) | sulfate assimilation (GO:0000103)	unknown	34.369	3.878	32.789	28.14	4.464	2.457	47.109	82.405	10.535	63.286	4.361	19.154	18.627	15.578	52.653	38.554	16.42	3.794	10.907	1.916	8.683	7.387	30.871	38.222	13.348	10.897	6.36	0.71	82.405	0.71	116.063
BFIV21	ENSGALG00000041380	ENSGALT00000077683, ENSGALT00000079478, ENSGALT00000080781, ENSGALT00000085671, ENSGALT00000087837, ENSGALT00000088264	16	16:73915-76152:+1	protein_coding		unknown	antigen processing and presentation (GO:0019882)	integral component of membrane (GO:0016021) | membrane (GO:0016020) | plasma membrane (GO:0005886)	17.894	4.321	20.607	11.049	38.952	43.731	10.876	18.066	22.743	4.924	23.528	16.578	11.677	18.072	4.814	17.675	4.018	37.178	24.299	35.632	41.194	33.268	20.019	131.482	173.112	180.891	51.875	464.461	464.461	4.018	115.595
NPY	ENSGALG00000010983	ENSGALT00000017891	2	2:31521047-31529071:+1	protein_coding	neuropeptide Y	neuropeptide hormone activity (GO:0005184) | hormone activity (GO:0005179) | G-protein coupled receptor binding (GO:0001664)	digestion (GO:0007586) | neuropeptide signaling pathway (GO:0007218) | regulation of appetite (GO:0032098) | feeding behavior (GO:0007631) | cell-cell signaling (GO:0007267)	extracellular space (GO:0005615) | extracellular region (GO:0005576)	0.868	0.65	0.937	0.191	4.421	1.081	0.69	1.88	0.338	0.977	1.154	0.212	0.543	0.896	1.229	2.172	1.155	0.239	3.843	1.121	1.258	1.988	13.962	0.57	0.284	21.871	1.782	13.067	21.871	0.191	114.508
CALD1	ENSGALG00000033471	ENSGALT00000057637, ENSGALT00000084272, ENSGALT00000085898, ENSGALT00000086859	1	1:62436030-62495064:+1	protein_coding	caldesmon	unknown	unknown	unknown	241.141	62.911	191.823	55.6	75.736	32.576	115.484	291.452	30.681	76.394	20.029	53.191	52.628	50.645	201.425	191.218	25.519	30.207	170.736	19.839	89.44	103.07	152.979	404.137	105.036	136.904	10.517	3.54	404.137	3.54	114.163
OLFM3	ENSGALG00000005203	ENSGALT00000008354, ENSGALT00000070192, ENSGALT00000089239	8	8:11447671-11502314:+1	protein_coding	olfactomedin 3	G-protein coupled receptor activity (GO:0004930) | nucleic acid binding (GO:0003676) | olfactory receptor activity (GO:0004984) | poly(A) RNA binding (GO:0044822) | nucleotide binding (GO:0000166) | signal transducer activity (GO:0004871)	detection of chemical stimulus involved in sensory perception of smell (GO:0050911) | sensory perception of smell (GO:0007608) | G-protein coupled receptor signaling pathway (GO:0007186) | signal transduction (GO:0007165) | response to stimulus (GO:0050896)	integral component of membrane (GO:0016021) | nucleus (GO:0005634) | Golgi apparatus (GO:0005794) | extracellular space (GO:0005615) | AMPA glutamate receptor complex (GO:0032281) | membrane (GO:0016020) | plasma membrane (GO:0005886)	12.067	3.474	6.465	3.706	5.909	3.083	5.627	12.907	2.431	7.726	2.312	3.378	3.673	4.252	9.533	7.715	3.127	1.581	4.021	1.846	4.114	6.608	7.199	30.799	3.12	4.885	0.997	0.271	30.799	0.271	113.649
SPON2	ENSGALG00000038433	ENSGALT00000075242	4	4:85477008-85483148:+1	protein_coding	spondin 2	unknown	unknown	unknown	32.496	23.514	33.955	12.545	8.522	8.136	5.79	14.16	4.061	4.35	5.022	5.238	3.575	5.473	16.99	30.105	6.254	8.896	65.834	14.123	21.713	7.598	12.644	12.579	2.475	5.383	0.626	0.58	65.834	0.58	113.507
MARCO	ENSGALG00000012119	ENSGALT00000037894, ENSGALT00000046537	7	7:28634162-28643201:-1	protein_coding	macrophage receptor with collagenous structure	scavenger receptor activity (GO:0005044)	apoptotic cell clearance (GO:0043277) | endocytosis (GO:0006897) | receptor-mediated endocytosis (GO:0006898)	integral component of membrane (GO:0016021) | membrane (GO:0016020)	105.134	124.067	137.151	67.352	268.043	84.811	7.75	16.477	62.788	72.26	60.594	16.85	67.226	148.694	17.105	12.371	28.543	209.411	163.055	125.603	167.17	22.448	34.108	4.592	217.14	154.573	53.544	520.195	520.195	4.592	113.283
LCAT	ENSGALG00000028928	ENSGALT00000043822	11	11:1094450-1100820:-1	protein_coding	lecithin-cholesterol acyltransferase	O-acyltransferase activity (GO:0008374) | apolipoprotein A-I binding (GO:0034186) | phosphatidylcholine-sterol O-acyltransferase activity (GO:0004607)	cholesterol metabolic process (GO:0008203) | phosphatidylcholine metabolic process (GO:0046470) | reverse cholesterol transport (GO:0043691) | regulation of high-density lipoprotein particle assembly (GO:0090107) | lipoprotein biosynthetic process (GO:0042158) | cholesterol esterification (GO:0034435) | lipid metabolic process (GO:0006629) | cholesterol homeostasis (GO:0042632) | high-density lip…	extracellular space (GO:0005615) | high-density lipoprotein particle (GO:0034364) | extracellular exosome (GO:0070062)	2.028	3.428	9.988	0.852	2.819	0.185	0.826	1.368	6.489	0.627	1.958	2.976	0.749	2.578	0.857	0.679	0.816	20.542	20.907	8.789	19.692	0.746	6.107	0.532	3.093	3.469	0.394	3.146	20.907	0.185	113.011
RHOJ	ENSGALG00000011855	ENSGALT00000019340	5	5:53490564-53535267:-1	protein_coding	ras homolog family member J	GTP binding (GO:0005525)	regulation of cell shape (GO:0008360) | small GTPase mediated signal transduction (GO:0007264) | retina vasculature morphogenesis in camera-type eye (GO:0061299) | Rho protein signal transduction (GO:0007266) | actin cytoskeleton organization (GO:0030036)	intracellular (GO:0005622) | extracellular exosome (GO:0070062)	11.206	4.444	5.448	4.306	6.298	3.86	4.147	14.931	2.933	5.052	3.013	3.564	2.341	2.977	6.764	11.663	2.164	3.068	9.425	1.299	8.05	7.422	7.101	33.919	8.173	11.197	0.695	0.302	33.919	0.302	112.315
ENSGALG00000006724	ENSGALG00000006724	ENSGALT00000010877, ENSGALT00000064779	9	9:3082800-3338435:-1	protein_coding		unknown	unknown	unknown	27.723	12.401	20.482	11.877	12.897	5.82	12.971	26.823	6.553	14.358	5.334	10.647	8.912	10.744	17.715	35.001	5.842	8.176	32.011	4.242	16.899	18.24	25.901	61.187	15.855	21.648	1.072	0.546	61.187	0.546	112.064
ATP10A	ENSGALG00000043118	ENSGALT00000055338	1	1:131727335-131837673:+1	protein_coding	ATPase phospholipid transporting 10A (putative)	unknown	unknown	integral component of membrane (GO:0016021) | membrane (GO:0016020) | plasma membrane (GO:0005886) | endoplasmic reticulum (GO:0005783)	36.826	9.98	29.571	19.95	7.486	3.482	39.093	92.176	6.819	43.685	2.847	12.327	14.373	10.674	44.819	30.763	9.868	3.806	24.562	2.664	11.556	7.275	29.908	58.056	15.168	11.786	3.915	0.824	92.176	0.824	111.864
NOS2	ENSGALG00000038096	ENSGALT00000072375, ENSGALT00000072462	19	19:9218216-9237392:-1	protein_coding	nitric oxide synthase 2	unknown	unknown	unknown	2.866	2.28	3.32	1.794	1.819	156.974	3.373	3.918	2.092	54.794	1.579	2.13	1.707	1.913	3.653	2.741	2.257	1.963	2.83	3.215	2.863	2.05	3.05	4.061	2.161	2.554	2.143	1.41	156.974	1.41	111.329
FKBP10	ENSGALG00000025764	ENSGALT00000045048, ENSGALT00000055179	27	27:5102761-5107413:+1	protein_coding	FK506 binding protein 10	FK506 binding (GO:0005528) | calcium ion binding (GO:0005509) | peptidyl-prolyl cis-trans isomerase activity (GO:0003755)	chaperone-mediated protein folding (GO:0061077) | protein folding (GO:0006457) | protein peptidyl-prolyl isomerization (GO:0000413)	endoplasmic reticulum membrane (GO:0005789)	83.782	28.217	110.721	39.595	28.876	12.552	66.707	171.419	17.913	68.396	12.872	35.219	40.683	30.97	148.508	111.005	20.932	17.046	62.999	10.51	38.139	37.068	91.999	181.116	43.107	50.324	5.755	1.627	181.116	1.627	111.319
EVA1C	ENSGALG00000032882	ENSGALT00000061316, XM_015299781, XM_015299792, XM_015299795, XM_015299796, XM_015299800, XM_416704	1	1:104968387-104988771:+1	protein_coding	eva-1 homolog C (C. elegans)	unknown	unknown	unknown	4.429	0.608	1.599	3.127	0.907	0.39	9.05	28.245	1.419	19.026	0.254	2.285	3.281	2.096	10.126	4.269	1.472	0.32	0.997	0.259	1.034	0.854	6.868	14.05	1.75	2.9	1.308	0.293	28.245	0.254	111.201
TNC	ENSGALG00000039990	ENSGALT00000049962, ENSGALT00000059719, ENSGALT00000060375, ENSGALT00000069492, XM_015279340, XM_015279341, XM_015279342, XM_015279344, XM_015279345	17	17:3145480-3214636:-1	protein_coding	tenascin C	unknown	unknown	unknown	242.765	125.898	137.103	113.496	118.371	45.87	62.849	66.94	50.642	39.048	48.018	74.838	78.604	106.504	146.583	356.077	39.256	57.347	182.474	29.392	100.527	93.731	102.8	497.254	105.908	169.205	4.487	5.479	497.254	4.487	110.821
KDELR3	ENSGALG00000032313	ENSGALT00000066300, ENSGALT00000085212	1	1:50931515-50936669:-1	protein_coding	KDEL endoplasmic reticulum protein retention receptor 3	unknown	unknown	unknown	73.819	22.8	62.781	30.935	19.279	8.064	32.382	87.3	17.335	40.731	7.585	27.334	20.054	16.668	76.493	72.052	14.592	9.538	52.666	7.131	21.851	33.285	58.744	143.361	39.444	42.894	3.323	1.294	143.361	1.294	110.789
TMEM200A	ENSGALG00000002282	ENSGALT00000003584	3	3:57945699-57947168:-1	protein_coding	transmembrane protein 200A	unknown	unknown	unknown	6.926	1.546	14.354	4.644	2.306	1.307	21.619	32.858	1.918	24.5	1.245	4.971	3.806	3.027	15.748	8.083	1.952	1.277	6.465	1.927	4.703	3.623	19.565	18.07	3.516	6.461	0.847	0.297	32.858	0.297	110.633
SOX8	ENSGALG00000005263	ENSGALT00000008449	14	14:5774171-5777561:-1	protein_coding	SRY-box 8	sequence-specific DNA binding (GO:0043565) | DNA binding (GO:0003677) | RNA polymerase II core promoter sequence-specific DNA binding (GO:0000979) | protein heterodimerization activity (GO:0046982) | transcription factor binding (GO:0008134) | transcription factor activity, sequence-specific DNA binding (GO:0003700) | RNA polymerase II transcription factor activity, sequence-specific DNA binding …	retina development in camera-type eye (GO:0060041) | skeletal muscle cell differentiation (GO:0035914) | osteoblast differentiation (GO:0001649) | adipose tissue development (GO:0060612) | positive regulation of osteoblast proliferation (GO:0033690) | positive regulation of transcription from RNA polymerase II promoter (GO:0045944) | male gonad development (GO:0008584) | peripheral nervous system…	nucleus (GO:0005634) | nuclear transcription factor complex (GO:0044798) | cytoplasm (GO:0005737)	10.449	1.863	13.326	6.556	1.923	1.351	12.029	21.719	2.181	13.803	1.76	3.825	5.45	2.163	10.297	8.967	3.146	0.909	2.712	0.543	1.929	3.469	9.613	19.13	5.145	3.726	1.329	0.197	21.719	0.197	110.249
KIF25	ENSGALG00000011299	ENSGALT00000018431	3	3:42197887-42223817:-1	protein_coding	kinesin family member 25	ATP binding (GO:0005524) | microtubule binding (GO:0008017) | ATPase activity (GO:0016887) | microtubule motor activity (GO:0003777) | nucleotide binding (GO:0000166)	microtubule-based movement (GO:0007018) | negative regulation of autophagy (GO:0010507)	kinesin complex (GO:0005871)	3.757	1.202	9.457	1.886	1.366	0.312	5.034	12.694	0.518	6.252	0.51	1.357	2.113	2.298	20.374	4.9	1.003	0.225	3.139	0.309	1.197	1.158	4.682	9.568	0.914	1.574	0.253	0.185	20.374	0.185	110.13
PDGFRA	ENSGALG00000013929	ENSGALT00000009189, ENSGALT00000089922	4	4:65811116-65842656:-1	protein_coding	platelet derived growth factor receptor alpha	protein complex binding (GO:0032403) | kinase activity (GO:0016301) | nucleotide binding (GO:0000166) | ATP binding (GO:0005524) | protein tyrosine kinase activity (GO:0004713) | platelet-derived growth factor alpha-receptor activity (GO:0005018) | transferase activity (GO:0016740) | transmembrane receptor protein tyrosine kinase activity (GO:0004714) | protein kinase activity (GO:0004672) | plat…	cell migration (GO:0016477) | male genitalia development (GO:0030539) | peptidyl-tyrosine phosphorylation (GO:0018108) | metanephric glomerular capillary formation (GO:0072277) | wound healing (GO:0042060) | animal organ morphogenesis (GO:0009887) | retina vasculature development in camera-type eye (GO:0061298) | embryonic digestive tract morphogenesis (GO:0048557) | multicellular organism develo…	integral component of membrane (GO:0016021) | external side of plasma membrane (GO:0009897) | nucleus (GO:0005634) | cell surface (GO:0009986) | cytoplasm (GO:0005737) | membrane (GO:0016020) | plasma membrane (GO:0005886) | microvillus (GO:0005902)	6.774	1.483	5.6	0.921	2.435	1.633	2.04	2.553	2.559	1.684	1.425	3.25	1.145	2.598	0.758	6.412	0.949	1.084	3.554	1.113	3.084	3.231	6.934	7.489	2.859	21.558	0.637	0.199	21.558	0.199	108.332
SPARC	ENSGALG00000004184	ENSGALT00000006650, ENSGALT00000045666, ENSGALT00000086044, ENSGALT00000087794	13	13:12919261-12927487:+1	protein_coding	secreted protein acidic and cysteine rich	calcium ion binding (GO:0005509) | extracellular matrix binding (GO:0050840) | collagen binding (GO:0005518)	regulation of cell proliferation (GO:0042127) | regulation of cell morphogenesis (GO:0022604) | negative regulation of endothelial cell proliferation (GO:0001937) | positive regulation of endothelial cell migration (GO:0010595) | bone development (GO:0060348) | negative regulation of angiogenesis (GO:0016525) | signal transduction (GO:0007165) | cellular response to growth factor stimulus (GO:007…	platelet alpha granule (GO:0031091) | nuclear matrix (GO:0016363) | extracellular space (GO:0005615) | proteinaceous extracellular matrix (GO:0005578) | cell surface (GO:0009986) | cytoplasm (GO:0005737) | platelet alpha granule membrane (GO:0031092)	1488.52	630.779	958.839	646.519	533.36	188.17	1088.91	1919.47	361.343	1191.17	156.259	554.884	599.501	459.707	1181.17	1359.99	325.755	224.485	1269.76	141.821	568.137	516.324	954.581	2914.71	784.83	886.622	86.901	26.975	2914.71	26.975	108.052
WNT5B	ENSGALG00000012998	ENSGALT00000021228, XM_015285801	1	1:60973501-60989342:+1	protein_coding	wingless-type MMTV integration site family, member 5B	frizzled binding (GO:0005109) | magnesium ion transmembrane transporter activity (GO:0015095) | receptor binding (GO:0005102)	magnesium ion transport (GO:0015693) | negative regulation of canonical Wnt signaling pathway (GO:0090090) | positive regulation of cell migration (GO:0030335) | positive regulation of fat cell differentiation (GO:0045600) | neuron differentiation (GO:0030182) | chondrocyte differentiation (GO:0002062) | multicellular organism development (GO:0007275) | Wnt signaling pathway (GO:0016055) | cell f…	transcription elongation factor complex (GO:0008023) | extracellular space (GO:0005615) | proteinaceous extracellular matrix (GO:0005578) | cell surface (GO:0009986) | extracellular exosome (GO:0070062) | extracellular region (GO:0005576)	31.045	16.909	21.768	30.084	17.572	14.723	22.316	30.721	16.728	19.751	13.363	32.391	26.597	18.146	14.525	48.531	14.142	23.805	47.448	9.758	59.841	73.789	31.514	75.343	22.763	18.831	5.278	0.703	75.343	0.703	107.174
NGFR	ENSGALG00000035950	ENSGALT00000046359	27	27:3423153-3434589:-1	protein_coding	Tumor necrosis factor receptor superfamily member 16	tumor necrosis factor-activated receptor activity (GO:0005031) | nerve growth factor binding (GO:0048406) | ubiquitin protein ligase binding (GO:0031625)	inflammatory response (GO:0006954) | tumor necrosis factor-mediated signaling pathway (GO:0033209) | cell differentiation (GO:0030154) | negative regulation of neuron projection development (GO:0010977) | circadian regulation of gene expression (GO:0032922) | positive regulation of protein localization to nucleus (GO:1900182) | apoptotic signaling pathway (GO:0097190) | positive regulation of MAP…	integral component of membrane (GO:0016021) | neuron projection (GO:0043005) | nucleus (GO:0005634) | membrane (GO:0016020) | integral component of plasma membrane (GO:0005887)	24.026	13.938	34.118	19.76	9.043	3.81	16.259	29.038	7.11	7.822	10.866	17.361	13.762	8.595	31.923	76.188	4.028	10.5	29.983	2.984	8.69	25.542	24.965	32.901	0.711	16.77	1.445	0.864	76.188	0.711	107.156
TGM2	ENSGALG00000006775	ENSGALT00000039224	20	20:10568680-10578655:+1	protein_coding	protein-glutamine gamma-glutamyltransferase 2	sequence-specific DNA binding (GO:0043565) | metal ion binding (GO:0046872) | transcription factor activity, sequence-specific DNA binding (GO:0003700) | protein-glutamine gamma-glutamyltransferase activity (GO:0003810)	apoptotic cell clearance (GO:0043277) | salivary gland cavitation (GO:0060662) | positive regulation of apoptotic process (GO:0043065) | peptide cross-linking (GO:0018149) | negative regulation of endoplasmic reticulum calcium ion concentration (GO:0032471) | positive regulation of cell adhesion (GO:0045785) | branching involved in salivary gland morphogenesis (GO:0060445) | regulation of transcr…	nucleus (GO:0005634) | extracellular matrix (GO:0031012) | focal adhesion (GO:0005925) | cytosol (GO:0005829) | endoplasmic reticulum (GO:0005783) | intrinsic component of plasma membrane (GO:0031226) | mitochondrion (GO:0005739) | extracellular exosome (GO:0070062)	47.792	8.14	22.308	25.124	5.291	5.822	45.662	98.59	13.675	88.493	3.704	20.91	14.556	4.888	30.56	41.726	17.157	8.046	6.099	0.94	8.214	7.223	56.872	99.124	17.744	19.395	9.812	5.968	99.124	0.94	105.451
CDK14	ENSGALG00000009062	ENSGALT00000014750, XM_015281963, XM_015281964, XM_015281965	2	2:21877225-22125099:+1	protein_coding	cyclin-dependent kinase 14	ATP binding (GO:0005524) | cyclin-dependent protein serine/threonine kinase activity (GO:0004693) | protein kinase activity (GO:0004672) | protein serine/threonine kinase activity (GO:0004674) | cyclin binding (GO:0030332) | nucleotide binding (GO:0000166)	regulation of canonical Wnt signaling pathway (GO:0060828) | regulation of cell cycle (GO:0051726) | G2/M transition of mitotic cell cycle (GO:0000086) | protein phosphorylation (GO:0006468)	nucleus (GO:0005634) | cytosol (GO:0005829) | cytoplasm (GO:0005737) | cytoplasmic cyclin-dependent protein kinase holoenzyme complex (GO:0000308) | plasma membrane (GO:0005886)	12.606	3.156	8.756	3.566	4.93	2.316	6.378	22.006	2.298	6.515	1.65	3.046	1.773	2.93	12.359	9.488	1.443	1.763	9.501	1.004	4.007	6.882	11.22	33.368	4.621	10.065	1.023	0.319	33.368	0.319	104.602
STC2	ENSGALG00000002893	ENSGALT00000040996, XM_015293838	13	13:9230034-9239581:-1	protein_coding	stanniocalcin 2	hydrolase activity (GO:0016787) | hormone activity (GO:0005179) | nucleotide binding (GO:0000166) | enzyme binding (GO:0019899) | ATP binding (GO:0005524) | heme binding (GO:0020037) | phospholipid-translocating ATPase activity (GO:0004012) | metal ion binding (GO:0046872) | protein homodimerization activity (GO:0042803) | magnesium ion binding (GO:0000287)	calcium ion homeostasis (GO:0055074) | endocytosis (GO:0006897) | phospholipid transport (GO:0015914) | negative regulation of gene expression (GO:0010629) | response to endoplasmic reticulum stress (GO:0034976) | cellular calcium ion homeostasis (GO:0006874) | regulation of store-operated calcium entry (GO:2001256) | endoplasmic reticulum unfolded protein response (GO:0030968) | regulation of ho…	integral component of membrane (GO:0016021) | Golgi apparatus (GO:0005794) | extracellular space (GO:0005615) | membrane (GO:0016020) | plasma membrane (GO:0005886) | endoplasmic reticulum (GO:0005783) | extracellular region (GO:0005576) | endosome (GO:0005768) | perinuclear region of cytoplasm (GO:0048471) | trans-Golgi network (GO:0005802)	79.422	8.684	122.706	35.91	13.516	13.029	86.537	167.208	10.387	127.144	9.526	15.573	25.795	13.102	65.27	57.798	10.775	3.018	17.437	1.599	12.051	27.765	60.136	82.368	22.244	14.918	6.25	2.216	167.208	1.599	104.57
OLFML3	ENSGALG00000001956	ENSGALT00000003025, ENSGALT00000066230, ENSGALT00000083251, ENSGALT00000083345, ENSGALT00000084492	26	26:3801699-3803416:+1	protein_coding	olfactomedin like 3	unknown	multicellular organism development (GO:0007275)	extracellular vesicle (GO:1903561) | extracellular region (GO:0005576)	26.515	5.445	18.542	12.539	6.317	3.62	18.448	31.684	5.057	20.975	3.824	14.906	11.081	8.437	19.859	22.553	8.607	4.413	11.186	1.869	10.503	11.146	20.768	55.544	21.007	18.771	1.931	0.536	55.544	0.536	103.627
ZCCHC24	ENSGALG00000026864	ENSGALT00000043311	6	6:12122122-12223531:+1	protein_coding	zinc finger CCHC-type containing 24	nucleic acid binding (GO:0003676) | ubiquitin protein ligase binding (GO:0031625) | methylated histone binding (GO:0035064) | ubiquitin-protein transferase activity (GO:0004842) | zinc ion binding (GO:0008270)	protein ubiquitination (GO:0016567) | negative regulation of transcription, DNA-templated (GO:0045892)	nucleus (GO:0005634) | cytoplasm (GO:0005737) | ubiquitin ligase complex (GO:0000151)	33.675	6.248	17.917	7.075	7.275	3.005	18.184	40.63	4.198	21.19	2.239	7.333	4.613	7.984	27.293	18.763	4.851	3.223	15.488	2.019	7.259	12.222	24.126	53.931	13.091	25.086	2.321	0.522	53.931	0.522	103.316
PXDN	ENSGALG00000016377	ENSGALT00000026413, ENSGALT00000053897, ENSGALT00000054497, XM_004940497, XM_419931	3	3:93289305-93363465:-1	protein_coding	peroxidasin homolog (Drosophila)	peroxidase activity (GO:0004601) | nucleic acid binding (GO:0003676) | heme binding (GO:0020037) | metal ion binding (GO:0046872) | extracellular matrix structural constituent (GO:0005201)	extracellular matrix organization (GO:0030198) | cellular oxidant detoxification (GO:0098869) | hydrogen peroxide catabolic process (GO:0042744) | oxidation-reduction process (GO:0055114) | response to oxidative stress (GO:0006979)	extracellular space (GO:0005615) | extracellular matrix (GO:0031012) | endoplasmic reticulum (GO:0005783) | extracellular exosome (GO:0070062)	31.658	8.491	23.733	6.792	10.99	4.551	12.123	41.081	3.44	16.084	2.301	4.91	7.705	6.802	28.915	22.828	2.849	3.59	20.972	2.291	9.351	8.965	16.664	64.364	15.927	27.18	1.067	0.623	64.364	0.623	103.313
ENSGALG00000044557	ENSGALG00000044557	ENSGALT00000088523	8	8:4359056-4373143:+1	protein_coding		unknown	unknown	unknown	52.477	8.218	1.723	3.358	14.201	5.959	1.501	2.597	4.322	1.52	1.989	1.303	1.545	3.314	2.954	9.992	0.749	3.332	12.654	4.129	15.01	24.517	8.263	37.957	44.141	33.606	2.053	0.511	52.477	0.511	102.695
TNFSF4	no Ensembl gene ID assigned	XM_430147	.	.	.	tumor necrosis factor (ligand) superfamily, member 4	unknown	unknown	unknown	52.477	8.218	1.723	3.358	14.201	5.959	1.501	2.597	4.322	1.52	1.989	1.303	1.545	3.314	2.954	9.992	0.749	3.332	12.654	4.129	15.01	24.517	8.263	37.957	44.141	33.606	2.053	0.511	52.477	0.511	102.695
ENSGALG00000005094	ENSGALG00000005094	ENSGALT00000033873	14	14:5192894-5196760:-1	protein_coding		unknown	unknown	unknown	9.669	2.841	7.39	3.086	13.263	7.727	3.219	0.461	16.743	2.184	7.005	3.549	8.454	6.927	2.461	1.689	7.763	33.348	4.472	7.178	5.22	13.184	12.271	0.326	13.49	14.134	16.327	24.205	33.348	0.326	102.294
LOXL3	no Ensembl gene ID assigned	XM_015301287, XM_015301288, XM_015301289, XM_015301290, XM_015301291, XM_015301292	.	.	.	lysyl oxidase-like 3	unknown	unknown	unknown	35.901	7.544	16.885	9.866	7.563	3.226	15.914	37.728	3.637	18.773	2.627	8.297	10.284	10.703	37.153	26.205	5.026	5.111	15.932	1.559	10.148	9.401	17.517	65.739	19.888	18.855	1.879	0.644	65.739	0.644	102.079
ENSGALG00000014258	ENSGALG00000014258	ENSGALT00000023059, ENSGALT00000068583	4	4:68881857-68944854:-1	protein_coding		unknown	unknown	unknown	7.02	0.939	20.466	4.277	1.099	0.884	31.385	53.061	1.083	28.255	0.52	3.995	4.971	2.813	18.679	5.463	2.587	0.636	2.901	3.482	1.936	1.81	12.619	14.16	2.642	5.27	3.452	0.623	53.061	0.52	102.04
GULP1	no Ensembl gene ID assigned	XM_004942412, XM_004942414, XM_004942415, XM_004942416, XM_421848	.	.	.	GULP, engulfment adaptor PTB domain containing 1	unknown	unknown	unknown	26.417	6.911	12.013	5.321	8.058	3.088	9.198	18.433	2.784	12.808	1.599	3.388	5.32	6.406	20.501	15.678	2.742	2.801	13.094	1.433	7.062	9.453	12.22	43.859	14.721	17.011	0.81	0.43	43.859	0.43	101.998
C27H17ORF105	no Ensembl gene ID assigned	XM_015299464	.	.	.	chromosome 27 open reading frame, human C17orf105	unknown	unknown	unknown	11.418	2.41	12.522	1.994	1.562	0.373	2.281	7.832	0.261	3.251	0.914	0.86	1.126	0.444	2.588	3.001	0.388	0.221	3.917	0.329	2.786	2.393	2.655	7.538	2.442	20.248	0.373	0.201	20.248	0.201	100.736
ENSGALG00000046316	ENSGALG00000046316	ENSGALT00000084608	27	27:3483420-3486566:-1	protein_coding		unknown	unknown	unknown	11.418	2.41	12.522	1.994	1.562	0.373	2.281	7.832	0.261	3.251	0.914	0.86	1.126	0.444	2.588	3.001	0.388	0.221	3.917	0.329	2.786	2.393	2.655	7.538	2.442	20.248	0.373	0.201	20.248	0.201	100.736
SERPINF2	ENSGALG00000002987	ENSGALT00000004728, XM_015296040, XM_015296041, XM_015296042, XM_015296043	19	19:5397323-5403025:+1	protein_coding	serpin peptidase inhibitor, clade F (alpha-2 antiplasmin, pigment epithelium derived factor), member 2	ATP binding (GO:0005524) | protein kinase activity (GO:0004672) | protein homodimerization activity (GO:0042803) | protein serine/threonine kinase activity (GO:0004674) | serine-type endopeptidase inhibitor activity (GO:0004867) | protease binding (GO:0002020)	positive regulation of ion transmembrane transporter activity (GO:0032414) | renal sodium ion absorption (GO:0070294) | positive regulation of cell differentiation (GO:0045597) | positive regulation of ERK1 and ERK2 cascade (GO:0070374) | positive regulation of smooth muscle cell proliferation (GO:0048661) | positive regulation of transcription from RNA polymerase II promoter (GO:0045944) | posit…	blood microparticle (GO:0072562) | extracellular space (GO:0005615) | cytosol (GO:0005829) | cell surface (GO:0009986) | fibrinogen complex (GO:0005577) | extracellular exosome (GO:0070062)	31.784	5.957	30.996	23.467	9.322	5.444	27.021	52.032	18.171	37.908	5.395	23.609	18.422	12.698	70.538	70.696	23.28	7.417	14.939	3.284	13.386	8.454	45.332	43.018	8.319	5.777	2.659	0.715	70.696	0.715	98.8755
ENSGALG00000045640	ENSGALG00000045640	ENSGALT00000086755	AADN04024605.1	AADN04024605.1:911-5580:-1	protein_coding		unknown	unknown	unknown	63.88	73.928	149.132	65.258	125.055	24.125	13.43	9.088	77.435	19.331	133.395	93.479	37.01	133.398	60.978	68.183	25.508	260.343	125.757	129.147	243.037	46.87	83.476	2.639	117.065	80.514	78.559	246.841	260.343	2.639	98.6521
FAM110B	ENSGALG00000035065	ENSGALT00000070364	2	2:112260278-112261390:+1	protein_coding	family with sequence similarity 110 member B	unknown	unknown	cytoplasm (GO:0005737) | mitochondrion (GO:0005739)	21.071	3.193	21.263	13.476	3.92	1.717	37.063	77.53	6.278	57.101	2.338	11.845	11.453	8.085	19.076	13.745	9.681	2.804	5.229	1.863	6.203	6.46	22.739	24.44	7.549	15.585	2.48	0.787	77.53	0.787	98.5133
MMP23B	ENSGALG00000001392	ENSGALT00000002119, XM_004947398, XM_004947399	21	21:2025702-2032615:-1	protein_coding	matrix metallopeptidase 23B	metal ion binding (GO:0046872) | hydrolase activity (GO:0016787) | peptidase activity (GO:0008233) | metalloendopeptidase activity (GO:0004222) | zinc ion binding (GO:0008270) | metallopeptidase activity (GO:0008237)	proteolysis (GO:0006508)	integral component of membrane (GO:0016021) | extracellular matrix (GO:0031012) | membrane (GO:0016020)	4.699	1.076	1.736	0.381	1.863	2.794	0.853	0.906	0.484	0.914	0.65	0.625	0.568	0.903	0.799	2.76	0.315	1.628	1.79	0.849	2.277	2.35	4.198	4.911	1.43	22.521	0.278	0.231	22.521	0.231	97.4935
DIO2	ENSGALG00000026005	ENSGALT00000044669	5	5:40594965-40606615:-1	protein_coding	type II iodothyronine deiodinase	G-protein coupled serotonin receptor activity (GO:0004993) | G-protein coupled receptor activity (GO:0004930) | scavenger receptor activity (GO:0005044) | oxidoreductase activity (GO:0016491) | thyroxine 5'-deiodinase activity (GO:0004800) | neurotransmitter receptor activity (GO:0030594) | signal transducer activity (GO:0004871)	vasoconstriction (GO:0042310) | circadian rhythm (GO:0007623) | thyroid hormone catabolic process (GO:0042404) | chemical synaptic transmission (GO:0007268) | smooth muscle contraction (GO:0006939) | hormone biosynthetic process (GO:0042446) | G-protein coupled receptor signaling pathway (GO:0007186) | signal transduction (GO:0007165) | receptor-mediated endocytosis (GO:0006898) | adenylate cycla…	integral component of membrane (GO:0016021) | dendrite (GO:0030425) | membrane (GO:0016020) | integral component of plasma membrane (GO:0005887)	2.302	0.31	4.113	2.284	12.811	0.913	9.56	25.568	2.723	13.273	5.472	2.603	1.385	2.485	3.274	4.535	2.259	1.452	0.929	0.265	2.099	4.419	16.869	5.393	0.995	3.247	1.514	1.21	25.568	0.265	96.483
FKBP9	ENSGALG00000037669	ENSGALT00000052026, ENSGALT00000071247	2	2:48168111-48183969:-1	protein_coding	FK506 binding protein 9	unknown	unknown	unknown	125.916	42.408	122.263	84.683	43.967	19.459	125.155	297.545	36.402	156.356	20.288	62.729	66.106	44.35	149.815	189.818	46.456	26.88	99.434	18.474	62.089	58.423	186.252	273.213	64.73	98.63	13.455	3.097	297.545	3.097	96.0752
ENSGALG00000044903	ENSGALG00000044903	ENSGALT00000084254	W	W:1981967-1982254:-1	protein_coding		unknown	unknown	unknown	1.475	2.408	0.493	0.385	3.525	3.953	0.54	2.051	0.707	0.958	0.357	0.388	0.284	0.945	0.642	4.556	0.386	0.998	1.14	0.527	1.135	0.862	4.862	5.601	3.457	23.456	0.642	0.246	23.456	0.246	95.3496
ENSGALG00000045108	ENSGALG00000045108	ENSGALT00000085072	KQ759365.1	KQ759365.1:56948-57235:+1	protein_coding		unknown	unknown	unknown	1.475	2.408	0.493	0.385	3.525	3.953	0.54	2.051	0.707	0.958	0.357	0.388	0.284	0.945	0.642	4.556	0.386	0.998	1.14	0.527	1.135	0.862	4.862	5.601	3.457	23.456	0.642	0.246	23.456	0.246	95.3496
ENSGALG00000046430	ENSGALG00000046430	ENSGALT00000085445	AADN04003821.1	AADN04003821.1:8647-14334:+1	protein_coding		unknown	unknown	unknown	5.79	7.816	6.878	16.172	7.7	15.339	1.564	0.471	2.603	6.664	7.75	8.64	11.902	4.721	3.823	2.874	7.726	39.825	6.605	44.825	34.501	21.044	16.488	1.234	1.081	8.039	9.68	2.899	44.825	0.471	95.1699
PAWR	ENSGALG00000010320	ENSGALT00000016802, XM_015283252, XM_015283263	1	1:39481007-39549218:-1	protein_coding	PRKC, apoptosis, WT1, regulator	leucine zipper domain binding (GO:0043522) | enzyme binding (GO:0019899)	positive regulation of cellular senescence (GO:2000774) | positive regulation of apoptotic process (GO:0043065) | negative regulation of T cell receptor signaling pathway (GO:0050860) | apoptotic process (GO:0006915) | negative regulation of gene expression (GO:0010629) | negative regulation of B cell proliferation (GO:0030889) | negative regulation of transcription from RNA polymerase II promote…	nucleus (GO:0005634) | actin cytoskeleton (GO:0015629) | actin filament (GO:0005884) | nuclear chromatin (GO:0000790) | cytoplasm (GO:0005737) | plasma membrane (GO:0005886)	10.502	2.213	2.792	1.626	6.699	2.431	1.209	5.726	1.065	1.261	0.992	1.576	1.71	2.04	3.856	8.716	0.522	1.18	8.455	0.965	2.957	5.35	5.034	20.06	7.217	9.478	0.211	0.374	20.06	0.211	95.0711
ZNF469	no Ensembl gene ID assigned	XM_004944285, XM_004944286	.	.	.	zinc finger protein 469	unknown	unknown	unknown	9.069	2.58	6.97	4.054	2.165	1.004	4.319	9.747	1.41	4.71	0.862	2.721	1.961	2.225	9.981	8.747	2.098	1.634	7.394	0.663	3.121	3.981	4.43	21.057	3.908	4.35	0.385	0.222	21.057	0.222	94.8514
CMBL	no Ensembl gene ID assigned	XM_004935118, XM_419013	.	.	.	carboxymethylenebutenolidase homolog (Pseudomonas)	unknown	unknown	unknown	9.143	8.927	1.816	5.787	11.112	23.633	0.371	1.328	5.873	4.675	8.779	2.791	2.223	3.544	0.999	2.234	1.829	6.769	6.518	10.255	9.654	19.756	2.652	13.059	35.112	28.031	1.096	3.433	35.112	0.371	94.6415
ITGA11	ENSGALG00000008007	ENSGALT00000012997, XM_015292216, XM_015292217, XM_015292218, XM_015292219, XM_015292220	10	10:19181613-19214397:-1	protein_coding	integrin, alpha 11	collagen receptor activity (GO:0038064) | collagen binding (GO:0005518) | collagen binding involved in cell-matrix adhesion (GO:0098639)	substrate-dependent cell migration (GO:0006929) | osteoblast differentiation (GO:0001649) | cell adhesion (GO:0007155) | cell adhesion mediated by integrin (GO:0033627) | integrin-mediated signaling pathway (GO:0007229) | collagen-activated signaling pathway (GO:0038065) | cell-matrix adhesion (GO:0007160)	integral component of membrane (GO:0016021) | integrin alpha11-beta1 complex (GO:0034681) | focal adhesion (GO:0005925) | membrane (GO:0016020) | integrin complex (GO:0008305)	17.298	6.629	15.288	5.061	4.964	1.521	2.601	13.239	2.154	2.34	2.115	3.242	3.026	2.943	7.593	19.817	1.323	4.872	20.835	2.174	9.603	13.55	12.988	42.042	12.879	15.434	0.516	0.447	42.042	0.447	94.0537
P3H2	ENSGALG00000040866	ENSGALT00000046911, ENSGALT00000068569	9	9:14031239-14085279:+1	protein_coding	Prolyl 3-hydroxylase 2	iron ion binding (GO:0005506) | L-ascorbic acid binding (GO:0031418) | metal ion binding (GO:0046872) | procollagen-proline 3-dioxygenase activity (GO:0019797) | dioxygenase activity (GO:0051213) | oxidoreductase activity (GO:0016491) | oxidoreductase activity, acting on paired donors, with incorporation or reduction of molecular oxygen (GO:0016705)	negative regulation of cell proliferation (GO:0008285) | peptidyl-proline hydroxylation (GO:0019511) | collagen metabolic process (GO:0032963) | oxidation-reduction process (GO:0055114)	basement membrane (GO:0005604) | Golgi apparatus (GO:0005794) | endoplasmic reticulum (GO:0005783)	14.094	5.68	16.481	4.984	8.512	2.507	11.186	19.559	2.651	10.646	1.863	3.178	6.883	11.346	33.126	18.155	1.901	7.111	13.242	2.092	7.769	6.408	9.83	20.147	7.411	4.672	0.353	2.037	33.126	0.353	93.8414
SLC7A11	ENSGALG00000009758	ENSGALT00000015877	4	4:29140501-29195218:-1	protein_coding	solute carrier family 7 member 11	amino acid transmembrane transporter activity (GO:0015171) | cystine:glutamate antiporter activity (GO:0015327)	platelet aggregation (GO:0070527) | amino acid transport (GO:0006865) | L-glutamate transmembrane transport (GO:0089711) | response to toxic substance (GO:0009636) | amino acid transmembrane transport (GO:0003333)	integral component of membrane (GO:0016021) | cell surface (GO:0009986) | membrane (GO:0016020) | integral component of plasma membrane (GO:0005887)	3.695	1.235	6.588	2.014	1.06	43.158	6.95	5.643	0.761	3.248	0.777	2.693	1.992	1.313	4.283	4.785	1.074	0.88	3.301	0.888	2.088	0.46	1.604	5.472	3.029	1.543	0.542	1.065	43.158	0.46	93.8217
ENSGALG00000037690	ENSGALG00000037690	ENSGALT00000054163, ENSGALT00000062698, ENSGALT00000063970, ENSGALT00000064352, ENSGALT00000065166, ENSGALT00000070381, ENSGALT00000070677, ENSGALT00000073715, ENSGALT00000074974, ENSGALT00000078120	AADN04001826.1	AADN04001826.1:3077-17579:+1	protein_coding		unknown	unknown	unknown	6.093	2.821	5.642	2.536	1.479	3.537	5.171	84.669	2.805	1.317	4.711	3.188	3.262	1.439	5.087	116.708	1.469	1.72	1.885	2.059	2.51	98.978	120.428	88.678	3.267	3.462	123.543	5.833	123.543	1.317	93.8064
COL5A1	ENSGALG00000002546	ENSGALT00000004020, ENSGALT00000059123, XM_015279318	17	17:7910288-8039020:+1	protein_coding	collagen, type V, alpha 1	ATP binding (GO:0005524) | MAP kinase kinase kinase activity (GO:0004709) | protein kinase activity (GO:0004672) | metal ion binding (GO:0046872) | nucleotide binding (GO:0000166) | oxidoreductase activity (GO:0016491) | extracellular matrix structural constituent (GO:0005201) | zinc ion binding (GO:0008270)	activation of MAPKK activity (GO:0000186) | protein phosphorylation (GO:0006468) | MAPK cascade (GO:0000165) | oxidation-reduction process (GO:0055114)	intracellular (GO:0005622) | proteinaceous extracellular matrix (GO:0005578)	143.194	77.832	121.18	59.233	89.617	33.033	58.93	127.833	24.74	44.114	23.408	38.254	41.601	51.277	124.234	249.671	17.792	39.307	195.202	14.884	76.333	88.92	89.579	398.043	126.642	137.285	4.905	4.25	398.043	4.25	93.6572
ANKRD1	ENSGALG00000006491	ENSGALT00000010491, ENSGALT00000078185	6	6:19643927-19652608:-1	protein_coding	ankyrin repeat domain 1	unknown	post-embryonic development (GO:0009791) | negative regulation of apoptotic process (GO:0043066) | positive regulation of myoblast proliferation (GO:2000288) | negative regulation of gene expression (GO:0010629) | positive regulation of transcription from RNA polymerase II promoter (GO:0045944) | positive regulation of gene expression (GO:0010628) | regulation of cell cycle (GO:0051726) | negative…	nucleus (GO:0005634) | cell (GO:0005623) | cytoplasm (GO:0005737)	32.887	9.233	1.875	2.436	18.578	11.047	1.745	5.062	3.915	0.479	2.137	2.845	3.033	5.9	5.785	11.323	0.788	6.387	27.515	4.702	9.197	16.539	4.294	44.76	22.469	29.757	1.22	1.165	44.76	0.479	93.4447
PLPPR1	ENSGALG00000015542	ENSGALT00000025054, ENSGALT00000061657, ENSGALT00000063337	Z	Z:65137559-65264849:-1	protein_coding	phospholipid phosphatase related 1	lipid phosphatase activity (GO:0042577)	nervous system development (GO:0007399) | signal transduction (GO:0007165) | phospholipid metabolic process (GO:0006644) | phospholipid dephosphorylation (GO:0046839)	integral component of membrane (GO:0016021) | membrane (GO:0016020) | integral component of plasma membrane (GO:0005887)	11.228	1.033	30.248	10.117	1.546	0.582	28.255	46.529	4	25.386	1.412	10.92	11.794	6.852	29.265	13.256	7.859	1.112	3.859	1.011	4.121	1.735	12.579	15.774	2.814	2.427	1.345	0.502	46.529	0.502	92.6873
CDH11	ENSGALG00000039985	ENSGALT00000049612, ENSGALT00000056787, ENSGALT00000085780	11	11:12275000-12354154:+1	protein_coding	cadherin 11	unknown	unknown	unknown	4.555	5.883	8.981	0.9	16.612	4.464	2.405	4.378	1.509	2.679	0.547	3.378	2.546	6.978	6.699	14.992	0.777	1.016	12.077	5.252	4.917	4.404	34.748	25.86	3.463	37.445	0.405	0.596	37.445	0.405	92.4568
CLMP	ENSGALG00000006507	ENSGALT00000010518	24	24:3030958-3068375:+1	protein_coding	CXADR like membrane protein	unknown	digestive tract development (GO:0048565)	integral component of membrane (GO:0016021) | cell surface (GO:0009986) | membrane (GO:0016020) | bicellular tight junction (GO:0005923) | cytoplasmic microtubule (GO:0005881) | extracellular exosome (GO:0070062)	40.577	14.494	35.273	16.916	13.456	7.868	27.209	58.417	11.366	23.384	7.579	14.777	14.769	14.846	42.832	40.711	8.6	9.81	33.361	5.708	24.991	33.925	45.038	98.732	25.912	57.825	1.856	1.068	98.732	1.068	92.4457
AFAP1	ENSGALG00000015556	ENSGALT00000025080, ENSGALT00000037240, ENSGALT00000037241, ENSGALT00000052132	4	4:81124238-81182713:-1	protein_coding	actin filament associated protein 1	unknown	regulation of signal transduction (GO:0009966) | regulation of cytoskeleton organization (GO:0051493)	centrosome (GO:0005813) | focal adhesion (GO:0005925)	18.209	5.58	14.332	4.681	6.223	3.472	6.662	16.723	2.292	4.481	2.323	2.704	3.465	4.449	14.963	12.87	1.754	2.497	15.513	1.805	7.26	9.106	11.029	30.902	7.341	19.235	0.6	0.336	30.902	0.336	91.9702
RERG	ENSGALG00000028186	ENSGALT00000044139	1	1:62659918-62765595:-1	protein_coding	RAS like estrogen regulated growth inhibitor	glucosylceramidase activity (GO:0004348) | hydrolase activity (GO:0016787) | hydrolase activity, acting on glycosyl bonds (GO:0016798) | GTPase activity (GO:0003924) | nucleotide binding (GO:0000166) | GTP binding (GO:0005525)	carbohydrate metabolic process (GO:0005975) | negative regulation of cell growth (GO:0030308) | small GTPase mediated signal transduction (GO:0007264) | lipid metabolic process (GO:0006629) | metabolic process (GO:0008152) | negative regulation of cell proliferation (GO:0008285) | sphingolipid metabolic process (GO:0006665) | signal transduction (GO:0007165) | response to hormone (GO:0009725)	nucleus (GO:0005634) | cytosol (GO:0005829) | membrane (GO:0016020)	84.633	19.1	33.355	24.407	17.539	13.006	32.614	97.332	9.463	44.228	7.342	10.913	15.857	11.118	36.506	50.045	6.145	5.709	40.254	5.54	20.627	29.034	27.94	148.941	35.657	40.611	5.707	1.621	148.941	1.621	91.8822
FGFR1	ENSGALG00000039786	ENSGALT00000066938, XM_015297361, XM_015297362, XM_015297363, XM_015297364, XM_015297366, XM_015297367	22	22:2357059-2371337:-1	protein_coding	fibroblast growth factor receptor 1	unknown	unknown	unknown	21.435	8.578	24.068	12.027	7.053	4.364	31.948	72.814	10.383	29.313	4.897	20.507	12.733	8.912	23.882	22.906	12.366	5.939	16.006	3.994	12.834	10.43	35.296	38.448	8.343	9.462	2.374	0.794	72.814	0.794	91.7053
ENSGALG00000030700	ENSGALG00000030700	ENSGALT00000052436	AADN04000910.1	AADN04000910.1:33288-35381:-1	protein_coding		unknown	unknown	unknown	12.955	15.938	18.553	36.032	14.508	18.311	3.131	0.715	4.364	12.682	11.528	18.943	27.358	7.156	11.577	11.758	21.56	0.917	16.697	0.922	2.399	15.559	1.782	3.541	1.719	17.31	65.093	48.909	65.093	0.715	91.0392
P3H3	no Ensembl gene ID assigned	XM_015293835, XM_015293839, XM_015293842, XM_425517	.	.	.	prolyl 3-hydroxylase 3	unknown	unknown	unknown	12.341	3.412	11.536	6.451	3.246	1.573	6.93	18.6	2.847	9.303	1.582	5.273	4.794	3.898	12.639	12.212	3.442	2.339	8.737	1.169	5.467	5.294	9.707	27.621	7.041	8.882	0.803	0.304	27.621	0.304	90.8586
SGCD	ENSGALG00000003886	ENSGALT00000006182, XM_015293900, XM_015293901, XM_015293902, XM_015293903, XM_015293904, XM_015293905, XM_015293906, XM_015293908, XM_015293909, XM_015293910	13	13:11524677-11645193:-1	protein_coding	sarcoglycan, delta (35kDa dystrophin-associated glycoprotein)	protein binding involved in cell adhesion (GO:0098631) | identical protein binding (GO:0042802) | protein binding involved in cell-cell adhesion (GO:0098632) | extracellular matrix binding (GO:0050840)	epithelium regeneration (GO:1990399) | positive regulation of neuron projection development (GO:0010976) | muscle organ development (GO:0007517) | homophilic cell adhesion via plasma membrane adhesion molecules (GO:0007156) | cardiac muscle tissue development (GO:0048738) | membrane organization (GO:0061024) | heart contraction (GO:0060047) | cell-cell adhesion (GO:0098609) | cell aggregation (GO…	integral component of membrane (GO:0016021) | basolateral plasma membrane (GO:0016323) | sarcoglycan complex (GO:0016012) | plasma membrane (GO:0005886) | membrane (GO:0016020) | dystrophin-associated glycoprotein complex (GO:0016010) | sarcolemma (GO:0042383) | dystroglycan complex (GO:0016011)	7.517	2.85	5.59	1.287	1.561	0.947	1.578	3.339	0.879	1.174	0.756	1.198	0.463	0.914	2.624	6.464	0.65	0.577	6.002	0.885	1.947	3.611	6.428	26.135	4.418	4.052	0.65	0.29	26.135	0.29	90.1207
LOC107055521	no Ensembl gene ID assigned	XM_015300675	.	.	.	uncharacterized LOC107055521	unknown	unknown	unknown	296.042	463.76	291.903	57.89	380.965	348.236	40.287	12.728	46.426	22.429	368.735	50.7	66.502	454.656	52.619	409.549	23.352	37.994	117.511	46.835	120.288	505.81	348.58	8.84	788.198	768.829	27.559	17.155	788.198	8.84	89.1627
LOC100858414	no Ensembl gene ID assigned	XM_015288241, XM_015288242	.	.	.	testican-2-like	unknown	unknown	unknown	9.589	1.84	33.981	6.32	6.329	1.051	13.431	17.195	2.755	9.34	2.964	5.606	9.687	8.934	20.862	8.232	4.268	5.754	5.056	1.805	2.686	2.013	7.478	6.176	4.04	2.789	0.992	0.383	33.981	0.383	88.7232
ENSGALG00000046519	ENSGALG00000046519	ENSGALT00000084408	10	10:17005730-17007081:+1	protein_coding		unknown	unknown	unknown	22.734	6.159	6.623	9.035	3.498	1.878	17.728	17.011	6.108	18.732	1.498	7.263	9.252	6.697	11.806	23.257	10.459	2.681	7.206	1.603	5.258	4.092	14.788	34.154	8.022	4.282	3.534	0.385	34.154	0.385	88.7117
ENSGALG00000033747	ENSGALG00000033747	ENSGALT00000046495	AADN04002022.1	AADN04002022.1:13506-14474:+1	protein_coding		unknown	unknown	unknown	0.59	0.389	0.811	2.037	0.612	0.456	0.913	0.726	0.952	0.298	1.087	0.303	0.563	0.606	0.327	0.369	0.315	25.999	7.186	17.629	23.995	5.608	9.579	0.347	11.191	3.911	1.592	1.754	25.999	0.298	87.245
TRAIL-LIKE	no Ensembl gene ID assigned	XM_015278184	.	.	.	TNF-related apoptosis inducing ligand-like	unknown	unknown	unknown	13.592	13.247	49.353	13.09	18.448	0.57	3.692	5.864	7.938	3.269	11.087	6.833	11.91	21.919	4.461	5.085	4.131	43.388	31.215	15.23	26.978	12.563	14.86	8.477	24.904	14.592	3.634	8.268	49.353	0.57	86.5842
CTGF	ENSGALG00000037402	ENSGALT00000057250, ENSGALT00000059653, ENSGALT00000080391	3	3:57348864-57352201:+1	protein_coding	connective tissue growth factor	heparin binding (GO:0008201) | insulin-like growth factor binding (GO:0005520) | integrin binding (GO:0005178) | protein C-terminus binding (GO:0008022)	positive regulation of cell differentiation (GO:0045597) | cell differentiation (GO:0030154) | cell migration (GO:0016477) | negative regulation of gene expression (GO:0010629) | connective tissue development (GO:0061448) | positive regulation of ERK1 and ERK2 cascade (GO:0070374) | integrin-mediated signaling pathway (GO:0007229) | fibroblast growth factor receptor signaling pathway (GO:0008543)…	extracellular space (GO:0005615) | Golgi apparatus (GO:0005794) | proteinaceous extracellular matrix (GO:0005578) | intracellular membrane-bounded organelle (GO:0043231) | extracellular region (GO:0005576)	416.878	172.429	382.764	238.968	228.856	127.247	435.252	795.587	98.139	392.463	87.16	181.865	347.081	245.585	895.528	576.055	120.429	108.719	435.737	45.867	266.673	213.124	312.797	733.584	176.882	195.833	26.493	10.371	895.528	10.371	86.3492
CLDN5	ENSGALG00000001621	ENSGALT00000002477	15	15:701150-702907:-1	protein_coding	claudin 5	structural molecule activity (GO:0005198)	unknown	integral component of membrane (GO:0016021) | apical part of cell (GO:0045177) | cell junction (GO:0030054) | cytoplasm (GO:0005737) | membrane (GO:0016020) | plasma membrane (GO:0005886) | bicellular tight junction (GO:0005923)	361.827	286.985	156.27	247.035	344.816	712.486	211.668	20.178	374.594	63.883	393.267	192.092	324.125	339.167	97.11	101.608	299.762	515.104	100.833	62.206	299.141	224.871	18.845	10.273	351.709	170.155	85.185	882.102	882.102	10.273	85.8661
LOC101747287	no Ensembl gene ID assigned	XM_015299412, XM_015299413, XM_015299415, XM_015299416, XM_015299417, XM_015299418	.	.	.	36.4 kDa proline-rich protein-like	unknown	unknown	unknown	3.884	2.273	20.076	5.476	3.309	0.915	12.964	15.316	2.905	8.424	1.844	8.414	8.447	6.643	16.54	5.205	5.166	0.75	7.931	5.106	3.549	1.688	7.851	3.525	0.359	2.368	0.773	0.237	20.076	0.237	84.7089
COL5A2	ENSGALG00000031112	ENSGALT00000054594, XM_015289202, XM_015289203	7	7:470717-578692:+1	protein_coding	collagen, type V, alpha 2	unknown	unknown	unknown	320.88	146.965	160.149	96.43	116.602	64.09	56.89	202.807	39.802	54.562	43.034	60.57	56.657	75.965	239.2	326.768	23.64	70.161	329.694	41.879	132.089	134.761	150.946	621.105	168.237	200.475	7.472	7.762	621.105	7.472	83.1243
CDC42EP1	no Ensembl gene ID assigned	XM_429544	.	.	.	CDC42 effector protein (Rho GTPase binding) 1	unknown	unknown	unknown	45.038	18.965	39.181	14.935	15.974	7.955	14.636	31.774	7.258	13.19	6.837	12.311	12.602	10.872	29.518	45.706	5.745	8.498	41.56	4.664	19.939	29.345	23.587	79.283	22.163	37.172	1.197	0.957	79.283	0.957	82.8454
ENSGALG00000036073	ENSGALG00000036073	ENSGALT00000060610	AADN04006861.1	AADN04006861.1:7170-9289:+1	protein_coding		unknown	unknown	unknown	663.279	312.666	568.912	256.012	308.027	104.622	239.921	407.35	130.504	206.96	95.617	242.342	233.129	233.92	568.758	885.291	110.863	170.197	755.727	81.646	294.269	271.796	389.679	1311.67	381.702	403.021	15.838	16.63	1311.67	15.838	82.8179
AKR1D1	ENSGALG00000012834	ENSGALT00000020934, ENSGALT00000051781, ENSGALT00000066172, ENSGALT00000079358, ENSGALT00000086718, ENSGALT00000087705, ENSGALT00000089167	1	1:56606803-56640860:+1	protein_coding	aldo-keto reductase family 1 member D1	3-oxo-5-beta-steroid 4-dehydrogenase activity (GO:0047568) | oxidoreductase activity (GO:0016491)	digestion (GO:0007586) | androgen metabolic process (GO:0008209) | cholesterol catabolic process (GO:0006707) | bile acid biosynthetic process (GO:0006699) | C21-steroid hormone metabolic process (GO:0008207) | oxidation-reduction process (GO:0055114)	cytosol (GO:0005829) | extracellular exosome (GO:0070062)	43.399	22.338	32.295	26.327	21.505	7.112	13.204	20.654	23.463	13.992	16.545	23.966	19.834	14.905	12.037	56.641	15.586	12.33	50.153	18.624	49.282	122.061	29.137	135.434	37.048	35.955	3.273	1.636	135.434	1.636	82.7836
LTBP1	ENSGALG00000010448	ENSGALT00000017012, ENSGALT00000086357	3	3:31210825-31393401:-1	protein_coding	latent transforming growth factor beta binding protein 1	transforming growth factor beta binding (GO:0050431) | microfibril binding (GO:0050436) | calcium ion binding (GO:0005509)	coronary vasculature development (GO:0060976) | aorta development (GO:0035904) | ventricular septum development (GO:0003281)	protein complex (GO:0043234) | microfibril (GO:0001527) | extracellular matrix (GO:0031012) | proteinaceous extracellular matrix (GO:0005578)	415.201	136.053	343.135	72.172	146.768	33.23	84.759	384.117	40.936	98.871	23.151	43.044	72.491	107.431	444.275	275.102	25.534	36.997	324.567	19.84	106.941	100.787	75.958	833.302	177.806	230.96	11.826	10.08	833.302	10.08	82.6688
NEO1	ENSGALG00000001774	ENSGALT00000034761, ENSGALT00000048664, XM_015279048, XM_015279049, XM_015279050, XM_015279051, XM_015279052, XM_015279053, XM_015279054	10	10:1742727-1938673:+1	protein_coding	neogenin 1	receptor activity (GO:0004872)	positive regulation of BMP signaling pathway (GO:0030513) | nervous system development (GO:0007399) | iron ion homeostasis (GO:0055072) | axon guidance (GO:0007411)	integral component of membrane (GO:0016021) | membrane (GO:0016020) | integral component of plasma membrane (GO:0005887)	8.259	2.175	20.809	7.16	2.87	0.982	20.604	27.522	4.88	18.702	1.446	8.765	6.586	6.728	39.985	13.846	3.698	5.725	7.259	4.935	2.851	2.786	18.203	16.702	4.088	3.358	2.797	0.488	39.985	0.488	81.9365
FBXL2	ENSGALG00000030175	ENSGALT00000073236, ENSGALT00000077331, XM_015281720, XM_015281721, XM_015281722	2	2:44747028-44782767:+1	protein_coding	F-box and leucine-rich repeat protein 2	unknown	unknown	unknown	15.408	2.645	32.303	15.555	4.814	2.212	60.882	102.577	8.187	70.355	2.985	16.087	15.348	14.01	71.433	25.505	12.306	1.858	7.178	3.897	6.33	5.762	44.087	35.531	6.259	5.739	7.96	1.252	102.577	1.252	81.9305
ENSGALG00000044876	ENSGALG00000044876	ENSGALT00000084258, ENSGALT00000085883, ENSGALT00000086708	AADN04002305.1	AADN04002305.1:6292-8727:+1	protein_coding		unknown	unknown	unknown	0.376	0.372	0.462	0.93	0.304	0.403	0.632	0.804	0.434	0.515	0.355	0.528	0.258	0.443	0.36	0.335	0.291	14.546	0.436	13.245	13.11	7.052	6.2	0.519	0.251	0.276	8.619	20.484	20.484	0.251	81.6096
ENSGALG00000036498	ENSGALG00000036498	ENSGALT00000062206	AADN04003454.1	AADN04003454.1:21-5793:+1	protein_coding		unknown	unknown	unknown	33.777	7.93	13.448	6.846	9.886	4.616	5.259	13.461	2.086	5.193	3.441	3.91	6.371	6.131	17.842	31.711	1.436	6.165	29.092	2.772	15.397	22.16	28.032	67.711	20.147	39.346	1.132	0.832	67.711	0.832	81.3834
CHAC1	ENSGALG00000027874	ENSGALT00000045646	5	5:24438649-24440766:+1	protein_coding	ChaC glutathione specific gamma-glutamylcyclotransferase 1	chromatin binding (GO:0003682) | DNA helicase activity (GO:0003678) | gamma-glutamylcyclotransferase activity (GO:0003839) | hydrolase activity (GO:0016787) | transferase activity, transferring acyl groups (GO:0016746) | Notch binding (GO:0005112) | antigen binding (GO:0003823) | nucleotide binding (GO:0000166) | ATP binding (GO:0005524) | transferase activity (GO:0016740) | phosphorus-oxygen lya…	DNA replication (GO:0006260) | defense response to bacterium (GO:0042742) | neurogenesis (GO:0022008) | cyclic nucleotide biosynthetic process (GO:0009190) | complement activation, classical pathway (GO:0006958) | negative regulation of protein processing (GO:0010955) | glutathione catabolic process (GO:0006751) | phagocytosis, engulfment (GO:0006911) | DNA duplex unwinding (GO:0032508) | B cell …	integral component of membrane (GO:0016021) | membrane (GO:0016020) | immunoglobulin complex, circulating (GO:0042571) | intracellular (GO:0005622) | MCM complex (GO:0042555) | blood microparticle (GO:0072562) | external side of plasma membrane (GO:0009897) | nucleus (GO:0005634) | cytosol (GO:0005829) | trans-Golgi network (GO:0005802)	19.887	5.618	82.042	8.457	4.109	1.807	33.2	30.546	2.52	8.888	2.302	8.617	17.602	6.656	87.704	14.176	4.033	3.202	24.192	1.482	9.076	2.079	7.066	19.256	10.411	4.933	1.08	2.109	87.704	1.08	81.2074
CTHRC1	ENSGALG00000033351	ENSGALT00000066236, ENSGALT00000071593	2	2:130013430-130018289:+1	protein_coding	collagen triple helix repeat containing 1	unknown	unknown	unknown	58.316	20.828	21.866	17.329	29.051	11.445	6.539	20.582	14.928	7.713	12.919	12.013	14.738	13.382	17.179	53.868	6.29	16.409	41.084	9.62	32.245	40.472	30.966	129.858	29.934	41.045	1.61	1.667	129.858	1.61	80.6571
DGAT2	ENSGALG00000040418	ENSGALT00000051199, ENSGALT00000081836	1	1:194877499-194892393:-1	protein_coding	diacylglycerol O-acyltransferase 2	unknown	unknown	unknown	2.958	1.683	7.461	1.015	1.62	1.265	3.992	37.837	1.236	13.173	1.745	2.335	1.319	1.781	2.104	0.905	2.075	1.357	1.298	1.273	1.726	1.891	8.825	5.294	1.754	14.919	0.474	1.756	37.837	0.474	79.8249
LOC101747454	no Ensembl gene ID assigned	XM_015295014	.	.	.	uncharacterized LOC101747454	unknown	unknown	unknown	3.747	16.522	40.003	8.617	35.461	110.107	9.04	2.633	50.753	5.197	39.666	92.617	41.136	36.123	3.511	59.164	12.889	3.72	13.22	14.228	35.405	2.651	22.015	11.857	12.201	6.616	1.391	13.11	110.107	1.391	79.1567
HSPB1	ENSGALG00000001926	ENSGALT00000040248	19	19:4228616-4230508:-1	protein_coding	heat shock protein family B (small) member 1	identical protein binding (GO:0042802) | protein kinase C inhibitor activity (GO:0008426) | poly(A) RNA binding (GO:0044822) | protein kinase binding (GO:0019901) | protein kinase C binding (GO:0005080)	positive regulation of angiogenesis (GO:0045766) | positive regulation of endothelial cell chemotaxis by VEGF-activated vascular endothelial growth factor receptor signaling pathway (GO:0038033) | negative regulation of apoptotic signaling pathway (GO:2001234) | regulation of I-kappaB kinase/NF-kappaB signaling (GO:0043122) | positive regulation of interleukin-1 beta production (GO:0032731) | pos…	contractile fiber (GO:0043292) | extracellular space (GO:0005615) | extracellular matrix (GO:0031012) | plasma membrane (GO:0005886) | extracellular exosome (GO:0070062) | Z disc (GO:0030018) | intracellular (GO:0005622) | nucleus (GO:0005634) | focal adhesion (GO:0005925) | cytoplasm (GO:0005737)	71.44	18.94	19.702	17.802	13.069	10.741	13.594	29.27	10.713	14.71	7.749	19.66	17.796	11.23	19.44	54.162	8.318	5.808	32.054	6.271	21.109	35.285	39.057	178.8	60.527	60.492	5.946	2.274	178.8	2.274	78.628
COL12A1	ENSGALG00000015908	ENSGALT00000025640, ENSGALT00000064658, ENSGALT00000076676, ENSGALT00000083326, ENSGALT00000084967, XM_015284742, XM_015284743, XM_015284744	3	3:81088530-81188721:+1	protein_coding	collagen, type XII, alpha 1	unknown	endodermal cell differentiation (GO:0035987)	extracellular space (GO:0005615) | extracellular matrix (GO:0031012) | extracellular vesicle (GO:1903561) | extracellular exosome (GO:0070062)	310.158	142.713	177.977	106.546	133.393	70.907	55.606	188.637	46.914	51.922	54.451	65.146	66.051	78.524	157.93	308.893	30.869	75.037	374.136	34.472	142.907	145.406	130.066	584.721	170.429	200.993	7.45	7.573	584.721	7.45	78.486
PALM2	ENSGALG00000015655	ENSGALT00000025241	Z	Z:65592725-65702020:+1	protein_coding	paralemmin 2	unknown	regulation of cell shape (GO:0008360)	membrane (GO:0016020)	12.89	3.107	20.269	7.425	3.199	1.311	16.092	19.887	2.516	17.023	1.531	4.838	5.094	3.528	13.509	7.845	3.252	1.426	9.379	1.835	5.019	2.565	6.518	14.568	3.967	5.486	0.831	0.265	20.269	0.265	76.4868
PDGFRL	ENSGALG00000013617	ENSGALT00000032107, ENSGALT00000084490, XM_004935998, XM_004935999	4	4:63414982-63434513:-1	protein_coding	platelet-derived growth factor receptor-like	unknown	unknown	unknown	16.517	4.53	9.682	3.754	6.093	1.176	10.938	22.411	2.024	13.217	1.292	3.953	4.791	4.378	9.574	7.628	1.533	1.893	12.285	1.577	5.807	5.758	12.523	32.678	9.697	12.326	0.947	0.432	32.678	0.432	75.6435
CAV1	ENSGALG00000043287	ENSGALT00000049033	1	1:25060566-25074918:-1	protein_coding	caveolin 1	nitric-oxide synthase binding (GO:0050998) | peptidase activator activity (GO:0016504) | receptor binding (GO:0005102) | protein binding, bridging (GO:0030674) | enzyme binding (GO:0019899) | Rac GTPase binding (GO:0048365) | structural molecule activity (GO:0005198) | protein complex scaffold (GO:0032947) | identical protein binding (GO:0042802) | ion channel binding (GO:0044325) | protein kinas…	vasoconstriction (GO:0042310) | positive regulation of gap junction assembly (GO:1903598) | negative regulation of transforming growth factor beta receptor signaling pathway (GO:0030512) | triglyceride metabolic process (GO:0006641) | positive regulation of peptidyl-serine phosphorylation (GO:0033138) | negative regulation of pinocytosis (GO:0048550) | regulation of membrane repolarization during…	protein complex (GO:0043234) | Golgi apparatus (GO:0005794) | acrosomal membrane (GO:0002080) | plasma membrane (GO:0005886) | endoplasmic reticulum (GO:0005783) | intracellular (GO:0005622) | endosome (GO:0005768) | cytoplasmic vesicle (GO:0031410) | cell cortex (GO:0005938) | membrane raft (GO:0045121) | perinuclear region of cytoplasm (GO:0048471) | integral component of plasma membrane (GO:00…	134.421	50.762	30.418	23.081	42.086	28.043	16.53	76.005	9.638	34.562	3.857	11.036	12.452	20.729	16.477	91.769	3.976	16.203	77.558	10.491	36.302	39.107	47.752	274.96	116.022	181.136	3.635	5.007	274.96	3.635	75.6424
WISP1	ENSGALG00000030115	ENSGALT00000053919, ENSGALT00000055340, ENSGALT00000084071	2	2:142034833-142071452:+1	protein_coding	WNT1 inducible signaling pathway protein 1	unknown	unknown	unknown	41.329	13.268	16.526	6.045	32.568	10.186	9.435	26.926	11.184	5.648	8.837	4.86	6.324	11.406	11.527	28.145	2.103	8.011	32.357	4.238	34.147	37.918	28.476	73.042	36.687	55.891	1.842	0.968	73.042	0.968	75.4566
TAGLN	ENSGALG00000011902	ENSGALT00000019425	24	24:5206471-5209283:+1	protein_coding	transgelin	unknown	epithelial cell differentiation (GO:0030855)	cytoplasm (GO:0005737)	242.089	153.055	106.349	37.105	150.557	110.275	42.063	123.568	23.954	8.735	19.903	71.676	97.6	80.022	78.719	399.292	7.504	32.23	300.443	34.554	127.198	163.637	100.354	544.273	102.942	308.236	7.22	25.866	544.273	7.22	75.3841
SEMA3D	ENSGALG00000006563	ENSGALT00000010596	1	1:8310340-8452139:+1	protein_coding	semaphorin 3D	neuropilin binding (GO:0038191) | semaphorin receptor binding (GO:0030215) | chemorepellent activity (GO:0045499)	negative chemotaxis (GO:0050919) | nervous system development (GO:0007399) | neural crest cell migration (GO:0001755) | cell differentiation (GO:0030154) | semaphorin-plexin signaling pathway (GO:0071526) | positive regulation of cell migration (GO:0030335) | multicellular organism development (GO:0007275) | negative regulation of axon extension involved in axon guidance (GO:0048843)	extracellular space (GO:0005615) | extracellular region (GO:0005576)	16.206	8.998	18.455	5.691	9.524	1.877	10.327	21.528	2.6	8.615	0.645	6.446	2.426	5.76	19.709	8.209	1.782	2.642	22.747	1.573	4.56	9.288	16.571	48.621	10.268	17.915	0.744	1.337	48.621	0.645	75.3814
CCLI7	no Ensembl gene ID assigned	XM_015296022	.	.	.	chemokine	unknown	unknown	unknown	17.253	21.028	19.272	25.394	32.404	9.855	4.467	3.936	11.79	9.22	31.452	14.823	29.916	14.5	8.222	7.191	7.164	62.383	24.372	24.686	50.968	22.897	4.609	1.375	72.139	11.788	8.98	102.959	102.959	1.375	74.8793
CCLi7	ENSGALG00000041079	ENSGALT00000078130	19	19:4772390-4773608:-1	protein_coding		chemokine activity (GO:0008009)	cell chemotaxis (GO:0060326) | immune response (GO:0006955)	extracellular region (GO:0005576)	17.253	21.028	19.272	25.394	32.404	9.855	4.467	3.936	11.79	9.22	31.452	14.823	29.916	14.5	8.222	7.191	7.164	62.383	24.372	24.686	50.968	22.897	4.609	1.375	72.139	11.788	8.98	102.959	102.959	1.375	74.8793
ENSGALG00000046426	ENSGALG00000046426	ENSGALT00000083312	26	26:1473742-1479846:-1	protein_coding		unknown	unknown	unknown	5.942	1.918	11.16	6.759	3.047	7.759	17.418	36.186	3.476	44.135	1.392	5.508	5.198	6.645	10.567	5.463	4.915	0.591	5.349	1.338	4.35	1.534	9.076	10.092	2.002	3.391	2.467	0.76	44.135	0.591	74.6785
NQO1	ENSGALG00000023437	ENSGALT00000038752	11	11:19278734-19280589:-1	protein_coding	NAD(P)H dehydrogenase	identical protein binding (GO:0042802) | NAD(P)H dehydrogenase (quinone) activity (GO:0003955) | poly(A) RNA binding (GO:0044822)	negative regulation of catalytic activity (GO:0043086) | oxidation-reduction process (GO:0055114) | response to oxidative stress (GO:0006979)	cytoplasm (GO:0005737) | extracellular exosome (GO:0070062)	13.977	1.633	6.184	4.083	2.889	1.806	2.159	10.604	2.064	2.582	1.884	2.605	4.153	1.831	7.293	4.229	2.245	1.569	4.203	0.447	3.814	3.13	4.487	23.764	9.316	9.065	1.975	0.319	23.764	0.319	74.4953
CERCAM	ENSGALG00000004986	ENSGALT00000007990, XM_003642278, XM_015279708, XM_015279709	17	17:5472411-5483170:-1	protein_coding	cerebral endothelial cell adhesion molecule	unknown	cell adhesion (GO:0007155)	integral component of membrane (GO:0016021) | membrane (GO:0016020)	41.727	24.365	64.282	21.965	15.339	8.226	34.397	81.37	9.753	33.91	8.871	15.701	22.97	14.845	77.74	62.59	9.616	9.417	29.372	5.26	17.403	21.164	40.403	84.21	21.29	32.359	2.484	1.132	84.21	1.132	74.3905
FGL1	ENSGALG00000013606	ENSGALT00000022137	4	4:63266296-63284864:+1	protein_coding	fibrinogen like 1	unknown	unknown	extracellular exosome (GO:0070062)	18.233	15.129	8.114	15.813	16.905	12.574	13.958	5.095	19.93	5.786	29.371	3.743	20.719	13.67	9.31	10.784	16.723	16.027	3.047	0.486	5.273	9.961	6.007	35.705	12.501	15.401	6.273	10.044	35.705	0.486	73.4671
SH2D4A	ENSGALG00000010122	ENSGALT00000016464, XM_420452	4	4:34329676-34340802:+1	protein_coding	SH2 domain containing 4A	unknown	unknown	unknown	3.435	0.763	3.438	3.198	0.592	0.609	8.865	20.722	1.953	11.552	0.763	3.469	2.765	1.513	2.334	3.192	2.642	0.47	0.841	0.283	2	1.248	8.624	6.88	1.536	1.768	1.034	0.832	20.722	0.283	73.2226
ENSGALG00000041555	ENSGALG00000041555	ENSGALT00000070776, ENSGALT00000081566	AADN04001035.1	AADN04001035.1:4863-11120:-1	protein_coding		unknown	unknown	unknown	293.039	46.567	266.438	85.731	46.252	30.956	152.687	176.595	29.071	73.72	39.547	155.575	105.384	69.371	330.167	421.939	61.201	38.548	106.561	12.331	78.171	70.797	172.945	665.974	188.971	171.675	10.876	9.108	665.974	9.108	73.1197
GJA1	ENSGALG00000014873	ENSGALT00000023996	3	3:61930601-61938188:-1	protein_coding	gap junction protein alpha 1	transmembrane transporter activity (GO:0022857) | ion transmembrane transporter activity (GO:0015075) | gap junction channel activity (GO:0005243) | receptor binding (GO:0005102) | beta-tubulin binding (GO:0048487) | scaffold protein binding (GO:0097110) | signal transducer activity (GO:0004871) | gap junction channel activity involved in cell communication by electrical coupling (GO:1903763)	epithelial cell maturation (GO:0002070) | cell-cell junction organization (GO:0045216) | osteoblast differentiation (GO:0001649) | lens development in camera-type eye (GO:0002088) | negative regulation of gene expression (GO:0010629) | embryonic digit morphogenesis (GO:0042733) | ion transmembrane transport (GO:0034220) | skeletal muscle tissue regeneration (GO:0043403) | cell communication by ch…	lateral plasma membrane (GO:0016328) | Golgi apparatus (GO:0005794) | cell junction (GO:0030054) | connexin complex (GO:0005922) | plasma membrane (GO:0005886) | extracellular exosome (GO:0070062) | fascia adherens (GO:0005916) | cytosol (GO:0005829) | cytoplasm (GO:0005737) | mitochondrion (GO:0005739) | gap junction (GO:0005921) | intermediate filament (GO:0005882) | integral component of membr…	351.12	155.403	286.239	139.84	199.102	73.263	120.231	177.271	165.592	102.154	101.603	191.065	116.386	177.75	118.99	385.178	75.117	126.671	390.496	85.725	268.59	479.038	436.736	735.547	175.976	366.293	19.467	10.105	735.547	10.105	72.7904
ENSGALG00000005209	ENSGALG00000005209	ENSGALT00000008364	2	2:1115116-1133998:+1	protein_coding		unknown	unknown	unknown	6.697	11.482	5.721	3.145	7.224	3.212	2.024	0.784	5.794	0.679	0.94	11.003	2.331	10.863	3.047	26.211	2.888	4.294	11.948	4.97	9.251	4.173	9.821	14.883	4.338	3.139	0.364	0.424	26.211	0.364	72.0082
EFEMP1	ENSGALG00000037901	ENSGALT00000053212	3	3:242964-294071:-1	protein_coding	EGF containing fibulin like extracellular matrix protein 1	unknown	unknown	unknown	148.016	25.878	99.362	39.14	21.867	9.32	70.504	260.522	29.664	86.654	20.125	30.094	24.662	19.563	61.161	96.529	27.664	7.711	64.609	18.744	28.976	65.438	170.521	252.535	40.116	63.551	29.222	3.66	260.522	3.66	71.1809
OTOS	ENSGALG00000041744	ENSGALT00000065966	9	9:5214754-5217385:+1	protein_coding	otospiralin	unknown	unknown	unknown	18.704	10.769	26.568	24.096	11.332	6.049	126.558	136.863	11.624	128.211	10.702	26.244	34.234	14.568	24.791	41.945	32.752	9.811	14.181	5.323	8.429	10.549	95.146	114.768	5.306	31.98	63.492	1.927	136.863	1.927	71.0239
JAM3	ENSGALG00000001472	ENSGALT00000002230, XM_417876	24	24:2491132-2515882:+1	protein_coding	junctional adhesion molecule 3	protein homodimerization activity (GO:0042803) | protein heterodimerization activity (GO:0046982) | integrin binding (GO:0005178)	leukocyte migration involved in inflammatory response (GO:0002523) | regulation of neutrophil chemotaxis (GO:0090022) | cell migration (GO:0016477) | cell adhesion (GO:0007155) | transmission of nerve impulse (GO:0019226) | adaptive immune response (GO:0002250) | neutrophil homeostasis (GO:0001780) | myelination (GO:0042552) | spermatid development (GO:0007286) | regulation of actin cytoskeleton …	integral component of membrane (GO:0016021) | Golgi apparatus (GO:0005794) | extracellular space (GO:0005615) | cell-cell contact zone (GO:0044291) | paranodal junction (GO:0033010) | membrane (GO:0016020) | desmosome (GO:0030057) | Schmidt-Lanterman incisure (GO:0043220) | cell-cell junction (GO:0005911) | bicellular tight junction (GO:0005923)	42.604	10.975	20.686	17.092	7.135	3.519	28.108	84.114	8.581	49.817	3.906	12.547	9.767	7.999	19.387	29.262	8.268	4.847	22.941	4.04	12.302	13.77	32.08	80.385	19.23	27.455	4.355	1.188	84.114	1.188	70.803
FBN1	ENSGALG00000004960	ENSGALT00000007955, XM_015291934, XM_015291935	10	10:10168070-10300782:-1	protein_coding	fibrillin 1	transcriptional repressor activity, RNA polymerase II core promoter proximal region sequence-specific binding (GO:0001078) | protein complex binding (GO:0032403) | RNA polymerase II core promoter proximal region sequence-specific DNA binding (GO:0000978) | chitin binding (GO:0008061) | integrin binding (GO:0005178) | extracellular matrix structural constituent (GO:0005201) | calcium ion binding (…	positive regulation of actin filament polymerization (GO:0030838) | regulation of cellular response to growth factor stimulus (GO:0090287) | actin crosslink formation (GO:0051764) | regulation of transcription, DNA-templated (GO:0006355) | camera-type eye development (GO:0043010) | sequestering of TGFbeta in extracellular matrix (GO:0035583) | anatomical structure morphogenesis (GO:0009653) | neg…	basement membrane (GO:0005604) | extracellular space (GO:0005615) | actin cytoskeleton (GO:0015629) | extracellular matrix (GO:0031012) | proteinaceous extracellular matrix (GO:0005578) | extracellular exosome (GO:0070062) | extracellular region (GO:0005576) | microfibril (GO:0001527) | nucleus (GO:0005634) | cytosol (GO:0005829)	88.429	14.653	9.611	7.851	17.546	8.111	4.266	11.694	5.211	4.433	3.67	4.076	4.319	9.568	9.98	20.288	1.731	7.617	24.55	5.15	15.358	26.382	26.112	122.269	58.462	95.327	2.79	2.003	122.269	1.731	70.6349
THBS2	ENSGALG00000011200	ENSGALT00000018261, XM_015284053	3	3:41483185-41514674:+1	protein_coding	thrombospondin 2	calcium ion binding (GO:0005509) | heparin binding (GO:0008201)	negative regulation of angiogenesis (GO:0016525) | cell adhesion (GO:0007155)	basement membrane (GO:0005604) | platelet alpha granule (GO:0031091) | extracellular matrix (GO:0031012) | proteinaceous extracellular matrix (GO:0005578) | extracellular region (GO:0005576)	326.153	118.859	65.776	39.532	79.943	19.537	18.658	66.245	18.029	10.25	17.878	29.24	18.976	47.12	27.648	114.098	7.383	45.525	320.388	22.737	145.449	171.104	89.891	518.01	87.28	144.131	8.022	13.07	518.01	7.383	70.1625
NCKAP1	ENSGALG00000002750	ENSGALT00000004344, XM_004942427, XM_015289348, XM_015289349, XM_015289351	7	7:2252338-2303003:+1	protein_coding	NCK-associated protein 1	Rac GTPase binding (GO:0048365) | protein complex binding (GO:0032403)	Rac protein signal transduction (GO:0016601) | positive regulation of Arp2/3 complex-mediated actin nucleation (GO:2000601) | positive regulation of lamellipodium assembly (GO:0010592)	focal adhesion (GO:0005925) | SCAR complex (GO:0031209) | extracellular exosome (GO:0070062)	41.144	11.926	32.964	15.365	14.473	6.241	29.137	59.838	8.605	32.824	5.231	13.262	12.861	13.219	46.992	38.909	8.518	6.566	27.491	4.746	16.714	21.99	37.693	78.488	20.117	34.135	2.643	1.12	78.488	1.12	70.0786
ENSGALG00000019061	ENSGALG00000019061	ENSGALT00000027769	1	1:182507123-182513346:+1	protein_coding		unknown	unknown	unknown	0.923	0.438	1.157	0.575	14.367	21.905	3.344	0.313	4.749	0.75	1.909	1.537	3.224	7.558	2.576	5.976	2.676	8.3	0.458	0.673	0.646	12.076	1.428	2.1	1.144	2.967	4.287	2.117	21.905	0.313	69.984
MMP1	no Ensembl gene ID assigned	XM_417176	.	.	.	matrix metallopeptidase 1 (interstitial collagenase)	unknown	unknown	unknown	0.923	0.438	1.157	0.575	14.367	21.905	3.344	0.313	4.749	0.75	1.909	1.537	3.224	7.558	2.576	5.976	2.676	8.3	0.458	0.673	0.646	12.076	1.428	2.1	1.144	2.967	4.287	2.117	21.905	0.313	69.984
F13A1	ENSGALG00000012802	ENSGALT00000020886	2	2:65247235-65305803:+1	protein_coding	coagulation factor XIII A chain	protein-glutamine gamma-glutamyltransferase activity (GO:0003810)	blood coagulation (GO:0007596) | peptide cross-linking (GO:0018149)	blood microparticle (GO:0072562)	627.106	68.524	507.115	243.186	106.152	38.317	782.218	1493.24	100.472	997.751	41.866	169.856	212.775	165.075	1069.69	391.17	138.379	56.315	133.975	21.377	99.695	94.473	403.28	654.025	207.91	219.295	30.278	31.733	1493.24	21.377	69.8526
FZD1	ENSGALG00000009064	ENSGALT00000014752, ENSGALT00000047249	2	2:22162541-22164687:+1	protein_coding	frizzled-1 precursor	Wnt-activated receptor activity (GO:0042813) | transmembrane signaling receptor activity (GO:0004888)	cell surface receptor signaling pathway (GO:0007166) | Wnt signaling pathway (GO:0016055) | multicellular organism development (GO:0007275)	integral component of membrane (GO:0016021) | membrane (GO:0016020)	32.642	10.525	18.538	10.868	11.543	6.284	14.82	30.526	7.066	16.679	5.562	11.821	8.183	8.874	20.235	31.97	7.197	6.785	25.343	4.608	16.932	24.157	19.732	71.767	23.377	39.168	2.256	1.031	71.767	1.031	69.6091
CAVIN1	ENSGALG00000003261	ENSGALT00000005163, ENSGALT00000005164, ENSGALT00000061104	27	27:5335537-5350085:-1	protein_coding	caveolae associated protein 1	unknown	unknown	unknown	47.723	14.548	11.73	7.435	9.843	4.557	4.65	13.66	3.625	3.699	2.581	4.742	6.009	6.049	10.109	32.133	1.397	4.086	24.357	4.308	9.822	11.761	20.813	96.818	31.109	55.536	2.658	1.792	96.818	1.397	69.3042
ENSGALG00000043582	ENSGALG00000043582	ENSGALT00000050091	2	2:148492682-148497873:-1	protein_coding		unknown	unknown	unknown	3545.39	6994.36	2818.84	5195.16	6660.78	6068.02	5070.82	384.868	5568.98	2122.19	6310.96	4316.83	5786.73	5091.5	2178.08	3367.28	7038.88	7339.05	2665.55	3596.99	5097.79	3921.86	1511.04	106.371	2964	2756.73	5202.73	3998.12	7339.05	106.371	68.9948
LOC420301	no Ensembl gene ID assigned	XM_418413	.	.	.	lymphocyte antigen 6 complex, locus E-like	unknown	unknown	unknown	3545.39	6994.36	2818.84	5195.16	6660.78	6068.02	5070.82	384.868	5568.98	2122.19	6310.96	4316.83	5786.73	5091.5	2178.08	3367.28	7038.88	7339.05	2665.55	3596.99	5097.79	3921.86	1511.04	106.371	2964	2756.73	5202.73	3998.12	7339.05	106.371	68.9948
WNK4	ENSGALG00000032191	ENSGALT00000060944, XM_015299609	27	27:5462100-5472837:+1	protein_coding	WNK lysine deficient protein kinase 4	unknown	unknown	unknown	3.573	1.241	5.325	8.954	1.181	1.314	26.761	50.02	3.668	46.456	1.424	7.286	6.98	2.447	4.473	4.748	5.785	1.251	1.458	0.969	3.155	1.795	16.769	6.271	1.901	2.535	3.685	0.725	50.02	0.725	68.9931
SRPX	ENSGALG00000043100	ENSGALT00000065472, XM_004934617, XM_004934618	1	1:112995140-113035746:+1	protein_coding	sushi-repeat containing protein, X-linked	unknown	unknown	unknown	6.593	4.164	6.094	2.302	2.864	1.72	1.45	4.678	1.332	1.476	0.651	3.938	2.512	4.526	3.27	9.627	1.336	1.495	6.482	1.225	4.027	2.952	3.773	24.559	6.18	6.723	0.465	0.363	24.559	0.363	67.6556
TSPAN7	no Ensembl gene ID assigned	XM_015302009, XM_015302017	.	.	.	tetraspanin 7	unknown	unknown	unknown	2.502	1.016	2.869	1.76	1.025	0.829	3.373	14.252	0.778	9.575	0.783	1.678	1.396	0.62	1.033	2.336	1.477	14.743	3.893	0.37	1.447	7.885	7.216	10.131	2.155	4.069	2.315	25.001	25.001	0.37	67.5703
VASN	no Ensembl gene ID assigned	XM_015294678, XM_015294679	.	.	.	vasorin	unknown	unknown	unknown	18.019	7.077	17.99	9.254	5.524	2.866	11.484	22.116	4.859	9.481	3.475	10.377	7.804	5.957	16.082	24.185	5.753	4.485	16.654	2.618	9.912	12.975	17.566	40.745	13.893	14.261	1.141	0.612	40.745	0.612	66.5768
STARD13	no Ensembl gene ID assigned	XM_004938758, XM_015278497, XM_015278510, XM_015278518, XM_015278520, XM_015278527, XM_417104	.	.	.	StAR-related lipid transfer (START) domain containing 13	unknown	unknown	unknown	9.048	3.072	10.385	3.893	4.447	2.601	7.533	29.801	2.133	12.684	1.595	2.702	3.672	4.907	13.859	7.863	2.027	1.648	7.107	1.03	4.4	3.928	9.061	16.752	4.307	6.892	0.839	0.45	29.801	0.45	66.2244
LOC100859791	no Ensembl gene ID assigned	XM_015300642, XM_015300643, XM_015300644, XM_015300645, XM_015300646, XM_015300647, XM_015300649	.	.	.	LIM and senescent cell antigen-like-containing domain protein 1-like	unknown	unknown	unknown	16.435	60.285	55.566	13.853	75.789	16.847	3.587	36.87	67.896	30.116	9.12	4.818	40.985	27.687	1.15	4.627	13.731	23.641	71.636	31.509	30.194	65.564	9.756	2.034	21.74	30.579	32.981	44.14	75.789	1.15	65.9035
KIAA1644	ENSGALG00000036598	ENSGALT00000053427, XM_004938037, XM_015291097, XM_015291109, XM_015291118, XM_015291123, XM_015291125, XM_015291133, XM_015291144	1	1:69360787-69416331:-1	protein_coding	KIAA1644	unknown	unknown	unknown	2.725	2.561	0.728	1.186	5.844	4.978	2.695	2.459	4.657	2.435	4.215	3.175	1.1	3.686	0.787	7.766	2.914	2.633	2.034	4.83	0.595	9.413	10.351	5.161	1.777	2.781	39.208	6.251	39.208	0.595	65.8958
ENSGALG00000034967	ENSGALG00000034967	ENSGALT00000051976, ENSGALT00000057377, ENSGALT00000062021, ENSGALT00000083727	1	1:195016711-195176210:-1	protein_coding		unknown	unknown	unknown	4.253	2.287	3.794	4.109	1.317	0.752	7.032	23.418	2.807	11.536	1.575	4.507	3.992	2.301	5.235	3.66	3.483	0.799	2.507	2.856	2.261	1.878	4.838	9.726	3.07	4.652	2.702	0.356	23.418	0.356	65.7809
LOC107052718	no Ensembl gene ID assigned	XM_015282662	.	.	.	endogenous retrovirus group K member 11 Pol protein	unknown	unknown	unknown	55.182	73.263	46.108	26.213	57.216	50.593	15.538	3.536	19.946	7.145	54.475	23.088	27.694	91.772	23.005	89.539	7.284	17.077	63.699	23.642	64.194	115.444	53.723	2.314	145.89	151.333	12.73	7.265	151.333	2.314	65.3989
LOC107054791	no Ensembl gene ID assigned	XM_015296027	.	.	.	phosphoserine phosphatase-like	unknown	unknown	unknown	15.202	8.941	38.001	11.589	6.233	2.707	25.787	23.623	4.503	14.475	4.181	8.515	16.51	11.839	35.693	15.635	6.544	8.339	18.59	5.087	8.047	3.237	8.803	16.204	4.147	6.296	0.582	6.545	38.001	0.582	65.2938
STEAP4	ENSGALG00000008997	ENSGALT00000014634	2	2:21036209-21042939:-1	protein_coding	STEAP4 metalloreductase	ferric-chelate reductase (NADPH) activity (GO:0052851) | cupric reductase activity (GO:0008823)	fat cell differentiation (GO:0045444) | ferric iron import into cell (GO:0097461) | copper ion import (GO:0015677) | oxidation-reduction process (GO:0055114)	integral component of membrane (GO:0016021) | endosome (GO:0005768) | membrane (GO:0016020) | plasma membrane (GO:0005886) | extracellular exosome (GO:0070062) | integral component of plasma membrane (GO:0005887)	33.542	10.586	16.93	14.773	61.418	170.534	26.979	2.616	59.587	24.934	59.357	16.658	41.698	33.051	19.498	38.206	63.795	10.293	3.016	4.507	5.882	20.277	7.645	12.497	33.911	37.201	65.079	27.307	170.534	2.616	65.1888
PAM	ENSGALG00000015256	ENSGALT00000024619, XM_003643055, XM_015280468, XM_015280469, XM_015280470, XM_015280471	Z	Z:50044582-50117715:-1	protein_coding	peptidylglycine alpha-amidating monooxygenase	oxidoreductase activity, acting on paired donors, with incorporation or reduction of molecular oxygen, reduced ascorbate as one donor, and incorporation of one atom of oxygen (GO:0016715) | peptidylglycine monooxygenase activity (GO:0004504) | monooxygenase activity (GO:0004497) | peptidylamidoglycolate lyase activity (GO:0004598) | copper ion binding (GO:0005507) | zinc ion binding (GO:0008270) …	peptide metabolic process (GO:0006518) | peptide amidation (GO:0001519) | lipid metabolic process (GO:0006629) | oxidation-reduction process (GO:0055114)	integral component of membrane (GO:0016021) | membrane (GO:0016020) | extracellular exosome (GO:0070062)	110.166	44.203	181.571	40.591	52.444	13.809	125.459	141.608	18.831	95.518	9.382	43.04	63	68.94	284.504	75.116	23.676	23.033	112.645	12.28	51.484	24.395	87.323	134.117	47.661	83.15	4.375	17.275	284.504	4.375	65.0295
DYNLRB2	ENSGALG00000005402	ENSGALT00000008677, ENSGALT00000056169	11	11:15331182-15335926:+1	protein_coding	dynein light chain roadblock-type 2	dynein intermediate chain binding (GO:0045505)	microtubule-based movement (GO:0007018)	cytoplasmic dynein complex (GO:0005868) | dynein complex (GO:0030286)	6.876	1.68	23.484	5.916	0.823	1.878	15.465	53.385	2.341	44.582	4.217	8.78	7.679	8.58	36.549	4.87	7.548	2.677	4.224	0.951	3.914	6.981	17.425	11.19	2.899	3.472	4.674	2.311	53.385	0.823	64.8663
TSKU	ENSGALG00000000761	ENSGALT00000001106	1	1:193483508-193498274:-1	protein_coding	Tsukushin	unknown	lateral ventricle development (GO:0021670) | regulation of gene expression (GO:0010468) | camera-type eye development (GO:0043010) | negative regulation of Wnt signaling pathway (GO:0030178) | ciliary body morphogenesis (GO:0061073) | corpus callosum morphogenesis (GO:0021540) | multicellular organism development (GO:0007275) | anterior commissure morphogenesis (GO:0021960)	extracellular space (GO:0005615) | extracellular region (GO:0005576)	21.007	7.631	13.048	8.433	4.896	5.064	5.518	21.127	3.011	4.016	3.71	6.782	4.373	2.442	12.737	19.347	3.009	3.344	11.504	2.228	7.484	6.321	8.26	32.631	7.566	11.007	0.779	0.507	32.631	0.507	64.3609
CHADL	ENSGALG00000011970	ENSGALT00000019527	1	1:49788795-49792401:+1	protein_coding	chondroadherin like	collagen fibril binding (GO:0098633) | collagen binding (GO:0005518)	negative regulation of collagen fibril organization (GO:1904027) | negative regulation of chondrocyte differentiation (GO:0032331)	extracellular matrix (GO:0031012)	11.669	1.101	26.342	9.425	1.195	1.024	24.231	21.839	4.356	24.465	1.078	9.329	9.9	5.284	22.528	7.679	6.966	0.741	3.081	0.714	3.683	2.362	13.938	13.161	5.496	3.822	1.879	0.41	26.342	0.41	64.2488
COL6A3	ENSGALG00000003923	ENSGALT00000006250, ENSGALT00000081021, XM_015289143, XM_015289144, XM_015289145, XM_015289146, XM_015289147, XM_015289148, XM_015289149, XM_015289150, XM_015289151, XM_015289152, XM_015289153, XM_015289154, XM_015289155	7	7:4808259-4861524:+1	protein_coding	collagen, type VI, alpha 3	serine-type endopeptidase inhibitor activity (GO:0004867)	negative regulation of endopeptidase activity (GO:0010951)	sarcolemma (GO:0042383) | extracellular space (GO:0005615) | extracellular matrix (GO:0031012) | proteinaceous extracellular matrix (GO:0005578) | collagen trimer (GO:0005581) | extracellular vesicle (GO:1903561) | extracellular exosome (GO:0070062)	137.697	78.346	37.986	43.321	81.183	46.629	16.517	48.527	25.878	16.352	18.316	27.088	22.799	59.245	49.385	116.53	10.189	43.412	170.001	28.785	88.21	92.669	69.704	319.215	102.449	148.615	11.671	4.981	319.215	4.981	64.0865
SLC5A7	ENSGALG00000016804	ENSGALT00000027127	1	1:136132410-136153373:+1	protein_coding	solute carrier family 5 member 7	choline:sodium symporter activity (GO:0005307) | transferase activity (GO:0016740) | sialyltransferase activity (GO:0008373) | choline transmembrane transporter activity (GO:0015220) | transporter activity (GO:0005215) | transferase activity, transferring glycosyl groups (GO:0016757) | choline binding (GO:0033265)	acetylcholine biosynthetic process (GO:0008292) | neuromuscular synaptic transmission (GO:0007274) | transport (GO:0006810) | protein glycosylation (GO:0006486) | synaptic transmission, cholinergic (GO:0007271) | sialylation (GO:0097503) | choline transport (GO:0015871) | transmembrane transport (GO:0055085)	integral component of membrane (GO:0016021) | Golgi apparatus (GO:0005794) | perikaryon (GO:0043204) | dendrite (GO:0030425) | membrane (GO:0016020) | plasma membrane (GO:0005886) | axon (GO:0030424) | synapse (GO:0045202) | integral component of plasma membrane (GO:0005887) | neuronal cell body (GO:0043025)	17.013	24.434	7.096	19.795	14.961	15.192	13.791	1.604	18.433	5.611	23.457	15.629	13.989	17.391	3.837	7.484	19.866	21.983	11.495	28.782	18.328	18.508	3.59	0.451	19.452	18.503	15.488	26.341	28.782	0.451	63.8182
DPYSL3	ENSGALG00000007582	ENSGALT00000012260, ENSGALT00000063194, XM_015293987	13	13:18086720-18117522:-1	protein_coding	dihydropyrimidinase-like 3	hydrolase activity, acting on carbon-nitrogen (but not peptide) bonds (GO:0016810) | hydrolase activity (GO:0016787)	positive regulation of filopodium assembly (GO:0051491) | regulation of cell migration (GO:0030334) | regulation of neuron projection development (GO:0010975) | response to axon injury (GO:0048678) | actin filament bundle assembly (GO:0051017)	cytoplasm (GO:0005737)	16.647	10.336	24.828	8.025	11.167	5.519	7.26	21.136	3.779	5.267	4.176	4.921	7.274	8.024	36.105	18.88	3.066	5.504	22.42	3.248	14.713	15.345	18.798	37.544	16.011	29.32	0.788	0.597	37.544	0.597	62.8878
DDIT4	ENSGALG00000041459	ENSGALT00000080768, XM_015288240	6	6:11459153-11459905:-1	protein_coding	DNA damage inducible transcript 4	unknown	unknown	unknown	93.365	17.461	143.126	31.132	24.128	12.921	94.615	113.623	9.665	54.396	12.046	43.925	53.641	34.901	227.566	87.557	19.581	7.037	37.97	3.623	23.601	17.363	50.953	150.543	33.131	45.769	7.161	5.414	227.566	3.623	62.8115
MYL9	ENSGALG00000028567	ENSGALT00000043998, ENSGALT00000074687, ENSGALT00000086483	20	20:488107-494909:-1	protein_coding	myosin light chain 9	calcium ion binding (GO:0005509) | metal ion binding (GO:0046872) | myosin heavy chain binding (GO:0032036)	platelet aggregation (GO:0070527)	myosin II complex (GO:0016460) | myosin complex (GO:0016459) | stress fiber (GO:0001725) | Z disc (GO:0030018)	202.526	72.803	108.346	52.492	72.717	41.996	69.217	197.063	27.028	72.754	23.133	55.064	71.436	39.001	96.685	237.63	21.198	28.039	143.412	18.812	69.399	104.193	122.546	479.106	113.674	266.063	8.881	7.628	479.106	7.628	62.8089
TNFAIP6	ENSGALG00000012481	ENSGALT00000020391	7	7:35317404-35331118:+1	protein_coding	TNF alpha induced protein 6	hyaluronic acid binding (GO:0005540)	cell adhesion (GO:0007155) | negative regulation of inflammatory response (GO:0050728)	unknown	44.913	14.99	12.903	12.622	16.669	24.533	5.066	13.811	12.142	11.987	17.201	6.396	8.907	12.416	7.777	22.353	5.642	15.01	15.524	7.312	16.512	33.339	11.484	36.597	70.501	224.131	3.581	3.85	224.131	3.581	62.5889
NFATC1	ENSGALG00000042534	ENSGALT00000053589, ENSGALT00000060492, ENSGALT00000074865, XM_004935096, XM_015275937, XM_015275939, XM_015275940, XM_015275941	2	2:56746642-56868269:-1	protein_coding	nuclear factor of activated T-cells, cytoplasmic, calcineurin-dependent 1	unknown	unknown	unknown	15.27	4.861	6.271	3.698	3.391	1.653	3.58	8.012	2.326	3.859	1.774	4.026	2.67	3.436	7.689	13.457	1.858	4.579	11.167	3.226	6.69	5.369	5.708	20.976	7.443	4.929	0.337	1.067	20.976	0.337	62.2433
ADIPOQ	ENSGALG00000005554	ENSGALT00000008913	9	9:5223114-5225251:-1	protein_coding	adiponectin, C1Q and collagen domain containing	identical protein binding (GO:0042802) | protein homodimerization activity (GO:0042803) | receptor binding (GO:0005102) | hormone activity (GO:0005179) | sialic acid binding (GO:0033691)	positive regulation of renal albumin absorption (GO:2000534) | negative regulation of phagocytosis (GO:0050765) | positive regulation of fatty acid metabolic process (GO:0045923) | regulation of glucose metabolic process (GO:0010906) | negative regulation of ERK1 and ERK2 cascade (GO:0070373) | negative regulation of cell migration (GO:0030336) | positive regulation of signal transduction (GO:000…	extracellular space (GO:0005615) | cell surface (GO:0009986) | collagen trimer (GO:0005581) | endoplasmic reticulum (GO:0005783) | extracellular exosome (GO:0070062) | extracellular region (GO:0005576)	15.323	43.745	9.298	38.261	30.213	19.499	45.465	7.419	38.112	19.55	23.698	43.145	53.066	39.068	21.597	35.334	20.67	22.778	17.861	43.078	21.116	57.162	15.343	3.868	18.015	1.877	3.413	0.919	57.162	0.919	62.2002
KCNE2	ENSGALG00000030793	ENSGALT00000059107	1	1:105836791-105837168:+1	protein_coding	potassium voltage-gated channel subfamily E regulatory subunit 2	guanyl-nucleotide exchange factor activity (GO:0005085) | voltage-gated potassium channel activity involved in ventricular cardiac muscle cell action potential repolarization (GO:1902282) | potassium channel regulator activity (GO:0015459) | voltage-gated potassium channel activity (GO:0005249) | GDP-fucose transmembrane transporter activity (GO:0005457) | UDP-N-acetylglucosamine transmembrane tr…	positive regulation of GTPase activity (GO:0043547) | regulation of potassium ion transmembrane transport (GO:1901379) | ion transport (GO:0006811) | potassium ion transport (GO:0006813) | regulation of delayed rectifier potassium channel activity (GO:1902259) | potassium ion export (GO:0071435) | regulation of heart rate by cardiac conduction (GO:0086091) | cellular response to drug (GO:0035690)…	integral component of membrane (GO:0016021) | voltage-gated potassium channel complex (GO:0008076) | cell surface (GO:0009986) | membrane (GO:0016020) | plasma membrane (GO:0005886) | lysosome (GO:0005764)	2.028	0.901	5.247	3.205	0.723	0.394	6.204	19.233	0.874	5.174	1.246	1.564	2.095	3.464	21.233	1.152	1.762	1.583	2.53	0.344	1.95	1.462	2.529	1.662	0.859	1.206	0.857	0.576	21.233	0.344	61.7238
LOC107050094	no Ensembl gene ID assigned	XM_015273887	.	.	.	uncharacterized LOC107050094	unknown	unknown	unknown	6.721	11.304	5.598	18.239	20.647	11.893	24.983	2.48	22.728	7.862	27.127	17.586	20.476	19.7	8.628	10.341	15.276	6.115	4.04	7.97	6.657	12.506	4.301	3.591	2.908	9.532	10.923	0.441	27.127	0.441	61.5125
FNDC5	ENSGALG00000003567	ENSGALT00000005650, XM_015297864	23	23:5294114-5304982:-1	protein_coding	fibronectin type III domain containing 5	unknown	response to muscle activity (GO:0014850) | positive regulation of brown fat cell differentiation (GO:0090336)	integral component of membrane (GO:0016021) | membrane (GO:0016020) | plasma membrane (GO:0005886) | endoplasmic reticulum (GO:0005783) | extracellular region (GO:0005576)	12.033	5.44	14.291	8.301	6.68	5.324	13.433	24.602	6.028	21.318	5.432	7.833	10.332	6.897	31.819	21.533	11.31	1.321	5.688	1.546	4.327	3.528	11.175	33.836	5.86	7.528	1.737	0.554	33.836	0.554	61.0758
IGFBP2	ENSGALG00000011469	ENSGALT00000018698, XM_015289789, XM_015289790, XM_015289791	7	7:23382780-23435025:-1	protein_coding	insulin-like growth factor binding protein 2, 36kDa	insulin-like growth factor I binding (GO:0031994) | insulin-like growth factor binding (GO:0005520)	positive regulation of activated T cell proliferation (GO:0042104)	extracellular space (GO:0005615) | extracellular exosome (GO:0070062) | extracellular region (GO:0005576)	183.087	36.749	108.165	42.579	19.484	5.668	49.472	340.837	11.86	83.472	15.576	22.676	24.331	10.46	60.176	66.147	19.69	15.224	66.53	10.956	31.749	76.315	75.396	345.105	48.402	148.222	16.822	8.53	345.105	5.668	60.8866
ENSGALG00000006343	ENSGALG00000006343	ENSGALT00000010253, ENSGALT00000089482	6	6:19231810-19241381:-1	protein_coding		unknown	unknown	unknown	156.114	93.291	56.618	19.474	78.811	55.747	20.268	51.493	12.045	5.343	11.827	29.538	33.13	43.105	59.814	141.412	4.93	20.345	193.102	23.578	70.558	44.18	44.134	244.043	58.204	172.355	4.012	7.694	244.043	4.012	60.8283
ACTA2	no Ensembl gene ID assigned	XM_015288391, XM_015288392	.	.	.	actin, alpha 2, smooth muscle, aorta	unknown	unknown	unknown	311.658	186.583	113.236	38.949	157.623	111.494	40.535	102.987	24.09	10.687	23.653	59.076	66.259	86.21	119.628	282.824	9.86	40.69	386.204	47.156	141.116	88.361	88.268	488.086	116.408	344.406	8.025	15.388	488.086	8.025	60.8207
MYLK	ENSGALG00000011708	ENSGALT00000019136, ENSGALT00000037978, ENSGALT00000089896, XM_015289794	7	7:27324149-27507722:-1	protein_coding	myosin light chain kinase	kinase activity (GO:0016301) | nucleotide binding (GO:0000166) | ATP binding (GO:0005524) | transferase activity (GO:0016740) | small protein activating enzyme activity (GO:0008641) | protein kinase activity (GO:0004672) | myosin light chain kinase activity (GO:0004687) | metallopeptidase activity (GO:0008237) | zinc ion binding (GO:0008270)	positive regulation of wound healing (GO:0090303) | positive regulation of calcium ion transport (GO:0051928) | smooth muscle contraction (GO:0006939) | positive regulation of cell migration (GO:0030335) | proteolysis (GO:0006508) | aorta smooth muscle tissue morphogenesis (GO:0060414) | protein phosphorylation (GO:0006468) | bleb assembly (GO:0032060) | phosphorylation (GO:0016310) | cellular hy…	cleavage furrow (GO:0032154) | stress fiber (GO:0001725) | lamellipodium (GO:0030027) | cytoplasm (GO:0005737) | extracellular exosome (GO:0070062)	18.07	5.325	9.755	6.568	12.011	4.939	6.521	22.235	3.549	11.667	3.318	4.124	6.309	4.029	11.873	13.296	2.104	2.124	9.019	0.676	9.78	9.394	16.373	40.63	5.476	23.879	2.232	1.228	40.63	0.676	60.1036
ENSGALG00000019063	ENSGALG00000019063	ENSGALT00000027766	1	1:182479610-182486231:+1	protein_coding		unknown	unknown	unknown	16.534	12.162	31.372	10.458	32.806	146.852	59.993	33.462	34.221	39.763	31.363	34.106	31.529	37.854	26.997	78.721	135.832	8.446	2.449	6.042	4.329	46.945	58.2	67.203	17.655	137.335	105.473	9.49	146.852	2.449	59.9641
GAL5	ENSGALG00000042193	ENSGALT00000078421	3	3:107924843-107926246:-1	protein_coding	Gallinacin-5	unknown	defense response to bacterium (GO:0042742) | defense response (GO:0006952)	extracellular region (GO:0005576)	635.875	106.106	145.63	135.453	82.482	52.856	207.13	411.308	94.613	215.114	65.995	145.348	121.988	101.854	132.188	502.858	107.032	90.672	173.331	42.578	142.936	185.619	323.435	575.449	157.2	119.235	43.934	10.606	635.875	10.606	59.9543
PRRX2	ENSGALG00000028236	ENSGALT00000042831, XM_015279337	17	17:6120498-6136674:+1	protein_coding	paired related homeobox 2	sequence-specific DNA binding (GO:0043565) | DNA binding (GO:0003677)	regulation of transcription, DNA-templated (GO:0006355) | multicellular organism development (GO:0007275)	nucleus (GO:0005634)	9.517	4.184	4.094	2.751	4.567	2.4	1.552	4.218	1.992	0.981	2.261	3.349	1.921	3.343	5.256	11.872	1.237	2.561	9.122	1.864	4.865	8.68	10.883	27.765	5.683	11.623	0.897	0.464	27.765	0.464	59.8384
EMILIN2	ENSGALG00000032997	ENSGALT00000058834, ENSGALT00000068452, XM_015277950	2	2:101321072-101355884:-1	protein_coding	elastin microfibril interfacer 2	unknown	unknown	unknown	32.641	6.943	2.487	4.196	14.664	40.987	2.851	3.024	7.475	3.049	4.443	2.781	5.127	6.41	3.745	11.888	1.682	7.012	16.281	5.21	16.315	17.086	32.033	27.688	34.725	100.465	5.744	1.888	100.465	1.682	59.7295
ENSGALG00000028709	ENSGALG00000028709	ENSGALT00000044995	3	3:95415555-95474483:+1	protein_coding		unknown	unknown	unknown	9.683	1.783	17.167	3.107	3.078	1.131	11.614	33.984	1.692	13.009	0.874	3.59	3.454	4.602	32.936	11.437	2.2	0.572	5.544	0.651	1.949	2.511	11.262	18.918	1.663	2.16	1.812	1.146	33.984	0.572	59.4126
RNF144A	ENSGALG00000040919	ENSGALT00000067523, XM_015284946, XM_419938	AADN04013900.1	AADN04013900.1:2033-5590:+1	protein_coding	ring finger protein 144A	unknown	unknown	unknown	19.686	3.566	35.376	6.543	6.283	2.311	24.42	71.42	3.514	27.252	1.839	7.318	6.98	9.689	69.134	23.436	4.719	1.211	11.443	1.303	3.948	5.401	23.186	38.791	3.327	4.571	3.8	2.292	71.42	1.211	58.9761
HSPG2	no Ensembl gene ID assigned	XM_015297260	.	.	.	heparan sulfate proteoglycan 2	unknown	unknown	unknown	16.559	6.024	37.658	7.821	5.763	3.621	20.365	33.222	3.609	10.269	3.528	8.594	5.706	9.92	45.594	22.492	5.796	3.151	12.386	2.213	7.891	6.213	14.597	33.297	9.236	13.543	1.43	0.775	45.594	0.775	58.831
THY1	ENSGALG00000006751	ENSGALT00000040832, ENSGALT00000083571	24	24:4170622-4174870:+1	protein_coding	Thy-1 cell surface antigen	integrin binding (GO:0005178)	negative regulation of T cell receptor signaling pathway (GO:0050860) | regulation of cell migration (GO:0030334) | cell adhesion (GO:0007155) | retinal cone cell development (GO:0046549) | angiogenesis (GO:0001525)	cell (GO:0005623) | anchored component of external side of plasma membrane (GO:0031362) | dendrite (GO:0030425) | endoplasmic reticulum (GO:0005783) | extracellular exosome (GO:0070062) | myelin sheath (GO:0043209) | external side of plasma membrane (GO:0009897) | focal adhesion (GO:0005925) | membrane raft (GO:0045121) | apical plasma membrane (GO:0016324)	376.286	118.879	104.322	90.535	129.354	49.191	43.093	171.839	49.595	56.234	52.273	65.392	67.326	60.205	83.933	304.263	29.255	69.782	287.28	44.218	147.83	273.984	176.322	751.336	215.638	287.804	16.983	12.798	751.336	12.798	58.7073
TNFRSF11B	ENSGALG00000043167	ENSGALT00000081930, XM_015283019	2	2:136408844-136425722:-1	protein_coding	tumor necrosis factor receptor superfamily, member 11b	unknown	regulation of cell proliferation (GO:0042127) | tumor necrosis factor-mediated signaling pathway (GO:0033209) | extracellular matrix organization (GO:0030198) | negative regulation of odontogenesis of dentin-containing tooth (GO:0042489) | response to lipopolysaccharide (GO:0032496) | regulation of apoptotic process (GO:0042981) | apoptotic signaling pathway (GO:0097190) | positive regulation of …	extracellular space (GO:0005615) | proteinaceous extracellular matrix (GO:0005578) | integral component of plasma membrane (GO:0005887)	15.08	3.219	1.294	2.904	4.011	3.613	4.106	3.864	1.266	2.546	1.703	3.164	3.929	3.175	10.211	9.099	2.04	0.972	2.852	3.369	3.702	2.25	2.319	24.588	6.215	2.561	1.305	0.42	24.588	0.42	58.5429
SLC39A8	ENSGALG00000012298	ENSGALT00000020097, XM_015285614	4	4:61121025-61141216:-1	protein_coding	solute carrier family 39 (zinc transporter), member 8	zinc ion transmembrane transporter activity (GO:0005385) | metal ion transmembrane transporter activity (GO:0046873)	zinc II ion transmembrane import (GO:0071578) | cadmium ion transmembrane transport (GO:0070574) | cellular zinc ion homeostasis (GO:0006882) | zinc II ion transport (GO:0006829) | metal ion transport (GO:0030001) | transmembrane transport (GO:0055085)	integral component of membrane (GO:0016021) | membrane (GO:0016020) | plasma membrane (GO:0005886) | organelle membrane (GO:0031090) | integral component of plasma membrane (GO:0005887)	24.266	1.878	18.39	7.149	3.727	1.909	21.358	24.332	3.515	17.033	0.751	7.819	9.509	7.324	30.009	13.259	5.11	1.205	4.46	0.515	3.897	2.845	15.12	27.345	6.211	5.265	1.513	0.547	30.009	0.515	58.2699
PXYLP1	ENSGALG00000029102	ENSGALT00000045740, ENSGALT00000050908, ENSGALT00000056475, ENSGALT00000070049, ENSGALT00000077379	9	9:6796763-6897692:+1	protein_coding	2-phosphoxylose phosphatase 1	acid phosphatase activity (GO:0003993)	dephosphorylation (GO:0016311)	unknown	28.754	3.56	46.823	12.694	5.353	1.826	45.567	91.896	6.681	53.982	2.412	12.371	13.872	14.012	78.834	21.434	9.273	3.733	11.99	5.654	8.057	5.447	37.462	45.815	10.062	8.34	4.617	1.579	91.896	1.579	58.1989
ENSGALG00000035717	ENSGALG00000035717	ENSGALT00000073779, ENSGALT00000080452, ENSGALT00000088762	21	21:6549468-6577788:+1	protein_coding		unknown	unknown	unknown	13.096	7.703	19.462	9.883	7.023	3.649	17.418	18.331	4.742	15.303	2.623	8.572	13.563	8.144	36.989	16.455	4.188	5.918	17.815	1.813	7.17	6.666	15.295	18.725	5.145	7.112	0.826	0.636	36.989	0.636	58.1588
DAAM2	ENSGALG00000010055	ENSGALT00000038248, ENSGALT00000063049, ENSGALT00000065256, ENSGALT00000081811	3	3:28817332-29003693:-1	protein_coding	dishevelled associated activator of morphogenesis 2	Rho GTPase binding (GO:0017048) | actin binding (GO:0003779)	actin cytoskeleton organization (GO:0030036) | cellular component organization (GO:0016043) | determination of left/right symmetry (GO:0007368)	extracellular exosome (GO:0070062)	10.348	1.992	11.61	4.947	2.413	1.645	11.68	23.646	2.373	14.607	2.202	4.334	3.421	3.291	11.879	9.585	3.242	1.826	5.107	1.561	4.463	5.318	13.226	16.956	4.139	5.148	1.134	0.407	23.646	0.407	58.0983
LOC101747958	no Ensembl gene ID assigned	XM_004935235, XM_004935236, XM_015283533, XM_015283534, XM_015283535, XM_015283536	.	.	.	uncharacterized LOC101747958	unknown	unknown	unknown	11.292	2.772	14.368	1.786	3.528	4.105	1.751	8.886	1.128	4.847	3.03	1.261	2.464	2.118	4.043	2.969	0.869	1.233	5.358	0.382	2.608	2.265	3.567	12.681	4.429	22.186	0.981	0.77	22.186	0.382	58.0785
KCNMB1	ENSGALG00000002118	ENSGALT00000003307, ENSGALT00000086768	13	13:3783482-3790486:+1	protein_coding	potassium calcium-activated channel subfamily M regulatory beta subunit 1	calcium-activated potassium channel activity (GO:0015269) | potassium channel regulator activity (GO:0015459)	potassium ion transmembrane transport (GO:0071805) | chemical synaptic transmission (GO:0007268) | detection of calcium ion (GO:0005513) | potassium ion transport (GO:0006813)	integral component of membrane (GO:0016021) | voltage-gated potassium channel complex (GO:0008076) | membrane (GO:0016020)	19.727	12.193	37.807	12.414	13.297	39.657	3.095	1.905	5.192	2.129	63.774	43.558	7.219	48.619	21.708	27.945	42.493	70.563	110.531	91.642	58.814	85.845	40.532	17.527	74.304	110.018	92.443	35.406	110.531	1.905	58.0215
ENSGALG00000013239	ENSGALG00000013239	ENSGALT00000032638, ENSGALT00000040824, ENSGALT00000087089	25	25:1462877-1470373:-1	protein_coding	nestin	unknown	unknown	unknown	34.41	85.145	21.851	58.437	55.592	65.323	49.721	1.551	84.432	18.463	89.979	65.431	52.016	80.66	16.936	18.063	79.21	43.817	22.308	51.168	31.781	65.73	10.189	2.792	30.785	33.989	33.699	75.08	89.979	1.551	58.0135
SLC1A6	ENSGALG00000000558	ENSGALT00000000776, XM_015299799	28	28:682646-704983:-1	protein_coding	solute carrier family 1 (high affinity aspartate/glutamate transporter), member 6	G-protein coupled receptor activity (GO:0004930) | L-glutamate transmembrane transporter activity (GO:0005313) | symporter activity (GO:0015293) | G-protein coupled purinergic nucleotide receptor activity (GO:0045028)	autophagosome assembly (GO:0000045) | autophagy (GO:0006914) | transport (GO:0006810) | G-protein coupled purinergic nucleotide receptor signaling pathway (GO:0035589) | regulation of membrane potential (GO:0042391) | L-glutamate transmembrane transport (GO:0089711) | L-glutamate transport (GO:0015813) | mitophagy (GO:0000422) | G-protein coupled receptor signaling pathway (GO:0007186) | nucleoph…	integral component of membrane (GO:0016021) | Golgi apparatus (GO:0005794) | extrinsic component of membrane (GO:0019898) | membrane (GO:0016020) | integral component of plasma membrane (GO:0005887) | pre-autophagosomal structure (GO:0000407)	16.559	1.547	3.779	1.698	2.999	9.366	1.151	6.826	1.261	3.188	1.649	0.761	0.898	0.997	0.589	2.469	0.391	1.959	2.329	0.805	3.655	5.071	3.258	15.109	13.54	22.675	0.414	3.287	22.675	0.391	57.9923
ENSGALG00000044182	ENSGALG00000044182	ENSGALT00000085102	AADN04014580.1	AADN04014580.1:202-2172:+1	protein_coding		unknown	unknown	unknown	2.553	9.503	6.838	6.518	9.844	4.934	8.331	1.796	11.793	8.155	8.644	8.683	5.925	8.896	4.132	3.785	9.756	17.834	6.031	21.116	14.913	8.08	10.266	0.366	5.677	3.284	5.088	10.823	21.116	0.366	57.694
ALDH1L2	ENSGALG00000012691	ENSGALT00000020714, ENSGALT00000075438, XM_015287780	1	1:54341803-54369311:+1	protein_coding	aldehyde dehydrogenase 1 family, member L2	4-trimethylammoniobutyraldehyde dehydrogenase activity (GO:0047105) | aminobutyraldehyde dehydrogenase activity (GO:0019145) | oxidoreductase activity (GO:0016491) | hydroxymethyl-, formyl- and related transferase activity (GO:0016742) | oxidoreductase activity, acting on the aldehyde or oxo group of donors, NAD or NADP as acceptor (GO:0016620) | formyltetrahydrofolate dehydrogenase activity (GO:…	metabolic process (GO:0008152) | one-carbon metabolic process (GO:0006730) | 10-formyltetrahydrofolate catabolic process (GO:0009258) | oxidation-reduction process (GO:0055114) | biosynthetic process (GO:0009058)	cytoplasm (GO:0005737)	9.059	0.885	23.532	5.509	1.293	0.627	15.406	17.195	1.57	6.219	0.565	3.401	6.364	2.085	19.693	5.837	2.792	0.408	2.724	0.511	2.289	1.747	3.587	9.32	2.253	2.388	1.003	0.647	23.532	0.408	57.6765
MIPOL1	ENSGALG00000010118	ENSGALT00000016459, ENSGALT00000057942, ENSGALT00000058228, ENSGALT00000065689, XM_004941766, XM_015287657, XM_421248	5	5:37030439-37188796:+1	protein_coding	mirror-image polydactyly 1	unknown	unknown	unknown	14.099	4.452	6.872	4.692	4.845	3.114	4.871	8.088	2.4	2.997	2.406	4.255	3.016	3.957	8.375	10.235	1.811	3.491	9.161	4.976	5.95	5.044	9.664	32.723	8.176	9.157	1.533	0.568	32.723	0.568	57.6109
CRTAP	ENSGALG00000034163	ENSGALT00000059373, ENSGALT00000060717	2	2:44630413-44651795:+1	protein_coding	cartilage associated protein	unknown	peptidyl-proline hydroxylation to 3-hydroxy-L-proline (GO:0018400) | protein stabilization (GO:0050821) | negative regulation of post-translational protein modification (GO:1901874) | spermatogenesis (GO:0007283)	extracellular space (GO:0005615) | endoplasmic reticulum (GO:0005783)	85.656	19.381	107.038	35.607	21.98	12.102	90.09	166.246	17.421	79.493	9.386	35.575	39.011	24.837	127.975	105.216	19.601	12.059	56.696	10.581	30.919	26.031	101.622	151.239	47.845	41.423	8.566	2.889	166.246	2.889	57.5445
ENSGALG00000037109	ENSGALG00000037109	ENSGALT00000071225, ENSGALT00000078550	3	3:57585333-57609756:-1	protein_coding		unknown	unknown	unknown	28.139	3.681	19.003	19.288	5.756	2.954	26.83	74.998	8.581	47.595	3.669	13.873	11.444	6.987	16.066	30.253	9.731	5.613	7.16	2.733	4.241	6.3	26.215	56.538	14.599	26.281	5.672	1.305	74.998	1.305	57.4697
HUNK	ENSGALG00000015879	ENSGALT00000025595, XM_015299710, XM_015299716, XM_015299720	1	1:104732138-104786820:+1	protein_coding	hormonally up-regulated Neu-associated kinase	ATP binding (GO:0005524) | protein kinase activity (GO:0004672) | protein serine/threonine kinase activity (GO:0004674)	protein phosphorylation (GO:0006468) | intracellular signal transduction (GO:0035556)	nucleus (GO:0005634) | cytoplasm (GO:0005737)	3.061	0.489	7.781	4.302	1.714	0.653	10.291	13.364	1.89	9.719	1.089	4.961	5.74	3.591	23.192	6.64	3.916	0.447	1.429	0.404	2.095	0.945	9.12	6.478	2.142	2.215	1.818	1.553	23.192	0.404	57.4059
FAT1	ENSGALG00000013579	ENSGALT00000022100, XM_004935990, XM_015285559, XM_015285560, XM_015285561, XM_015285562, XM_015285563, XM_015285564, XM_015285565	4	4:62100703-62194149:-1	protein_coding	FAT atypical cadherin 1	calcium ion binding (GO:0005509)	cell adhesion (GO:0007155) | single organismal cell-cell adhesion (GO:0016337) | actin filament organization (GO:0007015) | establishment or maintenance of cell polarity (GO:0007163) | homophilic cell adhesion via plasma membrane adhesion molecules (GO:0007156)	integral component of membrane (GO:0016021) | filopodium (GO:0030175) | cell junction (GO:0030054) | membrane (GO:0016020) | plasma membrane (GO:0005886) | extracellular exosome (GO:0070062) | nucleus (GO:0005634) | focal adhesion (GO:0005925) | lamellipodium (GO:0030027) | perinuclear region of cytoplasm (GO:0048471) | cell-cell junction (GO:0005911)	41.443	10.618	17.811	8.187	11.158	4.215	10.036	34.718	6.743	11.621	4.624	7.42	5.533	8.874	18.043	35.939	3.769	5.936	29.098	4.676	12.579	23.114	29.637	73.39	17.012	29.255	1.733	1.282	73.39	1.282	57.2465
ENSGALG00000042642	ENSGALG00000042642	ENSGALT00000056798, ENSGALT00000074742, ENSGALT00000084123	2	2:396849-398637:+1	protein_coding		unknown	unknown	unknown	139.253	36.537	209.126	80.531	49.64	24.504	221.681	328.929	51.67	223.021	20.826	99.587	102.039	70.95	236.572	149.136	68.992	20.995	74.905	11.762	62.126	44.442	168.635	243.704	57.743	72.577	15.938	5.778	328.929	5.778	56.9278
ANTXRL	no Ensembl gene ID assigned	XM_015288443	.	.	.	anthrax toxin receptor-like	unknown	unknown	unknown	14.026	4.271	11.053	6.051	4.573	2.539	6.321	14.495	4.002	5.521	3.522	5.953	3.331	4.338	8.42	9.374	3.021	3.287	10.51	1.89	7.964	11.826	14.005	28.213	5.288	11.245	1.066	0.496	28.213	0.496	56.881
TDH	no Ensembl gene ID assigned	XM_015285176, XM_015285177, XM_420039	.	.	.	L-threonine dehydrogenase (pseudogene)	unknown	unknown	unknown	11.266	0.575	29.104	13.123	1.962	1.16	25.831	19.299	3.253	25.425	0.519	6.59	8.469	5.957	22.5	12.774	4.177	0.843	3.815	0.643	3.847	3.257	13.406	21.566	4.001	5.269	1.168	0.602	29.104	0.519	56.0771
ST3GAL1	ENSGALG00000037773	ENSGALT00000049825	2	2:142197114-142221622:-1	protein_coding	CMP-N-acetylneuraminate-beta-galactosamide-alpha-2,3-sialyltransferase 1	transferase activity (GO:0016740) | sialyltransferase activity (GO:0008373) | transferase activity, transferring glycosyl groups (GO:0016757) | beta-galactoside (CMP) alpha-2,3-sialyltransferase activity (GO:0003836)	N-acetylneuraminate metabolic process (GO:0006054) | ganglioside biosynthetic process (GO:0001574) | protein glycosylation (GO:0006486) | oligosaccharide metabolic process (GO:0009311) | protein phosphorylation (GO:0006468) | sialylation (GO:0097503) | protein N-linked glycosylation (GO:0006487) | protein N-linked glycosylation via asparagine (GO:0018279)	integral component of membrane (GO:0016021) | integral component of Golgi membrane (GO:0030173) | Golgi apparatus (GO:0005794) | membrane (GO:0016020) | Golgi cisterna membrane (GO:0032580) | extracellular exosome (GO:0070062) | extracellular region (GO:0005576)	129.636	14.29	36.788	30.31	25.499	23.669	43.944	72.685	17.942	26.36	10.794	21.066	19.659	22.253	59.438	47.881	10.935	12.775	39.219	5.976	28.08	25.331	21.656	68.398	23.935	16.731	8.45	2.315	129.636	2.315	55.9983
OASL	ENSGALG00000013723	ENSGALT00000029324, XM_015293006	12	12:3226395-3228407:-1	protein_coding	2'-5'-oligoadenylate synthetase-like	ATP binding (GO:0005524) | RNA binding (GO:0003723) | transferase activity (GO:0016740) | poly(A) RNA binding (GO:0044822) | double-stranded RNA binding (GO:0003725) | DNA binding (GO:0003677) | nucleotidyltransferase activity (GO:0016779)	defense response to virus (GO:0051607) | immune response (GO:0006955) | negative regulation of viral genome replication (GO:0045071) | response to virus (GO:0009615)	cytoplasm (GO:0005737) | nucleolus (GO:0005730) | membrane (GO:0016020)	0.916	1.372	1.274	1.122	1.156	6.381	1.357	4.265	1.261	5.974	1.032	1.7	1.118	1.63	1.73	12.908	0.801	1.268	1.225	1.782	1.368	44.667	13.374	1.962	1.935	1.11	6.359	2.448	44.667	0.801	55.764
ENSGALG00000030902	ENSGALG00000030902	ENSGALT00000056075	2	2:108767253-108770703:-1	protein_coding		unknown	unknown	unknown	31.715	6.85	18.551	9.704	16.091	9.894	14.193	24.143	5.429	21.717	3.134	7.395	7.945	9.181	38.159	37.522	6.074	5.755	24.415	2.845	11.665	18.585	18.334	46.282	11.216	31.78	3.05	0.834	46.282	0.834	55.494
SNAI2	no Ensembl gene ID assigned	XM_419196	.	.	.	snail family zinc finger 2	unknown	unknown	unknown	31.715	6.85	18.551	9.704	16.091	9.894	14.193	24.143	5.429	21.717	3.134	7.395	7.945	9.181	38.159	37.522	6.074	5.755	24.415	2.845	11.665	18.585	18.334	46.282	11.216	31.78	3.05	0.834	46.282	0.834	55.494
ENSGALG00000006483	ENSGALG00000006483	ENSGALT00000010481	9	9:4464263-4466223:+1	protein_coding		unknown	unknown	unknown	24.334	13.826	38.007	25.98	13.334	10.231	38.197	84.547	14.487	52.076	6.437	16.965	23.904	12.577	52.438	38.407	13.412	13.059	42.346	10.307	20.199	21.61	31.731	39.579	9.024	11.814	3.525	1.529	84.547	1.529	55.2956
ENSGALG00000045334	ENSGALG00000045334	ENSGALT00000085153	7	7:17734406-17738053:+1	protein_coding		unknown	unknown	unknown	13.753	3.595	19.505	8.79	3.142	0.7	13.368	38.611	4.264	22.975	1.649	5.201	7.483	3.086	16.076	9.192	7.442	4.033	9.226	4.334	4.146	4.922	12.918	15.678	6.259	9.829	3.083	1.585	38.611	0.7	55.1586
KANK4	ENSGALG00000010953	ENSGALT00000017828, XM_015291155, XM_015291156, XM_015291157, XM_015291158	8	8:27554766-27561948:-1	protein_coding	KN motif and ankyrin repeat domains 4	unknown	unknown	unknown	10.898	4.247	5.635	3.061	4.215	3.721	1.734	4.397	2.983	1.784	2.765	3.068	1.87	2.348	1.4	8.909	1.783	3.237	8.733	2.806	7.473	10.671	9.019	21.521	6.494	10.055	0.553	0.392	21.521	0.392	54.9005
LOXL1	no Ensembl gene ID assigned	XM_424060	.	.	.	lysyl oxidase-like 1	unknown	unknown	unknown	22.282	5.11	12.909	3.96	5.353	6.104	5.738	8.99	2.142	5.145	4.206	7.155	7.485	5.461	20	32.461	2.85	3.686	10.207	1.915	10.065	15.743	17.698	54.755	12.864	22.793	1.147	1	54.755	1	54.755
ENSGALG00000035354	ENSGALG00000035354	ENSGALT00000074128, ENSGALT00000080800	KQ759661.1	KQ759661.1:21-10191:-1	protein_coding		unknown	unknown	unknown	8.762	5.247	29.998	8.993	7.126	1.894	21.318	34.103	3.206	21.127	2.525	8.827	14.191	10.204	51.321	20.95	5.061	3.534	7.365	1.575	6.61	2.811	6.911	2.24	1.728	1.546	0.942	1.348	51.321	0.942	54.4809
MINPP1	ENSGALG00000003695	ENSGALT00000005862	6	6:9679455-9696260:-1	protein_coding	multiple inositol-polyphosphate phosphatase 1	peptidase inhibitor activity (GO:0030414) | calcium ion binding (GO:0005509) | bisphosphoglycerate 3-phosphatase activity (GO:0034417)	cell adhesion (GO:0007155) | negative regulation of peptidase activity (GO:0010466) | homophilic cell adhesion via plasma membrane adhesion molecules (GO:0007156)	integral component of membrane (GO:0016021) | membrane (GO:0016020) | plasma membrane (GO:0005886) | extracellular region (GO:0005576) | extracellular exosome (GO:0070062)	100.538	12.962	109.826	79.445	21.282	9.459	249.718	275.142	48.192	228.878	14.716	106.457	83.546	77.864	198.037	122.355	102.709	14.132	20.203	9.59	30.384	29.624	203.762	111.563	23.873	22.125	22.14	5.059	275.142	5.059	54.3866
OSMR	ENSGALG00000003747	ENSGALT00000005943, XM_015277535, XM_015277536	Z	Z:12151430-12180916:+1	protein_coding	oncostatin M receptor	cytokine receptor activity (GO:0004896) | growth factor binding (GO:0019838) | oncostatin-M receptor activity (GO:0004924)	response to cytokine (GO:0034097) | oncostatin-M-mediated signaling pathway (GO:0038165) | positive regulation of cell proliferation (GO:0008284)	integral component of membrane (GO:0016021) | oncostatin-M receptor complex (GO:0005900) | apical plasma membrane (GO:0016324) | membrane (GO:0016020)	34.055	9.475	9.619	7.961	9.457	7.552	6.316	15.468	4.923	6.515	3.496	4.82	4.457	5.388	9.025	16.508	3.055	5.565	20.67	3.814	14.191	11.218	10.438	52.684	24.247	26.863	1.425	0.969	52.684	0.969	54.3695
ENSGALG00000004503	ENSGALG00000004503	ENSGALT00000007174, ENSGALT00000048318, ENSGALT00000052384	19	19:6576258-6579271:-1	protein_coding		unknown	unknown	unknown	19.584	3.853	9.403	4.388	7.841	2.216	16.422	40.478	4.16	28.721	1.65	4.211	7.492	5.824	19.19	9.618	2.835	3.908	9.056	3.366	7.104	7.132	9.848	21.881	7.925	7.757	2.483	0.746	40.478	0.746	54.2601
ENSGALG00000026137	ENSGALG00000026137	ENSGALT00000044862	Z	Z:78638971-78642380:-1	protein_coding		unknown	unknown	unknown	35.979	6.299	7.421	8.486	18.934	26.106	13.81	0.916	16.661	3.89	30.903	12.443	24.589	18.759	10.319	15.9	13.712	20.911	4.225	5.437	12.011	8.135	6.745	7.434	30.663	29.396	19.924	49.601	49.601	0.916	54.1496
SPRY3	ENSGALG00000007448	ENSGALT00000012049	4	4:11080495-11081385:+1	protein_coding	sprouty RTK signaling antagonist 3	unknown	axon development (GO:0061564) | regulation of signal transduction (GO:0009966) | multicellular organism development (GO:0007275)	membrane (GO:0016020)	9.177	16.339	5.354	9.271	14.268	18.308	16.787	0.462	15.742	3.711	22.424	8.618	11.362	18.578	5.63	8.034	21.149	24.918	4.043	7.889	15.473	24.622	4.109	2.212	9.084	9.032	6.332	7.167	24.918	0.462	53.9351
LOC101750112	no Ensembl gene ID assigned	XM_015282060, XM_015282061, XM_015282062	.	.	.	polyketide synthase PksM-like	unknown	unknown	unknown	16.885	2.825	4.224	3.235	5.914	34.515	1.102	1.095	2.983	14.686	4.016	2.864	2.732	3.436	1.583	3.619	1.493	13.875	5.527	3.702	12.442	6.347	4.308	10.115	35.643	26.807	7.431	59.018	59.018	1.095	53.8977
DLC1	ENSGALG00000013715	ENSGALT00000022297, ENSGALT00000082225, XM_015285550, XM_015285551, XM_420693	4	4:64904550-64998990:+1	protein_coding	deleted in liver cancer 1	lipid binding (GO:0008289) | GTPase activator activity (GO:0005096)	regulation of Rho protein signal transduction (GO:0035023) | signal transduction (GO:0007165) | positive regulation of GTPase activity (GO:0043547)	unknown	14.909	2.941	12.801	5.161	4.609	1.841	11.435	25.23	2.216	10.72	1.361	3.802	4.274	3.865	23.809	14.701	2.473	2.262	9.742	1.511	5.59	6.72	12.345	25.81	7.227	12.429	0.727	0.481	25.81	0.481	53.659
ENSGALG00000028247	ENSGALG00000028247	ENSGALT00000044585	10	10:2257373-2265204:+1	protein_coding		unknown	unknown	unknown	82.777	41.383	49.163	31.384	51.812	29.39	20.554	82.795	19.287	42.292	16.612	23.829	28.781	31.155	61.792	107.945	10.882	36.288	119.471	18.098	72.432	117.269	99.202	176.82	55.412	145.394	6.263	3.341	176.82	3.341	52.9243
EYA2	ENSGALG00000004508	ENSGALT00000007180, ENSGALT00000050872	20	20:5843310-5951540:+1	protein_coding	Gallus gallus eyes absent homolog 2 (Drosophila) (EYA2), mRNA.	metal ion binding (GO:0046872) | hydrolase activity (GO:0016787) | phosphoprotein phosphatase activity (GO:0004721) | protein tyrosine phosphatase activity (GO:0004725)	positive regulation of DNA repair (GO:0045739) | cell differentiation (GO:0030154) | regulation of transcription, DNA-templated (GO:0006355) | histone dephosphorylation (GO:0016576) | negative regulation of extrinsic apoptotic signaling pathway in absence of ligand (GO:2001240) | striated muscle tissue development (GO:0014706) | multicellular organism development (GO:0007275) | anatomical structu…	nucleus (GO:0005634) | mitochondrion (GO:0005739)	13.878	3.19	8.014	3.888	3.068	1.253	2.956	10.166	1.776	3.65	1.426	2.481	1.794	2.169	7.245	10.42	1.61	2.476	12.63	1.621	5.55	12.663	8.047	26.224	8.267	10.639	0.496	0.557	26.224	0.496	52.871
ALDH6	ENSGALG00000033365	ENSGALT00000078438	10	10:17449825-17484802:+1	protein_coding	aldehyde dehydrogenase 1 family member A3	thyroid hormone binding (GO:0070324) | aldehyde dehydrogenase (NAD) activity (GO:0004029) | protein homodimerization activity (GO:0042803) | aldehyde dehydrogenase [NAD(P)+] activity (GO:0004030) | oxidoreductase activity (GO:0016491) | NAD+ binding (GO:0070403) | oxidoreductase activity, acting on the aldehyde or oxo group of donors, NAD or NADP as acceptor (GO:0016620)	embryonic camera-type eye development (GO:0031076) | locomotory behavior (GO:0007626) | face development (GO:0060324) | optic cup morphogenesis involved in camera-type eye development (GO:0002072) | retinoic acid metabolic process (GO:0042573) | positive regulation of retinoic acid receptor signaling pathway (GO:0048386) | positive regulation of apoptotic process (GO:0043065) | inner ear morphoge…	cytoplasm (GO:0005737) | extracellular exosome (GO:0070062)	11.181	8.6	6.825	7.303	14.935	43.225	4.912	0.819	12.989	2.818	15.098	5.882	6.125	12.203	6.595	5.615	6.019	12.734	4.688	5.731	9.28	9.364	1.562	8.315	9.566	12.273	7.898	22.912	43.225	0.819	52.7778
LOC431205	no Ensembl gene ID assigned	XM_015296294, XM_015296295	.	.	.	protein MANBAL-like	unknown	unknown	unknown	90.235	121.591	74.025	8.997	97.501	77.489	6.998	12.39	9.095	10.008	89.632	6.247	4.785	95.551	8.531	102.584	5.555	6.898	7.681	7.343	7.325	146.514	90.596	10.328	193.905	185.8	3.702	10.593	193.905	3.702	52.3784
C17orf67	ENSGALG00000024428	ENSGALT00000041341, ENSGALT00000078515	18	18:6330246-6335894:-1	protein_coding	chromosome 17 open reading frame 67	unknown	unknown	unknown	71.396	2.463	21.222	28.381	12.68	2.662	21.98	35.118	12.809	56.184	3.961	42.206	5.824	13.009	16.065	27.496	11.694	2.805	3.934	3.539	14.086	3.54	35.832	128.255	5.885	17.818	2.905	4.195	128.255	2.463	52.0727
C18H17ORF67	no Ensembl gene ID assigned	XM_015279873, XM_015279874	.	.	.	chromosome 18 open reading frame, human C17orf67	unknown	unknown	unknown	71.396	2.463	21.222	28.381	12.68	2.662	21.98	35.118	12.809	56.184	3.961	42.206	5.824	13.009	16.065	27.496	11.694	2.805	3.934	3.539	14.086	3.54	35.832	128.255	5.885	17.818	2.905	4.195	128.255	2.463	52.0727
ATP6V1G3	ENSGALG00000002207	ENSGALT00000073456	8	8:2118622-2130456:+1	protein_coding	ATPase H+ transporting V1 subunit G3	unknown	unknown	unknown	91.311	106.04	70.131	76.539	140.554	87.528	56.925	18.974	80.996	39.571	121.472	50.236	98.087	72.637	46.152	45.4	95.014	210.846	60.074	56.264	112.034	100.098	30.01	5.651	115.37	112.094	129.275	292.702	292.702	5.651	51.7965
RRAD	ENSGALG00000005140	ENSGALT00000008251, ENSGALT00000055934	11	11:11349973-11355598:+1	protein_coding	RRAD, Ras related glycolysis inhibitor and calcium channel regulator	nucleotide binding (GO:0000166) | GTP binding (GO:0005525)	small GTPase mediated signal transduction (GO:0007264) | signal transduction (GO:0007165)	intracellular (GO:0005622) | membrane (GO:0016020)	55.135	12.875	13.837	6.818	12.56	5.638	4.146	7.129	3.908	2.527	5.604	7.187	9.063	7.534	7.773	36.59	1.93	5.444	41.257	5.121	13.043	19.915	7.471	99.51	43.581	61.653	3.169	5.948	99.51	1.93	51.5596
PPAP2C	no Ensembl gene ID assigned	XM_015299744	.	.	.	phosphatidic acid phosphatase type 2C	unknown	unknown	unknown	26.624	8.481	14.339	8.661	11.796	5.305	11.929	27.026	7.207	14.834	3.952	9.029	7.737	7.562	16.527	25.274	5.092	6.8	20.388	3.422	14.093	19.682	17.779	49.979	15.298	25.954	1.985	0.971	49.979	0.971	51.4717
CXXC5	ENSGALG00000000884	ENSGALT00000001298	13	13:1027565-1056195:+1	protein_coding	CXXC finger protein 5	sequence-specific DNA binding (GO:0043565) | DNA binding (GO:0003677) | transcription factor binding (GO:0008134) | zinc ion binding (GO:0008270) | signal transducer activity (GO:0004871)	negative regulation of transcription from RNA polymerase II promoter (GO:0000122) | signal transduction (GO:0007165) | positive regulation of I-kappaB kinase/NF-kappaB signaling (GO:0043123)	cytoplasm (GO:0005737) | nucleoplasm (GO:0005654)	12.407	5.214	6.888	2.469	4.682	2.299	2.561	5.664	2.372	2.432	1.904	2.691	2.608	2.887	7.187	9.493	1.778	2.098	9.187	1.802	4.002	5.007	6.646	22.905	8.241	8.912	0.447	0.635	22.905	0.447	51.2416
ENSGALG00000039707	ENSGALG00000039707	ENSGALT00000057075	7	7:4390621-4391652:+1	protein_coding		unknown	unknown	unknown	3088.07	1222.09	555.349	1036.37	1517.39	783.591	701.193	1445.72	739.231	632.677	359.571	652.43	888.901	1201.01	1077.03	2100.94	419.538	719.452	2700.92	417.613	1655.41	2111.53	744.47	7232.39	2053.98	3157.15	183.695	141.594	7232.39	141.594	51.0784
PPP1R3C	ENSGALG00000006670	ENSGALT00000010788, XM_423102	6	6:19866561-19867520:-1	protein_coding	protein phosphatase 1, regulatory subunit 3C	protein phosphatase regulator activity (GO:0019888) | protein phosphatase binding (GO:0019903)	carbohydrate metabolic process (GO:0005975) | cell surface receptor signaling pathway (GO:0007166) | glycogen metabolic process (GO:0005977) | regulation of catalytic activity (GO:0050790) | glycogen biosynthetic process (GO:0005978)	integral component of membrane (GO:0016021) | membrane (GO:0016020) | integral component of plasma membrane (GO:0005887)	14.328	2.532	6.181	2.52	2.809	0.527	5.997	14.576	0.892	7.743	1.6	1.026	1.223	1.312	3.771	3.208	0.465	6.419	2.603	0.592	3.028	3.468	8.995	23.609	10.37	21.898	0.968	4.358	23.609	0.465	50.772
DCN	ENSGALG00000011274	ENSGALT00000018395, ENSGALT00000084682, ENSGALT00000086852, ENSGALT00000089781	1	1:44019260-44058954:-1	protein_coding	decorin	transferase activity (GO:0016740) | glycosaminoglycan binding (GO:0005539) | sulfotransferase activity (GO:0008146) | extracellular matrix binding (GO:0050840) | poly(A) RNA binding (GO:0044822) | collagen binding (GO:0005518)	negative regulation of vascular endothelial growth factor signaling pathway (GO:1900747) | positive regulation of mitochondrial fission (GO:0090141) | positive regulation of phosphatidylinositol 3-kinase signaling (GO:0014068) | positive regulation of autophagy (GO:0010508) | positive regulation of transcription from RNA polymerase II promoter (GO:0045944) | positive regulation of mitochondrial d…	extracellular space (GO:0005615) | extracellular matrix (GO:0031012)	986.907	265.538	634.401	268.205	318.009	138.52	523.194	940.466	195.989	638.273	139.044	291.41	249.553	253.835	863.146	952.346	138.613	210.003	682.19	127.736	328.884	437.565	761.258	1443.71	343.682	329.88	28.539	31.622	1443.71	28.539	50.5873
C2orf88	ENSGALG00000033017	ENSGALT00000081688	7	7:192383-196571:-1	protein_coding	chromosome 2 open reading frame 88	unknown	unknown	unknown	19.185	3.219	31.881	21.408	3.572	3.957	33.745	41.758	5.729	57.03	2.843	7.345	16.765	10.165	28.391	17.44	11.01	2.266	5.229	1.128	5.922	5.244	2.687	8.216	6.458	3.045	2.57	1.307	57.03	1.128	50.5585
VAV2	ENSGALG00000002699	ENSGALT00000004255, ENSGALT00000061155	17	17:7524633-7622902:-1	protein_coding	vav guanine nucleotide exchange factor 2	guanyl-nucleotide exchange factor activity (GO:0005085) | phosphatase activity (GO:0016791) | JUN kinase phosphatase activity (GO:0008579) | epidermal growth factor receptor binding (GO:0005154) | Rho guanyl-nucleotide exchange factor activity (GO:0005089) | metal ion binding (GO:0046872) | protein tyrosine/serine/threonine phosphatase activity (GO:0008138) | structural constituent of ribosome (G…	regulation of cell size (GO:0008361) | cell migration (GO:0016477) | regulation of gene expression (GO:0010468) | small GTPase mediated signal transduction (GO:0007264) | lamellipodium assembly (GO:0030032) | positive regulation of GTPase activity (GO:0043547) | dephosphorylation (GO:0016311) | regulation of blood coagulation (GO:0030193) | regulation of Rho protein signal transduction (GO:003502…	large ribosomal subunit (GO:0015934) | intracellular (GO:0005622) | intracellular ribonucleoprotein complex (GO:0030529) | cytoplasm (GO:0005737) | ribosome (GO:0005840) | plasma membrane (GO:0005886)	7.616	1.788	1.311	1.076	2.895	1.106	1.184	4.854	1.165	1.566	0.599	0.945	0.664	1.321	1.798	3.335	0.472	0.726	2.848	0.641	2.092	3.449	4.042	13.761	5.039	21.244	0.445	0.421	21.244	0.421	50.4608
ENSGALG00000031956	ENSGALG00000031956	ENSGALT00000050059	AADN04000861.1	AADN04000861.1:28734-30164:-1	protein_coding		unknown	unknown	unknown	5.013	33.756	22.905	10.111	32.395	10.62	43.284	6.402	41.819	26.181	38.406	42.992	8.684	26.974	13.626	18.234	39.128	2.42	2.774	2.974	2.074	7.461	1.763	1.047	1.128	6.554	0.867	1.188	43.284	0.867	49.9239
HTRA3	ENSGALG00000034673	ENSGALT00000077090, XM_015285845	4	4:81448020-81470785:+1	protein_coding	HtrA serine peptidase 3	unknown	unknown	unknown	51.516	13.933	19.354	11.418	12.19	6.416	16.453	70.52	9.682	21.522	7.162	9.168	8.655	7.241	13.716	32.757	3.507	6.03	32.319	5.636	17.915	32.048	30.167	74.776	19.918	23.803	1.814	1.508	74.776	1.508	49.5862
FN1	ENSGALG00000003578	ENSGALT00000005663, ENSGALT00000005664, ENSGALT00000063728, XM_015289128, XM_015289129, XM_015289131, XM_015289132, XM_015289133	7	7:4390375-4439659:-1	protein_coding	fibronectin 1	ubiquitin conjugating enzyme binding (GO:0031624) | peptidase activator activity (GO:0016504) | integrin binding (GO:0005178) | ubiquitin-protein transferase activity (GO:0004842) | metal ion binding (GO:0046872) | ubiquitin protein ligase activity (GO:0061630) | protease binding (GO:0002020) | zinc ion binding (GO:0008270)	positive regulation of proteasomal ubiquitin-dependent protein catabolic process (GO:0032436) | regulation of ERK1 and ERK2 cascade (GO:0070372) | peptide cross-linking (GO:0018149) | positive regulation of substrate-dependent cell migration, cell attachment to substrate (GO:1904237) | integrin activation (GO:0033622) | substrate-dependent cell migration (GO:0006929) | wound healing (GO:0042060) …	basal lamina (GO:0005605) | extracellular space (GO:0005615) | proteinaceous extracellular matrix (GO:0005578) | cell surface (GO:0009986) | basal part of cell (GO:0045178) | plasma membrane (GO:0005886) | ubiquitin ligase complex (GO:0000151) | extracellular exosome (GO:0070062) | extracellular region (GO:0005576) | blood microparticle (GO:0072562) | cytoplasm (GO:0005737) | perinuclear region o…	1478.23	570.396	286.805	520.058	723.052	387.841	374.108	761.419	341.227	299.127	183.659	326.317	342.617	578.127	567.171	1014.66	195.246	332.291	1190.24	177.41	742.192	982.447	332.027	3491.3	1291.83	1725.75	80.733	70.418	3491.3	70.418	49.5797
MRC2	ENSGALG00000000461	ENSGALT00000000627, XM_015299389	27	27:2576056-2597588:+1	protein_coding	mannose receptor, C type 2	transmembrane signaling receptor activity (GO:0004888) | collagen binding (GO:0005518)	osteoblast differentiation (GO:0001649) | collagen catabolic process (GO:0030574) | signal transduction (GO:0007165)	integral component of membrane (GO:0016021) | focal adhesion (GO:0005925) | membrane (GO:0016020) | integral component of plasma membrane (GO:0005887)	57.846	30.476	60.576	44.378	29.813	18.606	54.348	82.441	31.63	43.714	20.582	36.114	26.452	26.324	61.122	83.822	25.397	13.297	49.437	22.63	25.496	42.88	50.891	122.767	27.607	47.868	15.655	2.477	122.767	2.477	49.5628
LEPREL4	no Ensembl gene ID assigned	XM_427657	.	.	.	leprecan-like 4	unknown	unknown	unknown	20.636	9.493	22.516	11.515	9.044	4.595	16.935	24.109	4.957	13.984	3.627	10.546	9.96	8.416	30.204	30.211	5.993	5.655	21.08	3.77	12.588	12.192	21.242	41.83	11.648	15.832	1.163	0.849	41.83	0.849	49.2697
P3H4	ENSGALG00000027462	ENSGALT00000046092	27	27:5097554-5101820:-1	protein_coding	prolyl 3-hydroxylase family member 4 (non-enzymatic)	unknown	unknown	unknown	20.636	9.493	22.516	11.515	9.044	4.595	16.935	24.109	4.957	13.984	3.627	10.546	9.96	8.416	30.204	30.211	5.993	5.655	21.08	3.77	12.588	12.192	21.242	41.83	11.648	15.832	1.163	0.849	41.83	0.849	49.2697
ENSGALG00000040185	ENSGALG00000040185	ENSGALT00000050886, ENSGALT00000075743	16	16:254603-303146:-1	protein_coding		unknown	unknown	unknown	0.998	11.466	9.751	6.555	0.651	5.32	8.364	1.097	0.644	14.782	0.434	6.547	7.074	6.27	21.228	7.152	11.785	1.195	7.806	0.873	1.153	1.317	6.91	2.387	2.221	1.97	1.255	2.555	21.228	0.434	48.9124
GJC2	ENSGALG00000005331	ENSGALT00000008553	2	2:2340128-2346805:-1	protein_coding	gap junction protein gamma 2	gap junction channel activity (GO:0005243)	cell-cell signaling (GO:0007267) | cell communication (GO:0007154) | response to toxic substance (GO:0009636) | transmembrane transport (GO:0055085)	myelin sheath (GO:0043209) | integral component of membrane (GO:0016021) | cell junction (GO:0030054) | membrane (GO:0016020) | connexin complex (GO:0005922) | plasma membrane (GO:0005886) | gap junction (GO:0005921)	13.557	7.638	2.093	3.284	4.232	3.384	0.829	2.429	1.87	0.672	1.737	2.105	1.378	1.782	1.673	7.641	0.989	4.379	13.207	3.149	11.15	9.583	3.736	27.768	8.02	5.511	0.695	0.569	27.768	0.569	48.8014
PLXDC2	ENSGALG00000007956	ENSGALT00000012922	2	2:18544512-18786832:-1	protein_coding	plexin domain containing 2	unknown	unknown	integral component of membrane (GO:0016021) | membrane (GO:0016020) | extracellular exosome (GO:0070062)	21.856	5.197	8.315	3.155	6.22	2.59	2.92	8.581	3.155	3.348	2.594	2.503	2.27	3.012	3.638	6.263	1.234	4.736	12.362	1.962	10.642	18.968	10.548	36.749	14.703	21.536	0.991	0.756	36.749	0.756	48.6098
PHLDB2	no Ensembl gene ID assigned	XM_015297596, XM_015297598, XM_015297602, XM_015297607, XM_015297617, XM_015297628, XM_015297639, XM_015297646, XM_015297649, XM_015297657, XM_015297661, XM_015297663	.	.	.	pleckstrin homology-like domain, family B, member 2	unknown	unknown	unknown	8.765	3.189	1.232	1.473	4.626	1.471	0.553	2.452	0.93	0.609	0.658	1.441	1.116	1.892	1.839	3.879	0.469	1.19	7.835	0.948	5.273	6.43	3.459	21.059	5.59	13.37	0.437	0.486	21.059	0.437	48.1899
HOPX	no Ensembl gene ID assigned	XM_015276106, XM_015276107, XM_015276108, XM_015276109	.	.	.	HOP homeobox	unknown	unknown	unknown	113.134	243.057	84.059	163.218	188.975	198.367	123.18	47.236	171.911	75.135	192.651	131.2	177.245	261.146	60.66	72.76	174.144	345.75	125.649	123.122	191.038	245.482	52.794	10.589	113.519	73.314	110.298	510.096	510.096	10.589	48.1723
VCAN	ENSGALG00000015624	ENSGALT00000025190, XM_015280586	Z	Z:62650853-62756712:-1	protein_coding	versican	calcium ion binding (GO:0005509)	osteoblast differentiation (GO:0001649)	extracellular space (GO:0005615) | extracellular matrix (GO:0031012) | membrane (GO:0016020) | intracellular membrane-bounded organelle (GO:0043231)	84.998	23.69	49.488	14.636	33.248	15.992	11.872	34.005	11.346	12.888	9.053	9.941	7.824	18.94	15.458	36.725	3.297	23.184	90.58	12.811	57.054	41.363	39.302	121.515	44.143	134.474	2.82	6.616	134.474	2.82	47.6858
ENC1	ENSGALG00000014930	ENSGALT00000024082	Z	Z:24273768-24275537:+1	protein_coding	ectodermal-neural cortex 1	actin binding (GO:0003779)	protein ubiquitination (GO:0016567) | nervous system development (GO:0007399) | negative regulation of translation (GO:0017148) | proteasomal ubiquitin-independent protein catabolic process (GO:0010499)	Cul3-RING ubiquitin ligase complex (GO:0031463) | cytoplasm (GO:0005737)	12.255	1.258	11.323	4.372	2.673	0.921	26.364	27.804	2.075	30.594	0.878	4.573	3.751	3.643	23.594	6.419	3.317	1.073	3.44	0.656	2.592	4.241	14.135	13.538	3.774	8.904	1.013	0.642	30.594	0.642	47.6542
EHBP1	no Ensembl gene ID assigned	XM_015278098, XM_015278099, XM_015278100, XM_015278101, XM_015278102, XM_015278103, XM_015278104, XM_015278105, XM_015278106, XM_015278107, XM_015278108, XM_015278109, XM_015278110, XM_015278111	.	.	.	EH domain binding protein 1	unknown	unknown	unknown	14.649	9.352	34.87	11.846	8.63	3.334	31.89	52.739	5.786	29.916	3.46	10.293	14.684	13.049	56.019	20.616	7.655	5.291	19.366	5.82	10.175	7.49	20.061	21.924	6.87	11.382	2.085	1.177	56.019	1.177	47.5947
FSTL1	ENSGALG00000014970	ENSGALT00000024146	1	1:79864143-79907705:+1	protein_coding	follistatin like 1	calcium ion binding (GO:0005509)	response to starvation (GO:0042594)	extracellular space (GO:0005615) | extracellular exosome (GO:0070062)	109.324	34.438	20.459	16.809	42.225	22.943	12.898	40.524	11.789	11.404	8.791	12.039	11.151	18.225	23.699	43.123	4.432	15.51	62.171	11.647	46.669	53.484	43.293	210.031	66.74	98.172	5.01	5.109	210.031	4.432	47.3897
EVA1B	ENSGALG00000022440	ENSGALT00000036018	23	23:4070118-4070674:+1	protein_coding	eva-1 homolog B	nucleic acid binding (GO:0003676) | transcriptional repressor activity, RNA polymerase II core promoter proximal region sequence-specific binding (GO:0001078) | DNA binding (GO:0003677) | RNA polymerase II core promoter proximal region sequence-specific DNA binding (GO:0000978) | transcription factor activity, sequence-specific DNA binding (GO:0003700)	negative regulation of transcription from RNA polymerase II promoter (GO:0000122) | regulation of transcription, DNA-templated (GO:0006355)	intracellular (GO:0005622) | integral component of membrane (GO:0016021) | nucleus (GO:0005634) | membrane (GO:0016020)	13.411	2.524	7.97	5.907	3.472	7.6	4.12	12.133	1.972	3.521	3.965	6.919	4.908	3.186	8.578	12.131	2.103	3.297	10.655	2.503	6.669	13.136	10.151	33.724	11.795	14.216	1.001	0.716	33.724	0.716	47.1006
EMID1	no Ensembl gene ID assigned	XM_015294891, XM_015294892, XM_015294893, XM_015294894, XM_015294895	.	.	.	EMI domain containing 1	unknown	unknown	unknown	9.065	1.145	22.559	10.785	1.347	1.762	31.228	28.908	3.244	19.639	1.899	10.257	12.352	5.469	26.761	12.489	6.665	1.279	2.071	0.67	3.943	2.391	13.071	8.601	3.494	2.714	1.968	0.975	31.228	0.67	46.609
OSCP1	ENSGALG00000002123	ENSGALT00000003317, ENSGALT00000069214, XM_015297787, XM_015297788	23	23:4040738-4050162:+1	protein_coding	organic solute carrier partner 1	unknown	positive regulation of protein targeting to mitochondrion (GO:1903955)	unknown	3.132	22.996	13.683	2.046	10.093	2.882	13.23	16.429	18.734	15.455	10.858	1.973	11.969	12.597	35.795	22.737	12.123	0.768	15.683	15.19	24.512	1.229	14.592	11.093	11.537	17.175	1.641	1.056	35.795	0.768	46.6081
SNX10	ENSGALG00000011046	ENSGALT00000017994, ENSGALT00000054295, ENSGALT00000063895, ENSGALT00000086002, XM_015281467, XM_015281471	2	2:32275230-32308776:+1	protein_coding	sorting nexin 10	non-membrane spanning protein tyrosine kinase activity (GO:0004715) | phosphatidylinositol binding (GO:0035091) | kinase activity (GO:0016301) | nucleotide binding (GO:0000166) | ATP binding (GO:0005524) | protein tyrosine kinase activity (GO:0004713) | transferase activity (GO:0016740) | protein kinase activity (GO:0004672)	vesicle organization (GO:0016050) | endocytosis (GO:0006897) | protein phosphorylation (GO:0006468) | phosphorylation (GO:0016310) | peptidyl-tyrosine phosphorylation (GO:0018108)	endosome (GO:0005768) | extrinsic component of membrane (GO:0019898)	264.954	160.921	143.507	179.374	314.755	2681.86	208.452	57.656	350.852	506.196	348.75	170.876	243.963	206.514	105.882	157.306	327.608	242.44	167.526	178.489	187.274	196.488	123.33	81.429	393.054	357.402	391.262	755.472	2681.86	57.656	46.5148
LOC100858849	no Ensembl gene ID assigned	XM_015296088, XM_015296089, XM_015296090, XM_015296091	.	.	.	ras-related protein Rab-34-like	unknown	unknown	unknown	15.519	7.904	13.405	8.096	8.324	3.386	7.341	17.256	3.57	5.57	3.212	6.601	6.129	6.055	15.061	17.994	2.603	5.298	20.75	3.031	11.794	14.587	15.182	41.868	11.231	24.035	1.077	0.912	41.868	0.912	45.9079
FHL5	ENSGALG00000015573	ENSGALT00000025106	3	3:73034632-73062348:-1	protein_coding	four and a half LIM domains 5	transcription coactivator activity (GO:0003713) | metal ion binding (GO:0046872) | zinc ion binding (GO:0008270)	positive regulation of transcription from RNA polymerase II promoter (GO:0045944)	unknown	6.737	6.146	1.334	3.651	6.264	2.886	2.495	1.341	2.594	0.796	2.672	2.424	2.897	3.309	2.995	2.16	1.461	13.934	6.408	2.194	9.966	6.082	9.948	12.322	11.64	20.383	0.444	11.12	20.383	0.444	45.9077
LOC107049469	no Ensembl gene ID assigned	XM_015273074	.	.	.	uncharacterized LOC107049469	unknown	unknown	unknown	24.15	43.013	32.457	13.106	86.812	161.197	57.722	15.533	85.141	50.613	34.847	25.189	34.06	69.022	36.197	31.182	39.628	28.978	7.918	3.52	18.509	27.571	6.744	37.585	13.336	80.325	49.219	115.357	161.197	3.52	45.7946
MFSD4	no Ensembl gene ID assigned	XM_417964	.	.	.	major facilitator superfamily domain containing 4	unknown	unknown	unknown	3.344	10.463	1.009	1.987	7.471	5.076	1.224	13.859	8.515	8.556	10.942	12.978	10.643	1.657	1.518	6.435	22.281	3.048	22.119	23.228	3.558	20.751	23.554	1.788	0.554	1.073	25.365	2.754	25.365	0.554	45.7852
MFSD4A	ENSGALG00000000695	ENSGALT00000000983	26	26:2177659-2191981:+1	protein_coding	major facilitator superfamily domain containing 4A	glucose transmembrane transporter activity (GO:0005355)	glucose transmembrane transport (GO:1904659) | cell communication (GO:0007154) | transmembrane transport (GO:0055085)	integral component of membrane (GO:0016021) | cell junction (GO:0030054) | connexin complex (GO:0005922) | plasma membrane (GO:0005886) | membrane (GO:0016020) | gap junction (GO:0005921)	3.344	10.463	1.009	1.987	7.471	5.076	1.224	13.859	8.515	8.556	10.942	12.978	10.643	1.657	1.518	6.435	22.281	3.048	22.119	23.228	3.558	20.751	23.554	1.788	0.554	1.073	25.365	2.754	25.365	0.554	45.7852
ENSGALG00000008759	ENSGALG00000008759	ENSGALT00000014248	9	9:16420968-16432613:+1	protein_coding		unknown	unknown	unknown	5.091	5.738	6.902	3.644	10.38	75.538	3.026	2.722	5.603	4.73	5.002	14.284	3.781	6.891	1.65	21.492	3.247	4.889	19.824	7.176	7.964	3.982	4.993	6.718	9.318	9.958	5.646	6.508	75.538	1.65	45.7806
LAMP3	no Ensembl gene ID assigned	XM_015291419	.	.	.	lysosomal-associated membrane protein 3	unknown	unknown	unknown	5.091	5.738	6.902	3.644	10.38	75.538	3.026	2.722	5.603	4.73	5.002	14.284	3.781	6.891	1.65	21.492	3.247	4.889	19.824	7.176	7.964	3.982	4.993	6.718	9.318	9.958	5.646	6.508	75.538	1.65	45.7806
ENSGALG00000039720	ENSGALG00000039720	ENSGALT00000050515, ENSGALT00000050517, ENSGALT00000060979	3	3:16667973-16755585:-1	protein_coding		unknown	unknown	unknown	0.476	7.055	5.739	14.62	14.57	12.825	8.632	0.644	10.186	7.858	12.891	8.929	7.136	7.994	5.947	9.067	4.9	7.975	13.176	21.718	10.11	16.536	16.574	5.627	4.578	13.832	7.713	4.615	21.718	0.476	45.6261
G0S2	ENSGALG00000023933	ENSGALT00000040292	26	26:3140221-3141106:+1	protein_coding	G0/G1 switch 2	unknown	extrinsic apoptotic signaling pathway (GO:0097191) | positive regulation of extrinsic apoptotic signaling pathway (GO:2001238)	mitochondrion (GO:0005739)	990.485	327.124	401.8	152.242	379.155	657.543	242.522	524.321	58.924	431.386	24.725	59.568	250.432	243.927	256.066	238.711	57.095	58.057	649.787	34.08	227.997	157.258	138.456	1023.89	558.983	1127.25	30.348	78.876	1127.25	24.725	45.5915
OCSTAMP	no Ensembl gene ID assigned	XM_015296720	.	.	.	osteoclast stimulatory transmembrane protein	unknown	unknown	unknown	26.659	13.44	9.824	25.198	22.884	61.214	15.01	2.356	27.386	9.083	39.154	14.59	23.116	22.66	6.418	11.949	25.535	31.357	12.661	8.188	16.674	24.064	4.228	1.344	35.601	16.965	18.697	45.541	61.214	1.344	45.5461
PVALB	ENSGALG00000012522	ENSGALT00000020453, ENSGALT00000048822, ENSGALT00000065204	1	1:51645215-51653703:+1	protein_coding	parvalbumin	calcium ion binding (GO:0005509) | metal ion binding (GO:0046872)	unknown	unknown	8.688	18.231	151.824	29.787	10.427	3.337	25.498	24.675	13.307	23.76	4.523	17.841	26.707	23.242	53.884	17.268	13.33	6.816	37.769	10.316	13.611	12.569	14.163	3.777	14.94	13.574	6.7	6.609	151.824	3.337	45.4972
THRSPB	ENSGALG00000042944	ENSGALT00000048006	1	1:192935661-192936080:+1	protein_coding	thyroid hormone responsive spot 14 beta	unknown	unknown	unknown	6.52	1.817	13.982	1.391	4.784	1.57	2.952	12.629	0.925	4.926	4.903	0.443	1.473	4.076	2.602	2.832	1.864	3.855	3.349	2.136	5.721	2.272	6.095	3.791	5.669	20.074	0.689	3.799	20.074	0.443	45.3138
CHL1	ENSGALG00000037856	ENSGALT00000064311, ENSGALT00000067536, ENSGALT00000078965, XM_015293219, XM_015293221, XM_015293222	12	12:17238314-17341991:+1	protein_coding	cell adhesion molecule L1-like	unknown	unknown	unknown	25.211	31.972	14.767	23.186	14.783	6.111	28.563	19.992	6.291	12.458	45.776	7.88	5.295	10.12	4.564	15.378	31.327	2.683	3.657	6.947	1.011	6.324	5.068	6.058	22.115	23.163	12.396	2.871	45.776	1.011	45.2779
ANGPT1	ENSGALG00000029983	ENSGALT00000057472	2	2:131784819-131949415:-1	protein_coding	angiopoietin 1	nucleic acid binding (GO:0003676) | transcriptional repressor activity, RNA polymerase II core promoter proximal region sequence-specific binding (GO:0001078) | RNA polymerase II transcription factor binding (GO:0001085) | receptor tyrosine kinase binding (GO:0030971) | receptor binding (GO:0005102)	sprouting angiogenesis (GO:0002040) | regulation of protein binding (GO:0043393) | positive regulation of peptidyl-serine phosphorylation (GO:0033138) | positive regulation of ERK1 and ERK2 cascade (GO:0070374) | positive regulation of protein ubiquitination (GO:0031398) | angiogenesis (GO:0001525) | negative regulation of cell adhesion (GO:0007162) | negative regulation of protein phosphorylatio…	extracellular space (GO:0005615) | membrane raft (GO:0045121) | plasma membrane (GO:0005886) | extracellular exosome (GO:0070062) | microvillus (GO:0005902)	11.424	7.527	7.923	1.794	5.218	4.497	0.982	1.687	1.48	1.009	0.884	1.062	1.244	3.326	2.94	4.128	0.639	6.326	22.899	3.896	14.298	6.335	2.72	16.911	9.628	13.537	0.506	1.226	22.899	0.506	45.2549
C14orf180	no Ensembl gene ID assigned	XM_004936391, XM_015287851, XM_430057	.	.	.	chromosome 14 open reading frame 180	unknown	unknown	unknown	238.176	324.239	790.871	260.242	248.796	85.141	426.804	938.115	91.929	444.352	268.259	146.252	177.355	320.678	704.199	482.794	281.904	28.385	145.071	51.63	193.658	316.598	430.922	480.364	20.783	156.931	314.057	158.725	938.115	20.783	45.1386
FTD	ENSGALG00000028696	ENSGALT00000043205	5	5:12176613-12179659:+1	protein_coding		iron ion binding (GO:0005506) | metal ion binding (GO:0046872) | ferric iron binding (GO:0008199)	iron ion transport (GO:0006826) | intracellular sequestering of iron ion (GO:0006880) | cellular iron ion homeostasis (GO:0006879)	cell (GO:0005623) | cytoplasm (GO:0005737)	25.558	2.925	26.969	11.983	6.759	1.92	35.152	47.728	7.757	33.91	3.446	12.778	15.729	11.962	64.934	31.914	8.707	6.195	10.133	1.445	8.018	9.989	23.958	37.181	11.527	9.867	2.127	2.096	64.934	1.445	44.937
LMCD1	ENSGALG00000008349	ENSGALT00000013590, ENSGALT00000072231	12	12:19267852-19288256:+1	protein_coding	LIM and cysteine rich domains 1	metal ion binding (GO:0046872) | transcription corepressor activity (GO:0003714) | zinc ion binding (GO:0008270)	negative regulation of transcription from RNA polymerase II promoter (GO:0000122) | regulation of cardiac muscle hypertrophy (GO:0010611) | positive regulation of calcineurin-NFAT signaling cascade (GO:0070886)	nucleus (GO:0005634) | extracellular space (GO:0005615) | extracellular matrix (GO:0031012)	14.839	4.229	5.11	5.502	4.021	4.584	10.968	27.308	2.366	10.424	2.017	5.006	5.877	3.8	7.283	27.7	2.504	3.966	17.35	1.285	8.858	7.978	15.638	16.598	3.8	6.963	1.098	0.619	27.7	0.619	44.7496
CYR61	ENSGALG00000008661	ENSGALT00000014106	8	8:16258746-16261197:-1	protein_coding	Protein CYR61	RNA binding (GO:0003723) | integrin binding (GO:0005178) | polynucleotide adenylyltransferase activity (GO:0004652) | extracellular matrix binding (GO:0050840) | heparin binding (GO:0008201) | insulin-like growth factor binding (GO:0005520) | growth factor binding (GO:0019838) | nucleotidyltransferase activity (GO:0016779)	osteoblast differentiation (GO:0001649) | positive regulation of cell differentiation (GO:0045597) | regulation of ERK1 and ERK2 cascade (GO:0070372) | positive regulation of osteoblast proliferation (GO:0033690) | positive regulation of transcription from RNA polymerase II promoter (GO:0045944) | positive regulation of ceramide biosynthetic process (GO:2000304) | positive regulation of osteoblas…	nucleus (GO:0005634) | proteinaceous extracellular matrix (GO:0005578) | extracellular matrix (GO:0031012) | cytoplasm (GO:0005737) | extracellular region (GO:0005576)	101.256	39.364	39.969	35.13	36.865	27.724	28.236	108.488	13.392	50.946	12.146	22.929	32.932	19.058	49.602	116.823	10.561	27.942	169.515	14.981	65.861	53.473	59.44	162.056	54.022	74.479	6.39	3.798	169.515	3.798	44.6327
SLC25A21	ENSGALG00000010117	ENSGALT00000016457, ENSGALT00000087963, XM_015287658, XM_015287660, XM_421247	5	5:36783805-36884790:-1	protein_coding	solute carrier family 25 (mitochondrial oxoadipate carrier), member 21	unknown	transport (GO:0006810) | transmembrane transport (GO:0055085)	integral component of membrane (GO:0016021) | membrane (GO:0016020)	2.941	2.633	4.434	1.212	3.89	1.313	1.038	5.523	0.752	0.735	1.487	1.643	1.793	1.732	3.833	6.799	0.686	1.599	6.874	1.197	3.619	6.665	5.427	20.776	4.412	4.065	0.466	0.473	20.776	0.466	44.5837
ENSGALG00000045085	ENSGALG00000045085	ENSGALT00000085355	6	6:19356961-19360731:+1	protein_coding		unknown	unknown	unknown	2.959	5.797	4.469	2.555	9.045	39.166	2.73	14.401	5.721	40.444	3.29	3.523	3.45	8.158	6.599	33.505	5.714	3.871	7.89	10.934	6.259	113.241	48.908	3.787	4.188	5.288	57.562	15.193	113.241	2.555	44.3213
IFIT5	no Ensembl gene ID assigned	XM_421662	.	.	.	interferon-induced protein with tetratricopeptide repeats 5	unknown	unknown	unknown	2.959	5.797	4.469	2.555	9.045	39.166	2.73	14.401	5.721	40.444	3.29	3.523	3.45	8.158	6.599	33.505	5.714	3.871	7.89	10.934	6.259	113.241	48.908	3.787	4.188	5.288	57.562	15.193	113.241	2.555	44.3213
BLB2	ENSGALG00000030940	ENSGALT00000058455, ENSGALT00000067879, ENSGALT00000068640	16	16:109677-111212:-1	protein_coding		unknown	antigen processing and presentation (GO:0019882) | immune response (GO:0006955)	integral component of membrane (GO:0016021) | MHC class II protein complex (GO:0042613) | membrane (GO:0016020)	4.574	17.344	44.437	9.566	37.71	122.37	10.743	4.915	55.614	6.042	44.968	107.867	44.135	42.231	4.015	67.051	14.134	4.936	14.702	18.634	42.569	3.455	25.192	13.118	13.306	7.279	2.772	14.596	122.37	2.772	44.145
CPLX1	ENSGALG00000015332	ENSGALT00000024746	Z	Z:52264712-52364226:+1	protein_coding	complexin 1	syntaxin binding (GO:0019905) | neurotransmitter transporter activity (GO:0005326)	neurotransmitter transport (GO:0006836) | insulin secretion (GO:0030073) | synaptic vesicle exocytosis (GO:0016079)	presynapse (GO:0098793) | synapse (GO:0045202) | SNARE complex (GO:0031201)	5.803	7.54	5.344	4.541	5.274	7.796	1.009	2.513	3.602	2.046	8.831	2.386	5.152	5.612	0.742	3.072	4.145	11.352	1.394	12.113	3.622	3.943	2.071	0.51	5.237	9.777	4.197	22.296	22.296	0.51	43.7176
CFHR2	no Ensembl gene ID assigned	XM_426613	.	.	.	complement factor H-related 2	unknown	unknown	unknown	14.014	95.618	2.305	19.3	37.422	32.217	38.779	9.812	35.13	16.996	84.835	48.717	43.653	51.408	2.426	27.681	49.99	20.695	16.274	49.041	30.018	64.01	12.85	2.188	8.23	12.546	74.55	21.691	95.618	2.188	43.7011
ENSGALG00000002431	ENSGALG00000002431	ENSGALT00000003831	8	8:2661073-2693248:-1	protein_coding		unknown	unknown	unknown	14.014	95.618	2.305	19.3	37.422	32.217	38.779	9.812	35.13	16.996	84.835	48.717	43.653	51.408	2.426	27.681	49.99	20.695	16.274	49.041	30.018	64.01	12.85	2.188	8.23	12.546	74.55	21.691	95.618	2.188	43.7011
HDGFRP3	no Ensembl gene ID assigned	XM_015292026	.	.	.	hepatoma-derived growth factor, related protein 3	unknown	unknown	unknown	20.565	7.983	32.042	17.075	13.249	12.78	24.892	28.988	12.595	20.071	9.813	14.344	14.501	7.956	25.394	22.033	12.857	5.033	18.831	3.664	11.653	10.425	21.448	32.545	8.047	16.344	2.143	0.745	32.545	0.745	43.6846
LOC107050646	no Ensembl gene ID assigned	XM_015274354	.	.	.	multiple epidermal growth factor-like domains protein 8	unknown	unknown	unknown	140.831	682.468	206.487	459.531	378.201	272.084	352.835	68.137	526.783	243.256	458.207	368.142	616.069	391.101	151.118	186.417	308.252	692.503	175.385	373.459	209.93	254.949	143.649	15.883	120.652	142.133	173.221	346.879	692.503	15.883	43.6003
IRX6	ENSGALG00000023738	ENSGALT00000030986, ENSGALT00000070615, XM_015292360	11	11:3976048-3979385:-1	protein_coding	iroquois homeobox 6	unknown	unknown	unknown	5.868	2.666	8.98	5.241	2.928	1.512	16.156	24.387	3.356	16.785	2.313	6.39	6.004	4.248	17.764	13.094	3.849	1.684	3.957	0.992	4.029	4.432	13.299	13.346	2.18	2.317	1.341	0.56	24.387	0.56	43.5482
ENSGALG00000011404	ENSGALG00000011404	ENSGALT00000037951	4	4:49592536-49595831:-1	protein_coding	Homeodomain-only protein	unknown	unknown	unknown	359.844	775.464	268.738	536.117	606.384	649.726	383.916	170.197	548.308	202.808	607.406	443.409	544.774	796.105	185.819	233.19	539.388	1123.24	365.11	366.873	632.629	763.337	148.182	32.258	414.75	275.286	370.874	1399.83	1399.83	32.258	43.3948
ENSGALG00000042023	ENSGALG00000042023	ENSGALT00000047088, ENSGALT00000052586, ENSGALT00000070696, ENSGALT00000084302, ENSGALT00000086344, ENSGALT00000087062, ENSGALT00000087642, ENSGALT00000087980	AADN04000814.1	AADN04000814.1:22708-25722:-1	protein_coding		unknown	unknown	unknown	4.646	5.974	129.064	6.384	46.221	54.73	60.535	136.717	40.804	104.712	30.076	5.888	88.387	89.197	78.757	76.986	42.751	6.617	12.799	3.221	44.236	6.595	8.824	139.297	57.394	76.567	17.263	24.254	139.297	3.221	43.2465
PRSS35	ENSGALG00000015847	ENSGALT00000025551	3	3:78000086-78001876:-1	protein_coding	protease, serine 35	serine-type endopeptidase activity (GO:0004252)	proteolysis (GO:0006508)	mitochondrion (GO:0005739)	191.273	35.553	41.764	21.721	50.078	20.206	10.406	40.074	20.294	10.664	16.232	17.411	12.127	16.44	20.514	77.485	6.575	15.164	89.589	13.028	52.509	95.088	59.891	233.529	90.105	185.079	5.414	7.352	233.529	5.414	43.1343
NCAM1	ENSGALG00000007839	ENSGALT00000012723, ENSGALT00000040522, ENSGALT00000047809, ENSGALT00000077661, ENSGALT00000077806, ENSGALT00000077926, XM_015298032, XM_015298033, XM_015298034, XM_015298035, XM_015298037, XM_015298038, XM_015298040, XM_015298041, XM_015298042, XM_015298043, XM_015298044, XM_015298045, XM_015298046, XM_015298047, XM_015298048	24	24:5780707-5862536:-1	protein_coding	neural cell adhesion molecule 1	ATP binding (GO:0005524) | nucleotide binding (GO:0000166)	mitotic spindle assembly checkpoint (GO:0007094) | cell adhesion (GO:0007155) | neuron projection development (GO:0031175) | regulation of synaptic plasticity (GO:0048167)	integral component of membrane (GO:0016021) | membrane (GO:0016020)	4.431	2.382	9.113	4.902	3.323	1.43	11.746	19.446	4.171	32.762	2.629	8.487	3.698	3.415	4.142	11.955	3.425	1.522	3.736	2.334	2.854	3.501	25.318	9.884	1.147	7.508	0.802	0.764	32.762	0.764	42.8822
LOC419144	no Ensembl gene ID assigned	XM_015296296, XM_015296297, XM_015296298	.	.	.	protein MANBAL-like	unknown	unknown	unknown	95.899	100.684	77.464	6.413	77.987	70.127	5.786	8.521	10.188	10.333	85.517	7.101	7.606	84.912	6.698	102.424	5.186	4.64	9.792	5.045	5.535	126.043	91.198	9.868	198.535	191.139	5.786	7.549	198.535	4.64	42.7877
KIRREL	ENSGALG00000029528	ENSGALT00000047406, ENSGALT00000073731	25	25:1302061-1323459:+1	protein_coding	kin of IRRE like (Drosophila)	metal ion binding (GO:0046872) | myosin binding (GO:0017022)	positive regulation of actin filament polymerization (GO:0030838) | negative regulation of protein phosphorylation (GO:0001933) | excretion (GO:0007588) | positive regulation of GTPase activity (GO:0043547) | single organismal cell-cell adhesion (GO:0016337) | signal transduction (GO:0007165) | intracellular signal transduction (GO:0035556) | regulation of GTPase activity (GO:0043087)	integral component of membrane (GO:0016021) | cytoplasm (GO:0005737) | perinuclear region of cytoplasm (GO:0048471) | dendritic shaft (GO:0043198) | membrane (GO:0016020) | cell-cell junction (GO:0005911) | plasma membrane (GO:0005886) | extracellular exosome (GO:0070062)	34.386	11.522	22.948	10.241	11.353	7.774	13.617	29.656	5.063	13.821	4.739	8.261	8.71	8.173	22.638	30.118	4.857	6.547	26.721	3.351	15.446	20.927	22.639	59.036	16.491	26.579	1.384	1.53	59.036	1.384	42.6561
POSTN	ENSGALG00000017046	ENSGALT00000027540, ENSGALT00000036466, XM_015277591, XM_015277595, XM_015277599, XM_015277603, XM_015277605, XM_015277613, XM_015277616, XM_015277625, XM_015277627	1	1:171990657-172022731:+1	protein_coding	periostin, osteoblast specific factor	cell adhesion molecule binding (GO:0050839) | metal ion binding (GO:0046872) | heparin binding (GO:0008201)	extracellular matrix organization (GO:0030198) | cellular response to vitamin K (GO:0071307) | cell adhesion (GO:0007155) | tissue development (GO:0009888) | regulation of Notch signaling pathway (GO:0008593)	extracellular space (GO:0005615) | extracellular matrix (GO:0031012) | proteinaceous extracellular matrix (GO:0005578) | trans-Golgi network (GO:0005802)	220.54	47.235	10.538	22.686	154.159	136.661	9.633	12.333	75.746	5.183	37.664	56.528	28.701	83.257	8.331	131.905	16.765	46.872	195.55	80.763	203.746	186.125	146.417	128.155	73.651	107.901	12.072	6.966	220.54	5.183	42.5506
ADORA2B	ENSGALG00000014182	ENSGALT00000028044	19	19:6439745-6447982:+1	protein_coding	adenosine A2b receptor	transferase activity (GO:0016740) | dolichyl-diphosphooligosaccharide-protein glycotransferase activity (GO:0004579) | G-protein coupled receptor activity (GO:0004930) | G-protein coupled adenosine receptor activity (GO:0001609) | transferase activity, transferring glycosyl groups (GO:0016757) | signal transducer activity (GO:0004871)	adenylate cyclase-activating G-protein coupled receptor signaling pathway (GO:0007189) | positive regulation of guanylate cyclase activity (GO:0031284) | cellular response to extracellular stimulus (GO:0031668) | positive regulation of mast cell degranulation (GO:0043306) | positive regulation of cGMP biosynthetic process (GO:0030828) | adenosine receptor signaling pathway (GO:0001973) | relaxati…	integral component of membrane (GO:0016021) | membrane (GO:0016020) | plasma membrane (GO:0005886)	11.202	7.995	5.676	6.3	9.417	20.181	6.532	0.601	7.309	1.688	11.561	4.619	5.566	10.186	1.881	2.133	8.766	25.307	6.148	1.236	5.572	3.831	0.936	1.177	7.075	5.788	1.144	12.837	25.307	0.601	42.1082
ENSGALG00000042471	ENSGALG00000042471	ENSGALT00000059000, ENSGALT00000078996	1	1:3482204-3498520:-1	protein_coding		unknown	unknown	unknown	6.98	4.068	4.632	2.277	2.735	12.918	1.852	2.959	1.334	7.723	2.305	6.199	9.209	1.91	2.842	17.254	6.895	0.912	6.546	4.272	5.054	4.457	3.287	38.379	16.347	5.65	6.004	2.074	38.379	0.912	42.0822
MAOB	ENSGALG00000032836	ENSGALT00000063332	1	1:111228641-111277522:+1	protein_coding	monoamine oxidase B	interleukin-7 receptor binding (GO:0005139) | growth factor activity (GO:0008083) | cytokine activity (GO:0005125) | cytokine receptor binding (GO:0005126)	T cell lineage commitment (GO:0002360) | immune response (GO:0006955) | positive regulation of B cell proliferation (GO:0030890) | humoral immune response (GO:0006959) | positive regulation of T cell differentiation (GO:0045582) | substantia nigra development (GO:0021762) | animal organ morphogenesis (GO:0009887) | cell-cell signaling (GO:0007267) | oxidation-reduction process (GO:0055114)	integral component of membrane (GO:0016021) | extracellular space (GO:0005615) | membrane (GO:0016020) | mitochondrion (GO:0005739) | extracellular region (GO:0005576) | extracellular exosome (GO:0070062) | mitochondrial inner membrane (GO:0005743)	23.305	5.058	44.297	9.968	7.787	2.122	13.179	27.132	6.689	8.017	5.196	8.07	5.951	7.73	12.672	32.136	4.376	4.453	18.925	2.386	7.261	18.987	20.239	17.434	9.047	14.579	1.889	1.055	44.297	1.055	41.9877
ITGA4	ENSGALG00000041577	ENSGALT00000063969	7	7:14373277-14404802:-1	protein_coding	integrin subunit alpha 4	unknown	unknown	unknown	4.548	5.53	16.755	5.477	12.658	7.207	2.535	4.842	3.37	4.51	3.275	5	4.327	8.127	7.691	6.355	3.005	9.513	28.489	9.031	9.288	3.985	17.158	5.335	5.951	15.591	0.679	5.229	28.489	0.679	41.9573
LOC107055540	no Ensembl gene ID assigned	XM_015300706	.	.	.	uncharacterized LOC107055540	unknown	unknown	unknown	4.407	16.14	1.526	0.533	11.283	2.952	14.319	0.865	9.798	8.289	11.692	3.913	18.53	11.478	22.042	8.813	10.421	0.643	1.213	0.526	2.102	6.919	3.694	0.725	0.923	3.411	6.148	0.926	22.042	0.526	41.9049
DHRS3	ENSGALG00000030376	ENSGALT00000057161, ENSGALT00000067652, ENSGALT00000070676, ENSGALT00000084796	21	21:5313102-5342428:+1	protein_coding	dehydrogenase/reductase 3	retinol dehydrogenase activity (GO:0004745)	cardiac septum morphogenesis (GO:0060411) | regulation of ossification (GO:0030278) | retinoid metabolic process (GO:0001523) | negative regulation of retinoic acid receptor signaling pathway (GO:0048387) | bone morphogenesis (GO:0060349) | outflow tract morphogenesis (GO:0003151) | retinol metabolic process (GO:0042572) | oxidation-reduction process (GO:0055114) | palate development (GO:0060021)	unknown	31.595	4.218	26.617	15.662	4.756	2.045	37.028	73.218	7.167	48.973	2.825	13.277	12.822	9.462	31.168	28.565	9.858	3.291	8.831	2.074	8.42	6.466	30.951	51.217	14.644	10.938	4.196	1.752	73.218	1.752	41.7911
LOC101749030	no Ensembl gene ID assigned	XM_015273645	.	.	.	leukocyte immunoglobulin-like receptor subfamily A member 2-like	unknown	unknown	unknown	5.885	35.833	10.452	14.423	38.702	9.373	64.761	4.731	48.488	18.497	63.597	53.451	12.47	33.983	15.297	18.347	42.353	8.316	4.52	10.496	7.598	12.36	5.405	1.555	2.582	7.304	22.175	5.646	64.761	1.555	41.6469
ENSGALG00000037876	ENSGALG00000037876	ENSGALT00000076847	AADN04001937.1	AADN04001937.1:4683-6960:+1	protein_coding		unknown	unknown	unknown	0.909	0.987	0.77	3.742	1.675	1.638	1.112	0.97	0.941	1.36	1.124	2.298	2.164	1.493	1.329	0.576	1.672	18.397	11.88	13.821	18.666	2.231	10.177	1.247	23.908	5.944	1.253	1.802	23.908	0.576	41.5069
GGCL1	ENSGALG00000034478	ENSGALT00000050589, ENSGALT00000053861	19	19:389572-391141:+1	protein_coding		chemokine activity (GO:0008009) | CCR chemokine receptor binding (GO:0048020) | cytokine activity (GO:0005125)	chemokine-mediated signaling pathway (GO:0070098) | inflammatory response (GO:0006954) | positive regulation of actin filament polymerization (GO:0030838) | hemopoiesis (GO:0030097) | cellular response to interleukin-1 (GO:0071347) | positive regulation of GTPase activity (GO:0043547) | positive regulation of ERK1 and ERK2 cascade (GO:0070374) | positive regulation of endothelial cell proliferati…	extracellular space (GO:0005615) | extracellular region (GO:0005576)	149.788	17.188	13.528	30.757	60.709	208.866	12.461	6.564	70.042	36.09	43.073	6.949	52.372	36.307	19.363	14.274	20.554	60.388	32.924	12.735	91.583	52.547	6.853	22.681	272.176	237.039	19.682	165.76	272.176	6.564	41.465
PALD1	ENSGALG00000004465	ENSGALT00000007105, ENSGALT00000050188, ENSGALT00000051956, XM_015288145, XM_015288146	6	6:11528068-11545568:+1	protein_coding	phosphatase domain containing, paladin 1	unknown	unknown	unknown	22.812	8.31	19.292	11.297	5.914	3.211	19.331	38.51	5.476	20.805	3.958	10.897	9.34	5.741	13.641	24.761	6.086	5.331	20.168	3.856	10.648	12.605	18.093	47.903	11.269	16.827	2.035	1.156	47.903	1.156	41.4386
CCL4	ENSGALG00000032717	ENSGALT00000053996, XM_015295666	19	19:382462-383326:-1	protein_coding	chemokine (C-C motif) ligand 4	unknown	unknown	unknown	1259.11	409.701	358.465	818.754	735.484	4284.03	310.49	103.592	845.645	1743.98	827.346	333.034	1030.09	460.253	278.649	438.725	371.33	1536.91	1076.3	510.098	1264.96	695.844	187.672	113.136	1645.21	715.971	589.69	1410.38	4284.03	103.592	41.3549
IL8	ENSGALG00000026098	ENSGALT00000042745	4	4:51283110-51286274:+1	protein_coding	Interleukin-8	chemokine activity (GO:0008009) | growth factor activity (GO:0008083) | CXCR chemokine receptor binding (GO:0045236) | cytokine activity (GO:0005125)	chemokine-mediated signaling pathway (GO:0070098) | inflammatory response (GO:0006954) | defense response to bacterium (GO:0042742) | hemopoiesis (GO:0030097) | response to bacterium (GO:0009617) | macrophage chemotaxis (GO:0048246) | lymphocyte chemotaxis (GO:0048247) | wound healing (GO:0042060) | positive regulation of cellular defense response (GO:0010186) | angiogenesis (GO:0001525) | positi…	extracellular space (GO:0005615) | extracellular region (GO:0005576)	298.218	35.792	24.803	23.902	36.141	180.691	8.833	12.136	31.703	129.743	33.845	21.268	22.901	17.812	10.222	49.517	14.036	101.659	231.619	98.308	170.54	228.531	37.908	160.362	363.234	328.236	151.87	90.835	363.234	8.833	41.1224
TNFRSF6B	ENSGALG00000006106	ENSGALT00000009858	20	20:9851270-9855152:-1	protein_coding	TNF receptor superfamily member 6b	tumor necrosis factor-activated receptor activity (GO:0005031)	inflammatory response (GO:0006954) | regulation of cell proliferation (GO:0042127) | tumor necrosis factor-mediated signaling pathway (GO:0033209) | response to lipopolysaccharide (GO:0032496) | immune response (GO:0006955) | regulation of apoptotic process (GO:0042981) | apoptotic signaling pathway (GO:0097190) | positive regulation of MAPK cascade (GO:0043410) | multicellular organism developme…	integral component of plasma membrane (GO:0005887)	29.744	9.87	7.549	6.888	21.9	30.877	2.231	6.855	3.97	3.577	5.349	3.746	9.168	8.928	10.156	18.854	2.011	7.625	40.393	3.66	20.081	24.944	3.637	30.401	10.84	34.859	0.983	1.727	40.393	0.983	41.0916
PODN	ENSGALG00000021869	ENSGALT00000017329	8	8:24634400-24653942:+1	protein_coding	podocan	collagen binding (GO:0005518) | protein kinase inhibitor activity (GO:0004860)	negative regulation of protein kinase activity (GO:0006469) | negative regulation of JAK-STAT cascade (GO:0046426) | negative regulation of cell proliferation (GO:0008285) | negative regulation of cell migration (GO:0030336) | cytokine-mediated signaling pathway (GO:0019221)	extracellular space (GO:0005615) | cytoplasm (GO:0005737)	27.973	10.067	30.479	7.413	12.892	4.176	9.648	28.473	4.7	10.885	3.721	7.379	5.888	7.541	13.316	25.48	3.192	4.365	31.386	3.377	18.57	27.69	34.878	76.924	10.052	11.763	1.881	2.147	76.924	1.881	40.8953
LOC427029	no Ensembl gene ID assigned	XM_015273075, XM_430469	.	.	.	uncharacterized LOC427029	unknown	unknown	unknown	26.648	19.782	31.954	18.531	44.606	248.23	14.388	6.071	40.358	45.983	35.739	22.949	38.524	35.795	12.58	36.057	22.833	18.545	29.354	17.785	21.024	19.7	17.405	29.869	71.38	57.488	52.551	49.47	248.23	6.071	40.8878
CD79B	ENSGALG00000000251	ENSGALT00000000330	27	27:1793526-1797961:-1	protein_coding	CD79b molecule	transmembrane signaling receptor activity (GO:0004888)	cell surface receptor signaling pathway (GO:0007166) | B cell receptor signaling pathway (GO:0050853) | B cell differentiation (GO:0030183)	integral component of membrane (GO:0016021) | B cell receptor complex (GO:0019815) | Golgi apparatus (GO:0005794) | membrane (GO:0016020) | plasma membrane (GO:0005886) | extracellular exosome (GO:0070062) | external side of plasma membrane (GO:0009897) | cytoplasm (GO:0005737) | nucleoplasm (GO:0005654) | integral component of plasma membrane (GO:0005887)	5.026	4.94	6.957	5.249	16.72	45.167	7.575	5.699	17.133	3.506	14.783	4.085	8.841	14.836	2.225	1.77	8.923	25.245	4.724	5.061	4.764	3.634	1.981	1.11	10.285	5.02	2.616	11.199	45.167	1.11	40.691
TNFSF15	ENSGALG00000007174	ENSGALT00000040053	17	17:3061247-3074511:-1	protein_coding	TNF superfamily member 15	tumor necrosis factor receptor binding (GO:0005164) | cytokine activity (GO:0005125)	cytokine metabolic process (GO:0042107) | activation of NF-kappaB-inducing kinase activity (GO:0007250) | immune response (GO:0006955) | activation of cysteine-type endopeptidase activity involved in apoptotic process (GO:0006919)	integral component of membrane (GO:0016021) | intracellular (GO:0005622) | extracellular space (GO:0005615) | membrane (GO:0016020) | plasma membrane (GO:0005886)	24.842	8.437	13.203	7.124	22.388	46.078	4.256	1.142	12.213	14.897	10.289	3.836	8.797	14.863	5.65	7.237	5.525	14.128	7.301	1.593	12.888	6.743	3.06	5.431	21.861	20.737	1.502	33.353	46.078	1.142	40.3485
F2RL1	ENSGALG00000014984	ENSGALT00000024171	Z	Z:23413421-23422623:-1	protein_coding	F2R like trypsin receptor 1	G-protein coupled receptor activity (GO:0004930) | G-protein alpha-subunit binding (GO:0001965) | G-protein beta-subunit binding (GO:0031681) | thrombin-activated receptor activity (GO:0015057)	interleukin-10 secretion (GO:0072608) | positive regulation of phagocytosis, engulfment (GO:0060100) | chemokine (C-C motif) ligand 2 secretion (GO:0035926) | positive regulation of toll-like receptor 2 signaling pathway (GO:0034137) | interleukin-1 beta secretion (GO:0050702) | positive regulation of neutrophil mediated killing of gram-negative bacterium (GO:0070963) | positive regulation of ERK…	integral component of membrane (GO:0016021) | early endosome (GO:0005769) | membrane (GO:0016020) | pseudopodium (GO:0031143) | plasma membrane (GO:0005886) | integral component of plasma membrane (GO:0005887)	32.461	8.028	3.113	4.432	10.518	7.165	2.187	8.004	2.791	2.024	2.967	1.801	3.597	4.477	5.329	9.521	0.857	3.986	12.064	2.178	10.461	12.887	5.082	34.487	20.248	34.415	1.263	3.179	34.487	0.857	40.2415
ENSGALG00000030886	ENSGALG00000030886	ENSGALT00000053882, ENSGALT00000078998	17	17:999174-1001420:-1	protein_coding		unknown	unknown	unknown	3.224	2.111	8.08	5.273	3.903	4.7	13.838	14.37	3.731	22.972	3.134	8.867	6.013	4.726	6.548	3.642	8.033	2.843	3.978	2.473	7.252	1.838	9.398	14.21	0.571	3.761	5.369	1.284	22.972	0.571	40.2312
TMEM9	ENSGALG00000000226	ENSGALT00000000304	26	26:901105-904818:+1	protein_coding	transmembrane protein 9	unknown	unknown	integral component of membrane (GO:0016021) | membrane (GO:0016020)	4.621	1.09	10.26	3.502	1.704	1.467	11.26	19.599	1.606	6.32	1.541	3.556	5.433	4.542	38.188	7.918	2.146	0.95	3.202	1.256	3.259	2.434	5.499	16.744	1.819	1.986	2.639	1.089	38.188	0.95	40.1979
TWIST1	ENSGALG00000041640	ENSGALT00000061950, ENSGALT00000085758	2	2:29649182-29651300:-1	protein_coding	twist family bHLH transcription factor 1	unknown	unknown	unknown	15.084	8.719	14.624	7.746	14.106	7.175	7.747	11.058	6.342	5.194	4.817	8.975	5.939	9.851	15.889	23.817	5.343	4.788	19.172	4.61	11.654	19.236	17.719	30.054	10.73	17.242	1.159	0.755	30.054	0.755	39.8066
ANO6	ENSGALG00000009638	ENSGALT00000015694, XM_004937549, XM_004937550, XM_416045	1	1:30560077-30668939:+1	protein_coding	anoctamin 6	voltage-gated ion channel activity (GO:0005244) | intracellular calcium activated chloride channel activity (GO:0005229) | protein homodimerization activity (GO:0042803) | phospholipid scramblase activity (GO:0017128) | protein dimerization activity (GO:0046983) | voltage-gated chloride channel activity (GO:0005247) | calcium activated cation channel activity (GO:0005227)	positive regulation of endothelial cell apoptotic process (GO:2000353) | calcium activated phosphatidylserine scrambling (GO:0061589) | positive regulation of phagocytosis, engulfment (GO:0060100) | blood coagulation (GO:0007596) | regulation of anion transmembrane transport (GO:1903959) | phospholipid scrambling (GO:0017121) | chloride transmembrane transport (GO:1902476) | calcium activated pho…	integral component of membrane (GO:0016021) | intracellular (GO:0005622) | chloride channel complex (GO:0034707) | cell surface (GO:0009986) | membrane (GO:0016020) | plasma membrane (GO:0005886) | extracellular exosome (GO:0070062)	20.773	7.785	20.346	3.9	8.412	2.235	5.285	9.432	2.029	4.353	2.151	2.566	3.33	6.381	7.703	8.618	1.934	4.834	14.063	1.923	9.319	5.85	7.533	18.056	10.109	26.51	0.666	3.652	26.51	0.666	39.8048
BMPER	ENSGALG00000029811	ENSGALT00000074371, XM_015281550, XM_015281551	2	2:47688331-47834840:-1	protein_coding	BMP binding endothelial regulator	unknown	ureteric bud development (GO:0001657) | positive regulation of ERK1 and ERK2 cascade (GO:0070374) | inner ear development (GO:0048839) | negative regulation of BMP signaling pathway (GO:0030514) | blood vessel endothelial cell proliferation involved in sprouting angiogenesis (GO:0002043) | regulation of pathway-restricted SMAD protein phosphorylation (GO:0060393) | regulation of endothelial cell …	extracellular space (GO:0005615) | extracellular region (GO:0005576)	43.114	7.415	15.193	12.025	8.845	2.524	10.764	23.991	6.845	11.167	5.436	8.191	7.097	5.215	7.914	17.488	4.941	3.164	14.26	1.432	9.937	15.729	11.611	57	41.226	45.751	1.55	1.52	57	1.432	39.8045
CHGA	ENSGALG00000010820	ENSGALT00000017591, XM_015287755	5	5:44953316-44963482:+1	protein_coding	chromogranin A	unknown	mast cell chemotaxis (GO:0002551) | positive regulation of dense core granule biogenesis (GO:2000707) | negative regulation of catecholamine secretion (GO:0033604) | defense response to Gram-positive bacterium (GO:0050830) | mast cell degranulation (GO:0043303) | mast cell activation (GO:0045576) | mast cell cytokine production (GO:0032762) | defense response to Gram-negative bacterium (GO:005082…	perinuclear region of cytoplasm (GO:0048471) | mast cell granule (GO:0042629) | secretory granule (GO:0030141)	3.991	11.341	3.266	7.411	9.417	6.48	12.118	18.366	19.689	6.603	44.824	4.688	8.592	10.967	3.741	7.563	8.307	2.408	4.173	7.413	1.935	12.111	27.319	40.506	15.753	5.27	76.794	67.018	76.794	1.935	39.6868
SPON1	ENSGALG00000038775	ENSGALT00000052766	5	5:6396873-6557255:-1	protein_coding	Gallus gallus spondin 1, extracellular matrix protein (SPON1), mRNA.	unknown	unknown	cytoskeleton (GO:0005856) | extracellular space (GO:0005615) | extracellular matrix (GO:0031012)	27.818	6.239	10.841	2.746	5.951	2.894	3.649	12.394	1.694	3.617	1.856	2.151	1.942	3.607	5.322	15.642	1.571	2.497	10.118	1.977	4.301	8.404	17.781	44.745	13.623	31.771	1.497	1.129	44.745	1.129	39.6324
GUCY1A2	ENSGALG00000017173	ENSGALT00000027738	1	1:180825307-180952539:+1	protein_coding	guanylate cyclase 1 soluble subunit alpha 2	heme binding (GO:0020037) | phosphorus-oxygen lyase activity (GO:0016849) | guanylate cyclase activity (GO:0004383) | lyase activity (GO:0016829) | nucleotide binding (GO:0000166)	cGMP biosynthetic process (GO:0006182) | positive regulation of cGMP biosynthetic process (GO:0030828) | signal transduction (GO:0007165) | cyclic nucleotide biosynthetic process (GO:0009190) | intracellular signal transduction (GO:0035556)	plasma membrane (GO:0005886) | guanylate cyclase complex, soluble (GO:0008074)	13.364	27.087	7.441	18.698	13.04	10.606	18.688	1.294	19.945	6.785	33.556	15.548	12.951	15.166	4.928	6.864	18.439	22.38	3.58	21.944	17.306	27.18	3.76	0.848	0.936	2.057	11.103	13.579	33.556	0.848	39.5708
BAMBI	ENSGALG00000040993	ENSGALT00000056719	2	2:15317843-15321683:-1	protein_coding	BMP and activin membrane bound inhibitor	frizzled binding (GO:0005109)	positive regulation of epithelial to mesenchymal transition (GO:0010718) | cell migration (GO:0016477) | negative regulation of transforming growth factor beta receptor signaling pathway (GO:0030512) | positive regulation of canonical Wnt signaling pathway (GO:0090263) | positive regulation of protein binding (GO:0032092) | regulation of cell shape (GO:0008360) | positive regulation of cell proli…	integral component of membrane (GO:0016021) | cytoplasm (GO:0005737) | membrane (GO:0016020) | plasma membrane (GO:0005886)	189.384	37.645	86.527	86.04	42.733	28.371	84.937	186.515	61.539	121.871	53.876	90.026	52.779	38.14	74.97	267.578	48.303	34.659	117.157	50.461	63.474	145.091	194.848	361.234	64.692	106.278	21.828	9.132	361.234	9.132	39.5569
PALLD	no Ensembl gene ID assigned	XM_004940919, XM_015285388, XM_015285389	.	.	.	palladin, cytoskeletal associated protein	unknown	unknown	unknown	13.984	5.575	13.479	6.333	6.752	3.347	7.561	12.806	2.809	6.549	2.724	3.41	3.709	4.155	12.825	17.727	2.344	5.543	13.152	1.547	7.561	11.155	12.473	24.469	6.654	16.379	0.628	1.661	24.469	0.628	38.9634
PI16	no Ensembl gene ID assigned	XM_015299136, XM_015299137	.	.	.	peptidase inhibitor 16	unknown	unknown	unknown	8.123	2.368	3.04	1.276	1.815	1.297	1.968	6.337	1.32	1.78	1.158	1.405	1.223	1.85	1.786	2.029	1.522	0.936	1.637	1.529	1.61	0.748	6.181	23.218	2.83	6.507	0.597	1.165	23.218	0.597	38.8911
GPD1L2	no Ensembl gene ID assigned	XM_015289960, XM_422110	.	.	.	glycerol-3-phosphate dehydrogenase 1-like 2	unknown	unknown	unknown	13.68	39.065	26.492	41.354	20.115	6.125	44.251	31.999	27.335	26.642	40.265	46.647	22.357	49.851	28.359	36.091	69.903	5.834	27.751	41.831	12.88	59.537	59.471	27.393	7.232	35.663	53.095	1.825	69.903	1.825	38.303
ENSGALG00000012061	ENSGALG00000012061	ENSGALT00000019704	7	7:28341394-28353184:+1	protein_coding		unknown	unknown	unknown	6.84	19.533	13.246	20.677	10.057	3.063	22.126	16	13.667	13.321	20.132	23.324	11.179	24.926	14.18	18.046	34.952	2.917	13.876	20.915	6.44	29.768	29.736	13.697	3.616	17.832	26.548	0.913	34.952	0.913	38.2826
LOC770248	no Ensembl gene ID assigned	XM_015276248, XM_015276266	.	.	.	uncharacterized LOC770248	unknown	unknown	unknown	16.738	7.937	21.659	8.939	4.039	7.338	17.093	33.114	9.868	34.861	3.794	5.881	13.321	10.338	8.425	13.429	6.012	11.714	11.091	4.908	8.578	12.447	13.079	15.493	1.123	7.932	0.916	10.335	34.861	0.916	38.0579
EOGT	ENSGALG00000013406	ENSGALT00000021867, XM_015293130, XM_015293131, XM_015293132	12	12:15302691-15316402:-1	protein_coding	EGF domain-specific O-linked N-acetylglucosamine (GlcNAc) transferase	transferase activity, transferring glycosyl groups (GO:0016757) | protein N-acetylglucosaminyltransferase activity (GO:0016262)	metabolic process (GO:0008152) | protein O-linked glycosylation (GO:0006493)	unknown	26.725	7.063	26.6	13.895	6.33	3.05	32.333	84.129	5.337	29.985	3.835	9.682	13.829	8.957	58.947	18.863	6.932	4.91	10.403	2.97	8.008	8.221	21.708	51.927	7.736	10.403	4.209	2.225	84.129	2.225	37.8108
ADAMTSL2	ENSGALG00000002955	ENSGALT00000004669, ENSGALT00000057771, ENSGALT00000060626, ENSGALT00000070493, XM_003642304, XM_004945946, XM_004945948, XM_004945949, XM_004945953, XM_015279779, XM_015279780, XM_015279781, XM_015279782, XM_015279783, XM_015279784, XM_015279785	17	17:7446665-7466142:+1	protein_coding	ADAMTS-like 2	microfibril binding (GO:0050436) | peptidase activity (GO:0008233) | metalloendopeptidase activity (GO:0004222) | zinc ion binding (GO:0008270) | metallopeptidase activity (GO:0008237)	extracellular matrix organization (GO:0030198) | negative regulation of transforming growth factor beta receptor signaling pathway (GO:0030512) | proteolysis (GO:0006508) | lobar bronchus epithelium development (GO:0060481)	extracellular matrix (GO:0031012) | proteinaceous extracellular matrix (GO:0005578) | extracellular region (GO:0005576)	272.653	85.059	93.333	39.649	49.158	35.24	23.921	101.786	18.752	31.553	18.182	24.324	26.711	29.075	41.375	117.609	13.469	28.069	226.941	20.02	89.444	90.576	65.422	297.181	131.217	291.417	7.877	12.947	297.181	7.877	37.7277
EPHA3	ENSGALG00000015403	ENSGALT00000024844, XM_015295857	1	1:89165149-89382603:+1	protein_coding	EPH receptor A3	kinase activity (GO:0016301) | nucleotide binding (GO:0000166) | ATP binding (GO:0005524) | protein tyrosine kinase activity (GO:0004713) | transferase activity (GO:0016740) | GPI-linked ephrin receptor activity (GO:0005004) | protein kinase activity (GO:0004672) | ephrin receptor activity (GO:0005003)	positive regulation of neuron projection development (GO:0010976) | ephrin receptor signaling pathway (GO:0048013) | peptidyl-tyrosine phosphorylation (GO:0018108) | regulation of actin cytoskeleton organization (GO:0032956) | regulation of microtubule cytoskeleton organization (GO:0070507) | cellular response to retinoic acid (GO:0071300) | regulation of focal adhesion assembly (GO:0051893) | pr…	integral component of membrane (GO:0016021) | early endosome (GO:0005769) | membrane (GO:0016020) | integral component of plasma membrane (GO:0005887)	18.505	11.773	10.194	5.419	8.932	3.571	3.592	4.898	4.369	2.491	4.154	4.454	3.273	5.643	6.004	19.99	2.217	7.833	22.194	6.401	16.335	13.397	14.432	32.113	15.344	25.531	1.947	0.854	32.113	0.854	37.603
MMP2	ENSGALG00000003580	ENSGALT00000005666, ENSGALT00000085525	11	11:3807841-3842546:-1	protein_coding	matrix metallopeptidase 2	metal ion binding (GO:0046872) | hydrolase activity (GO:0016787) | peptidase activity (GO:0008233) | metalloendopeptidase activity (GO:0004222) | zinc ion binding (GO:0008270) | metallopeptidase activity (GO:0008237)	negative regulation of cartilage condensation (GO:1904932) | collagen catabolic process (GO:0030574) | regulation of MAPK cascade (GO:0043408) | endodermal cell differentiation (GO:0035987) | negative regulation of cartilage development (GO:0061037) | cellular response to insulin-like growth factor stimulus (GO:1990314) | blood vessel maturation (GO:0001955) | intramembranous ossification (GO:000…	basement membrane (GO:0005604) | cell (GO:0005623) | extracellular space (GO:0005615) | extracellular matrix (GO:0031012) | proteinaceous extracellular matrix (GO:0005578) | plasma membrane (GO:0005886) | extracellular region (GO:0005576) | cytoplasm (GO:0005737) | mitochondrion (GO:0005739) | sarcomere (GO:0030017)	108.263	60.646	103.158	48.704	76.744	24.744	41.862	70.579	42.485	24.414	36.027	56.517	39.175	47.06	59.283	134.159	24.705	45.161	130.042	31.489	99.418	116.003	131.861	247.108	71.895	174.523	6.583	8.408	247.108	6.583	37.5373
UNC5B	ENSGALG00000004569	ENSGALT00000033690	6	6:11762585-11791638:+1	protein_coding	unc-5 netrin receptor B	unknown	negative regulation of neuron apoptotic process (GO:0043524) | anterior/posterior axon guidance (GO:0033564) | signal transduction (GO:0007165) | positive regulation of phosphatidylinositol 3-kinase signaling (GO:0014068) | negative regulation of extrinsic apoptotic signaling pathway in absence of ligand (GO:2001240)	integral component of membrane (GO:0016021) | membrane (GO:0016020)	12.547	4.27	15.263	6.069	4.522	2.399	8.305	18.431	3.423	6.634	3.246	5.168	4.156	4.583	17.797	14.65	3.274	2.853	9.302	3.34	4.062	8.79	14.715	21.316	5.388	7.185	1.181	0.568	21.316	0.568	37.5282
PTPN14	ENSGALG00000009784	ENSGALT00000015916, XM_419419	3	3:21125849-21184909:+1	protein_coding	protein tyrosine phosphatase, non-receptor type 14	transcription cofactor activity (GO:0003712) | phosphatase activity (GO:0016791) | hydrolase activity (GO:0016787) | receptor tyrosine kinase binding (GO:0030971) | phosphoprotein phosphatase activity (GO:0004721) | protein tyrosine phosphatase activity (GO:0004725)	negative regulation of cell proliferation (GO:0008285) | regulation of nucleic acid-templated transcription (GO:1903506) | regulation of protein export from nucleus (GO:0046825) | protein dephosphorylation (GO:0006470) | peptidyl-tyrosine dephosphorylation (GO:0035335) | dephosphorylation (GO:0016311) | lymphangiogenesis (GO:0001946)	cytoskeleton (GO:0005856) | nucleus (GO:0005634) | cytoplasm (GO:0005737) | nucleoplasm (GO:0005654)	9.696	2.411	9.791	4.357	3.103	1.231	7.75	18.323	2.4	8.087	2.115	3.42	2.58	3.943	13.905	12.174	2.57	1.989	7.573	1.453	3.417	4.772	10.88	20.487	3.741	5.829	0.934	0.55	20.487	0.55	37.2491
ENSGALG00000009006	ENSGALG00000009006	ENSGALT00000014655	2	2:21669403-21678883:+1	protein_coding		unknown	unknown	unknown	42.446	12.981	39.191	34.363	3.691	11.002	60.355	121.156	17.399	134.987	4.942	14.935	23.946	8.694	40.329	26.397	19.788	8.297	25.172	13.509	26.72	18.465	37.978	99.421	24.158	24.347	7.301	5.906	134.987	3.691	36.5719
Id1	ENSGALG00000034661	ENSGALT00000052019	20	20:10207842-10209004:+1	protein_coding	inhibitor of DNA binding 1, HLH protein	protein dimerization activity (GO:0046983)	negative regulation of neuron differentiation (GO:0045665) | positive regulation of gene expression (GO:0010628) | cardiac epithelial to mesenchymal transition (GO:0060317) | negative regulation of transcription, DNA-templated (GO:0045892)	nucleus (GO:0005634) | cytoplasm (GO:0005737)	34.531	6.073	34.144	20.19	4.279	5.308	36.23	58.492	5.36	33.17	9.6	15.449	20.962	8.986	43.834	35.447	11.264	3.979	6.703	2.01	7.892	12.2	26.844	73.259	9.164	21.87	7.483	5.717	73.259	2.01	36.4473
K123	no Ensembl gene ID assigned	XM_015289696, XM_015289742, XM_015289780, XM_015289826, XM_015289879, XM_015289921	.	.	.	K123 protein	unknown	unknown	unknown	11.856	8.788	11.698	10.542	14.992	113.287	3.134	5.073	7.078	39.23	7.212	10.513	14.015	7.768	6.419	19.474	8.628	5.725	21.619	10.847	13.851	18.77	12.069	18.91	23.255	15.309	7.194	7.745	113.287	3.134	36.1477
IMPA2	ENSGALG00000013814	ENSGALT00000022420, XM_419118	2	2:97513654-97531725:-1	protein_coding	inositol(myo)-1(or 4)-monophosphatase 2	protein homodimerization activity (GO:0042803) | magnesium ion binding (GO:0000287) | inositol monophosphate 1-phosphatase activity (GO:0008934)	signal transduction (GO:0007165) | inositol phosphate dephosphorylation (GO:0046855) | inositol metabolic process (GO:0006020) | phosphatidylinositol phosphorylation (GO:0046854)	cytoplasm (GO:0005737)	28.157	12.553	140.352	29.702	12.712	6.615	72.135	68.583	10.859	56.542	8.325	22.325	32.693	30.448	151.04	42.35	14.858	7.488	37.892	4.497	19.253	9.674	38.245	30.728	9.976	16.07	4.2	8.109	151.04	4.2	35.9619
TM4SF18	ENSGALG00000038747	ENSGALT00000046504, ENSGALT00000060603, ENSGALT00000067901, ENSGALT00000073369, ENSGALT00000088966	9	9:23943067-23990052:+1	protein_coding	transmembrane 4 L six family member 18	unknown	unknown	unknown	5.451	1.575	10.769	2.597	1.623	0.667	15.947	13.783	3.38	8.159	1.103	6.093	2.787	3.141	6.418	14.237	3.461	1.695	2.624	0.597	1.97	2.529	21.469	8.889	1.871	3.129	1.306	1.231	21.469	0.597	35.9615
ENSGALG00000034655	ENSGALG00000034655	ENSGALT00000054973, ENSGALT00000056375, ENSGALT00000061589, ENSGALT00000074112, ENSGALT00000082301, ENSGALT00000086113	6	6:35375486-35423274:+1	protein_coding		unknown	unknown	unknown	10.451	6.817	49.988	8.036	6.1	3.474	28.979	26.403	3.672	15.82	4.046	6.348	14.716	13.613	65.417	16.345	6.948	4.572	20.679	5.747	8.996	5.325	8.598	12.891	5.604	6.906	2.671	1.835	65.417	1.835	35.6496
SLC39A14	ENSGALG00000033989	ENSGALT00000054468, ENSGALT00000054986, ENSGALT00000066129, ENSGALT00000080515, XM_015273685	AADN04002725.1	AADN04002725.1:8179-17083:+1	protein_coding	solute carrier family 39 (zinc transporter), member 14	unknown	unknown	unknown	14.336	7.37	34.064	15.037	8.117	3.811	45.516	57.342	8.75	39.725	5.98	17.054	23.207	18.037	102.668	29.755	13.606	6.267	16.956	5.376	10.285	7.713	24.303	26.203	6.685	8.837	4.891	2.893	102.668	2.893	35.4884
GPC2	no Ensembl gene ID assigned	XM_015276957	.	.	.	glypican 2	unknown	unknown	unknown	16.573	6.882	12.276	7.44	7.044	3.612	9.08	15.293	3.699	10.902	3.558	6.259	5.033	6.44	9.824	19.5	3.593	4.986	17.276	2.187	9.68	11.355	15.575	34.2	9.843	15.057	0.965	0.989	34.2	0.965	35.4404
TMEM119	ENSGALG00000004893	ENSGALT00000007813	15	15:6581615-6582322:-1	protein_coding	transmembrane protein 119	unknown	osteoblast differentiation (GO:0001649) | positive regulation of bone mineralization (GO:0030501) | positive regulation of osteoblast proliferation (GO:0033690) | ossification (GO:0001503) | positive regulation of bone development (GO:1903012) | spermatid differentiation (GO:0048515) | spermatogenesis (GO:0007283) | positive regulation of osteoblast differentiation (GO:0045669)	integral component of membrane (GO:0016021) | membrane (GO:0016020) | plasma membrane (GO:0005886) | endoplasmic reticulum (GO:0005783)	85.828	20.952	50.851	21.424	20.8	11.791	39.284	88.926	15.633	49.179	10.055	21.221	18.389	20.258	31.964	81.492	16.502	13.064	47.317	9.737	25.353	31.004	59.242	193.558	35.386	72.764	11.636	5.466	193.558	5.466	35.4113
YAP1	ENSGALG00000038154	ENSGALT00000058242, ENSGALT00000067239	1	1:182684536-182765393:-1	protein_coding	transcriptional coactivator YAP1	unknown	unknown	unknown	30.5	9.293	18.353	9.288	9.063	5.632	13.842	30.197	7.145	18.315	4.147	8.067	6.155	8.534	22.192	22.638	5.853	5.905	19.751	4.562	11.837	15.063	21.361	56.738	14.194	26.959	2.695	1.605	56.738	1.605	35.3508
ENSGALG00000015833	ENSGALG00000015833	ENSGALT00000025528	3	3:77241401-77263253:-1	protein_coding		unknown	unknown	unknown	16.599	4.082	6.996	6.147	3.258	1.63	12.307	38.747	4.379	11.761	1.581	8.17	6.934	8.346	19.154	21.23	4.991	3.513	8.189	2.638	4.816	5.972	17.629	41.782	5.183	4.292	3.266	1.185	41.782	1.185	35.2591
NT5E	no Ensembl gene ID assigned	XM_004940396	.	.	.	5'-nucleotidase, ecto (CD73)	unknown	unknown	unknown	16.599	4.082	6.996	6.147	3.258	1.63	12.307	38.747	4.379	11.761	1.581	8.17	6.934	8.346	19.154	21.23	4.991	3.513	8.189	2.638	4.816	5.972	17.629	41.782	5.183	4.292	3.266	1.185	41.782	1.185	35.2591
KANK1	ENSGALG00000010158	ENSGALT00000016515, ENSGALT00000052552, ENSGALT00000056024, ENSGALT00000065269, ENSGALT00000067663, ENSGALT00000081020, ENSGALT00000082050, XM_004949058, XM_015280067	Z	Z:25816644-25934004:+1	protein_coding	KN motif and ankyrin repeat domains 1	unknown	unknown	unknown	11.6	1.397	7.055	7.898	2.487	0.869	13.89	30.551	3.074	25.717	2.314	4.753	4.468	2.89	8.942	6.576	4.326	6.543	2.752	1.198	4.625	3.08	10.702	14.04	6.384	5.107	5.462	3.687	30.551	0.869	35.1565
CDH3	no Ensembl gene ID assigned	XM_003641956	.	.	.	cadherin 3, type 1, P-cadherin (placental)	unknown	unknown	unknown	4.376	1.748	10.156	3.824	7.06	6.563	5.795	8.962	7.324	3.358	5.755	9.299	8.255	8.317	20.934	11.728	4.346	1.823	4.035	0.597	3.992	2.798	4.4	6.654	7.611	4.229	5.884	2.557	20.934	0.597	35.0653
LOC107054818	no Ensembl gene ID assigned	XM_015296302, XM_015296304, XM_015296305, XM_015296306	.	.	.	protein MANBAL-like	unknown	unknown	unknown	111.118	140.021	103.003	23.942	113.363	91.843	16.407	40.277	23.252	32.278	104.623	13.759	12.342	112.181	24.398	131.719	13.359	17.962	24.624	18.592	19.714	173.895	113.144	25.544	226.784	216.441	6.484	28.649	226.784	6.484	34.9759
ENSGALG00000035235	ENSGALG00000035235	ENSGALT00000047812	AADN04001768.1	AADN04001768.1:11741-13169:-1	protein_coding		unknown	unknown	unknown	11.53	21.828	14.956	20.423	21.757	18.089	17.691	8.535	19.365	18.539	23.236	22.363	15.044	17.336	9.551	11.277	23.869	54.919	24.814	46.271	48.054	23.041	24.896	8.363	36.557	35.434	16.583	1.573	54.919	1.573	34.9135
LOC100857615	no Ensembl gene ID assigned	XM_003643685	.	.	.	platelet glycoprotein VI-like	unknown	unknown	unknown	11.53	21.828	14.956	20.423	21.757	18.089	17.691	8.535	19.365	18.539	23.236	22.363	15.044	17.336	9.551	11.277	23.869	54.919	24.814	46.271	48.054	23.041	24.896	8.363	36.557	35.434	16.583	1.573	54.919	1.573	34.9135
NHSL2	ENSGALG00000028506	ENSGALT00000043597, ENSGALT00000044520, ENSGALT00000046124, ENSGALT00000056096, ENSGALT00000066788, ENSGALT00000078630, XM_015278369, XM_015278370, XM_015278372, XM_015278374, XM_015278375	4	4:1691893-1710105:-1	protein_coding	NHS-like 2	unknown	unknown	unknown	9.285	9.111	5.844	8.996	10.721	7.034	4.168	0.736	8.425	3.027	14.553	6.871	7.53	10.343	2.385	3.263	8.151	21.001	5.187	10.252	16.87	10.43	2.458	0.79	16.186	9.854	6.943	25.624	25.624	0.736	34.8152
C16orf45	ENSGALG00000006456	ENSGALT00000010426	14	14:7521315-7561630:+1	protein_coding	chromosome 16 open reading frame 45	unknown	negative regulation of cell motility involved in cerebral cortex radial glia guided migration (GO:0021822) | negative regulation of microtubule depolymerization (GO:0007026)	microtubule cytoskeleton (GO:0015630)	29.243	31.458	7.399	16.351	25.124	10.31	11.723	4.587	26.599	3.638	19.745	16.654	16.825	17.58	8.106	3.841	20.144	55.858	8.807	11.691	31.293	24.571	2.946	4.114	19.304	19.863	6.692	102.188	102.188	2.946	34.687
SOX4	ENSGALG00000036497	ENSGALT00000079692	2	2:59096907-59098672:-1	protein_coding	SRY-box 4	unknown	unknown	unknown	10.621	4.386	18.019	4.575	5.267	2.004	10.399	8.292	3.747	5.12	3.206	6.807	5.7	6.369	20.863	10.216	3.643	2.805	8.169	2.52	6.209	6.935	7.488	16.804	5.539	7.734	0.605	1.554	20.863	0.605	34.4843
RAI14	ENSGALG00000003353	ENSGALT00000005305, ENSGALT00000075410, XM_004937176, XM_015277507, XM_015277508, XM_015277509, XM_015277510, XM_015277511, XM_015277512	Z	Z:10460208-10544773:+1	protein_coding	retinoic acid induced 14	calcium ion binding (GO:0005509)	unknown	nucleus (GO:0005634) | actin cytoskeleton (GO:0015629) | cytoplasm (GO:0005737) | mitochondrion (GO:0005739) | nucleoplasm (GO:0005654)	50.073	12.881	9.961	7.345	19.239	11.7	4.241	7.873	8.477	3.875	7.384	5.188	4.68	9.064	9.842	17.145	2.988	10.72	20.135	5.287	22.941	24.977	13.633	53.015	27.693	48.777	1.548	3.588	53.015	1.548	34.2474
ENSGALG00000029089	ENSGALG00000029089	ENSGALT00000044938	20	20:5259450-5262380:+1	protein_coding		unknown	unknown	unknown	19.299	18.877	40.368	16.686	26.118	3.283	6.794	12.233	8.695	14.947	7.842	7.428	8.213	17.802	14.255	9.926	1.808	61.817	34.043	23.757	54.761	12.041	7.974	3.528	28.659	25.117	2.807	29.849	61.817	1.808	34.1908
FBLN1	ENSGALG00000014233	ENSGALT00000023014, ENSGALT00000084705, XM_015289893	1	1:70545573-70627591:+1	protein_coding	fibulin 1	identical protein binding (GO:0042802) | fibronectin binding (GO:0001968) | calcium ion binding (GO:0005509) | protein complex binding (GO:0032403) | peptidase activator activity (GO:0016504) | protein C-terminus binding (GO:0008022) | extracellular matrix structural constituent (GO:0005201) | fibrinogen binding (GO:0070051)	negative regulation of protein phosphorylation (GO:0001933) | extracellular matrix organization (GO:0030198) | blood coagulation, fibrin clot formation (GO:0072378) | negative regulation of ERK1 and ERK2 cascade (GO:0070373) | positive regulation of peptidase activity (GO:0010952) | negative regulation of cell motility (GO:2000146) | negative regulation of substrate adhesion-dependent cell spread…	basement membrane (GO:0005604) | extracellular space (GO:0005615) | extracellular matrix (GO:0031012) | proteinaceous extracellular matrix (GO:0005578) | fibrinogen complex (GO:0005577) | extracellular exosome (GO:0070062) | extracellular region (GO:0005576) | elastic fiber (GO:0071953)	25.159	7.415	8.23	4.402	8.923	3.256	2.187	3.575	2.329	1.234	2.358	2.703	2.773	4.372	3.619	12.859	1.01	4.824	24.268	2.228	10.712	11.124	3.506	28.181	17.182	34.444	1.225	1.712	34.444	1.01	34.103
ENSGALG00000029710	ENSGALG00000029710	ENSGALT00000068509	1	1:92390152-92390319:-1	protein_coding		unknown	unknown	unknown	23.998	7.903	23.404	13.182	15.004	8.335	13.813	37.936	7.366	17.069	5.201	9.858	9.748	17.445	21.088	35.051	5.651	6.764	26.092	6.57	17.114	30.829	25.585	47.449	8.547	22.204	2.574	1.4	47.449	1.4	33.8921
THBD	ENSGALG00000044442	ENSGALT00000086586	3	3:3336992-3338641:+1	protein_coding	thrombomodulin	unknown	unknown	unknown	4.989	2.932	1.786	2.059	3.119	3.997	2.095	0.758	2.292	1.382	2.994	2.926	2.619	2.708	1.522	3.307	2.046	2.583	2.228	2.204	3.569	2.471	2.73	5.491	10.148	25.654	1.251	2.139	25.654	0.758	33.8443
ID4	ENSGALG00000039474	ENSGALT00000056420, ENSGALT00000069675	2	2:59931746-59933580:-1	protein_coding	inhibitor of DNA binding 4, HLH protein	unknown	unknown	unknown	45.82	7.053	44.59	8.865	7.644	7.65	23.265	24.906	3.224	10.074	7.757	20.537	15.913	14.78	108.452	28.213	9.229	5.532	7.162	7.822	6.181	10.319	15.154	45.552	26.945	26.753	5.683	4.235	108.452	3.224	33.639
IFI27L2	no Ensembl gene ID assigned	XM_015297642, XM_015297643, XM_015297644	.	.	.	interferon, alpha-inducible protein 27-like 2	unknown	unknown	unknown	31.383	15.718	24.199	14.39	14.327	12.094	8.654	15.825	7.945	5.172	12.363	21.811	15.224	11.526	16.557	45.199	8.898	11.409	51.901	5.76	26.663	31.651	22.688	82.205	24.796	40.694	8.159	2.446	82.205	2.446	33.6079
ACTG2	ENSGALG00000041634	ENSGALT00000065171	22	22:2844726-2847392:+1	protein_coding	Actin, gamma-enteric smooth muscle	ATP binding (GO:0005524) | nucleotide binding (GO:0000166)	skeletal muscle thin filament assembly (GO:0030240) | skeletal muscle fiber development (GO:0048741)	cytoskeleton (GO:0005856) | extracellular space (GO:0005615) | actin cytoskeleton (GO:0015629) | extracellular exosome (GO:0070062) | blood microparticle (GO:0072562) | stress fiber (GO:0001725) | striated muscle thin filament (GO:0005865) | actin filament (GO:0005884) | cytoplasm (GO:0005737) | sarcomere (GO:0030017)	21.811	16.137	12.971	6.703	22.544	20.817	9.602	8.636	6.255	3.523	10.101	18.184	13.368	13.739	17.327	68.078	7.223	8.674	36.258	10.288	19.52	25.696	39.8	78.517	12.617	117.507	6.692	10.356	117.507	3.523	33.3542
ENSGALG00000036742	ENSGALG00000036742	ENSGALT00000064978, ENSGALT00000068322, ENSGALT00000074456	19	19:2515845-2605834:+1	protein_coding		unknown	unknown	unknown	5.765	1.53	14.434	4.308	2.33	1.676	11.452	28.384	3.19	7.525	1.77	3.242	4.926	3.472	10.985	5.468	2.756	2.114	3.449	0.854	2.537	3.58	6.83	9.769	3.713	4.795	0.871	1.119	28.384	0.854	33.2365
CAV2	ENSGALG00000033295	ENSGALT00000082770, ENSGALT00000090248	1	1:25079044-25090122:-1	protein_coding	caveolin 2	protein complex scaffold (GO:0032947) | scaffold protein binding (GO:0097110) | protein homodimerization activity (GO:0042803) | protein kinase binding (GO:0019901) | protein heterodimerization activity (GO:0046982) | protein binding, bridging (GO:0030674)	caveola assembly (GO:0070836) | regulation of mitotic nuclear division (GO:0007088) | negative regulation of transforming growth factor beta receptor signaling pathway (GO:0030512) | negative regulation of endothelial cell proliferation (GO:0001937) | vesicle docking (GO:0048278) | positive regulation of GTPase activity (GO:0043547) | positive regulation of endothelial cell proliferation (GO:0001…	transport vesicle (GO:0030133) | protein complex (GO:0043234) | Golgi apparatus (GO:0005794) | acrosomal membrane (GO:0002080) | plasma membrane (GO:0005886) | extrinsic component of cytoplasmic side of plasma membrane (GO:0031234) | intracellular (GO:0005622) | cytoplasmic vesicle (GO:0031410) | membrane raft (GO:0045121) | perinuclear region of cytoplasm (GO:0048471) | integral component of pla…	30.716	14.212	25.572	12.292	16.796	10.266	16.345	33.853	11.433	21.023	11.998	11.712	6.304	7.192	19.029	24.805	6.559	17.312	23.457	4.003	21.433	10.308	18.539	43.527	24.455	33.2	1.311	5.859	43.527	1.311	33.2014
P2RY4	ENSGALG00000004346	ENSGALT00000006933, XM_004940541	4	4:1237453-1241673:-1	protein_coding	pyrimidinergic receptor P2Y, G-protein coupled, 4	G-protein coupled receptor activity (GO:0004930) | G-protein coupled purinergic nucleotide receptor activity (GO:0045028) | UTP-activated nucleotide receptor activity (GO:0045030) | signal transducer activity (GO:0004871)	transepithelial chloride transport (GO:0030321) | G-protein coupled receptor signaling pathway (GO:0007186) | signal transduction (GO:0007165) | G-protein coupled purinergic nucleotide receptor signaling pathway (GO:0035589) | cellular response to prostaglandin E stimulus (GO:0071380)	integral component of membrane (GO:0016021) | membrane (GO:0016020)	12.058	18.52	8.311	16.553	16.907	24.2	10.759	1.216	23.969	6.173	20.85	16.601	15.622	15.373	4.29	5.924	14.758	29.531	6.927	12.181	14.957	21.043	4.293	0.891	25.244	11.071	14.778	29.371	29.531	0.891	33.1437
DDIT3	no Ensembl gene ID assigned	XM_015273173	.	.	.	DNA-damage-inducible transcript 3	unknown	unknown	unknown	44.55	11.791	180.172	23.321	10.263	7.933	86.225	45.503	9.547	18.559	10.094	42.207	41.659	35.974	110.405	28.589	15.87	6.815	17.782	6.12	13.617	10.818	11.612	14.388	17.532	10.963	5.44	13.49	180.172	5.44	33.1199
ENSGALG00000031518	ENSGALG00000031518	ENSGALT00000050399	AADN04000923.1	AADN04000923.1:10155-11488:+1	protein_coding		unknown	unknown	unknown	44.55	11.791	180.172	23.321	10.263	7.933	86.225	45.503	9.547	18.559	10.094	42.207	41.659	35.974	110.405	28.589	15.87	6.815	17.782	6.12	13.617	10.818	11.612	14.388	17.532	10.963	5.44	13.49	180.172	5.44	33.1199
PRLH	ENSGALG00000040716	ENSGALT00000056148	7	7:4774972-4775907:-1	protein_coding	prolactin releasing hormone	unknown	unknown	unknown	304.341	200.294	197.275	217.561	207.918	294.697	105.292	16.738	130.897	45.065	553.325	93.209	214.252	209.457	72.916	117.453	271.232	331.511	51.962	29.88	60.812	81.05	22.061	77.552	110.859	50.456	128.487	335.784	553.325	16.738	33.058
ADM	ENSGALG00000046593	ENSGALT00000088854	5	5:8982540-8983767:-1	protein_coding	adrenomedullin	unknown	unknown	unknown	11.656	9.111	13.047	3.311	16.663	88.755	3.933	8.727	5.181	13.973	4.463	6.435	6.71	8.897	9.229	6.959	2.692	4.3	18.077	3.763	13.487	20.019	10.552	27.267	18.681	54.8	6.771	9.05	88.755	2.692	32.9699
TMEM170B	ENSGALG00000012744	ENSGALT00000020798, XM_015275982	2	2:63162448-63181608:-1	protein_coding	transmembrane protein 170B	unknown	unknown	integral component of membrane (GO:0016021) | membrane (GO:0016020)	13.564	5.939	9.205	5.158	4.306	3.335	3.59	7.672	2.93	4.081	1.11	3.611	3.14	3.424	7.005	10.428	2.013	2.644	11.201	1.834	4.974	6.393	7.715	25.098	8.865	17.756	0.764	0.794	25.098	0.764	32.8508
ENSGALG00000011668	ENSGALG00000011668	ENSGALT00000019072	4	4:51270481-51273558:+1	protein_coding		unknown	unknown	unknown	63.033	6.961	1.928	7.158	6.341	47.986	3.99	3.722	5.94	27.361	9.824	5.996	4.358	5.666	3.092	8.541	3.998	19.808	14.043	17.426	21.905	59.376	5.059	42.533	50.699	28.989	12.442	15.363	63.033	1.928	32.6935
FGFR4	ENSGALG00000028543	ENSGALT00000025332, XM_015293864	13	13:10261730-10269384:-1	protein_coding	fibroblast growth factor receptor 4	kinase activity (GO:0016301) | nucleotide binding (GO:0000166) | ATP binding (GO:0005524) | fibroblast growth factor binding (GO:0017134) | transferase activity (GO:0016740) | protein tyrosine kinase activity (GO:0004713) | transmembrane receptor protein tyrosine kinase activity (GO:0004714) | protein kinase activity (GO:0004672) | heparin binding (GO:0008201) | fibroblast growth factor-activated…	cell migration (GO:0016477) | positive regulation of DNA biosynthetic process (GO:2000573) | regulation of bile acid biosynthetic process (GO:0070857) | positive regulation of ERK1 and ERK2 cascade (GO:0070374) | peptidyl-tyrosine phosphorylation (GO:0018108) | positive regulation of proteolysis (GO:0045862) | fibroblast growth factor receptor signaling pathway (GO:0008543) | positive regulation …	transport vesicle (GO:0030133) | integral component of membrane (GO:0016021) | Golgi apparatus (GO:0005794) | membrane (GO:0016020) | plasma membrane (GO:0005886) | endoplasmic reticulum (GO:0005783) | cytoplasm (GO:0005737) | cell-cell junction (GO:0005911) | nucleoplasm (GO:0005654) | integral component of plasma membrane (GO:0005887)	9.779	3.663	13.724	12.394	3.237	3.412	16.294	42.539	4.277	29.065	3.42	7.813	8.301	4.975	20.773	12.929	6.154	3	6.844	3.534	5.27	6.491	18.738	17.991	3.877	6.653	5.108	1.306	42.539	1.306	32.572
SERTAD4	ENSGALG00000026359	ENSGALT00000043743, ENSGALT00000046112, XM_015283861	3	3:22749013-22753020:-1	protein_coding	SERTA domain containing 4	lipid binding (GO:0008289) | transporter activity (GO:0005215)	vitamin A metabolic process (GO:0006776) | signal transduction (GO:0007165) | transport (GO:0006810) | retinoic acid biosynthetic process (GO:0002138)	nucleus (GO:0005634) | cytosol (GO:0005829)	20.613	4.572	25.378	9.422	5.219	3.859	20.595	39.914	4.404	18.112	2.922	8.725	6.883	7.207	38.617	26.169	5.495	3.828	12.42	1.928	7.504	11.492	19.576	40.759	8.43	8.882	1.306	1.261	40.759	1.261	32.3228
SLC2A6	ENSGALG00000002982	ENSGALT00000004719	17	17:7412383-7416017:-1	protein_coding	solute carrier family 2 member 6	glucose transmembrane transporter activity (GO:0005355) | transmembrane transporter activity (GO:0022857) | sugar:proton symporter activity (GO:0005351) | transporter activity (GO:0005215) | substrate-specific transmembrane transporter activity (GO:0022891)	glucose import (GO:0046323) | glucose transmembrane transport (GO:1904659) | hexose transmembrane transport (GO:0035428) | transport (GO:0006810) | proton transport (GO:0015992) | transmembrane transport (GO:0055085)	integral component of membrane (GO:0016021) | membrane (GO:0016020) | integral component of plasma membrane (GO:0005887)	21.121	34.851	17.687	29.862	39.634	137.861	19.286	6.079	39.811	50.517	43.266	31.986	33.225	34.973	13.431	16.591	27.883	44.419	18.264	31.009	33.937	29.39	15.829	4.278	36.843	35.751	26.762	65.082	137.861	4.278	32.2256
ENSGALG00000027920	ENSGALG00000027920	ENSGALT00000046052	13	13:10443632-10444582:-1	protein_coding		unknown	unknown	unknown	3.397	1.115	4.569	1.872	0.882	1.599	9.681	22.024	2.38	16.546	1.359	3.394	1.925	1.744	6.239	2.669	1.728	0.856	0.685	1.953	1.087	1.785	12.176	5.223	1.404	1.871	4.017	1.215	22.024	0.685	32.1518
GPT2	ENSGALG00000033338	ENSGALT00000055464	11	11:7859581-7880632:-1	protein_coding	glutamic--pyruvic transaminase 2	unknown	unknown	unknown	15.059	2.217	20.187	8.669	2.565	2.102	30.273	67.441	5.017	42.604	2.226	6.605	7.937	4.349	17.493	10.549	5.301	2.41	5.195	2.888	4.645	4.024	23.092	20.14	5.544	5.201	4.731	5.11	67.441	2.102	32.0842
FAM213A	ENSGALG00000002421	ENSGALT00000003810, ENSGALT00000067313, ENSGALT00000069632, ENSGALT00000074470, ENSGALT00000084089, ENSGALT00000086244, ENSGALT00000089927	6	6:4394067-4405386:-1	protein_coding	family with sequence similarity 213 member A	unknown	cellular oxidant detoxification (GO:0098869) | oxidation-reduction process (GO:0055114)	integral component of membrane (GO:0016021) | membrane (GO:0016020)	58.771	22.863	43.592	19.103	24.007	7.286	11.599	70.896	13.466	25.392	25.816	8.77	21.282	30.234	14.739	16.718	13.332	13.681	26.634	17.086	23.801	22.742	35.075	70.308	54.02	232.505	10.082	7.25	232.505	7.25	32.0697
SLC24A4	ENSGALG00000010793	ENSGALT00000017553, XM_001235437, XM_004941876	5	5:44705273-44784134:+1	protein_coding	solute carrier family 24 (sodium/potassium/calcium exchanger), member 4	calcium channel activity (GO:0005262) | calcium ion binding (GO:0005509) | sodium ion binding (GO:0031402) | potassium ion binding (GO:0030955) | calcium, potassium:sodium antiporter activity (GO:0008273)	sensory perception of smell (GO:0007608) | calcium ion transmembrane transport (GO:0070588) | sodium ion transmembrane transport (GO:0035725) | cellular calcium ion homeostasis (GO:0006874) | ion transport (GO:0006811) | transmembrane transport (GO:0055085)	integral component of membrane (GO:0016021) | membrane (GO:0016020) | integral component of plasma membrane (GO:0005887)	40.39	51.018	41.949	44.371	69.153	60.893	38.323	7.941	57.737	19.079	94.869	38.098	42.293	74.367	17.512	35.232	64.571	95.929	30.753	30.671	38.724	34.809	16.333	4.5	47.11	62.197	26.438	144.179	144.179	4.5	32.0398
[truncated: 6,513 more rows]

## Sheet: Treated
Gene name	Ensembl gene ID	Ensembl transcript IDs	Chr	Location (chr:start-end:strand)	Gene type	Description	GO term (molecular function)	GO term (biological process)	GO term (cellular component)	B510	B459	B512	B513	B540	B541	B542	B643	B664	B666	B699	B700	B701	B702	B4292	B4293	B476	B477	B528	B613	B614	B628	B463	B514	B606	B4294	B503	B657	B652	B4306	B525	max	min	max/min	AVERAGE MALE	AVERAGE FEMALE	M/F
[truncated: 7,628 more rows]

[truncated: 1 more sheets: Overlaps]
