# Supplementary material for: Analysis of the Progeny of Sibling Matings Reveals Regulatory Variation Impacting the Transcriptome of Immune Cells in Commercial Chickens
Source: Front Genet. 2019 Nov 14;10:1032. doi: 10.3389/fgene.2019.01032 (PMC6870463; doi:10.3389/fgene.2019.01032)
Supplement: Supplementary file 6 [file Table_5.xlsx]

## Sheet: LPS_F2_GE10_corrected_r-0.85_ta
Name	Chr	Location (chr:start-end:strand)	Description	MCL_1.7_6
5-MCDG	1	1:54743480-54753986:-1	thymine DNA glycosylase	Cluster001
AAAS	AADN04000776.1	AADN04000776.1:51817-58062:-1	achalasia, adrenocortical insufficiency, alacrimia	Cluster001
AAK1	22	22:36222-90601:+1	AP2 associated kinase 1	Cluster001
ABCF2	2	2:130473-140778:+1	ATP binding cassette subfamily F member 2	Cluster001
ABHD17A	28	28:2239906-2244417:+1	abhydrolase domain containing 17A	Cluster001
ABI2	7	7:13652565-13706800:-1	abl-interactor 2	Cluster001
ABL1	17	17:6472913-6500584:+1	c-abl oncogene 1, non-receptor tyrosine kinase	Cluster001
ACAT1	1	1:180368164-180380540:-1	acetyl-CoA acetyltransferase 1	Cluster001
ACKR3	7	7:5036416-5041363:-1	atypical chemokine receptor 3	Cluster001
ACLY	27	27:5123850-5147962:-1	ATP citrate lyase	Cluster001
ACSL3	9	9:8083881-8108400:+1	acyl-CoA synthetase long-chain family member 3	Cluster001
ACTA2	.	.	actin, alpha 2, smooth muscle, aorta	Cluster001
ACTN4	KQ759482.1	KQ759482.1:6345-23131:+1	alpha-actinin-4	Cluster001
ACTR3B	.	.	ARP3 actin-related protein 3 homolog B (yeast)	Cluster001
ACVR1	7	7:36448667-36651282:-1	Activin receptor type-1	Cluster001
ACVR2A	7	7:34687035-34741921:+1	activin A receptor, type IIA	Cluster001
ACVRL1	33	33:25756-32131:-1	activin A receptor like type 1	Cluster001
ADAM17	3	3:96629036-96661484:-1	ADAM metallopeptidase domain 17	Cluster001
ADAM23	7	7:12503089-12568588:-1	ADAM metallopeptidase domain 23	Cluster001
ADAM33	4	4:90146901-90170368:-1	ADAM metallopeptidase domain 33	Cluster001
ADAMTS12	.	.	ADAM metallopeptidase with thrombospondin type 1 motif, 12	Cluster001
ADAMTS14	6	6:11545754-11563815:+1	ADAM metallopeptidase with thrombospondin type 1 motif, 14	Cluster001
ADAMTS2	13	13:13664069-13829628:+1	ADAM metallopeptidase with thrombospondin type 1 motif 2	Cluster001
ADAMTS6	.	.	ADAM metallopeptidase with thrombospondin type 1 motif, 6	Cluster001
ADAMTSL2	17	17:7446665-7466142:+1	ADAMTS-like 2	Cluster001
ADAT2	3	3:52619346-52628910:+1	adenosine deaminase, tRNA-specific 2	Cluster001
ADCY9	14	14:12641712-12700251:-1	adenylate cyclase 9	Cluster001
ADNP	20	20:13624955-13645178:+1	activity dependent neuroprotector homeobox	Cluster001
ADPGK	10	10:1649712-1661540:-1	ADP dependent glucokinase	Cluster001
ADPRHL2	23	23:4155704-4160470:-1	ADP-ribosylhydrolase like 2	Cluster001
ADSSL1	5	5:51625809-51648726:+1	adenylosuccinate synthase like 1	Cluster001
AEBP1	22	22:4713252-4725845:-1	AE binding protein 1	Cluster001
AFAP1	4	4:81124238-81182713:-1	actin filament associated protein 1	Cluster001
AFDN	3	3:42235566-42347326:-1	afadin, adherens junction formation factor	Cluster001
AFF1	4	4:46064419-46096688:-1	AF4/FMR2 family, member 1	Cluster001
AGO1	23	23:4198877-4221506:-1	argonaute RISC catalytic component 1	Cluster001
AGXT2L2	.	.	alanine-glyoxylate aminotransferase 2-like 2	Cluster001
AIRC	4	4:65146509-65153878:-1	Multifunctional protein ADE2 Phosphoribosylaminoimidazole-succinocarboxamide synthase Phosphoribosylaminoimidazole carboxylase	Cluster001
AK3	Z	Z:27452893-27469378:-1	adenylate kinase 3	Cluster001
AKAP11	1	1:166395611-166427361:+1	A kinase (PRKA) anchor protein 11	Cluster001
AKAP2	.	.	A kinase (PRKA) anchor protein 2	Cluster001
AKR1D1	1	1:56606803-56640860:+1	aldo-keto reductase family 1 member D1	Cluster001
ALG12	1	1:18849407-18864906:-1	ALG12, alpha-1,6-mannosyltransferase	Cluster001
ALG14	8	8:13404331-13425456:+1	ALG14, UDP-N-acetylglucosaminyltransferase subunit	Cluster001
ALG6	8	8:27887688-27908128:+1	ALG6, alpha-1,3-glucosyltransferase	Cluster001
ALYREF	18	18:10031892-10036686:-1	Aly/REF export factor	Cluster001
AMD1	3	3:66496131-66511020:-1	adenosylmethionine decarboxylase 1	Cluster001
AMOTL1	1	1:185571024-185628252:-1	angiomotin like 1	Cluster001
ANGPTL2	17	17:10786882-10804616:-1	angiopoietin like 2	Cluster001
ANK3	6	6:8746641-9091849:+1	ankyrin 3, node of Ranvier (ankyrin G)	Cluster001
ANKLE2	15	15:1431681-1447736:-1	ankyrin repeat and LEM domain containing 2	Cluster001
ANKRD1	6	6:19643927-19652608:-1	ankyrin repeat domain 1	Cluster001
ANKRD11	.	.	ankyrin repeat domain 11	Cluster001
ANKRD46	.	.	ankyrin repeat domain 46	Cluster001
ANKS3	14	14:12889940-12901828:-1	ankyrin repeat and sterile alpha motif domain containing 3	Cluster001
ANKS6	2	2:88114154-88154921:-1	ankyrin repeat and sterile alpha motif domain containing 6	Cluster001
ANP32A	.	.	acidic (leucine-rich) nuclear phosphoprotein 32 family, member A	Cluster001
ANP32B	28	28:1724096-1732840:+1	Acidic leucine-rich nuclear phosphoprotein 32 family member B	Cluster001
ANTXRL	.	.	anthrax toxin receptor-like	Cluster001
APCDD1L	20	20:11368023-11381833:+1	APC down-regulated 1 like	Cluster001
APH1A	25	25:2391546-2394670:-1	anterior pharynx defective 1 homolog A (C. elegans)	Cluster001
APPBP2	19	19:8001048-8019014:+1	amyloid beta precursor protein binding protein 2	Cluster001
AR	4	4:453408-497573:+1	androgen receptor	Cluster001
ARCN1	24	24:5475477-5483503:-1	Coatomer subunit delta	Cluster001
ARF5	1	1:456388-463442:-1	ADP ribosylation factor 5	Cluster001
ARFGAP1	20	20:8976414-9002067:+1	ADP ribosylation factor GTPase activating protein 1	Cluster001
ARFGAP3	1	1:68427144-68530323:-1	ADP ribosylation factor GTPase activating protein 3	Cluster001
ARGLU1	1	1:141032141-141042349:+1	arginine and glutamate rich 1	Cluster001
ARHGAP1	5	5:23454031-23475701:+1	Rho GTPase activating protein 1	Cluster001
ARHGAP35	KQ759559.1	KQ759559.1:5886-15105:+1	Rho GTPase activating protein 35	Cluster001
ARHGEF10	3	3:91225080-91324009:-1	Rho guanine nucleotide exchange factor (GEF) 10	Cluster001
ARHGEF12	24	24:3718300-3780408:-1	Rho guanine nucleotide exchange factor (GEF) 12	Cluster001
ARID1B	3	3:51335816-51624319:+1	AT rich interactive domain 1B (SWI1-like)	Cluster001
ARID4B	3	3:38241567-38329305:+1	AT rich interactive domain 4B (RBP1-like)	Cluster001
ARID5B	6	6:8297642-8403485:-1	AT rich interactive domain 5B (MRF1-like)	Cluster001
ARL1	1	1:47732183-47737782:-1	ADP ribosylation factor like GTPase 1	Cluster001
ARL13B	1	1:89700493-89743259:+1	ADP-ribosylation factor-like 13B	Cluster001
ARL15	Z	Z:16203913-16414421:-1	ADP-ribosylation factor-like 15	Cluster001
ARL3	.	.	ADP-ribosylation factor-like 3	Cluster001
ARL5B	2	2:19106290-19122391:-1	ADP-ribosylation factor-like 5B	Cluster001
ARNT2	10	10:12413427-12483133:-1	aryl-hydrocarbon receptor nuclear translocator 2	Cluster001
ARSJ	4	4:56815153-56854281:+1	arylsulfatase family member J	Cluster001
ARVCF	15	15:1064142-1189296:-1	armadillo repeat gene deleted in velocardiofacial syndrome	Cluster001
ASF1	3	3:62944793-62955222:-1	Histone chaperone ASF1	Cluster001
ASPH	2	2:113648722-113776295:-1	aspartate beta-hydroxylase	Cluster001
ATL1	5	5:57999534-58025515:+1	atlastin GTPase 1	Cluster001
ATP11B	.	.	ATPase, class VI, type 11B	Cluster001
ATP2B2	12	12:3752214-4001595:+1	ATPase plasma membrane Ca2+ transporting 2	Cluster001
ATP2C1	2	2:41819152-41871459:+1	ATPase, Ca++ transporting, type 2C, member 1	Cluster001
ATP9B	.	.	ATPase, class II, type 9B	Cluster001
ATRX	4	4:12860852-12935606:-1	alpha thalassemia/mental retardation syndrome X-linked	Cluster001
avenaII	3	3:17305522-17391881:+1	enabled homolog (Drosophila)	Cluster001
B3GNT5	9	9:16350056-16354532:-1	UDP-GlcNAc:betaGal beta-1,3-N-acetylglucosaminyltransferase 5	Cluster001
B4GALT2	8	8:20256330-20450472:+1	beta-1,4-galactosyltransferase 2	Cluster001
B4GALT4	1	1:80596007-80621096:+1	UDP-Gal:betaGlcNAc beta 1,4- galactosyltransferase, polypeptide 4	Cluster001
B9D1	14	14:5257917-5260122:-1	B9 domain containing 1	Cluster001
BACE1	24	24:5238005-5244773:-1	beta-secretase 1	Cluster001
BAMBI	2	2:15317843-15321683:-1	BMP and activin membrane bound inhibitor	Cluster001
BBOX1	5	5:3484747-3518031:+1	butyrobetaine (gamma), 2-oxoglutarate dioxygenase (gamma-butyrobetaine hydroxylase) 1	Cluster001
BCCIP	6	6:32571769-32577739:+1	BRCA2 and CDKN1A interacting protein	Cluster001
BCL9L	24	24:5578946-5589603:-1	B-cell CLL/lymphoma 9-like	Cluster001
BET1	2	2:23421226-23431596:-1	Bet1 golgi vesicular membrane trafficking protein	Cluster001
BIVM	.	.	basic, immunoglobulin-like variable motif containing	Cluster001
BLOC1S1	.	.	biogenesis of lysosomal organelles complex-1, subunit 1	Cluster001
BMI1	2	2:17748562-17758699:-1	Polycomb complex protein BMI-1	Cluster001
BMPER	2	2:47688331-47834840:-1	BMP binding endothelial regulator	Cluster001
BOP1	.	.	block of proliferation 1	Cluster001
BPGM	1	1:62239536-62258379:+1	bisphosphoglycerate mutase	Cluster001
BPHL	2	2:66518737-66541167:-1	biphenyl hydrolase-like (serine hydrolase)	Cluster001
BTBD6	5	5:52829868-52832920:+1	BTB domain containing 6	Cluster001
C11orf24	.	.	chromosome 11 open reading frame 24	Cluster001
C12orf10	AADN04000776.1	AADN04000776.1:47638-50396:+1	chromosome unknown open reading frame, human C12orf10	Cluster001
C12orf45	1	1:54370469-54374950:-1	chromosome 12 open reading frame 45	Cluster001
C12orf49	15	15:11504654-11510195:+1	chromosome 12 open reading frame 49	Cluster001
C12orf75	1	1:54229629-54246246:-1	chromosome 12 open reading frame 75	Cluster001
C17orf67	18	18:6330246-6335894:-1	chromosome 17 open reading frame 67	Cluster001
C18H17ORF67	.	.	chromosome 18 open reading frame, human C17orf67	Cluster001
C1GALT1C1	.	.	C1GALT1-specific chaperone 1	Cluster001
C1H12ORF23	.	.	chromosome 1 open reading frame, human C12orf23	Cluster001
C1H21ORF59	1	1:104998580-105005906:-1	No Class	Cluster001
C1orf198	3	3:40659667-40679553:-1	chromosome 3 open reading frame, human C1orf198	Cluster001
C1orf21	8	8:7861351-7942970:+1	chromosome 1 open reading frame 21	Cluster001
C26H6ORF125	26	26:4615588-4620386:+1	ubiquinol-cytochrome-c reductase complex assembly factor 2	Cluster001
C26H6ORF89	.	.	chromosome 26 open reading frame, human C6orf89	Cluster001
C2H7ORF36	.	.	chromosome 2 open reading frame, human C7orf36	Cluster001
C3orf58	9	9:10928331-10941709:+1	chromosome 3 open reading frame 58	Cluster001
C6H10ORF88	.	.	chromosome 6 open reading frame, human C10orf88	Cluster001
C7orf73	1	1:58456261-58462431:-1	chromosome 7 open reading frame 73	Cluster001
C8H1ORF21	.	.	chromosome 8 open reading frame, human C1orf21	Cluster001
C8H1ORF27	.	.	chromosome 8 open reading frame, human C1orf27	Cluster001
C8H1ORF53	.	.	chromosome 8 open reading frame, human C1orf53	Cluster001
CABIN1	15	15:8171948-8263856:+1	calcineurin binding protein 1	Cluster001
CACFD1	17	17:7402296-7408519:+1	calcium channel flower domain containing 1	Cluster001
CALD1	1	1:62436030-62495064:+1	caldesmon	Cluster001
CALML4	10	10:19160880-19163547:-1	calmodulin like 4	Cluster001
CAMK2D	4	4:56907532-57062174:+1	calcium/calmodulin-dependent protein kinase II delta	Cluster001
CAMK2N1	21	21:4882805-4883526:-1	calcium/calmodulin dependent protein kinase II inhibitor 1	Cluster001
CANX	13	13:13539125-13555895:-1	calnexin	Cluster001
CASC4	10	10:19844203-19865420:-1	cancer susceptibility candidate 4	Cluster001
CASD1	2	2:23650426-23674646:+1	CAS1 domain containing 1	Cluster001
CASK	1	1:111777485-111982403:+1	calcium/calmodulin-dependent serine protein kinase (MAGUK family)	Cluster001
CAV1	1	1:25060566-25074918:-1	caveolin 1	Cluster001
CAV2	1	1:25079044-25090122:-1	caveolin 2	Cluster001
CAVIN1	27	27:5335537-5350085:-1	caveolae associated protein 1	Cluster001
CAVIN2	7	7:8205753-8213176:-1	caveolae associated protein 2	Cluster001
CBX1	27	27:4168580-4176543:+1	chromobox 1	Cluster001
CBX3	.	.	chromobox homolog 3	Cluster001
CBX5	33	33:1153495-1155340:-1	chromobox 5	Cluster001
CBY1	1	1:50881482-50883895:-1	chibby family member 1, beta catenin antagonist	Cluster001
CCDC117	15	15:7752481-7757835:+1	coiled-coil domain containing 117	Cluster001
CCDC173	.	.	coiled-coil domain containing 173	Cluster001
CCDC47	27	27:2980911-2989606:-1	coiled-coil domain containing 47	Cluster001
CCDC59	1	1:40702586-40708882:-1	coiled-coil domain containing 59	Cluster001
CCDC80	1	1:83535298-83558902:+1	coiled-coil domain containing 80	Cluster001
CCM2	2	2:4048632-4072393:-1	cerebral cavernous malformation 2	Cluster001
CCND1	5	5:17525970-17539612:+1	cyclin D1	Cluster001
CCNG2	4	4:35277597-35281300:-1	cyclin G2	Cluster001
CCSER2	6	6:966398-1018487:+1	coiled-coil serine-rich protein 2	Cluster001
CD59	5	5:18365005-18368679:-1	CD59 molecule (CD59 blood group)	Cluster001
CDC42BPA	3	3:12273168-12439182:+1	CDC42 binding protein kinase alpha (DMPK-like)	Cluster001
CDC42EP1	.	.	CDC42 effector protein (Rho GTPase binding) 1	Cluster001
CDC73	8	8:3404602-3498996:-1	cell division cycle 73	Cluster001
CDCA4	5	5:52029376-52037014:-1	cell division cycle associated 4	Cluster001
CDCA7L	2	2:30643566-30664008:-1	cell division cycle associated 7 like	Cluster001
CDH13	11	11:16185639-16626612:+1	cadherin 13	Cluster001
CDK14	2	2:21877225-22125099:+1	cyclin-dependent kinase 14	Cluster001
CDK2AP1	.	.	cyclin-dependent kinase 2 associated protein 1	Cluster001
CDK8	1	1:176641567-176691688:-1	cyclin-dependent kinase 8	Cluster001
CDKAL1	2	2:59246188-59622261:-1	CDK5 regulatory subunit associated protein 1 like 1	Cluster001
CDR2	14	14:8741731-8754600:-1	cerebellar degeneration-related protein 2, 62kDa	Cluster001
CEP104	21	21:905170-916809:+1	centrosomal protein 104	Cluster001
CEP44	4	4:43989170-44001655:+1	centrosomal protein 44kDa	Cluster001
CEP70	7	7:28426709-28436735:+1	centrosomal protein 70	Cluster001
CERCAM	17	17:5472411-5483170:-1	cerebral endothelial cell adhesion molecule	Cluster001
CERS4	.	.	ceramide synthase 4	Cluster001
CETN2	4	4:11335869-11340302:+1	centrin 2	Cluster001
CFL2	5	5:35998920-36001763:-1	cofilin 2	Cluster001
CHCHD3	1	1:2002525-2187486:+1	coiled-coil-helix-coiled-coil-helix domain containing 3	Cluster001
CHCHD6	12	12:9779135-9881729:+1	coiled-coil-helix-coiled-coil-helix domain containing 6	Cluster001
CHD4	1	1:76988085-77010194:-1	chromodomain helicase DNA binding protein 4	Cluster001
CHD6	.	.	chromodomain helicase DNA binding protein 6	Cluster001
CHFR	.	.	checkpoint with forkhead and ring finger domains, E3 ubiquitin protein ligase	Cluster001
CHN1	7	7:16782766-16862730:+1	chimerin 1	Cluster001
CHPF2	.	.	chondroitin polymerizing factor 2	Cluster001
CHST14	.	.	carbohydrate (N-acetylgalactosamine 4-0) sulfotransferase 14	Cluster001
CHST6	.	.	carbohydrate (N-acetylglucosamine 6-O) sulfotransferase 6	Cluster001
CHSY1	10	10:17570918-17630894:-1	chondroitin sulfate synthase 1	Cluster001
CKAP4	1	1:53949473-53959022:+1	cytoskeleton-associated protein 4	Cluster001
CLCC1	8	8:1330224-1344472:-1	chloride channel CLIC like 1	Cluster001
CLDND1	1	1:83174245-83183465:-1	claudin domain containing 1	Cluster001
CLIC4	23	23:2508971-2526376:-1	chloride intracellular channel 4	Cluster001
CLINT1	13	13:11235505-11283731:+1	clathrin interactor 1	Cluster001
CLIP2	19	19:2751696-2795240:-1	CAP-Gly domain containing linker protein 2	Cluster001
CLMP	24	24:3030958-3068375:+1	CXADR like membrane protein	Cluster001
CLTCL1	15	15:25284-79659:-1	clathrin, heavy chain-like 1	Cluster001
CMC1	2	2:38923939-38967859:+1	C-X9-C motif containing 1	Cluster001
CMC2	11	11:15579864-15588773:-1	C-X9-C motif containing 2	Cluster001
cNFI-C	28	28:1096192-1134022:-1	Nuclear factor 1 C-type	Cluster001
CNIH4	3	3:17576337-17583720:-1	cornichon family AMPA receptor auxiliary protein 4	Cluster001
CNN3	8	8:13438299-13460236:+1	calponin 3	Cluster001
COA7	8	8:24582578-24584656:-1	cytochrome c oxidase assembly factor 7 (putative)	Cluster001
COBL	2	2:81330751-81479436:-1	cordon-bleu WH2 repeat protein	Cluster001
COG2	3	3:40562297-40591407:+1	component of oligomeric golgi complex 2	Cluster001
COL12A1	3	3:81088530-81188721:+1	collagen, type XII, alpha 1	Cluster001
COL15A1	2	2:55990571-56094186:+1	collagen, type XV, alpha 1	Cluster001
COL1A1	.	.	collagen, type I, alpha 1	Cluster001
COL1A2	2	2:23601205-23640175:+1	collagen alpha-2(I) chain precursor	Cluster001
COL27A1	.	.	collagen, type XXVII, alpha 1	Cluster001
COL3A1	7	7:578995-896831:-1	collagen type III alpha 1 chain	Cluster001
COL4A1	1	1:138793510-138903918:-1	collagen, type IV, alpha 1	Cluster001
COL4A2	1	1:138904303-139053712:+1	collagen, type IV, alpha 2	Cluster001
COL5A1	17	17:7910288-8039020:+1	collagen, type V, alpha 1	Cluster001
COL5A2	7	7:470717-578692:+1	collagen, type V, alpha 2	Cluster001
COL6A1	7	7:6723053-6744124:+1	collagen, type VI, alpha 1	Cluster001
COL6A2	7	7:6764395-6790429:+1	collagen, type VI, alpha 2	Cluster001
COL6A3	7	7:4808259-4861524:+1	collagen, type VI, alpha 3	Cluster001
COL8A2	23	23:4146476-4152419:+1	collagen type VIII alpha 2 chain	Cluster001
COMMD6	.	.	COMM domain containing 6	Cluster001
COMP	28	28:3800421-3815388:+1	cartilage oligomeric matrix protein	Cluster001
COPA	25	25:1094514-1221737:-1	coatomer protein complex, subunit alpha	Cluster001
COPB1	5	5:10392671-10409126:-1	coatomer protein complex subunit beta 1	Cluster001
COPB2	9	9:5884665-5898926:-1	coatomer protein complex subunit beta 2	Cluster001
COPE	28	28:3739329-3744161:+1	coatomer protein complex subunit epsilon	Cluster001
COPG1	12	12:9103875-9122950:+1	coatomer protein complex subunit gamma 1	Cluster001
COPS2	10	10:10432652-10453886:-1	COP9 signalosome complex subunit 2	Cluster001
COPZ1	.	.	coatomer protein complex subunit zeta 1	Cluster001
COX18	.	.	COX18 cytochrome c oxidase assembly factor	Cluster001
CPAMD8	28	28:4229272-4253848:+1	C3 and PZP-like, alpha-2-macroglobulin domain containing 8	Cluster001
CPNE3	.	.	copine III	Cluster001
CPSF4	14	14:4407002-4413387:+1	cleavage and polyadenylation specific factor 4	Cluster001
CREB3L1	5	5:23698675-23739368:-1	cAMP responsive element binding protein 3-like 1	Cluster001
CREB3L2	1	1:57408100-57480365:+1	cAMP responsive element binding protein 3-like 2	Cluster001
CRELD2	1	1:18865360-18876467:+1	cysteine rich with EGF like domains 2	Cluster001
CRIM1	3	3:32366696-32528059:-1	cysteine rich transmembrane BMP regulator 1 (chordin-like)	Cluster001
CRISPLD2	11	11:17142610-17163354:+1	cysteine-rich secretory protein LCCL domain containing 2	Cluster001
CRLS1	3	3:16941883-16946262:+1	cardiolipin synthase 1	Cluster001
CRTAP	2	2:44630413-44651795:+1	cartilage associated protein	Cluster001
CRTC1	28	28:3825550-3857837:-1	CREB regulated transcription coactivator 1	Cluster001
CRYZ	8	8:29730082-29735787:-1	crystallin zeta	Cluster001
CSE1L	20	20:6595596-6614383:+1	chromosome segregation 1 like	Cluster001
CSPG4	10	10:2637608-2655172:-1	chondroitin sulfate proteoglycan 4	Cluster001
CSRP1	26	26:512935-772333:+1	cysteine and glycine rich protein 1	Cluster001
CTBP2	.	.	C-terminal binding protein 2	Cluster001
CTDSPL	2	2:4515467-4582669:+1	CTD (carboxy-terminal domain, RNA polymerase II, polypeptide A) small phosphatase-like	Cluster001
CTHRC1	2	2:130013430-130018289:+1	collagen triple helix repeat containing 1	Cluster001
CTIF	Z	Z:1281398-1371968:-1	CBP80/20-dependent translation initiation factor	Cluster001
CTR9	5	5:8778424-8796646:-1	CTR9 homolog, Paf1/RNA polymerase II complex component	Cluster001
CTSO	4	4:21053776-21061372:-1	cathepsin O	Cluster001
CWF19L1	6	6:9308663-9321759:+1	CWF19 like 1, cell cycle control (S. pombe)	Cluster001
CXCL14	13	13:15407661-15414929:+1	C-X-C motif chemokine ligand 14	Cluster001
CXXC5	13	13:1027565-1056195:+1	CXXC finger protein 5	Cluster001
CYP20A1	7	7:13721207-13734266:-1	cytochrome P450 family 20 subfamily A member 1	Cluster001
CYR61	8	8:16258746-16261197:-1	Protein CYR61	Cluster001
DAAM1	5	5:54903805-54984749:-1	dishevelled associated activator of morphogenesis 1	Cluster001
DAB2	Z	Z:12349471-12359241:-1	Dab, mitogen-responsive phosphoprotein, homolog 2 (Drosophila)	Cluster001
DACT1	5	5:55232337-55241595:-1	dishevelled binding antagonist of beta catenin 1	Cluster001
DAD1	27	27:172244-175051:+1	Dolichyl-diphosphooligosaccharide--protein glycosyltransferase subunit DAD1	Cluster001
DAP1	2	2:78360494-78404449:+1	No Class	Cluster001
DAPK3	28	28:1458219-1462446:+1	death associated protein kinase 3	Cluster001
DBN1	13	13:10144882-10154247:-1	drebrin 1	Cluster001
DBR1	9	9:621053-628970:-1	Lariat debranching enzyme	Cluster001
DCN	1	1:44019260-44058954:-1	decorin	Cluster001
DCTN5	14	14:6928883-6935664:+1	dynactin subunit 5	Cluster001
DCUN1D4	4	4:66610536-66645058:-1	DCN1, defective in cullin neddylation 1, domain containing 4	Cluster001
DDAH1	8	8:16296875-16342908:+1	dimethylarginine dimethylaminohydrolase 1	Cluster001
DDOST	21	21:6786830-6792470:+1	dolichyl-diphosphooligosaccharide--protein glycosyltransferase non-catalytic subunit	Cluster001
DDR2	8	8:3813929-3819587:-1	discoidin domain receptor tyrosine kinase 2	Cluster001
DDX1	3	3:99391118-99412379:+1	DEAD-box helicase 1	Cluster001
DDX24	5	5:45498859-45511104:-1	DEAD-box helicase 24	Cluster001
DDX31	17	17:7069408-7109615:-1	DEAD-box helicase 31	Cluster001
DDX54	15	15:9949491-9954653:-1	DEAD-box helicase 54	Cluster001
DESI2	3	3:34830897-34845559:-1	desumoylating isopeptidase 2	Cluster001
DGCR8	15	15:1294032-1304354:+1	DGCR8, microprocessor complex subunit	Cluster001
DHX36	9	9:23286957-23303895:+1	DEAH-box helicase 36	Cluster001
DIEXF	3	3:22880560-22895524:-1	digestive organ expansion factor homolog (zebrafish)	Cluster001
DIS3	1	1:156229893-156250889:+1	DIS3 homolog, exosome endoribonuclease and 3 -5 exoribonuclease	Cluster001
DKC1	4	4:2130910-2140083:+1	dyskerin pseudouridine synthase 1	Cluster001
DKK3	5	5:8138651-8160893:+1	dickkopf homolog 3 (Xenopus laevis)	Cluster001
DLC1	4	4:64904550-64998990:+1	deleted in liver cancer 1	Cluster001
DLG1	9	9:12507255-12640489:-1	discs, large homolog 1 (Drosophila)	Cluster001
DLGAP4	20	20:341072-476413:+1	DLG associated protein 4	Cluster001
DLX5	2	2:24479856-24482255:-1	distal-less homeobox 5	Cluster001
DMTN	AADN04004214.1	AADN04004214.1:9128-15454:+1	dematin actin binding protein	Cluster001
DNAJB11	.	.	DnaJ (Hsp40) homolog, subfamily B, member 11	Cluster001
DNAJB4	8	8:18925868-18932140:-1	DnaJ heat shock protein family (Hsp40) member B4	Cluster001
DNAJC1	2	2:17839631-17932733:+1	DnaJ heat shock protein family (Hsp40) member C1	Cluster001
DNAJC10	7	7:13930807-13949655:-1	DnaJ heat shock protein family (Hsp40) member C10	Cluster001
DNAJC25	.	.	DnaJ (Hsp40) homolog, subfamily C, member 25	Cluster001
DNAJC3	1	1:145953208-145985061:-1	DnaJ homolog subfamily C member 3	Cluster001
DPCD	6	6:22793577-22801050:-1	deleted in primary ciliary dyskinesia homolog (mouse)	Cluster001
DPH7	17	17:2069036-2077013:+1	diphthamide biosynthesis 7	Cluster001
DPM1	20	20:13603304-13611946:+1	dolichyl-phosphate mannosyltransferase subunit 1, catalytic	Cluster001
DPY19L4	2	2:126832941-126859851:+1	dpy-19-like 4 (C. elegans)	Cluster001
DPYSL3	13	13:18086720-18117522:-1	dihydropyrimidinase-like 3	Cluster001
DRG2	14	14:5030233-5038727:+1	developmentally regulated GTP binding protein 2	Cluster001
DSCC1	2	2:136781578-136791544:-1	DNA replication and sister chromatid cohesion 1	Cluster001
DSE	3	3:64034688-64054970:-1	dermatan sulfate epimerase	Cluster001
DUS4L	1	1:14754169-14765791:+1	dihydrouridine synthase 4-like	Cluster001
DUSP19	7	7:2232573-2238976:-1	dual specificity phosphatase 19	Cluster001
DVL3	9	9:15837732-15864885:+1	dishevelled segment polarity protein 3	Cluster001
ECM2	12	12:3356580-3369207:+1	extracellular matrix protein 2	Cluster001
EFEMP1	3	3:242964-294071:-1	EGF containing fibulin like extracellular matrix protein 1	Cluster001
EFR3A	2	2:141406000-141466443:+1	EFR3 homolog A (S. cerevisiae)	Cluster001
EGFR	2	2:51987050-52134485:-1	epidermal growth factor receptor	Cluster001
EIF2B	20	20:1732499-1743756:+1	eukaryotic translation initiation factor 2 subunit beta	Cluster001
EIF3B	14	14:3113840-3128898:+1	eukaryotic translation initiation factor 3, subunit B	Cluster001
EIF4G1	9	9:15944055-15965743:+1	eukaryotic translation initiation factor 4 gamma, 1	Cluster001
EIF4G2	5	5:8752708-8763946:+1	eukaryotic translation initiation factor 4 gamma 2	Cluster001
ELF2	4	4:29436646-29467574:-1	E74 like ETS transcription factor 2	Cluster001
ELL2	Z	Z:57266068-57319138:+1	elongation factor, RNA polymerase II, 2	Cluster001
ELMOD2	4	4:29930851-29937844:+1	ELMO domain containing 2	Cluster001
ELP3	3	3:106164713-106248576:-1	elongator acetyltransferase complex subunit 3	Cluster001
ENAH	.	.	enabled homolog (Drosophila)	Cluster001
ENDOD1	1	1:185517114-185523746:-1	endonuclease domain containing 1	Cluster001
ENSGALG00000000913	11	11:20162333-20168892:+1	No Class	Cluster001
ENSGALG00000001652	15	15:711033-740520:+1	Septin-2	Cluster001
ENSGALG00000002478	13	13:2454668-2480656:-1	No Class	Cluster001
ENSGALG00000003428	28	28:4018519-4028659:-1	No Class	Cluster001
ENSGALG00000004165	17	17:6165471-6169104:-1	No Class	Cluster001
ENSGALG00000004676	12	12:3294386-3295627:+1	No Class	Cluster001
ENSGALG00000004701	17	17:5744712-5754174:+1	No Class	Cluster001
ENSGALG00000004856	4	4:1910968-1919310:-1	No Class	Cluster001
ENSGALG00000004908	4	4:1986264-1995123:+1	No Class	Cluster001
ENSGALG00000005090	19	19:7197773-7205313:-1	No Class	Cluster001
ENSGALG00000005534	6	6:16681267-16720703:-1	No Class	Cluster001
ENSGALG00000005745	20	20:8893150-8905741:-1	No Class	Cluster001
ENSGALG00000006261	8	8:15967856-15987226:+1	15 kDa selenoprotein precursor	Cluster001
ENSGALG00000006326	15	15:8134760-8136636:+1	Macrophage migration inhibitory factor	Cluster001
ENSGALG00000006343	6	6:19231810-19241381:-1	No Class	Cluster001
ENSGALG00000006345	12	12:10787902-10798167:+1	No Class	Cluster001
ENSGALG00000006474	13	13:15996718-16005007:+1	S-phase kinase-associated protein 1	Cluster001
ENSGALG00000006487	4	4:4452474-4479552:+1	No Class	Cluster001
ENSGALG00000006724	9	9:3082800-3338435:-1	No Class	Cluster001
ENSGALG00000006843	9	9:12448872-12485514:-1	No Class	Cluster001
ENSGALG00000007131	4	4:9422777-9430787:+1	Non-histone chromosomal protein HMG-14A	Cluster001
ENSGALG00000007178	5	5:16777263-16794363:+1	No Class	Cluster001
ENSGALG00000007683	4	4:12196070-12218798:+1	No Class	Cluster001
ENSGALG00000007702	18	18:10491054-10503554:-1	No Class	Cluster001
ENSGALG00000008018	20	20:14008762-14012151:-1	No Class	Cluster001
ENSGALG00000008049	6	6:23301878-23329691:-1	No Class	Cluster001
ENSGALG00000008132	1	1:13980518-13999714:+1	No Class	Cluster001
ENSGALG00000008389	4	4:14255482-14263397:-1	No Class	Cluster001
ENSGALG00000008419	12	12:19491529-19497515:-1	No Class	Cluster001
ENSGALG00000008839	9	9:16482709-16537560:-1	No Class	Cluster001
ENSGALG00000009325	7	7:17030281-17116055:+1	Obg-like ATPase 1	Cluster001
ENSGALG00000009453	3	3:18636009-18649504:-1	No Class	Cluster001
ENSGALG00000009559	9	9:22283868-22328871:+1	No Class	Cluster001
ENSGALG00000009612	3	3:19369482-19432348:-1	No Class	Cluster001
ENSGALG00000009733	2	2:24349812-24356347:-1	No Class	Cluster001
ENSGALG00000010335	8	8:21504570-21529508:-1	No Class	Cluster001
ENSGALG00000010538	3	3:31444899-31547261:-1	No Class	Cluster001
ENSGALG00000010878	4	4:45101871-45127927:-1	No Class	Cluster001
ENSGALG00000010954	2	2:31202583-31209126:+1	No Class	Cluster001
ENSGALG00000010979	4	4:46033811-46038931:+1	No Class	Cluster001
ENSGALG00000011038	2	2:32252636-32265780:+1	No Class	Cluster001
ENSGALG00000011136	3	3:40635715-40644237:+1	No Class	Cluster001
ENSGALG00000012112	7	7:28532884-28536645:-1	No Class	Cluster001
ENSGALG00000013072	1	1:62496373-62504516:-1	No Class	Cluster001
ENSGALG00000013505	3	3:49318532-49488810:-1	No Class	Cluster001
ENSGALG00000013946	4	4:66354071-66366747:+1	No Class	Cluster001
ENSGALG00000014758	2	2:99859993-99924312:-1	No Class	Cluster001
ENSGALG00000014902	3	3:63370819-63395620:-1	No Class	Cluster001
ENSGALG00000015656	Z	Z:65691035-65839631:+1	No Class	Cluster001
ENSGALG00000015684	Z	Z:66396989-66403494:-1	No Class	Cluster001
ENSGALG00000015833	3	3:77241401-77263253:-1	No Class	Cluster001
ENSGALG00000016279	3	3:87070833-87079598:+1	No Class	Cluster001
ENSGALG00000016731	3	3:111246948-111253742:+1	No Class	Cluster001
ENSGALG00000016893	1	1:145871889-145950703:+1	No Class	Cluster001
ENSGALG00000017191	1	1:182851318-182865385:+1	No Class	Cluster001
ENSGALG00000017320	1	1:195646633-195705339:-1	Ras-related protein Rab-6A	Cluster001
ENSGALG00000017357	18	18:4281458-4285890:+1	Serine/arginine-rich splicing factor 2	Cluster001
ENSGALG00000017658	Z	Z:41061552-41062205:-1	No Class	Cluster001
ENSGALG00000020813	9	9:13705897-13741849:-1	No Class	Cluster001
ENSGALG00000024172	13	13:10437614-10453289:+1	No Class	Cluster001
ENSGALG00000026531	5	5:830916-832555:+1	No Class	Cluster001
ENSGALG00000026741	4	4:53989695-53994661:+1	No Class	Cluster001
ENSGALG00000026834	28	28:1198413-1202238:+1	No Class	Cluster001
ENSGALG00000027207	3	3:54675180-54684330:+1	No Class	Cluster001
ENSGALG00000028247	10	10:2257373-2265204:+1	No Class	Cluster001
ENSGALG00000028484	Z	Z:72992651-72999289:+1	No Class	Cluster001
ENSGALG00000029182	AADN04001035.1	AADN04001035.1:11904-18695:-1	No Class	Cluster001
ENSGALG00000029710	1	1:92390152-92390319:-1	No Class	Cluster001
ENSGALG00000029793	11	11:6773495-6779373:-1	No Class	Cluster001
ENSGALG00000030256	17	17:6650694-6657396:+1	No Class	Cluster001
ENSGALG00000030902	2	2:108767253-108770703:-1	No Class	Cluster001
ENSGALG00000031300	25	25:1053218-1053704:+1	No Class	Cluster001
ENSGALG00000031593	4	4:1999395-2000495:+1	No Class	Cluster001
ENSGALG00000032411	Z	Z:10140794-10143195:-1	No Class	Cluster001
ENSGALG00000032448	AADN04021835.1	AADN04021835.1:38-2260:-1	No Class	Cluster001
ENSGALG00000033102	2	2:49216004-49256499:+1	No Class	Cluster001
ENSGALG00000033256	Z	Z:37062725-37257739:+1	No Class	Cluster001
ENSGALG00000033404	AADN04022860.1	AADN04022860.1:82-1749:-1	No Class	Cluster001
ENSGALG00000033501	AADN04013551.1	AADN04013551.1:5514-6621:+1	No Class	Cluster001
ENSGALG00000033522	27	27:5499722-5504356:+1	No Class	Cluster001
ENSGALG00000033569	21	21:489942-546220:-1	No Class	Cluster001
ENSGALG00000034100	10	10:19632491-19663602:-1	No Class	Cluster001
ENSGALG00000034568	KQ759443.1	KQ759443.1:15440-27148:-1	No Class	Cluster001
ENSGALG00000034594	21	21:4107702-4108148:+1	No Class	Cluster001
ENSGALG00000034735	6	6:2633619-2663716:-1	No Class	Cluster001
ENSGALG00000034854	3	3:61799-62922:+1	No Class	Cluster001
ENSGALG00000034919	15	15:5081945-5097271:+1	No Class	Cluster001
ENSGALG00000035304	1	1:83535604-83537535:-1	No Class	Cluster001
ENSGALG00000035561	2	2:123675047-123692295:+1	No Class	Cluster001
ENSGALG00000035623	2	2:43016450-43038420:-1	No Class	Cluster001
ENSGALG00000035772	AADN04005926.1	AADN04005926.1:66-2016:-1	No Class	Cluster001
ENSGALG00000036073	AADN04006861.1	AADN04006861.1:7170-9289:+1	No Class	Cluster001
ENSGALG00000036215	23	23:5228889-5229344:+1	No Class	Cluster001
ENSGALG00000036477	2	2:126067-127352:-1	No Class	Cluster001
ENSGALG00000036498	AADN04003454.1	AADN04003454.1:21-5793:+1	No Class	Cluster001
ENSGALG00000037586	AADN04021476.1	AADN04021476.1:21-2450:+1	No Class	Cluster001
ENSGALG00000037711	12	12:5870297-5882308:+1	No Class	Cluster001
ENSGALG00000037734	10	10:7960435-7968650:-1	No Class	Cluster001
ENSGALG00000038255	AADN04022068.1	AADN04022068.1:21-2164:-1	No Class	Cluster001
ENSGALG00000039008	11	11:17272625-17275974:+1	No Class	Cluster001
ENSGALG00000039201	20	20:8582053-8583858:-1	No Class	Cluster001
ENSGALG00000039468	9	9:22370706-22384584:-1	No Class	Cluster001
ENSGALG00000039707	7	7:4390621-4391652:+1	No Class	Cluster001
ENSGALG00000039735	5	5:48398823-48416449:+1	No Class	Cluster001
ENSGALG00000039995	13	13:9340319-9343382:-1	No Class	Cluster001
ENSGALG00000040006	1	1:125174591-125314711:-1	No Class	Cluster001
ENSGALG00000040272	1	1:15692075-15699046:-1	No Class	Cluster001
ENSGALG00000040586	26	26:516162-524233:+1	No Class	Cluster001
ENSGALG00000040770	14	14:4101243-4145400:-1	No Class	Cluster001
ENSGALG00000040783	2	2:597338-671104:+1	No Class	Cluster001
ENSGALG00000040954	1	1:21843141-21855468:+1	No Class	Cluster001
ENSGALG00000041505	17	17:6669133-6690738:+1	No Class	Cluster001
ENSGALG00000041548	AADN04015470.1	AADN04015470.1:44-5479:-1	No Class	Cluster001
ENSGALG00000041555	AADN04001035.1	AADN04001035.1:4863-11120:-1	No Class	Cluster001
ENSGALG00000042011	33	33:1158787-1164323:+1	No Class	Cluster001
ENSGALG00000042013	14	14:156912-159921:+1	No Class	Cluster001
ENSGALG00000042063	2	2:46280772-46309732:-1	No Class	Cluster001
ENSGALG00000042066	AADN04016442.1	AADN04016442.1:2341-4966:+1	No Class	Cluster001
ENSGALG00000042614	3	3:99229770-99390173:-1	No Class	Cluster001
ENSGALG00000042628	27	27:4266387-4277582:+1	No Class	Cluster001
ENSGALG00000042976	AADN04001028.1	AADN04001028.1:1569-15452:+1	No Class	Cluster001
ENSGALG00000043044	1	1:133879807-133899318:+1	No Class	Cluster001
ENSGALG00000043071	AADN04017148.1	AADN04017148.1:1487-4583:+1	No Class	Cluster001
ENSGALG00000043377	AADN04001035.1	AADN04001035.1:1532-3013:-1	No Class	Cluster001
ENSGALG00000043661	5	5:48297347-48396584:+1	No Class	Cluster001
ENSGALG00000044296	28	28:2443795-2444471:-1	No Class	Cluster001
ENSGALG00000044557	8	8:4359056-4373143:+1	No Class	Cluster001
ENSGALG00000044836	5	5:51649358-51651178:-1	No Class	Cluster001
ENSGALG00000045060	3	3:22290222-22292855:-1	No Class	Cluster001
ENSGALG00000046381	2	2:33691732-33692859:-1	No Class	Cluster001
ENSGALG00000046519	10	10:17005730-17007081:+1	No Class	Cluster001
ENTPD5	5	5:37750948-37767273:-1	ectonucleoside triphosphate diphosphohydrolase 5	Cluster001
ENY2	2	2:132606889-132612643:+1	ENY2, transcription and export complex 2 subunit	Cluster001
EPDR1	.	.	ependymin related 1	Cluster001
EPHA3	1	1:89165149-89382603:+1	EPH receptor A3	Cluster001
EPRS	3	3:18846482-18883499:+1	glutamyl-prolyl-tRNA synthetase	Cluster001
EPYC	1	1:43925156-43947733:-1	epiphycan	Cluster001
ERC1	1	1:60628356-60904443:+1	ELKS/RAB6-interacting/CAST family member 1	Cluster001
ERCC4	14	14:668703-679472:+1	excision repair cross-complementation group 4	Cluster001
ERG	.	.	v-ets avian erythroblastosis virus E26 oncogene homolog	Cluster001
ERI3	8	8:20524764-20612303:-1	ERI1 exoribonuclease family member 3	Cluster001
ERLIN1	6	6:9344755-9360945:+1	ER lipid raft associated 1	Cluster001
ERLIN2	22	22:2202505-2211560:+1	ER lipid raft associated 2	Cluster001
ERMARD	3	3:41248476-41263775:-1	ER membrane associated RNA degradation	Cluster001
ERP44	2	2:89563149-89610804:+1	endoplasmic reticulum protein 44	Cluster001
ESYT2	2	2:9522054-9589349:-1	extended synaptotagmin 2	Cluster001
ETFA	10	10:3302353-3329127:+1	electron-transfer-flavoprotein, alpha polypeptide	Cluster001
ETFDH	4	4:22076849-22094248:+1	electron transfer flavoprotein dehydrogenase	Cluster001
EVA1B	23	23:4070118-4070674:+1	eva-1 homolog B	Cluster001
EXOSC2	17	17:6429083-6433587:+1	exosome component 2	Cluster001
EXOSC7	2	2:43265788-43285281:-1	exosome component 7	Cluster001
EXOSC9	4	4:54297692-54303109:-1	exosome complex exonuclease RRP45	Cluster001
EXT1	2	2:135959509-136122463:-1	exostosin glycosyltransferase 1	Cluster001
EXT2	5	5:21728195-21799637:+1	exostosin glycosyltransferase 2	Cluster001
EYA2	20	20:5843310-5951540:+1	Gallus gallus eyes absent homolog 2 (Drosophila) (EYA2), mRNA.	Cluster001
EYA4	3	3:56572847-56725668:-1	eyes absent homolog 4 (Drosophila)	Cluster001
F10	1	1:137579845-137592401:-1	coagulation factor X	Cluster001
F2R	Z	Z:23448238-23455214:-1	coagulation factor II (thrombin) receptor	Cluster001
FADS2	.	.	fatty acid desaturase 2	Cluster001
FAIM	7	7:28418924-28426631:-1	Fas apoptotic inhibitory molecule	Cluster001
FAM101B	.	.	family with sequence similarity 101, member B	Cluster001
FAM103A1	10	10:11170532-11173919:+1	family with sequence similarity 103 member A1	Cluster001
FAM109B	1	1:49460280-49461035:-1	family with sequence similarity 109 member B	Cluster001
FAM114A1	4	4:69919249-69950396:-1	family with sequence similarity 114, member A1	Cluster001
FAM120A	12	12:6391595-6441592:-1	family with sequence similarity 120A	Cluster001
FAM135A	3	3:82962404-83039760:-1	family with sequence similarity 135, member A	Cluster001
FAM180A	1	1:58388267-58415575:+1	family with sequence similarity 180 member A	Cluster001
FAM20C	14	14:1727505-1778937:+1	family with sequence similarity 20, member C	Cluster001
FAM57A	19	19:6935447-6938641:-1	family with sequence similarity 57 member A	Cluster001
FAM92A1	.	.	family with sequence similarity 92, member A1	Cluster001
FAM98A	3	3:31124273-31140155:+1	family with sequence similarity 98 member A	Cluster001
FAM98B	5	5:30718725-30727334:-1	family with sequence similarity 98 member B	Cluster001
FARP1	1	1:144902425-145084130:-1	FERM, RhoGEF (ARHGEF) and pleckstrin domain protein 1 (chondrocyte-derived)	Cluster001
FARP2	9	9:5007340-5061641:+1	FERM, RhoGEF and pleckstrin domain protein 2	Cluster001
FARS2	2	2:65431282-65669969:-1	phenylalanyl-tRNA synthetase 2, mitochondrial	Cluster001
FARSB	9	9:7993564-8027901:-1	phenylalanyl-tRNA synthetase, beta subunit	Cluster001
FAT1	4	4:62100703-62194149:-1	FAT atypical cadherin 1	Cluster001
FAT4	4	4:52866490-52987950:-1	FAT atypical cadherin 4	Cluster001
FBLN1	1	1:70545573-70627591:+1	fibulin 1	Cluster001
FBLN2	.	.	fibulin 2	Cluster001
FBN1	10	10:10168070-10300782:-1	fibrillin 1	Cluster001
FBXL15	6	6:16980730-16982551:+1	F-box and leucine-rich repeat protein 15	Cluster001
FBXO11	3	3:8785742-8848882:-1	F-box protein 11	Cluster001
FBXO28	3	3:17628808-17640746:-1	F-box protein 28	Cluster001
FBXO3	5	5:18373816-18392413:-1	F-box protein 3	Cluster001
FEZ2	3	3:32341784-32360703:-1	fasciculation and elongation protein zeta 2 (zygin II)	Cluster001
FHL3	23	23:3494006-3519669:+1	four and a half LIM domains 3	Cluster001
FILIP1	3	3:80974887-81050425:+1	filamin A interacting protein 1	Cluster001
FKBP10	27	27:5102761-5107413:+1	FK506 binding protein 10	Cluster001
FKBP14	2	2:33986621-33992199:-1	FK506 binding protein 14	Cluster001
FKBP7	7	7:15466632-15471044:+1	FK506 binding protein 7	Cluster001
FKBP8	28	28:3904699-3910020:+1	FK506 binding protein 8	Cluster001
FKBP9	2	2:48168111-48183969:-1	FK506 binding protein 9	Cluster001
FLVCR1	3	3:21802166-21810056:-1	feline leukemia virus subgroup C cellular receptor 1	Cluster001
FN1	7	7:4390375-4439659:-1	fibronectin 1	Cluster001
FNDC3B	9	9:19398182-19545817:-1	fibronectin type III domain containing 3B	Cluster001
FOLH1	1	1:187658853-187720624:-1	folate hydrolase 1	Cluster001
FOPNL	14	14:7672171-7677167:-1	FGFR1OP N-terminal like	Cluster001
FOXO1	1	1:170581377-170644995:+1	forkhead box O1	Cluster001
FRMD6	5	5:58190951-58203141:+1	FERM domain containing 6	Cluster001
FSCN1	14	14:4206721-4212949:+1	fascin actin-bundling protein 1	Cluster001
FSTL1	1	1:79864143-79907705:+1	follistatin like 1	Cluster001
FUBP1	8	8:18948064-18971002:+1	far upstream element (FUSE) binding protein 1	Cluster001
FUBP3	17	17:6376557-6412680:+1	far upstream element (FUSE) binding protein 3	Cluster001
FUNDC1	1	1:111018604-111035154:+1	FUN14 domain-containing protein 1	Cluster001
FUT11	6	6:15927126-15933426:-1	fucosyltransferase 11	Cluster001
FZD1	2	2:22162541-22164687:+1	frizzled-1 precursor	Cluster001
FZD8	2	2:12831430-12833440:+1	frizzled class receptor 8	Cluster001
GAL5	3	3:107924843-107926246:-1	Gallinacin-5	Cluster001
GALNT1	2	2:84076731-84150796:-1	polypeptide N-acetylgalactosaminyltransferase 1	Cluster001
GALNT16	5	5:28045229-28102157:-1	UDP-N-acetyl-alpha-D-galactosamine:polypeptide N-acetylgalactosaminyltransferase 16	Cluster001
GALNT2	3	3:40338166-40430496:+1	UDP-N-acetyl-alpha-D-galactosamine:polypeptide N-acetylgalactosaminyltransferase 2 (GalNAc-T2)	Cluster001
GALNT5	.	.	UDP-N-acetyl-alpha-D-galactosamine:polypeptide N-acetylgalactosaminyltransferase 5 (GalNAc-T5)	Cluster001
GAR1	4	4:58489311-58492435:-1	GAR1 homolog, ribonucleoprotein	Cluster001
GARS	2	2:4374027-4396355:-1	glycyl-tRNA synthetase	Cluster001
GATAD1	2	2:22650497-22653570:+1	GATA zinc finger domain containing 1	Cluster001
GATAD2A	28	28:3474607-3515989:-1	GATA zinc finger domain containing 2A	Cluster001
GATSL3	.	.	GATS protein-like 3	Cluster001
GCHFR	5	5:960109-967796:+1	GTP cyclohydrolase I feedback regulator	Cluster001
GCSH	11	11:15629428-15636795:-1	glycine cleavage system protein H (aminomethyl carrier)	Cluster001
GEMIN5	13	13:12017387-12033276:+1	gem nuclear organelle associated protein 5	Cluster001
GJA1	3	3:61930601-61938188:-1	gap junction protein alpha 1	Cluster001
GJC2	2	2:2340128-2346805:-1	gap junction protein gamma 2	Cluster001
GLG1	11	11:1864846-1920332:-1	Golgi apparatus protein 1 precursor	Cluster001
GLRX2	8	8:3499324-3501837:+1	glutaredoxin 2	Cluster001
GLT8D1	12	12:787466-792808:-1	glycosyltransferase 8 domain containing 1	Cluster001
GLUD1	.	.	glutamate dehydrogenase 1	Cluster001
GLYCTK	12	12:2986711-2993962:+1	glycerate kinase	Cluster001
GMDS	.	.	GDP-mannose 4,6-dehydratase	Cluster001
GMPS	9	9:23031518-23052770:-1	GMP synthase	Cluster001
GNG12	8	8:28792954-28811031:-1	G protein subunit gamma 12	Cluster001
GNG7	28	28:3319785-3320799:+1	G protein subunit gamma 7	Cluster001
GNPNAT1	5	5:58381370-58387479:-1	glucosamine-phosphate N-acetyltransferase 1	Cluster001
GOLGB1	1	1:34200-67146:+1	golgin B1	Cluster001
GOLIM4	.	.	golgi integral membrane protein 4	Cluster001
GOLM1	Z	Z:40767154-40792722:-1	golgi membrane protein 1	Cluster001
GOPC	.	.	golgi-associated PDZ and coiled-coil motif containing	Cluster001
GORASP1	2	2:5304377-5311126:+1	golgi reassembly stacking protein 1	Cluster001
GOT2	11	11:1534043-1544632:-1	glutamic-oxaloacetic transaminase 2, mitochondrial	Cluster001
GPC2	.	.	glypican 2	Cluster001
GPC4	4	4:3791474-3853513:-1	glypican 4	Cluster001
GPN1	3	3:104768232-104782501:-1	GPN-loop GTPase 1	Cluster001
GPN3	15	15:5315918-5320574:+1	GPN-loop GTPase 3	Cluster001
GPX7	8	8:24523380-24532004:+1	glutathione peroxidase 7	Cluster001
GPX8	Z	Z:16696119-16699280:+1	glutathione peroxidase 8 (putative)	Cluster001
GTF2A2	10	10:5330896-5335922:+1	general transcription factor IIA subunit 2	Cluster001
GTF2E1	1	1:79717852-79762511:-1	general transcription factor IIE subunit 1	Cluster001
GTF2I	19	19:2638163-2683692:-1	general transcription factor IIi	Cluster001
GTF2IRD1	19	19:2692300-2727020:-1	GTF2I repeat domain containing 1	Cluster001
GTPBP1	1	1:50851186-50868402:-1	GTP binding protein 1	Cluster001
GTPBP10	2	2:21746671-21759471:+1	GTP-binding protein 10 (putative)	Cluster001
GULP1	.	.	GULP, engulfment adaptor PTB domain containing 1	Cluster001
GXYLT2	12	12:16533598-16551037:+1	glucoside xylosyltransferase 2	Cluster001
H2AFV	AADN04001130.1	AADN04001130.1:6315-12637:-1	H2A histone family, member V	Cluster001
HDAC10	1	1:20329726-20343807:-1	histone deacetylase 10	Cluster001
HDAC2	3	3:64980431-65002757:+1	histone deacetylase 2	Cluster001
HDDC2	3	3:60233016-60242278:+1	HD domain containing 2	Cluster001
HDGFRP2	.	.	hepatoma-derived growth factor-related protein 2	Cluster001
HDGFRP3	.	.	hepatoma-derived growth factor, related protein 3	Cluster001
HEATR5B	3	3:32099494-32162826:+1	HEAT repeat containing 5B	Cluster001
HECTD2	6	6:19794881-19823165:+1	HECT domain containing E3 ubiquitin protein ligase 2	Cluster001
HEY2	3	3:60044511-60053824:-1	hes related family bHLH transcription factor with YRPW motif 2	Cluster001
HM13	20	20:10191698-10203790:+1	histocompatibility (minor) 13	Cluster001
HMGB3	4	4:17714914-17721481:-1	High mobility group protein B3	Cluster001
HMGN5	.	.	high mobility group nucleosome binding domain 5	Cluster001
HN1L	.	.	hematological and neurological expressed 1-like	Cluster001
HNRNPA2B1	2	2:32241186-32252547:-1	heterogeneous nuclear ribonucleoprotein A2/B1	Cluster001
HNRNPAB	13	13:14286413-14310398:-1	heterogeneous nuclear ribonucleoprotein A/B	Cluster001
HNRNPH3	6	6:10560510-10567007:+1	heterogeneous nuclear ribonucleoprotein H3 (2H9)	Cluster001
HNRNPU	3	3:34787785-34799994:+1	heterogeneous nuclear ribonucleoprotein U	Cluster001
HOXA10	2	2:32709871-32712313:-1	homeobox A10	Cluster001
HOXA4	2	2:32666501-32690449:-1	homeobox A4	Cluster001
HOXA6	2	2:32684361-32690449:-1	homeobox A6	Cluster001
HOXA7	2	2:32692561-32694926:-1	homeobox A7	Cluster001
HPGDS	4	4:37449944-37475301:-1	Hematopoietic prostaglandin D synthase	Cluster001
HPS4	15	15:7194104-7204732:-1	Hermansky-Pudlak syndrome 4	Cluster001
HS2ST1	8	8:15897943-15967214:-1	Heparan sulfate 2-O-sulfotransferase 1	Cluster001
HSD11B1L	28	28:1327076-1332053:-1	hydroxysteroid (11-beta) dehydrogenase 1-like	Cluster001
HSF2	3	3:61487557-61508738:-1	heat shock transcription factor 2	Cluster001
HSP90B1	1	1:54759459-54769305:-1	heat shock protein 90 beta family member 1	Cluster001
HSPA14	1	1:7436997-7447884:+1	heat shock 70kDa protein 14	Cluster001
HSPB1	19	19:4228616-4230508:-1	heat shock protein family B (small) member 1	Cluster001
HSPB8	15	15:9765688-9767739:-1	heat shock protein family B (small) member 8	Cluster001
HSPG2	.	.	heparan sulfate proteoglycan 2	Cluster001
HTRA3	4	4:81448020-81470785:+1	HtrA serine peptidase 3	Cluster001
HYOU1	24	24:5645283-5662009:-1	hypoxia up-regulated protein 1 precursor	Cluster001
IARS	12	12:3503111-3593092:+1	isoleucyl-tRNA synthetase	Cluster001
Id1	20	20:10207842-10209004:+1	inhibitor of DNA binding 1, HLH protein	Cluster001
IDH3A	10	10:3715979-3727857:-1	isocitrate dehydrogenase	Cluster001
IFI27L2	.	.	interferon, alpha-inducible protein 27-like 2	Cluster001
IFT122	12	12:19519716-19550074:+1	intraflagellar transport 122	Cluster001
IFT57	1	1:87472298-87488760:-1	intraflagellar transport 57	Cluster001
IFT80	.	.	intraflagellar transport 80 homolog (Chlamydomonas)	Cluster001
IGF2BP1	27	27:3648588-4003342:-1	Insulin-like growth factor 2 mRNA-binding protein 1	Cluster001
IGFBP2	7	7:23382780-23435025:-1	insulin-like growth factor binding protein 2, 36kDa	Cluster001
IGSF3	1	1:92066707-92234273:+1	immunoglobulin superfamily member 3	Cluster001
IKBIP	1	1:46712027-46717483:-1	IKBKB interacting protein	Cluster001
ILF2	25	25:1700996-1705561:+1	interleukin enhancer binding factor 2	Cluster001
IMMP1L	5	5:5029457-5061669:-1	inner mitochondrial membrane peptidase subunit 1	Cluster001
IMPDH	12	12:11655848-11667410:+1	inosine monophosphate dehydrogenase 2	Cluster001
INO80C	.	.	INO80 complex subunit C	Cluster001
INTS10	4	4:34390208-34408877:+1	integrator complex subunit 10	Cluster001
INTS8	2	2:126909067-126933938:+1	integrator complex subunit 8	Cluster001
IPO8	1	1:59686745-59727927:+1	importin 8	Cluster001
IPO9	26	26:563963-585492:+1	importin 9	Cluster001
IQSEC1	12	12:5275752-5383940:-1	IQ motif and Sec7 domain 1	Cluster001
IREB2	10	10:3599365-3621150:-1	iron responsive element binding protein 2	Cluster001
ITGA11	10	10:19181613-19214397:-1	integrin, alpha 11	Cluster001
ITM2B	1	1:168710780-168736807:+1	integral membrane protein 2B	Cluster001
ITPR1	12	12:18440425-18591147:+1	inositol 1,4,5-trisphosphate receptor, type 1	Cluster001
ITSN1	1	1:105492244-105575073:+1	intersectin 1 (SH3 domain protein)	Cluster001
JAM3	24	24:2491132-2515882:+1	junctional adhesion molecule 3	Cluster001
JAZF1	2	2:33044774-33232951:-1	JAZF zinc finger 1	Cluster001
JDP2	5	5:38310140-38314446:+1	Jun dimerization protein 2	Cluster001
JMJD4	2	2:3250079-3259109:+1	jumonji domain containing 4	Cluster001
JMJD6	18	18:4287924-4299050:+1	arginine demethylase and lysine hydroxylase	Cluster001
JOSD1	1	1:50869595-50876857:+1	Josephin domain containing 1	Cluster001
JPT2	14	14:13704633-13714250:-1	Jupiter microtubule associated homolog 2	Cluster001
JUP	27	27:5081253-5096768:-1	junction plakoglobin	Cluster001
KANK4	8	8:27554766-27561948:-1	KN motif and ankyrin repeat domains 4	Cluster001
KATNAL1	.	.	katanin p60 subunit A-like 1	Cluster001
KATNBL1	5	5:30030024-30045554:+1	katanin regulatory subunit B1 like 1	Cluster001
KCNK1	3	3:38812253-38839576:-1	potassium two pore domain channel subfamily K member 1	Cluster001
KCTD10	15	15:6792641-6799711:-1	potassium channel tetramerization domain containing 10	Cluster001
KCTD15	11	11:10831457-10871308:+1	potassium channel tetramerization domain containing 15	Cluster001
KCTD3	3	3:20757819-20782986:-1	potassium channel tetramerization domain containing 3	Cluster001
KDELC1	1	1:142793488-142804098:+1	KDEL motif containing 1	Cluster001
KDELC2	1	1:180254665-180261996:+1	KDEL motif containing 2	Cluster001
KDELR2	14	14:8832602-8844492:+1	KDEL endoplasmic reticulum protein retention receptor 2	Cluster001
KDELR3	1	1:50931515-50936669:-1	KDEL endoplasmic reticulum protein retention receptor 3	Cluster001
KDM1A	23	23:1719983-1747069:-1	lysine (K)-specific demethylase 1A	Cluster001
KDM5A	1	1:60300831-60346518:-1	lysine (K)-specific demethylase 5A	Cluster001
KHDRBS1	23	23:5096859-5111703:+1	KH RNA binding domain containing, signal transduction associated 1	Cluster001
KHDRBS3	2	2:143191899-143269024:+1	KH domain containing, RNA binding, signal transduction associated 3	Cluster001
KIAA0319L	23	23:4330959-4351341:+1	KIAA0319-like	Cluster001
KIF13A	2	2:60597695-60709367:+1	kinesin family member 13A	Cluster001
KIF1BP	6	6:10805615-10814395:+1	KIF1 binding protein	Cluster001
KIF3A	13	13:17046796-17065754:-1	kinesin family member 3A	Cluster001
KIRREL	25	25:1302061-1323459:+1	kin of IRRE like (Drosophila)	Cluster001
KLF2	28	28:4398876-4401204:-1	Kruppel like factor 2	Cluster001
KLHL11	27	27:5118445-5123740:-1	kelch like family member 11	Cluster001
KLHL2	4	4:23967096-24030835:+1	kelch-like family member 2	Cluster001
KLHL25	10	10:13962157-13963926:+1	kelch like family member 25	Cluster001
KRAS	1	1:67241669-67263388:-1	Kirsten rat sarcoma viral oncogene homolog	Cluster001
LARP6	10	10:6186114-6192701:-1	La ribonucleoprotein domain family, member 6	Cluster001
LASP1	27	27:4466769-4484722:+1	LIM and SH3 protein 1	Cluster001
LBH	3	3:8095587-8106253:-1	limb bud and heart development	Cluster001
LCLAT1	3	3:7920759-8027285:-1	lysocardiolipin acyltransferase 1	Cluster001
LCMT2	1	1:194262382-194288323:-1	leucine carboxyl methyltransferase 2	Cluster001
LDLRAP1	23	23:2349304-2363415:-1	low density lipoprotein receptor adaptor protein 1	Cluster001
LEMD2	26	26:4584748-4595583:+1	LEM domain containing 2	Cluster001
LEPREL4	.	.	leprecan-like 4	Cluster001
LHFPL5	26	26:93767-97080:+1	lipoma HMGIC fusion partner-like 5	Cluster001
LHX8	8	8:29804095-29815654:+1	LIM homeobox 8	Cluster001
LIG3	19	19:4477145-4492384:-1	ligase III, DNA, ATP-dependent	Cluster001
LIMA1	33	33:251961-271518:+1	LIM domain and actin binding 1	Cluster001
LMAN1	Z	Z:942947-962712:-1	lectin, mannose binding 1	Cluster001
LMF2	1	1:645080-651787:-1	lipase maturation factor 2	Cluster001
LMNB2	28	28:623375-649206:-1	lamin B2	Cluster001
LMO4	8	8:15787883-15801555:-1	LIM domain only 4	Cluster001
LMO7	1	1:154868242-154908783:-1	LIM domain 7	Cluster001
LOC100502566	.	.	thymosin beta 15	Cluster001
LOC100857165	.	.	dolichyl-diphosphooligosaccharide--protein glycosyltransferase subunit STT3A-like	Cluster001
LOC100857269	.	.	rab11 family-interacting protein 3-like	Cluster001
LOC100857686	.	.	uncharacterized LOC100857686	Cluster001
LOC100858205	.	.	exostosin-1-like	Cluster001
LOC100858579	.	.	granzyme G-like	Cluster001
LOC100858655	.	.	interleukin enhancer-binding factor 3-like	Cluster001
LOC100858849	.	.	ras-related protein Rab-34-like	Cluster001
LOC100859904	.	.	uncharacterized LOC100859904	Cluster001
LOC101748892	.	.	maestro heat-like repeat-containing protein family member 2A-like	Cluster001
LOC101749610	.	.	tuftelin-like	Cluster001
LOC101750767	.	.	uncharacterized LOC101750767	Cluster001
LOC101751203	.	.	stromelysin-3-like	Cluster001
LOC101751638	.	.	uncharacterized LOC101751638	Cluster001
LOC101751827	.	.	uncharacterized LOC101751827	Cluster001
LOC107049011	.	.	Golgi integral membrane protein 4-like	Cluster001
LOC107049717	.	.	formin-like protein 3	Cluster001
LOC107049736	.	.	calumenin-like	Cluster001
LOC107049863	.	.	procollagen galactosyltransferase 1-like	Cluster001
LOC107050092	.	.	rho GTPase-activating protein 23-like	Cluster001
LOC107050460	.	.	single-stranded DNA-binding protein 4-like	Cluster001
LOC107050522	.	.	formin-like protein 3	Cluster001
LOC107050675	.	.	uncharacterized LOC107050675	Cluster001
LOC107050717	.	.	calumenin-like	Cluster001
LOC107050998	.	.	uncharacterized LOC107050998	Cluster001
LOC107051327	.	.	neutral alpha-glucosidase AB-like	Cluster001
LOC107051531	.	.	protein phosphatase 1 regulatory subunit 14C-like	Cluster001
LOC107054440	.	.	histone H1x	Cluster001
LOC107054875	.	.	eyes absent homolog 2-like	Cluster001
LOC107055323	.	.	keratin-associated protein 16-1-like	Cluster001
LOC107055871	.	.	rho GTPase-activating protein 28-like	Cluster001
LOC107055876	.	.	zinc finger and BTB domain-containing protein 10-like	Cluster001
LOC107055906	.	.	exostosin-1-like	Cluster001
LOC107055962	.	.	zinc finger protein SNAI2-like	Cluster001
LOC107056173	.	.	poly [ADP-ribose] polymerase 1-like	Cluster001
LOC107056619	.	.	protein unc-80 homolog	Cluster001
LOC107057091	.	.	macrophage migration inhibitory factor	Cluster001
LOC107057228	.	.	CAP-Gly domain-containing linker protein 2-like	Cluster001
LOC107057451	.	.	nectin-1-like	Cluster001
LOC416622	.	.	transmembrane protein 180-like	Cluster001
LOC419584	.	.	discoidin, CUB and LCCL domain-containing protein 1-like	Cluster001
LOC420716	.	.	C-RF amide	Cluster001
LOC422264	.	.	protocadherin-11 X-linked-like	Cluster001
LOC422372	.	.	A-kinase anchor protein 17B-like	Cluster001
LOC770126	.	.	uncharacterized LOC770126	Cluster001
LOC770318	.	.	DTW domain-containing protein 1-like	Cluster001
LOC776273	.	.	1-phosphatidylinositol-4,5-bisphosphate phosphodiesterase gamma-1-like	Cluster001
LOC776594	.	.	uncharacterized LOC776594	Cluster001
LOXL1	.	.	lysyl oxidase-like 1	Cluster001
LOXL2	22	22:1213671-1249445:+1	lysyl oxidase-like 2	Cluster001
LOXL3	.	.	lysyl oxidase-like 3	Cluster001
Lpin1	3	3:97873227-97919894:+1	lipin 1	Cluster001
LRIG2	26	26:3637064-3652281:+1	leucine rich repeats and immunoglobulin like domains 2	Cluster001
LRP1	KQ759536.1	KQ759536.1:654-69248:+1	low-density lipoprotein receptor-related protein 1 precursor	Cluster001
LRRC20	6	6:11521894-11524544:-1	leucine rich repeat containing 20	Cluster001
LRRC28	10	10:16917711-16966858:+1	leucine rich repeat containing 28	Cluster001
LRRC40	8	8:29087799-29103654:-1	leucine rich repeat containing 40	Cluster001
LRRC49	10	10:6194287-6233133:+1	leucine rich repeat containing 49	Cluster001
LRRC59	18	18:10471029-10475321:+1	leucine rich repeat containing 59	Cluster001
LRSAM1	17	17:2026955-2051551:-1	leucine rich repeat and sterile alpha motif containing 1	Cluster001
LSM14B	20	20:7913273-7924297:+1	LSM14B, SCD6 homolog B (S. cerevisiae)	Cluster001
LSM3	12	12:10810471-10812744:+1	LSM3 homolog, U6 small nuclear RNA and mRNA degradation associated	Cluster001
LTBP1	3	3:31210825-31393401:-1	latent transforming growth factor beta binding protein 1	Cluster001
LUM	1	1:43987396-43999595:-1	lumican	Cluster001
LYAR	4	4:79123916-79131401:-1	Ly1 antibody reactive	Cluster001
LYSMD3	Z	Z:59688140-59692118:+1	LysM domain containing 3	Cluster001
LZIC	21	21:3569313-3578058:-1	leucine zipper and CTNNBIP1 domain containing	Cluster001
LZTFL1	.	.	leucine zipper transcription factor-like 1	Cluster001
MAEA	4	4:85079312-85125175:-1	macrophage erythroblast attacher	Cluster001
MAGT1	4	4:12939224-12953049:-1	magnesium transporter 1	Cluster001
MALSU1	.	.	mitochondrial assembly of ribosomal large subunit 1	Cluster001
MAN1C1	23	23:2298000-2325825:-1	mannosidase, alpha, class 1C, member 1	Cluster001
MAP1S	28	28:3330990-3337768:+1	microtubule associated protein 1S	Cluster001
MAP4	.	.	microtubule-associated protein 4	Cluster001
MAPK8	6	6:18235847-18278189:+1	mitogen-activated protein kinase 8	Cluster001
MARCH2	28	28:803142-814464:-1	membrane associated ring-CH-type finger 2	Cluster001
MARK3	5	5:50326246-50384620:+1	MAP/microtubule affinity-regulating kinase 3	Cluster001
MARS	AADN04000923.1	AADN04000923.1:11496-17503:-1	Gallus gallus methionyl-tRNA synthetase (MARS), mRNA.	Cluster001
MAU2	28	28:3521626-3533172:-1	MAU2 sister chromatid cohesion factor	Cluster001
MBD3	28	28:2453802-2470213:+1	methyl-CpG binding domain protein 3	Cluster001
MBNL2	1	1:145335208-145407071:-1	muscleblind-like splicing regulator 2	Cluster001
MBTPS1	11	11:2563345-2589694:+1	membrane bound transcription factor peptidase, site 1	Cluster001
MCC	Z	Z:45751049-45946263:+1	mutated in colorectal cancers	Cluster001
MDK	5	5:23648664-23650689:-1	midkine (neurite growth-promoting factor 2)	Cluster001
ME1	3	3:78041071-78198472:+1	NADP-dependent malic enzyme	Cluster001
ME3	1	1:188917283-189035434:+1	malic enzyme 3, NADP(+)-dependent, mitochondrial	Cluster001
MED13L	15	15:11625300-11802311:+1	mediator complex subunit 13 like	Cluster001
MED23	3	3:57472390-57506432:+1	mediator complex subunit 23	Cluster001
MED27	17	17:6810486-6891412:-1	mediator complex subunit 27	Cluster001
MED28	4	4:76527539-76530570:-1	mediator complex subunit 28	Cluster001
MED30	2	2:135857762-135873532:+1	mediator complex subunit 30	Cluster001
MED6	5	5:27427115-27435659:+1	mediator complex subunit 6	Cluster001
Meis2a.1	5	5:31240857-31409344:+1	Meis homeobox 2	Cluster001
MEMO1	3	3:33756721-33782296:+1	mediator of cell motility 1	Cluster001
MESDC2	10	10:12236292-12242168:+1	mesoderm development candidate 2	Cluster001
METTL21C	1	1:142843911-142847456:+1	methyltransferase like 21C	Cluster001
METTL5	7	7:18668202-18672259:+1	methyltransferase like 5	Cluster001
METTL9	14	14:8772484-8790786:+1	methyltransferase like 9	Cluster001
MEX3B	10	10:11761314-11763743:+1	mex-3 RNA binding family member B	Cluster001
MFAP1	10	10:20145109-20148857:+1	microfibrillar associated protein 1	Cluster001
MFAP2	21	21:4407476-4411229:-1	microfibrillar associated protein 2	Cluster001
MFAP5	1	1:75972581-75982809:-1	microfibrillar associated protein 5	Cluster001
MFGE8	10	10:13033323-13040620:+1	lactadherin isoform 2 precursor	Cluster001
MGAT2	5	5:57729123-57730559:+1	mannosyl (alpha-1,6-)-glycoprotein beta-1,2-N-acetylglucosaminyltransferase	Cluster001
MIB1	2	2:102774724-102842815:+1	mindbomb E3 ubiquitin protein ligase 1	Cluster001
MICAL2	5	5:8028138-8078046:-1	microtubule associated monooxygenase, calponin and LIM domain containing 2	Cluster001
MID1	1	1:124632218-124725073:+1	midline 1 (Opitz/BBB syndrome)	Cluster001
MIPEP	1	1:177430969-177493253:+1	mitochondrial intermediate peptidase	Cluster001
MIPOL1	5	5:37030439-37188796:+1	mirror-image polydactyly 1	Cluster001
MIS18A	1	1:104878056-104881365:-1	MIS18 kinetochore protein A	Cluster001
MKRN2	12	12:4932121-4941822:+1	makorin ring finger protein 2	Cluster001
MKX	2	2:15691336-15731875:+1	mohawk homeobox	Cluster001
MLEC	15	15:9239051-9248313:-1	malectin	Cluster001
MLF1	9	9:22568320-22583670:-1	myeloid leukemia factor 1	Cluster001
MLLT4	.	.	myeloid/lymphoid or mixed-lineage leukemia; translocated to, 4	Cluster001
MMP16	2	2:124196141-124391614:-1	matrix metallopeptidase 16	Cluster001
MMP2	11	11:3807841-3842546:-1	matrix metallopeptidase 2	Cluster001
MMS19	6	6:22321784-22335727:+1	MMS19 homolog, cytosolic iron-sulfur assembly component	Cluster001
MND1	4	4:20040123-20078631:+1	meiotic nuclear divisions 1	Cluster001
MORF4L1	.	.	mortality factor 4 like 1	Cluster001
MPDZ	Z	Z:30957214-31049312:-1	multiple PDZ domain protein	Cluster001
MPHOSPH6	11	11:16021154-16028411:-1	M-phase phosphoprotein 6	Cluster001
MPPED2	5	5:4579372-4673460:-1	metallophosphoesterase domain containing 2	Cluster001
MPRIP	14	14:4691169-4749364:+1	myosin phosphatase Rho interacting protein	Cluster001
MRC2	27	27:2576056-2597588:+1	mannose receptor, C type 2	Cluster001
MRPL19	.	.	mitochondrial ribosomal protein L19	Cluster001
MRPL40	15	15:662328-663927:+1	mitochondrial ribosomal protein L40	Cluster001
MRPS10	3	3:22900173-22906415:-1	mitochondrial ribosomal protein S10	Cluster001
MRPS31	1	1:170531403-170554284:+1	mitochondrial ribosomal protein S31	Cluster001
MRPS33	1	1:57070626-57075823:-1	mitochondrial ribosomal protein S33	Cluster001
MSH2	3	3:8658316-8685996:+1	mutS homolog 2	Cluster001
MSRB3	1	1:33986861-34070695:+1	methionine sulfoxide reductase B3	Cluster001
MSX2	13	13:9797292-9802103:+1	Homeobox protein MSX-2	Cluster001
MTHFD1	5	5:53003519-53041100:-1	methylenetetrahydrofolate dehydrogenase, cyclohydrolase and formyltetrahydrofolate synthetase 1	Cluster001
MTIF2	3	3:50717-61648:-1	mitochondrial translational initiation factor 2	Cluster001
MTIF3	1	1:176273690-176279456:+1	translation initiation factor IF-3, mitochondrial isoform 1	Cluster001
MTPAP	2	2:15000843-15014960:-1	mitochondrial poly(A) polymerase	Cluster001
MTURN	2	2:41508272-41517997:-1	maturin, neural progenitor differentiation regulator homolog	Cluster001
MTX2	7	7:16272927-16305713:-1	metaxin 2	Cluster001
MXD4	4	4:83427346-83463417:+1	MAX dimerization protein 4	Cluster001
MXRA8	21	21:2244924-2259769:+1	matrix-remodelling associated 8	Cluster001
MYBBP1A	19	19:2859431-2878400:+1	MYB binding protein (P160) 1a	Cluster001
MYCBP2	1	1:154217226-154440900:+1	MYC binding protein 2, E3 ubiquitin protein ligase	Cluster001
MYEF2	10	10:10046185-10065343:-1	myelin expression factor 2	Cluster001
MYH10	18	18:1762822-1855756:-1	myosin, heavy chain 10, non-muscle	Cluster001
MYH15	1	1:87501152-87544931:-1	myosin heavy chain 15	Cluster001
MYL9	20	20:488107-494909:-1	myosin light chain 9	Cluster001
MYLK	7	7:27324149-27507722:-1	myosin light chain kinase	Cluster001
MYO10	2	2:75715508-75869282:+1	myosin X	Cluster001
MYO1B	7	7:8014556-8105794:+1	myosin IB	Cluster001
MYO1D	27	27:1585859-1658806:+1	myosin ID	Cluster001
N6AMT1	1	1:103950360-103953450:+1	N-6 adenine-specific DNA methyltransferase 1 (putative)	Cluster001
NACAD	.	.	NAC alpha domain containing	Cluster001
NACC2	17	17:8574504-8624639:+1	NACC family member 2	Cluster001
NANOS1	6	6:29993320-29994084:+1	nanos C2HC-type zinc finger 1	Cluster001
NAP1L1	1	1:37945237-37973521:-1	nucleosome assembly protein 1-like 1	Cluster001
NCAPG2	2	2:9476883-9510317:-1	non-SMC condensin II complex, subunit G2	Cluster001
NCAPH2	.	.	non-SMC condensin II complex, subunit H2	Cluster001
NCKAP1	7	7:2252338-2303003:+1	NCK-associated protein 1	Cluster001
NCOA5	20	20:10807570-10822747:-1	nuclear receptor coactivator 5	Cluster001
NDNF	.	.	neuron-derived neurotrophic factor	Cluster001
NDUFB4	1	1:79815948-79819439:-1	NADH:ubiquinone oxidoreductase subunit B4	Cluster001
NEDD1	1	1:46033709-46057310:+1	neural precursor cell expressed, developmentally down-regulated 1	Cluster001
NEDD4	10	10:7728653-7801085:+1	neural precursor cell expressed, developmentally down-regulated 4, E3 ubiquitin protein ligase	Cluster001
NEK7	8	8:2184581-2239224:-1	NIMA-related kinase 7	Cluster001
NEK9	5	5:38205830-38228340:-1	NIMA-related kinase 9	Cluster001
NEMP2	7	7:100688-114362:+1	nuclear envelope integral membrane protein 2	Cluster001
NF2	15	15:11120325-11160732:-1	neurofibromin 2 (bilateral acoustic neuroma)	Cluster001
NFATC1	2	2:56746642-56868269:-1	nuclear factor of activated T-cells, cytoplasmic, calcineurin-dependent 1	Cluster001
NFIC	.	.	nuclear factor I/C (CCAAT-binding transcription factor)	Cluster001
NFIL3	Z	Z:44346752-44358514:-1	nuclear factor, interleukin 3 regulated	Cluster001
NFIX	AADN04001212.1	AADN04001212.1:1096-9881:+1	Gallus gallus nuclear factor I/X (CCAAT-binding transcription factor) (NFIX), mRNA.	Cluster001
NFX1	2	2:55550682-55599682:+1	nuclear transcription factor, X-box binding 1	Cluster001
NFYA	26	26:4723204-4737458:+1	nuclear transcription factor Y, alpha	Cluster001
NFYB	1	1:54682343-54696856:+1	Nuclear transcription factor Y subunit beta	Cluster001
NID2	5	5:58232297-58243505:-1	nidogen 2 (osteonidogen)	Cluster001
NIFK	7	7:26394169-26397978:-1	nucleolar protein interacting with the FHA domain of MKI67	Cluster001
NIP7	11	11:19174900-19176268:+1	NIP7, nucleolar pre-rRNA processing protein	Cluster001
NOA1	4	4:49521714-49527240:+1	nitric oxide associated 1	Cluster001
NOC4L	15	15:2571851-2582310:-1	nucleolar complex associated 4 homolog	Cluster001
NONO	4	4:2283105-2296917:-1	non-POU domain containing, octamer-binding	Cluster001
NOP58	7	7:11829700-11853135:+1	NOP58 ribonucleoprotein	Cluster001
NOTCH2	8	8:4177695-4256719:+1	notch 2	Cluster001
NPM3	6	6:22696475-22699672:+1	nucleophosmin/nucleoplasmin 3	Cluster001
NPR3	Z	Z:10035886-10086792:-1	natriuretic peptide receptor C/guanylate cyclase C (atrionatriuretic peptide receptor C)	Cluster001
NR2F1B	.	.	nuclear receptor subfamily 2 group F member 1-B-like	Cluster001
NR2F6	28	28:3385427-3391125:-1	nuclear receptor subfamily 2 group F member 6	Cluster001
NRXN3	5	5:39613134-39992277:+1	neurexin 3	Cluster001
NSL1	3	3:21828588-21840464:+1	NSL1, MIS12 kinetochore complex component	Cluster001
NSUN5	19	19:305336-317088:+1	NOP2/Sun RNA methyltransferase family member 5	Cluster001
NT5C2	6	6:23506830-23561965:-1	5 -nucleotidase, cytosolic II	Cluster001
NT5DC2	12	12:688257-712926:-1	5 -nucleotidase domain containing 2	Cluster001
NT5E	.	.	5 -nucleotidase, ecto (CD73)	Cluster001
NTPCR	3	3:39134656-39147831:-1	nucleoside-triphosphatase, cancer-related	Cluster001
NUAK1	1	1:53983409-54028357:+1	NUAK family, SNF1-like kinase, 1	Cluster001
NUBPL	5	5:34519335-34601731:+1	nucleotide binding protein like	Cluster001
NUCKS1	26	26:2263742-2277078:-1	nuclear casein kinase and cyclin dependent kinase substrate 1	Cluster001
NUDCD1	2	2:132583137-132607011:-1	NudC domain containing 1	Cluster001
NUDT3	26	26:4384291-4404329:+1	nudix hydrolase 3	Cluster001
NUP133	3	3:40148090-40176042:-1	nucleoporin 133	Cluster001
NUP160	.	.	nucleoporin 160kDa	Cluster001
NUP37	1	1:55472091-55496235:+1	nucleoporin 37	Cluster001
NUP43	3	3:48354607-48363660:-1	nucleoporin 43	Cluster001
NUP62	.	.	nucleoporin 62kDa	Cluster001
OARD1	26	26:4719296-4722726:-1	O-acyl-ADP-ribose deacylase 1	Cluster001
ODF2	17	17:5648047-5666048:+1	outer dense fiber of sperm tails 2	Cluster001
OIP5	5	5:24564380-24567293:-1	Opa interacting protein 5	Cluster001
OLFM3	8	8:11447671-11502314:+1	olfactomedin 3	Cluster001
OLFML3	26	26:3801699-3803416:+1	olfactomedin like 3	Cluster001
ORMDL3	27	27:4717240-4723823:+1	ORMDL sphingolipid biosynthesis regulator 3	Cluster001
OSTC	4	4:37982967-37987651:-1	oligosaccharyltransferase complex non-catalytic subunit	Cluster001
P3H1	21	21:6386882-6392913:+1	prolyl 3-hydroxylase 1	Cluster001
P3H3	.	.	prolyl 3-hydroxylase 3	Cluster001
P3H4	27	27:5097554-5101820:-1	prolyl 3-hydroxylase family member 4 (non-enzymatic)	Cluster001
P4HA1	6	6:11185397-11213752:+1	prolyl 4-hydroxylase subunit alpha-1 isoform 4 precursor	Cluster001
P4HB	18	18:10010615-10018970:-1	prolyl 4-hydroxylase subunit beta	Cluster001
PAICS	.	.	phosphoribosylaminoimidazole carboxylase, phosphoribosylaminoimidazole succinocarboxamide synthetase	Cluster001
PAK1	1	1:193148137-193175598:+1	p21 (RAC1) activated kinase 1	Cluster001
PAK1IP1	2	2:62301135-62310846:+1	PAK1 interacting protein 1	Cluster001
PALD1	6	6:11528068-11545568:+1	phosphatase domain containing, paladin 1	Cluster001
PALLD	.	.	palladin, cytoskeletal associated protein	Cluster001
PAPPA2	.	.	pappalysin 2	Cluster001
PARG	6	6:2776146-2834658:+1	poly (ADP-ribose) glycohydrolase	Cluster001
PARP1	3	3:17031435-17061424:+1	poly	Cluster001
PARVA	5	5:7919891-7948685:-1	parvin, alpha	Cluster001
PAWR	1	1:39481007-39549218:-1	PRKC, apoptosis, WT1, regulator	Cluster001
PBRM1	12	12:719423-885114:-1	polybromo 1	Cluster001
PBX1	8	8:5221120-5325617:-1	pre-B-cell leukemia homeobox 1	Cluster001
PCDHGC5	13	13:1828640-1876670:+1	protocadherin gamma subfamily C, 5	Cluster001
PCSK5	.	.	proprotein convertase subtilisin/kexin type 5	Cluster001
PCSK6	10	10:17654331-17675926:-1	proprotein convertase subtilisin/kexin type 6	Cluster001
PDCD5	11	11:9991611-9995152:+1	programmed cell death 5	Cluster001
PDCL3	1	1:133215683-133221350:+1	phosducin like 3	Cluster001
PDE6D	9	9:15387344-15417542:-1	phosphodiesterase 6D	Cluster001
PDGFD	1	1:181945830-182085856:+1	platelet derived growth factor D	Cluster001
PDGFRB	13	13:13256919-13269462:+1	platelet-derived growth factor receptor, beta polypeptide	Cluster001
PDGFRL	4	4:63414982-63434513:-1	platelet-derived growth factor receptor-like	Cluster001
PDIA4	2	2:54571127-54582623:-1	protein disulfide-isomerase A4	Cluster001
PDIA5	7	7:26975667-27065329:+1	protein disulfide isomerase family A member 5	Cluster001
PDIA6	3	3:97364762-97381933:-1	protein disulfide isomerase family A member 6	Cluster001
PDLIM1	6	6:16449298-16486297:+1	PDZ and LIM domain 1	Cluster001
PDLIM4	13	13:16875247-16905638:+1	PDZ and LIM domain protein 4	Cluster001
PDLIM7	13	13:10155464-10172647:-1	PDZ and LIM domain 7 (enigma)	Cluster001
PDS5B	1	1:174394078-174492314:-1	PDS5, regulator of cohesion maintenance, homolog B (S. cerevisiae)	Cluster001
PDZRN3	12	12:16642419-16762419:-1	PDZ domain containing ring finger 3	Cluster001
PES1	15	15:10843134-10847630:+1	pescadillo ribosomal biogenesis factor 1	Cluster001
PEX2	2	2:119928007-119951049:-1	peroxisomal biogenesis factor 2	Cluster001
PFKL	9	9:4375703-4380667:+1	phosphofructokinase, liver type	Cluster001
PHEX	1	1:118890050-118981624:-1	phosphate regulating endopeptidase homolog, X-linked	Cluster001
PHF14	2	2:26093813-26248608:+1	PHD finger protein 14	Cluster001
PHF6	4	4:4024036-4039932:+1	PHD finger protein 6	Cluster001
PHLDB1	24	24:5661323-5682103:-1	pleckstrin homology-like domain, family B, member 1	Cluster001
PHLDB2	.	.	pleckstrin homology-like domain, family B, member 2	Cluster001
PHTF2	1	1:12441529-12504054:-1	putative homeodomain transcription factor 2	Cluster001
PI16	.	.	peptidase inhibitor 16	Cluster001
PIK3R2	.	.	phosphoinositide-3-kinase, regulatory subunit 2 (beta)	Cluster001
PIP4K2B	27	27:4437429-4450515:-1	phosphatidylinositol-5-phosphate 4-kinase, type II, beta	Cluster001
PIP5K1A	25	25:2676126-2692345:+1	phosphatidylinositol-4-phosphate 5-kinase, type I, alpha	Cluster001
PITRM1	2	2:11459556-11484349:-1	pitrilysin metallopeptidase 1	Cluster001
PKIA	2	2:120755020-120759930:+1	cAMP-dependent protein kinase inhibitor alpha	Cluster001
PKP4	7	7:36558094-36624931:+1	plakophilin 4	Cluster001
PLEKHG4	.	.	pleckstrin homology domain containing, family G (with RhoGef domain) member 4	Cluster001
PLEKHH2	3	3:25206936-25258051:+1	pleckstrin homology domain containing, family H (with MyTH4 domain) member 2	Cluster001
PLOD1	21	21:5514105-5531231:-1	procollagen-lysine,2-oxoglutarate 5-dioxygenase 1	Cluster001
PLXDC2	2	2:18544512-18786832:-1	plexin domain containing 2	Cluster001
PMP22	18	18:2352300-2365897:+1	peripheral myelin protein 22	Cluster001
PNPLA2	5	5:15758209-15779721:-1	patatin-like phospholipase domain containing 2	Cluster001
PNPT1	3	3:209588-225952:-1	polyribonucleotide nucleotidyltransferase 1	Cluster001
PODN	8	8:24634400-24653942:+1	podocan	Cluster001
POFUT2	7	7:6875262-6889628:+1	protein O-fucosyltransferase 2	Cluster001
POGLUT1	1	1:92291341-92306928:-1	protein O-glucosyltransferase 1	Cluster001
POLD3	1	1:195956744-195986474:-1	polymerase (DNA-directed), delta 3, accessory subunit	Cluster001
POLE2	5	5:57744141-57763640:-1	DNA polymerase epsilon 2, accessory subunit	Cluster001
POLR2B	4	4:49502216-49521628:-1	RNA polymerase II subunit B	Cluster001
POLR3B	1	1:53861738-53929245:-1	RNA polymerase III subunit B	Cluster001
POLR3F	3	3:15399378-15406966:-1	RNA polymerase III subunit F	Cluster001
POMGNT1	8	8:21569702-21581998:-1	protein O-linked mannose N-acetylglucosaminyltransferase 1 (beta 1,2-)	Cluster001
POMT1	17	17:6695528-6708396:+1	protein-O-mannosyltransferase 1	Cluster001
PPAP2C	.	.	phosphatidic acid phosphatase type 2C	Cluster001
PPAT	4	4:65154141-65196570:+1	phosphoribosyl pyrophosphate amidotransferase	Cluster001
PPIB	10	10:1233261-1234535:+1	peptidyl-prolyl cis-trans isomerase B precursor	Cluster001
PPIC	Z	Z:81354026-81359622:-1	peptidylprolyl isomerase C	Cluster001
PPID	4	4:22092473-22103048:-1	peptidylprolyl isomerase D	Cluster001
PPIH	21	21:6415297-6428011:-1	peptidylprolyl isomerase H	Cluster001
PPM1E	19	19:7162889-7171399:+1	protein phosphatase, Mg2+/Mn2+ dependent, 1E	Cluster001
PPM1G	3	3:104883990-104900963:+1	protein phosphatase, Mg2+/Mn2+ dependent 1G	Cluster001
PPP1CC	15	15:6039566-6054773:-1	protein phosphatase 1 catalytic subunit gamma	Cluster001
PPP1R17	2	2:48651543-48669758:-1	protein phosphatase 1 regulatory subunit 17	Cluster001
PPP2R3A	9	9:642325-683983:+1	protein phosphatase 2, regulatory subunit B , alpha	Cluster001
PPP2R5D	3	3:4257291-4277899:+1	protein phosphatase 2, regulatory subunit B , delta	Cluster001
PPP4R2	12	12:16559643-16585654:+1	Serine/threonine-protein phosphatase 4 regulatory subunit 2	Cluster001
PRDX4	1	1:118350789-118359176:-1	peroxiredoxin 4	Cluster001
PRELP	26	26:5170534-5172975:+1	proline and arginine rich end leucine rich repeat protein	Cluster001
PRICKLE1	1	1:29649659-29708429:-1	prickle planar cell polarity protein 1	Cluster001
PRICKLE2	12	12:13659696-13686513:-1	prickle homolog 2 (Drosophila)	Cluster001
PRKCI	9	9:19891388-19914304:-1	protein kinase C iota	Cluster001
PRKD1	5	5:33848550-33962481:-1	protein kinase D1	Cluster001
PRKG1	6	6:9868124-10254176:+1	protein kinase, cGMP-dependent, type I	Cluster001
PROS1	1	1:89665016-89695407:-1	protein S (alpha)	Cluster001
PRPS1	.	.	phosphoribosyl pyrophosphate synthetase 1	Cluster001
PRR5	1	1:69763115-69848437:+1	proline rich 5	Cluster001
PRRC2B	.	.	proline-rich coiled-coil 2B	Cluster001
PRRX2	17	17:6120498-6136674:+1	paired related homeobox 2	Cluster001
PRSS23	1	1:188867453-188868571:-1	protease, serine 23	Cluster001
PRSS35	3	3:78000086-78001876:-1	protease, serine 35	Cluster001
PSAT1	Z	Z:37963280-37978569:+1	phosphoserine aminotransferase 1	Cluster001
PSIP1	Z	Z:31937183-31971289:-1	PC4 and SFRS1 interacting protein 1	Cluster001
PSMC3	5	5:22872406-22883540:+1	proteasome 26S subunit, ATPase 3	Cluster001
PSMC6	5	5:58352478-58372670:+1	proteasome 26S subunit, ATPase 6	Cluster001
PSMG1	1	1:107931746-107940716:-1	proteasome assembly chaperone 1	Cluster001
PSMG2	2	2:97267561-97274707:-1	proteasome assembly chaperone 2	Cluster001
PTGFRN	1	1:91994160-92037790:+1	prostaglandin F2 receptor inhibitor	Cluster001
PTGR2	5	5:26068174-26082465:-1	prostaglandin reductase 2	Cluster001
PTK7	3	3:4399060-4424446:+1	protein tyrosine kinase 7 (inactive)	Cluster001
PTN	1	1:57724423-57794404:+1	pleiotrophin	Cluster001
PTPN14	3	3:21125849-21184909:+1	protein tyrosine phosphatase, non-receptor type 14	Cluster001
PTPN21	5	5:43127202-43159385:-1	protein tyrosine phosphatase, non-receptor type 21	Cluster001
PTPRS	28	28:4626074-4748768:+1	protein tyrosine phosphatase, receptor type, S	Cluster001
PUF60	2	2:149440993-149468746:-1	poly-U binding splicing factor 60KDa	Cluster001
PUS1	15	15:2631283-2634476:-1	pseudouridylate synthase 1	Cluster001
PUS7	.	.	pseudouridylate synthase 7 (putative)	Cluster001
PXDN	3	3:93289305-93363465:-1	peroxidasin homolog (Drosophila)	Cluster001
R3HCC1	.	.	R3H domain and coiled-coil containing 1	Cluster001
RAB11FIP2	6	6:29508355-29536300:-1	RAB11 family interacting protein 2 (class I)	Cluster001
RAB23	.	.	RAB23, member RAS oncogene family	Cluster001
RAB2A	2	2:113181321-113222168:+1	RAB2A, member RAS oncogene family	Cluster001
RAB38	1	1:188343867-188364092:+1	RAB38, member RAS oncogene family	Cluster001
RABEPK	17	17:10073778-10076065:+1	Rab9 effector protein with kelch motifs	Cluster001
RABL3	1	1:79769736-79782706:+1	RAB, member of RAS oncogene family like 3	Cluster001
RABL6	17	17:1071811-1124231:-1	RAB, member RAS oncogene family-like 6	Cluster001
RAI14	Z	Z:10460208-10544773:+1	retinoic acid induced 14	Cluster001
RALGAPA1	5	5:36275772-36390043:-1	Ral GTPase activating protein, alpha subunit 1 (catalytic)	Cluster001
RANGAP1	1	1:49768544-49787684:+1	Ran GTPase activating protein 1	Cluster001
RARB	2	2:37655934-37978166:+1	retinoic acid receptor, beta	Cluster001
RBBP4	23	23:5242578-5249616:+1	retinoblastoma binding protein 4	Cluster001
RBFOX2	1	1:51964351-52040063:+1	RNA binding protein, fox-1 homolog (C. elegans) 2	Cluster001
RBM26	1	1:153111618-153161927:+1	RNA binding motif protein 26	Cluster001
RBMX	.	.	RNA binding motif protein, X-linked	Cluster001
RBPMS	4	4:35003526-35007740:-1	RNA binding protein with multiple splicing	Cluster001
RBSN	12	12:19758820-19769893:+1	rabenosyn, RAB effector	Cluster001
RCAN1	1	1:105909217-105918527:-1	regulator of calcineurin 1	Cluster001
RCC2	21	21:141487-148632:+1	regulator of chromosome condensation 2	Cluster001
RCN1	5	5:5325871-5333060:+1	reticulocalbin 1	Cluster001
RCOR3	3	3:22318822-22342595:-1	REST corepressor 3	Cluster001
RECK	2	2:56151866-56215550:+1	reversion-inducing-cysteine-rich protein with kazal motifs	Cluster001
REEP2	.	.	receptor accessory protein 2	Cluster001
RERG	1	1:62659918-62765595:-1	RAS like estrogen regulated growth inhibitor	Cluster001
REST	.	.	RE1-silencing transcription factor	Cluster001
RFLNB	19	19:7001094-7003223:+1	refilin B	Cluster001
RFTN1	2	2:34392684-34486797:-1	raftlin, lipid raft linker 1	Cluster001
RFX7	10	10:7711100-7718638:+1	regulatory factor X, 7	Cluster001
RGCC	1	1:165953711-165963304:+1	regulator of cell cycle	Cluster001
RHBDF1	14	14:12040976-12061073:-1	rhomboid 5 homolog 1 (Drosophila)	Cluster001
RHOJ	5	5:53490564-53535267:-1	ras homolog family member J	Cluster001
RHOT2	14	14:13181557-13192738:+1	ras homolog family member T2	Cluster001
RIC3	5	5:10172603-10184824:+1	RIC3 acetylcholine receptor chaperone	Cluster001
RINT1	1	1:14000109-14011966:+1	RAD50 interactor 1	Cluster001
RIOX2	1	1:91331236-91345606:-1	ribosomal oxygenase 2	Cluster001
RIT1	25	25:2291218-2296617:-1	Ras like without CAAX 1	Cluster001
RND3	7	7:35198328-35212362:-1	Rho family GTPase 3	Cluster001
RNF11	8	8:24060434-24086513:+1	ring finger protein 11	Cluster001
RNF122	22	22:1629877-1635315:-1	ring finger protein 122	Cluster001
RNF145	13	13:10630368-10673899:+1	ring finger protein 145	Cluster001
RNF4	4	4:83162316-83178370:-1	ring finger protein 4	Cluster001
RNGTT	3	3:76120468-76303934:+1	RNA guanylyltransferase and 5 -phosphatase	Cluster001
RNPS1	14	14:13857730-13867810:-1	RNA binding protein with serine rich domain 1	Cluster001
ROCK2	3	3:97626764-97719380:-1	Rho-associated, coiled-coil containing protein kinase 2	Cluster001
ROR1	8	8:27993878-28122891:+1	receptor tyrosine kinase-like orphan receptor 1	Cluster001
RP11-155D18.12	.	.	poly(rC)-binding protein 4-like	Cluster001
RP11-434D12.1	.	.	Uncharacterized protein	Cluster001
RP11-463C8.4	.	.	Uncharacterized protein	Cluster001
RPAP3	1	1:31426792-31441729:-1	RNA polymerase II associated protein 3	Cluster001
RPF2	3	3:66459481-66471128:-1	ribosome production factor 2 homolog	Cluster001
RPN1	12	12:9161973-9169544:+1	ribophorin I	Cluster001
RPN2	20	20:5165779-5186674:+1	ribophorin II	Cluster001
RPP30	6	6:19626528-19642577:+1	ribonuclease P/MRP 30kDa subunit	Cluster001
RPP40	2	2:65776433-65788131:+1	ribonuclease P/MRP subunit p40	Cluster001
RPRD1A	2	2:83790809-83833193:+1	regulation of nuclear pre-mRNA domain containing 1A	Cluster001
RPS6KA5	5	5:44172738-44234823:-1	ribosomal protein S6 kinase, 90kDa, polypeptide 5	Cluster001
RRAD	11	11:11349973-11355598:+1	RRAD, Ras related glycolysis inhibitor and calcium channel regulator	Cluster001
RRAS2	5	5:10326456-10361182:-1	related RAS viral (r-ras) oncogene homolog 2	Cluster001
RRBP1	3	3:15530883-15552489:+1	ribosome binding protein 1	Cluster001
RRN3	14	14:83580-97788:-1	RRN3 RNA polymerase I transcription factor homolog (S. cerevisiae)	Cluster001
RRP12	6	6:22344799-22356949:+1	RRP12-like protein	Cluster001
RSPO3	3	3:59438707-59496891:-1	R-spondin 3	Cluster001
RSRC1	9	9:22593316-22706455:-1	arginine and serine rich coiled-coil 1	Cluster001
RTF1	.	.	RTF1 homolog, Paf1/RNA polymerase II complex component	Cluster001
RUVBL1	12	12:9519363-9537077:+1	RuvB like AAA ATPase 1	Cluster001
RWDD3	8	8:13316634-13325969:-1	RWD domain containing 3	Cluster001
RYK	9	9:4479194-4530082:+1	receptor-like tyrosine kinase	Cluster001
S100A10	25	25:2880421-2882481:-1	Protein S100-A10	Cluster001
S100A11	25	25:1201073-1202883:+1	Protein S100-A11	Cluster001
SAMD11	21	21:2912465-2970284:-1	sterile alpha motif domain containing 11	Cluster001
SAR1A	6	6:11504396-11508532:-1	secretion associated Ras related GTPase 1A	Cluster001
SAR1B	13	13:15826332-15838644:+1	secretion associated Ras related GTPase 1B	Cluster001
SARNP	KQ759484.1	KQ759484.1:40459-62264:-1	SAP domain-containing ribonucleoprotein	Cluster001
SASS6	8	8:11922463-11934893:+1	spindle assembly 6 homolog (C. elegans)	Cluster001
SBF1	1	1:573471-635071:-1	SET binding factor 1	Cluster001
SCARF2	15	15:10142445-10151367:-1	scavenger receptor class F, member 2	Cluster001
SCD5	4	4:46679985-46697729:+1	stearoyl-CoA desaturase 5	Cluster001
SCFD1	5	5:34184092-34228758:+1	sec1 family domain containing 1	Cluster001
SCHIP1	.	.	schwannomin interacting protein 1	Cluster001
SCN4B	24	24:5417708-5420171:-1	sodium channel, voltage gated, type IV beta subunit	Cluster001
SCP2	8	8:24613255-24625386:+1	sterol carrier protein 2	Cluster001
SCRN3	7	7:16971650-17007677:-1	secernin 3	Cluster001
SDF4	21	21:2526773-2539565:+1	45 kDa calcium-binding protein	Cluster001
SDPR	.	.	serum deprivation response	Cluster001
SEC11A	10	10:927090-936283:+1	SEC11 homolog A, signal peptidase complex subunit	Cluster001
SEC13	.	.	SEC13 homolog, nuclear pore and COPII coat complex component	Cluster001
SEC22B	8	8:4162445-4171312:+1	Vesicle-trafficking protein SEC22b	Cluster001
SEC23A	5	5:37606810-37632575:-1	Sec23 homolog A, coat complex II component	Cluster001
SEC24D	4	4:55278884-55326569:+1	SEC24 homolog D, COPII coat complex component	Cluster001
SEC31A	4	4:46643924-46679763:+1	SEC31 homolog A (S. cerevisiae)	Cluster001
SEC61A1	12	12:9551302-9559833:-1	Sec61 translocon alpha 1 subunit	Cluster001
SEC61B	2	2:90002436-90006678:-1	Sec61 translocon beta subunit	Cluster001
SEC61G	2	2:52289895-52293714:+1	Sec61 translocon gamma subunit	Cluster001
SEC62	9	9:19957861-19973581:-1	SEC62 homolog, preprotein translocation factor	Cluster001
SEC63	3	3:67728234-67782328:+1	SEC63 homolog, protein translocation regulator	Cluster001
SEL1L	5	5:40987357-41014216:-1	SEL1L ERAD E3 ligase adaptor subunit	Cluster001
SEL1L3	4	4:73869036-73900827:+1	sel-1 suppressor of lin-12-like 3 (C. elegans)	Cluster001
SELK	12	12:7244584-7248628:-1	selenoprotein K	Cluster001
SELM	15	15:10036242-10038278:-1	selenoprotein M precursor	Cluster001
SEMA3D	1	1:8310340-8452139:+1	semaphorin 3D	Cluster001
SENP1	AADN04000745.1	AADN04000745.1:16759-29838:-1	SUMO1/sentrin specific peptidase 1	Cluster001
SENP6	3	3:80846328-80912598:-1	SUMO1/sentrin specific peptidase 6	Cluster001
SEPHS1	1	1:6753307-6777163:-1	selenophosphate synthetase 1	Cluster001
SEPN1	23	23:2277655-2291256:-1	selenoprotein N, 1 precursor	Cluster001
SEPT11	4	4:49987231-50032070:-1	septin 11	Cluster001
SEPT2L.1	.	.	septin 2-like	Cluster001
SEPT9	18	18:3824511-3873088:+1	septin 9	Cluster001
SERBP1	8	8:28765755-28783828:-1	SERPINE1 mRNA binding protein 1	Cluster001
SERP1	9	9:23752483-23753021:+1	stress associated endoplasmic reticulum protein 1	Cluster001
SERPINF1	19	19:5406929-5413790:+1	serpin family F member 1	Cluster001
SERPINH1	1	1:195208570-195215425:+1	serpin family H member 1	Cluster001
SERTAD4	3	3:22749013-22753020:-1	SERTA domain containing 4	Cluster001
SETD3	5	5:48029089-48083082:-1	histone-lysine N-methyltransferase setd3	Cluster001
SETD8	.	.	SET domain containing (lysine methyltransferase) 8	Cluster001
SF3A2	28	28:2024224-2028358:-1	splicing factor 3a subunit 2	Cluster001
SF3A3	23	23:3522852-3529744:+1	splicing factor 3a subunit 3	Cluster001
SF3B3	11	11:1780997-1810428:-1	splicing factor 3b subunit 3	Cluster001
SFPQ	23	23:4405779-4419940:+1	splicing factor proline/glutamine-rich	Cluster001
SGCB	4	4:66587695-66593630:+1	sarcoglycan beta	Cluster001
SGCD	13	13:11524677-11645193:-1	sarcoglycan, delta (35kDa dystrophin-associated glycoprotein)	Cluster001
SGCE	2	2:23679323-23705714:-1	sarcoglycan, epsilon	Cluster001
SGCG	1	1:177675863-177788671:-1	sarcoglycan gamma	Cluster001
SGTA	28	28:3272391-3281171:+1	small glutamine rich tetratricopeptide repeat containing alpha	Cluster001
SH3D19	4	4:33497816-33524132:-1	SH3 domain containing 19	Cluster001
SH3GL1	28	28:2505254-2530104:-1	SH3-domain GRB2-like 1	Cluster001
SH3GLB2	17	17:5896300-5921355:-1	SH3-domain GRB2-like endophilin B2	Cluster001
SH3PXD2B	13	13:8853753-8918179:+1	SH3 and PX domains 2B	Cluster001
SHCBP1	11	11:7987726-8002145:+1	SHC SH2-domain binding protein 1	Cluster001
SHF	.	.	Src homology 2 domain containing F	Cluster001
SIDT2	.	.	SID1 transmembrane family, member 2	Cluster001
SIKE1	26	26:3930830-3935439:-1	suppressor of IKBKE 1	Cluster001
SIPA1L1	.	.	signal-induced proliferation-associated 1 like 1	Cluster001
Six1	5	5:54487607-54490069:+1	SIX homeobox 1	Cluster001
SKA2	.	.	spindle and kinetochore associated complex subunit 2	Cluster001
SKP2	Z	Z:10979414-10990078:+1	S-phase kinase-associated protein 2, E3 ubiquitin protein ligase	Cluster001
SLC25A17	1	1:49965709-49979823:+1	solute carrier family 25 member 17	Cluster001
SLC25A20	12	12:11726570-11737581:+1	solute carrier family 25 member 20	Cluster001
SLC25A21	5	5:36783805-36884790:-1	solute carrier family 25 (mitochondrial oxoadipate carrier), member 21	Cluster001
SLC27A6	Z	Z:45636819-45675681:-1	solute carrier family 27 (fatty acid transporter), member 6	Cluster001
SLC35B1	27	27:3337888-3341552:+1	solute carrier family 35 member B1	Cluster001
SLC35B2	3	3:30349209-30352178:+1	solute carrier family 35 member B2	Cluster001
SLC35D1	8	8:28717060-28723606:-1	solute carrier family 35 (UDP-GlcA/UDP-GalNAc transporter), member D1	Cluster001
SLC35G2	9	9:902922-908827:+1	solute carrier family 35 member G2	Cluster001
SLC38A1	1	1:30936731-30961242:-1	solute carrier family 38 member 1	Cluster001
SLC38A10	18	18:9316436-9345587:+1	solute carrier family 38, member 10	Cluster001
SLC39A9	5	5:28008500-28025729:-1	solute carrier family 39 member 9	Cluster001
SLC41A2	1	1:54375641-54424697:+1	solute carrier family 41 member 2	Cluster001
SLC6A9	8	8:20450923-20466358:-1	solute carrier family 6 (neurotransmitter transporter, glycine), member 9	Cluster001
SLC9A3R2	14	14:6272207-6298019:+1	solute carrier family 9, subfamily A (NHE3, cation proton antiporter 3), member 3 regulator 2	Cluster001
SLIT2	4	4:75487239-75766552:-1	slit guidance ligand 2	Cluster001
SLTM	10	10:6810737-6833633:+1	SAFB-like, transcription modulator	Cluster001
SMAD3	10	10:18812337-18872532:+1	SMAD family member 3	Cluster001
SMAD5	13	13:15169675-15176983:-1	SMAD family member 5	Cluster001
SMAD6	10	10:18699479-18727091:+1	mothers against decapentaplegic homolog 6	Cluster001
SMAP1	3	3:82838188-82931225:-1	small ArfGAP 1	Cluster001
SMARCAD1	4	4:37406077-37446916:+1	SWI/SNF-related, matrix-associated actin-dependent regulator of chromatin, subfamily a, containing DEAD/H box 1	Cluster001
SMARCB1	15	15:8043151-8053132:+1	SWI/SNF related, matrix associated, actin dependent regulator of chromatin, subfamily b, member 1	Cluster001
SMARCC1	2	2:770602-836615:+1	SWI/SNF related, matrix associated, actin dependent regulator of chromatin, subfamily c, member 1	Cluster001
SMARCD1	33	33:300379-307956:-1	SWI/SNF related, matrix associated, actin dependent regulator of chromatin, subfamily d, member 1	Cluster001
SMC3	6	6:26011102-26031547:+1	structural maintenance of chromosomes 3	Cluster001
SMCO4	1	1:185946396-185975253:+1	single-pass membrane protein with coiled-coil domains 4	Cluster001
SMKR1	1	1:779412-782468:+1	small lysine rich protein 1	Cluster001
SMO	1	1:704038-711778:+1	smoothened, frizzled class receptor	Cluster001
SMOC1	5	5:27718429-27835276:-1	SPARC related modular calcium binding 1	Cluster001
SMTN	.	.	smoothelin	Cluster001
SMUG1	33	33:1146250-1152248:-1	single-strand-selective monofunctional uracil-DNA glycosylase 1	Cluster001
SMURF2	18	18:6986939-7040227:-1	SMAD specific E3 ubiquitin protein ligase 2	Cluster001
SMYD4	19	19:5414295-5420886:-1	SET and MYND domain containing 4	Cluster001
SNAI2	.	.	snail family zinc finger 2	Cluster001
SNRNP40	23	23:568349-579100:-1	small nuclear ribonucleoprotein U5 subunit 40	Cluster001
SNRPB2	3	3:5659833-5666788:+1	small nuclear ribonucleoprotein polypeptide B2	Cluster001
SNRPD1	2	2:42981988-42986891:-1	small nuclear ribonucleoprotein D1 polypeptide	Cluster001
SNRPF	1	1:45665312-45666829:+1	small nuclear ribonucleoprotein polypeptide F	Cluster001
SNRPG	22	22:3583762-3585400:-1	small nuclear ribonucleoprotein polypeptide G	Cluster001
SNTA1	20	20:2349512-2357585:+1	syntrophin alpha 1	Cluster001
SNU13	1	1:49587218-49590797:+1	SNU13 homolog, small nuclear ribonucleoprotein (U4/U6.U5)	Cluster001
SNX21	20	20:10715182-10716883:+1	sorting nexin family member 21	Cluster001
SOX4	2	2:59096907-59098672:-1	SRY-box 4	Cluster001
SPARC	13	13:12919261-12927487:+1	secreted protein acidic and cysteine rich	Cluster001
SPAST	3	3:33711252-33743238:-1	Spastin	Cluster001
SPATA5	.	.	spermatogenesis associated 5	Cluster001
SPINT1	5	5:24244965-24261221:+1	serine peptidase inhibitor, Kunitz type 1	Cluster001
SPON1	5	5:6396873-6557255:-1	Gallus gallus spondin 1, extracellular matrix protein (SPON1), mRNA.	Cluster001
SRBD1	3	3:26149684-26271666:-1	S1 RNA binding domain 1	Cluster001
SRD5A3	4	4:65542342-65548565:-1	steroid 5 alpha-reductase 3	Cluster001
SRM	21	21:4108253-4113303:-1	spermidine synthase	Cluster001
SRP14	5	5:29485412-29489201:+1	signal recognition particle 14	Cluster001
SRP68	18	18:4578838-4592330:+1	signal recognition particle 68	Cluster001
SRP72	4	4:49566930-49581556:+1	signal recognition particle 72	Cluster001
SRPX	1	1:112995140-113035746:+1	sushi-repeat containing protein, X-linked	Cluster001
SRPX2	.	.	sushi-repeat containing protein, X-linked 2	Cluster001
SRSF1	19	19:8728501-8732117:+1	serine and arginine rich splicing factor 1	Cluster001
SRSF11	8	8:29105705-29123530:+1	serine/arginine-rich splicing factor 11	Cluster001
SRSF5A	.	.	serine/arginine-rich splicing factor 5a	Cluster001
SRSF7	3	3:16548410-16555753:+1	No Class	Cluster001
SS18	2	2:104380897-104423704:-1	synovial sarcoma translocation, chromosome 18	Cluster001
SSB	.	.	Sjogren syndrome antigen B (autoantigen La)	Cluster001
SSR1	2	2:64832762-64842461:+1	signal sequence receptor, alpha	Cluster001
SSR2	25	25:2576796-2580231:+1	signal sequence receptor subunit 2	Cluster001
SSR3	9	9:22982703-22986570:+1	signal sequence receptor subunit 3	Cluster001
ST3GAL2	11	11:1833806-1839959:+1	ST3 beta-galactoside alpha-2,3-sialyltransferase 2	Cluster001
ST3GAL4	24	24:444005-452458:+1	ST3 beta-galactoside alpha-2,3-sialyltransferase 4	Cluster001
ST5	.	.	suppression of tumorigenicity 5	Cluster001
ST6GALNAC3	8	8:19442840-19648492:-1	ST6 (alpha-N-acetyl-neuraminyl-2,3-beta-galactosyl-1,3)-N-acetylgalactosaminide alpha-2,6-sialyltransferase 3	Cluster001
ST8SIA5	Z	Z:1846495-1875903:+1	ST8 alpha-N-acetyl-neuraminide alpha-2,8-sialyltransferase 5	Cluster001
STAU2	2	2:118225874-118390642:-1	staufen double-stranded RNA binding protein 2	Cluster001
STOM	17	17:8909345-8919459:-1	stomatin	Cluster001
STON2	5	5:40913516-40968803:-1	stonin 2	Cluster001
STT3A	24	24:380401-387252:-1	STT3A, catalytic subunit of the oligosaccharyltransferase complex	Cluster001
STXBP4	.	.	syntaxin binding protein 4	Cluster001
SUDS3	15	15:9839497-9862183:-1	suppressor of defective silencing 3 homolog (S. cerevisiae)	Cluster001
SUGP2	28	28:3676512-3687043:+1	SURP and G patch domain containing 2	Cluster001
SUMO1	7	7:11816558-11828007:-1	small ubiquitin-like modifier 1	Cluster001
SUN1	14	14:2147015-2174549:+1	Sad1 and UNC84 domain containing 1	Cluster001
SUV39H2	1	1:7449344-7459103:+1	suppressor of variegation 3-9 homolog 2	Cluster001
SYBU	2	2:132644385-132674117:-1	syntabulin (syntaxin-interacting)	Cluster001
SYNC	23	23:5250048-5253620:-1	syncoilin, intermediate filament protein	Cluster001
SYNM	10	10:16877090-16897766:+1	synemin	Cluster001
SYT11	25	25:2277017-2285086:+1	synaptotagmin XI	Cluster001
SYTL2	4	4:14214740-14238906:+1	synaptotagmin-like 2	Cluster001
TAC1	.	.	tachykinin, precursor 1	Cluster001
TAF1A	3	3:18069988-18080140:+1	TATA-box binding protein associated factor, RNA polymerase I subunit A	Cluster001
TAF2	2	2:136722337-136778971:-1	TAF2 RNA polymerase II, TATA box binding protein (TBP)-associated factor, 150kDa	Cluster001
TAF5	6	6:23596736-23607777:+1	TATA-box binding protein associated factor 5	Cluster001
TAGLN	24	24:5206471-5209283:+1	transgelin	Cluster001
TANC1	7	7:36670282-36720151:+1	tetratricopeptide repeat, ankyrin repeat and coiled-coil containing 1	Cluster001
TANGO2	15	15:1269478-1286149:+1	transport and golgi organization 2 homolog (Drosophila)	Cluster001
TARDBP	21	21:4062043-4067667:+1	TAR DNA binding protein	Cluster001
TBC1D13	17	17:5802342-5810788:+1	TBC1 domain family, member 13	Cluster001
TBC1D23	1	1:84819684-84850825:+1	TBC1 domain family, member 23	Cluster001
TBC1D8B	4	4:17438835-17470341:+1	TBC1 domain family, member 8B (with GRAM domain)	Cluster001
TBCE	3	3:38196856-38218103:-1	tubulin folding cofactor E	Cluster001
TBL1X	.	.	transducin (beta)-like 1X-linked	Cluster001
TBPL1	3	3:56429534-56436829:-1	TATA-box binding protein like 1	Cluster001
TCAIM	2	2:40755634-40776952:-1	T-cell activation inhibitor, mitochondrial	Cluster001
TCEA1	2	2:110679668-110705058:-1	transcription elongation factor A (SII), 1	Cluster001
TCF12	10	10:7176016-7516317:-1	transcription factor 12	Cluster001
TCF3	28	28:2386330-2441061:+1	transcription factor 3	Cluster001
TCOF1	.	.	Treacher Collins-Franceschetti syndrome 1	Cluster001
TEAD1	5	5:7745139-7884786:-1	TEA domain family member 1 (SV40 transcriptional enhancer factor)	Cluster001
TEAD4	1	1:75541939-75609141:-1	transcriptional enhancer factor TEF-3 isoform 2	Cluster001
TFAM	6	6:5216875-5221892:-1	transcription factor A, mitochondrial	Cluster001
TFCP2	KQ759546.1	KQ759546.1:17916-30637:+1	transcription factor CP2	Cluster001
TFPI	7	7:1055959-1083282:+1	tissue factor pathway inhibitor (lipoprotein-associated coagulation inhibitor)	Cluster001
TGDS	1	1:146462128-146474801:+1	TDP-glucose 4,6-dehydratase	Cluster001
TGFB3	5	5:38503286-38517228:-1	transforming growth factor beta 3	Cluster001
TGFBR2	2	2:39945695-40007802:+1	transforming growth factor, beta receptor II (70/80kDa)	Cluster001
TGFBR3	8	8:14391623-14498728:+1	transforming growth factor beta receptor 3	Cluster001
THBS1	5	5:29636380-29652162:-1	thrombospondin-1 precursor	Cluster001
THBS2	3	3:41483185-41514674:+1	thrombospondin 2	Cluster001
THOC7	12	12:13545994-13553741:-1	THO complex 7	Cluster001
THOP1	28	28:3265511-3272293:-1	thimet oligopeptidase 1	Cluster001
THRB	2	2:37403149-37554300:-1	thyroid hormone receptor, beta	Cluster001
THY1	24	24:4170622-4174870:+1	Thy-1 cell surface antigen	Cluster001
TIAL1	6	6:30270619-30288911:-1	TIA1 cytotoxic granule associated RNA binding protein like 1	Cluster001
TIMP3	1	1:53145365-53177923:-1	Metalloproteinase inhibitor 3	Cluster001
TINAGL1	23	23:4973978-4979571:+1	tubulointerstitial nephritis antigen-like 1	Cluster001
TIPIN	10	10:18482756-18490909:-1	TIMELESS interacting protein	Cluster001
TJAP1	3	3:31017451-31031557:-1	tight junction associated protein 1 (peripheral)	Cluster001
TJP1	10	10:5963381-6117896:-1	tight junction protein 1	Cluster001
TJP2	Z	Z:34585926-34650856:+1	tight junction protein 2	Cluster001
TLE3	10	10:19501916-19520583:-1	transducin-like enhancer of split 3 (E(sp1) homolog, Drosophila)	Cluster001
TMA16	4	4:23567879-23585134:+1	translation machinery associated 16 homolog	Cluster001
TMCC1	12	12:19650806-19719800:-1	transmembrane and coiled-coil domain family 1	Cluster001
TMED2	15	15:4995019-5000995:-1	transmembrane p24 trafficking protein 2	Cluster001
TMED7	.	.	transmembrane emp24 protein transport domain containing 7	Cluster001
TMEM119	15	15:6581615-6582322:-1	transmembrane protein 119	Cluster001
TMEM129	4	4:84491102-84498492:+1	transmembrane protein 129	Cluster001
TMEM150A	6	6:16932610-16935386:+1	transmembrane protein 150A	Cluster001
TMEM170B	2	2:63162448-63181608:-1	transmembrane protein 170B	Cluster001
TMEM184C	4	4:32209105-32219665:+1	transmembrane protein 184C	Cluster001
TMEM209	1	1:933552-945389:-1	transmembrane protein 209	Cluster001
TMEM258	5	5:223295-225171:-1	Transmembrane protein 258	Cluster001
TMEM26	6	6:8546459-8560943:+1	transmembrane protein 26	Cluster001
TMEM263	1	1:53686093-53698882:-1	transmembrane protein 263	Cluster001
TMEM50A	23	23:2394444-2399357:-1	transmembrane protein 50A	Cluster001
TMEM57	23	23:2364574-2380219:-1	transmembrane protein 57	Cluster001
TMEM97	19	19:9321948-9324664:+1	transmembrane protein 97	Cluster001
TMTC3	.	.	transmembrane and tetratricopeptide repeat containing 3	Cluster001
TMTC4	1	1:143892182-143945330:+1	transmembrane and tetratricopeptide repeat containing 4	Cluster001
TMX3	2	2:94550577-94576769:+1	thioredoxin-related transmembrane protein 3	Cluster001
TNC	17	17:3145480-3214636:-1	tenascin C	Cluster001
TNFAIP1	19	19:9327498-9339529:+1	TNF alpha induced protein 1	Cluster001
TNFRSF14	.	.	tumor necrosis factor receptor superfamily, member 14	Cluster001
TNFSF4	.	.	tumor necrosis factor (ligand) superfamily, member 4	Cluster001
TNK2	9	9:15004028-15017912:+1	tyrosine kinase, non-receptor, 2	Cluster001
TOMM70A	.	.	translocase of outer mitochondrial membrane 70 homolog A (S. cerevisiae)	Cluster001
TOP1	20	20:4865269-5043775:+1	DNA topoisomerase 1	Cluster001
TP53BP1	10	10:20283723-20314616:+1	tumor protein p53 binding protein 1	Cluster001
TP53BP2	3	3:17670536-17687118:+1	tumor protein p53 binding protein, 2	Cluster001
TPM1	10	10:4105084-4124081:-1	tropomyosin 1 (alpha)	Cluster001
TPM2	Z	Z:9207194-9221258:+1	tropomyosin 2 (beta)	Cluster001
TPP2	1	1:142848690-142895582:-1	tripeptidyl peptidase II	Cluster001
TPR	8	8:10034151-10075694:+1	translocated promoter region, nuclear basket protein	Cluster001
TPRG1L	21	21:974183-977331:-1	tumor protein p63 regulated 1 like	Cluster001
TRA2B	9	9:4389946-4408369:+1	transformer 2 beta homolog (Drosophila)	Cluster001
TRAM	2	2:117158658-117172801:-1	No Class	Cluster001
TRAPPC10	.	.	trafficking protein particle complex 10	Cluster001
TRAPPC9	.	.	trafficking protein particle complex 9	Cluster001
TRIM35	3	3:105797591-105802351:+1	tripartite motif containing 35	Cluster001
TRIM59	9	9:22240453-22247776:+1	tripartite motif containing 59	Cluster001
TRIOBP	.	.	TRIO and F-actin binding protein	Cluster001
TRMT6	3	3:16913780-16925275:-1	tRNA methyltransferase 6	Cluster001
TRPV2	19	19:6593485-6601322:+1	transient receptor potential cation channel, subfamily V, member 2	Cluster001
TRRAP	14	14:1319982-1397532:+1	transformation/transcription domain-associated protein	Cluster001
TSEN54	.	.	TSEN54 tRNA splicing endonuclease subunit	Cluster001
TSKU	1	1:193483508-193498274:-1	Tsukushin	Cluster001
TSPAN5	4	4:60174032-60250838:-1	tetraspanin 5	Cluster001
TSPAN6	4	4:5216257-5222115:+1	tetraspanin 6	Cluster001
TSSC4	5	5:13613221-13617592:-1	tumor suppressing subtransferable candidate 4	Cluster001
TTC28	15	15:7602100-7718375:-1	tetratricopeptide repeat domain 28	Cluster001
TTLL5	5	5:38373127-38492588:+1	tubulin tyrosine ligase like 5	Cluster001
TUB	5	5:10199239-10319919:-1	tubby bipartite transcription factor	Cluster001
TUBGCP4	10	10:20315212-20327206:-1	tubulin, gamma complex associated protein 4	Cluster001
TULP3	1	1:75620435-75637015:-1	tubby like protein 3	Cluster001
TWF1	1	1:30082534-30100993:-1	twinfilin 1 isoform 2	Cluster001
TWIST1	2	2:29649182-29651300:-1	twist family bHLH transcription factor 1	Cluster001
TWISTNB	2	2:29836832-29840103:-1	TWIST neighbor	Cluster001
TWSG1	2	2:98793448-98810210:-1	twisted gastrulation BMP signaling modulator 1	Cluster001
TXNDC12	8	8:24329211-24338456:-1	thioredoxin domain containing 12	Cluster001
TXNDC5	2	2:64565834-64586567:+1	thioredoxin domain containing 5 (endoplasmic reticulum)	Cluster001
TXNRD3	12	12:10389896-10409620:+1	thioredoxin reductase 3	Cluster001
TYRO3	5	5:24921251-24960510:+1	TYRO3 protein tyrosine kinase	Cluster001
UACA	.	.	uveal autoantigen with coiled-coil domains and ankyrin repeats	Cluster001
UAP1	8	8:3823063-3827259:-1	UDP-N-acetylglucosamine pyrophosphorylase 1	Cluster001
UBA6	4	4:51960675-51991855:-1	ubiquitin like modifier activating enzyme 6	Cluster001
UBAP2L	25	25:2126269-2147947:+1	ubiquitin associated protein 2-like	Cluster001
UBE2I	14	14:7446388-7459728:+1	ubiquitin-conjugating enzyme E2I	Cluster001
UBE4B	21	21:3592013-3626351:+1	ubiquitination factor E4B	Cluster001
UBP	7	7:18671815-18679877:-1	No Class	Cluster001
UBR5	2	2:129708232-129786771:-1	ubiquitin protein ligase E3 component n-recognin 5	Cluster001
UBTF	.	.	upstream binding transcription factor, RNA polymerase I	Cluster001
UFSP2	4	4:39525695-39537283:+1	UFM1 specific peptidase 2	Cluster001
UGDH	4	4:69682064-69700584:+1	UDP-glucose 6-dehydrogenase	Cluster001
UGGT1	9	9:1491087-1528028:+1	UDP-glucose glycoprotein glucosyltransferase 1	Cluster001
UHRF2	Z	Z:27945311-28026709:+1	ubiquitin-like with PHD and ring finger domains 2, E3 ubiquitin protein ligase	Cluster001
UNC5B	6	6:11762585-11791638:+1	unc-5 netrin receptor B	Cluster001
URI1	11	11:8625144-8665287:+1	URI1, prefoldin like chaperone	Cluster001
USE1	28	28:4172071-4176936:-1	unconventional SNARE in the ER 1	Cluster001
UST	3	3:47945680-48096032:+1	uronyl-2-sulfotransferase	Cluster001
UTP11	23	23:3488720-3493461:-1	UTP11, small subunit processome component homolog (S. cerevisiae)	Cluster001
UTP11L	.	.	UTP11-like, U3 small nucleolar ribonucleoprotein, (yeast)	Cluster001
UXS1	1	1:135515604-135570682:-1	UDP-glucuronate decarboxylase 1	Cluster001
VASH2	3	3:21771685-21790843:-1	vasohibin 2	Cluster001
VASN	.	.	vasorin	Cluster001
VAT1L	11	11:14182753-14226089:+1	vesicle amine transport 1-like	Cluster001
VBP1	.	.	von Hippel-Lindau binding protein 1	Cluster001
VCAN	Z	Z:62650853-62756712:-1	versican	Cluster001
VEGFC	4	4:44787058-44855135:-1	vascular endothelial growth factor C	Cluster001
VGLL3	1	1:92953376-92971050:+1	vestigial-like family member 3	Cluster001
VIMP	10	10:17637949-17645021:-1	selenoprotein S	Cluster001
VSTM4	6	6:18562592-18595001:-1	V-set and transmembrane domain containing 4	Cluster001
WDHD1	5	5:56437831-56465981:+1	WD repeat and HMG-box DNA binding protein 1	Cluster001
WDR4	1	1:109577831-109599269:-1	WD repeat domain 4	Cluster001
WDR5	17	17:7671912-7683692:+1	WD repeat domain 5	Cluster001
WDR75	.	.	WD repeat domain 75	Cluster001
WISP1	2	2:142034833-142071452:+1	WNT1 inducible signaling pathway protein 1	Cluster001
WISP2	20	20:5488264-5491556:-1	WNT1 inducible signaling pathway protein 2	Cluster001
WLS	8	8:28820563-28844226:-1	wntless Wnt ligand secretion mediator	Cluster001
WWOX	11	11:14260943-14381632:+1	WW domain containing oxidoreductase	Cluster001
XBP1	15	15:7760945-7764070:-1	X-box binding protein 1	Cluster001
XPO5	3	3:30965058-30992748:+1	exportin 5	Cluster001
YAP1	1	1:182684536-182765393:-1	transcriptional coactivator YAP1	Cluster001
YBEY	7	7:6872894-6875097:+1	ybeY metallopeptidase (putative)	Cluster001
YBX1	21	21:6406970-6414976:-1	nuclease-sensitive element-binding protein 1	Cluster001
YBX3	1	1:78318610-78343166:+1	Y-box binding protein 3	Cluster001
YES1	2	2:102167927-102216560:+1	YES proto-oncogene 1, Src family tyrosine kinase	Cluster001
YIPF5	13	13:17642827-17649925:-1	Yip1 domain family member 5	Cluster001
YIPF6	4	4:548000-552196:+1	Yip1 domain family member 6	Cluster001
YLPM1	.	.	YLP motif containing 1	Cluster001
YPEL2	19	19:7232431-7263038:+1	yippee like 2	Cluster001
YWHAE	19	19:5167612-5187555:+1	tyrosine 3-monooxygenase/tryptophan 5-monooxygenase activation protein, epsilon	Cluster001
YWHAH	15	15:8867661-8875988:-1	tyrosine 3-monooxygenase/tryptophan 5-monooxygenase activation protein eta	Cluster001
YWHAQ	3	3:96682249-96709636:-1	tyrosine 3-monooxygenase/tryptophan 5-monooxygenase activation protein theta	Cluster001
ZAK	.	.	sterile alpha motif and leucine zipper containing kinase AZK	Cluster001
ZBTB1	.	.	zinc finger and BTB domain containing 1	Cluster001
ZC2HC1A	2	2:120797154-120818114:+1	zinc finger C2HC-type containing 1A	Cluster001
ZC4H2	4	4:54764-63218:-1	zinc finger, C4H2 domain containing	Cluster001
ZCCHC14	11	11:18040248-18049060:-1	zinc finger, CCHC domain containing 14	Cluster001
ZCCHC24	6	6:12122122-12223531:+1	zinc finger CCHC-type containing 24	Cluster001
ZFHX4	2	2:119748596-119874210:+1	zinc finger homeobox 4	Cluster001
ZFP64	20	20:13210463-13218553:+1	ZFP64 zinc finger protein	Cluster001
ZFYVE19	5	5:24222565-24231423:+1	zinc finger, FYVE domain containing 19	Cluster001
ZMIZ1	6	6:12266618-12412519:-1	zinc finger, MIZ-type containing 1	Cluster001
ZMYND11	2	2:9883490-9946309:+1	zinc finger, MYND-type containing 11	Cluster001
ZMYND19	17	17:2058570-2065643:+1	zinc finger MYND-type containing 19	Cluster001
ZMYND8	20	20:5956857-5997973:-1	zinc finger, MYND-type containing 8	Cluster001
ZNF330	4	4:30154512-30165611:+1	zinc finger protein 330	Cluster001
ZNF384	1	1:77089837-77115522:-1	zinc finger protein 384	Cluster001
ZNF423	11	11:6819994-7018204:+1	zinc finger protein 423	Cluster001
ZNF469	.	.	zinc finger protein 469	Cluster001
ZNF516	2	2:91127586-91184075:+1	zinc finger protein 516	Cluster001
ZNF518B	4	4:78830975-78834214:-1	zinc finger protein 518B	Cluster001
ZNF521	2	2:103906763-104138860:-1	zinc finger protein 521	Cluster001
ZNF618	17	17:1550305-1694877:-1	zinc finger protein 618	Cluster001
ZNF622	2	2:75945165-75951886:+1	zinc finger protein 622	Cluster001
ZNF644	8	8:14655889-14704152:+1	zinc finger protein 644	Cluster001
ZW10	24	24:5460918-5470400:+1	zw10 kinetochore protein	Cluster001
AC025263.3	.	.	Uncharacterized protein	Cluster002
ACAN	10	10:13047888-13091063:-1	aggrecan	Cluster002
ACPL2	.	.	acid phosphatase-like 2	Cluster002
ADAMTS7	.	.	ADAM metallopeptidase with thrombospondin type 1 motif, 7	Cluster002
ADCK3	.	.	aarF domain containing kinase 3	Cluster002
ADGRG6	3	3:53020301-53127121:-1	adhesion G protein-coupled receptor G6	Cluster002
AIFM2	6	6:11988592-11993397:+1	apoptosis inducing factor, mitochondria associated 2	Cluster002
AKAP7	3	3:57586467-57653484:-1	A kinase (PRKA) anchor protein 7	Cluster002
ALDOB	Z	Z:65124989-65133725:+1	aldolase, fructose-bisphosphate B	Cluster002
AMOTL2	.	.	angiomotin like 2	Cluster002
ANGEL1	5	5:38928040-38938522:-1	angel homolog 1 (Drosophila)	Cluster002
ANGPTL1	8	8:6349547-6363932:+1	angiopoietin like 1	Cluster002
ANO10	2	2:41037808-41152313:+1	anoctamin 10	Cluster002
ANXA5	4	4:54329226-54351750:+1	Annexin A5	Cluster002
APBB2	4	4:69151136-69235250:+1	amyloid beta (A4) precursor protein-binding, family B, member 2	Cluster002
APP	1	1:102609866-102809834:-1	amyloid beta precursor protein	Cluster002
ARL2BP	11	11:796419-801639:+1	ADP-ribosylation factor-like 2 binding protein	Cluster002
AS3MT	6	6:23394646-23398836:+1	arsenite methyltransferase	Cluster002
ASCC2	15	15:11066501-11090937:+1	activating signal cointegrator 1 complex subunit 2	Cluster002
ASRGL1	3	3:82582264-82603067:+1	asparaginase like 1	Cluster002
ATP10A	1	1:131727335-131837673:+1	ATPase phospholipid transporting 10A (putative)	Cluster002
ATP2A2	15	15:5344147-5385167:-1	ATPase sarcoplasmic/endoplasmic reticulum Ca2+ transporting 2	Cluster002
ATP2B1	1	1:43392905-43455189:-1	ATPase, Ca++ transporting, plasma membrane 1	Cluster002
AVPR2	1	1:28505731-28507926:-1	arginine vasopressin receptor 2	Cluster002
B4GALNT3	1	1:60369118-60426095:+1	beta-1,4-N-acetyl-galactosaminyl transferase 3	Cluster002
BCKDHB	3	3:79329300-79439703:-1	2-oxoisovalerate dehydrogenase subunit beta, mitochondrial precursor	Cluster002
BDH1	9	9:12665620-12679204:-1	3-hydroxybutyrate dehydrogenase 1	Cluster002
BET1L	5	5:1599696-1604031:+1	Bet1 golgi vesicular membrane trafficking protein like	Cluster002
BMP6	.	.	bone morphogenetic protein 6	Cluster002
BMP8B	.	.	bone morphogenetic protein 8b	Cluster002
BMT2	1	1:26768477-26802391:+1	base methyltransferase of 25S rRNA 2 homolog	Cluster002
BNIP3	6	6:34844510-34850063:-1	BCL2 interacting protein 3	Cluster002
BSG	28	28:2698084-2709095:+1	basigin (Ok blood group)	Cluster002
C11orf49	5	5:23204929-23293797:-1	chromosome 5 open reading frame, human C11orf49	Cluster002
C1H2ORF40	.	.	chromosome 1 open reading frame, human C2orf40	Cluster002
C2orf40	1	1:135506245-135509378:+1	chromosome 2 open reading frame 40	Cluster002
C2orf82	9	9:1045745-1052220:+1	chromosome 2 open reading frame 82	Cluster002
C2orf88	7	7:192383-196571:-1	chromosome 2 open reading frame 88	Cluster002
C4H20ORF194	.	.	chromosome 4 open reading frame, human C20orf194	Cluster002
C5orf15	13	13:16135901-16141737:+1	chromosome 5 open reading frame 15	Cluster002
CA8	2	2:113065522-113115947:-1	carbonic anhydrase 8	Cluster002
CAB39L	1	1:169147469-169208168:-1	calcium binding protein 39-like	Cluster002
CAMKK1	19	19:3300492-3382167:+1	calcium/calmodulin-dependent protein kinase kinase 1, alpha	Cluster002
CC2D1B	8	8:24425612-24454376:-1	coiled-coil and C2 domain containing 1B	Cluster002
CCBL2	.	.	cysteine conjugate-beta lyase 2	Cluster002
CCNI	.	.	cyclin I	Cluster002
CCPG1	10	10:7931180-7968970:+1	cell cycle progression 1	Cluster002
CD109	3	3:81650139-81729852:-1	CD109 molecule	Cluster002
CD9	1	1:74491375-74515119:+1	CD9 molecule	Cluster002
CDC42EP3	3	3:31854446-31855207:-1	CDC42 effector protein 3	Cluster002
CDH7	2	2:95819538-95897002:-1	cadherin 7	Cluster002
CDO1	Z	Z:72942623-72952484:+1	cysteine dioxygenase type 1	Cluster002
CDPF1	1	1:71252534-71391292:-1	cysteine rich DPF motif domain containing 1	Cluster002
CEP85	23	23:222695-233308:-1	centrosomal protein 85kDa	Cluster002
CHAD	18	18:10445470-10453126:+1	chondroadherin	Cluster002
CHADL	1	1:49788795-49792401:+1	chondroadherin like	Cluster002
CHMP4C	2	2:122037633-122051680:+1	charged multivesicular body protein 4C	Cluster002
CHRDL1	4	4:13563342-13605339:+1	chordin-like 1	Cluster002
CHST12	14	14:3145182-3146474:+1	carbohydrate sulfotransferase 12	Cluster002
CHST3	6	6:11977809-11983312:+1	carbohydrate sulfotransferase 3	Cluster002
CIRBP	28	28:3101530-3108568:+1	cold inducible RNA binding protein	Cluster002
CITED2	3	3:54137560-54139018:+1	Cbp/p300 interacting transactivator with Glu/Asp rich carboxy-terminal domain 2	Cluster002
CLEC3A	11	11:14241342-14248273:+1	C-type lectin domain family 3 member A	Cluster002
CNBP	12	12:5043528-5052861:+1	cellular nucleic acid-binding protein	Cluster002
CNMD	1	1:165707166-165718950:+1	chondromodulin	Cluster002
COBLL1	7	7:20140771-20213740:+1	cordon-bleu WH2 repeat protein-like 1	Cluster002
COL10A1	3	3:64174068-64180744:+1	collagen type X alpha 1 chain	Cluster002
COL11A1	.	.	collagen, type XI, alpha 1	Cluster002
COL22A1	2	2:144646756-144875068:-1	collagen, type XXII, alpha 1	Cluster002
COL24A1	.	.	collagen, type XXIV, alpha 1	Cluster002
COL4A5	4	4:13955889-14009116:-1	collagen, type IV, alpha 5	Cluster002
COL9A1	3	3:83104826-83171007:+1	collagen, type IX, alpha 1	Cluster002
COL9A3	20	20:8532484-8564351:+1	collagen type IX alpha 3 chain	Cluster002
COQ8A	3	3:12445300-12477141:-1	coenzyme Q8A	Cluster002
CPE	4	4:24041687-24088456:+1	carboxypeptidase E	Cluster002
CPLX2	.	.	complexin 2	Cluster002
CPZ	4	4:81756780-81791318:+1	carboxypeptidase Z	Cluster002
CRISPLD1	2	2:118909175-118947095:+1	cysteine-rich secretory protein LCCL domain containing 1	Cluster002
CRY1	1	1:53642388-53676704:-1	cryptochrome circadian clock 1	Cluster002
CSGALNACT1	4	4:34344526-34358907:-1	chondroitin sulfate N-acetylgalactosaminyltransferase 1	Cluster002
CSGALNACT2	6	6:4770393-4784692:-1	chondroitin sulfate N-acetylgalactosaminyltransferase 2	Cluster002
CTNNBIP1	21	21:3540234-3551161:-1	catenin beta interacting protein 1	Cluster002
CYSRT1	.	.	cysteine-rich tail protein 1	Cluster002
DAAM2	3	3:28817332-29003693:-1	dishevelled associated activator of morphogenesis 2	Cluster002
DAG1	12	12:2418788-2429944:-1	dystroglycan precursor	Cluster002
DCAF6	1	1:91417916-91498347:-1	DDB1 and CUL4 associated factor 6	Cluster002
DHRS3	21	21:5313102-5342428:+1	dehydrogenase/reductase 3	Cluster002
DIABLO	15	15:5838499-5843239:-1	diablo IAP-binding mitochondrial protein	Cluster002
DOCK1	6	6:32938446-33212336:+1	dedicator of cytokinesis 1	Cluster002
DYNC1I1	2	2:23985830-24151767:+1	dynein, cytoplasmic 1, intermediate chain 1	Cluster002
DYNLRB2	11	11:15331182-15335926:+1	dynein light chain roadblock-type 2	Cluster002
EAF2	7	7:26469583-26482932:+1	ELL associated factor 2	Cluster002
EBF1	13	13:10683921-10944830:+1	early B-cell factor 1	Cluster002
EHBP1	.	.	EH domain binding protein 1	Cluster002
ELOVL6	4	4:58295099-58362060:+1	Elongation of very long chain fatty acids protein 6	Cluster002
EMID1	.	.	EMI domain containing 1	Cluster002
ENC1	Z	Z:24273768-24275537:+1	ectodermal-neural cortex 1	Cluster002
ENSGALG00000000980	21	21:921618-923179:+1	No Class	Cluster002
ENSGALG00000001209	20	20:575828-578793:-1	No Class	Cluster002
ENSGALG00000001371	18	18:2837333-2861145:+1	No Class	Cluster002
ENSGALG00000003137	15	15:4781351-4792186:-1	No Class	Cluster002
ENSGALG00000004096	10	10:6597145-6637179:-1	No Class	Cluster002
ENSGALG00000005652	20	20:8597455-8618748:-1	No Class	Cluster002
ENSGALG00000006483	9	9:4464263-4466223:+1	No Class	Cluster002
ENSGALG00000007127	5	5:16761007-16770528:-1	No Class	Cluster002
ENSGALG00000007193	9	9:13174444-13177041:-1	No Class	Cluster002
ENSGALG00000007300	18	18:10063558-10067399:-1	No Class	Cluster002
ENSGALG00000008738	7	7:13734319-13740222:+1	No Class	Cluster002
ENSGALG00000009006	2	2:21669403-21678883:+1	No Class	Cluster002
ENSGALG00000009616	3	3:19677382-19766978:-1	No Class	Cluster002
ENSGALG00000009959	1	1:35565047-35594362:+1	No Class	Cluster002
ENSGALG00000010017	3	3:27005842-27009880:-1	No Class	Cluster002
ENSGALG00000011016	8	8:27960953-27987648:+1	No Class	Cluster002
ENSGALG00000012044	4	4:57097275-57432432:-1	No Class	Cluster002
ENSGALG00000012787	2	2:64587752-64609767:-1	No Class	Cluster002
ENSGALG00000014258	4	4:68881857-68944854:-1	No Class	Cluster002
ENSGALG00000014751	Z	Z:20383073-20519927:-1	No Class	Cluster002
ENSGALG00000014855	Z	Z:13428436-13558478:+1	No Class	Cluster002
ENSGALG00000015396	1	1:88719957-88732879:+1	No Class	Cluster002
ENSGALG00000015627	Z	Z:62521046-62613868:+1	Hyaluronan and proteoglycan link protein 1	Cluster002
ENSGALG00000016026	4	4:89648215-89652544:-1	No Class	Cluster002
ENSGALG00000016651	3	3:107634880-107643339:+1	No Class	Cluster002
ENSGALG00000017204	1	1:185466218-185503920:+1	No Class	Cluster002
ENSGALG00000019198	1	1:98870218-98957333:+1	No Class	Cluster002
ENSGALG00000027514	1	1:154063928-154106534:-1	No Class	Cluster002
ENSGALG00000027920	13	13:10443632-10444582:-1	No Class	Cluster002
ENSGALG00000028709	3	3:95415555-95474483:+1	No Class	Cluster002
ENSGALG00000030377	26	26:4904776-4905638:+1	No Class	Cluster002
ENSGALG00000030673	5	5:50123820-50126256:+1	No Class	Cluster002
ENSGALG00000030712	AADN04000776.1	AADN04000776.1:11-7373:+1	No Class	Cluster002
ENSGALG00000030769	4	4:61536299-61629758:-1	No Class	Cluster002
ENSGALG00000030845	Z	Z:7905611-7907012:-1	No Class	Cluster002
ENSGALG00000031168	AADN04013079.1	AADN04013079.1:858-5659:-1	No Class	Cluster002
ENSGALG00000031688	7	7:13630695-13637673:+1	No Class	Cluster002
ENSGALG00000033420	AADN04000745.1	AADN04000745.1:21-5551:-1	No Class	Cluster002
ENSGALG00000034967	1	1:195016711-195176210:-1	No Class	Cluster002
ENSGALG00000035960	AADN04004153.1	AADN04004153.1:21-11321:+1	No Class	Cluster002
ENSGALG00000036742	19	19:2515845-2605834:+1	No Class	Cluster002
ENSGALG00000037021	AADN04018564.1	AADN04018564.1:21-3878:-1	No Class	Cluster002
ENSGALG00000037088	KQ759505.1	KQ759505.1:384198-464577:-1	No Class	Cluster002
ENSGALG00000037109	3	3:57585333-57609756:-1	No Class	Cluster002
ENSGALG00000037332	4	4:49474814-49502263:+1	No Class	Cluster002
ENSGALG00000037463	AADN04004644.1	AADN04004644.1:6107-9817:+1	No Class	Cluster002
ENSGALG00000037835	AADN04008257.1	AADN04008257.1:2303-5761:+1	No Class	Cluster002
ENSGALG00000037946	KQ759534.1	KQ759534.1:42231-66402:-1	No Class	Cluster002
ENSGALG00000038818	AADN04010096.1	AADN04010096.1:6324-7278:+1	No Class	Cluster002
ENSGALG00000038984	23	23:5470595-5477143:+1	No Class	Cluster002
ENSGALG00000039040	3	3:3491081-3494823:-1	No Class	Cluster002
ENSGALG00000039595	1	1:53427816-53497435:-1	No Class	Cluster002
ENSGALG00000039766	AADN04001852.1	AADN04001852.1:13907-16935:+1	No Class	Cluster002
ENSGALG00000040676	AADN04001960.1	AADN04001960.1:385-3981:-1	No Class	Cluster002
ENSGALG00000041228	8	8:21098127-21099524:-1	No Class	Cluster002
ENSGALG00000041453	AADN04015030.1	AADN04015030.1:1503-5366:+1	No Class	Cluster002
ENSGALG00000041533	AADN04005037.1	AADN04005037.1:666-13772:+1	No Class	Cluster002
ENSGALG00000041565	5	5:51814453-51829054:+1	No Class	Cluster002
ENSGALG00000042642	2	2:396849-398637:+1	No Class	Cluster002
ENSGALG00000042670	AADN04006861.1	AADN04006861.1:3148-3762:+1	No Class	Cluster002
ENSGALG00000043015	20	20:10262866-10263984:-1	No Class	Cluster002
ENSGALG00000043174	2	2:98109943-98165703:+1	No Class	Cluster002
ENSGALG00000043351	AADN04007854.1	AADN04007854.1:3003-8652:+1	No Class	Cluster002
ENSGALG00000044239	AADN04002522.1	AADN04002522.1:1058-2100:-1	No Class	Cluster002
ENSGALG00000044451	14	14:4548023-4550133:-1	No Class	Cluster002
ENSGALG00000044457	2	2:113777896-113780152:+1	No Class	Cluster002
ENSGALG00000044669	AADN04005893.1	AADN04005893.1:10386-12912:-1	No Class	Cluster002
ENSGALG00000044767	AADN04004525.1	AADN04004525.1:72-2394:-1	No Class	Cluster002
ENSGALG00000044919	5	5:50128497-50128922:+1	No Class	Cluster002
ENSGALG00000045175	2	2:56311782-56314521:-1	No Class	Cluster002
ENSGALG00000045267	18	18:10200806-10202658:+1	No Class	Cluster002
ENSGALG00000045334	7	7:17734406-17738053:+1	No Class	Cluster002
ENSGALG00000045580	3	3:23378026-23379976:+1	No Class	Cluster002
ENSGALG00000045605	1	1:171199227-171200360:+1	No Class	Cluster002
ENSGALG00000046036	9	9:16032818-16034533:+1	No Class	Cluster002
ENSGALG00000046341	AADN04005084.1	AADN04005084.1:11536-13240:-1	No Class	Cluster002
ENSGALG00000046565	AADN04006343.1	AADN04006343.1:3430-4660:+1	No Class	Cluster002
ENSGALG00000046648	AADN04001137.1	AADN04001137.1:11509-12906:+1	No Class	Cluster002
EOGT	12	12:15302691-15316402:-1	EGF domain-specific O-linked N-acetylglucosamine (GlcNAc) transferase	Cluster002
EPAS1	3	3:26625940-26701895:+1	endothelial PAS domain protein 1	Cluster002
EVA1C	1	1:104968387-104988771:+1	eva-1 homolog C (C. elegans)	Cluster002
EXTL1	23	23:3229056-3234549:-1	exostosin like glycosyltransferase 1	Cluster002
EXTL2	8	8:11753173-11756459:+1	exostosin-like glycosyltransferase 2	Cluster002
F13A1	2	2:65247235-65305803:+1	coagulation factor XIII A chain	Cluster002
FAM101A	.	.	family with sequence similarity 101, member A	Cluster002
FAM104A	.	.	family with sequence similarity 104, member A	Cluster002
FAM110B	2	2:112260278-112261390:+1	family with sequence similarity 110 member B	Cluster002
FAM110D	23	23:3204812-3205849:-1	family with sequence similarity 110 member D	Cluster002
FAM150B	.	.	family with sequence similarity 150, member B	Cluster002
FAM168A	1	1:195485344-195633641:-1	family with sequence similarity 168, member A	Cluster002
FAM171B	7	7:1282403-1313156:-1	family with sequence similarity 171, member B	Cluster002
FAM214A	10	10:8687069-8718924:+1	family with sequence similarity 214, member A	Cluster002
FAM38B	.	.	family with sequence similarity 38, member B	Cluster002
FAM46A	3	3:78736897-78741125:+1	family with sequence similarity 46 member A	Cluster002
FAM76B	1	1:185306860-185315388:+1	family with sequence similarity 76, member B	Cluster002
FBXL2	2	2:44747028-44782767:+1	F-box and leucine-rich repeat protein 2	Cluster002
FBXO8	4	4:43972288-43989111:-1	F-box protein 8	Cluster002
FCHSD2	1	1:195242084-195356830:-1	FCH and double SH3 domains 2	Cluster002
FEZ1	24	24:124425-134392:+1	fasciculation and elongation protein zeta 1	Cluster002
FGFR1	22	22:2357059-2371337:-1	fibroblast growth factor receptor 1	Cluster002
FGFR3	4	4:83993011-84044572:-1	fibroblast growth factor receptor 3	Cluster002
FGFR4	13	13:10261730-10269384:-1	fibroblast growth factor receptor 4	Cluster002
FGFRL1	4	4:85648812-85814057:-1	fibroblast growth factor receptor-like 1 precursor	Cluster002
FNDC5	23	23:5294114-5304982:-1	fibronectin type III domain containing 5	Cluster002
FOXO6	.	.	forkhead box O6	Cluster002
FRAS1	4	4:35018318-35181390:-1	Fraser extracellular matrix complex subunit 1	Cluster002
FRZB	7	7:2312660-2328060:+1	frizzled-related protein	Cluster002
FTD	5	5:12176613-12179659:+1	No Class	Cluster002
FZD9	19	19:264594-266693:-1	frizzled class receptor 9	Cluster002
GADD45A	8	8:28789111-28790623:+1	growth arrest and DNA damage inducible alpha	Cluster002
GALE	23	23:5607021-5609856:-1	UDP-galactose-4-epimerase	Cluster002
GALNT14	3	3:7780875-7845223:+1	UDP-N-acetyl-alpha-D-galactosamine:polypeptide N-acetylgalactosaminyltransferase 14 (GalNAc-T14)	Cluster002
GALNT18	5	5:8307996-8518626:+1	polypeptide N-acetylgalactosaminyltransferase 18	Cluster002
GCAT	1	1:51158258-51162538:-1	glycine C-acetyltransferase	Cluster002
GDE1	14	14:8565849-8571890:-1	glycerophosphodiester phosphodiesterase 1	Cluster002
GFPT1	22	22:117455-145268:+1	glutamine--fructose-6-phosphate transaminase 1	Cluster002
GFPT2	13	13:13929617-13940653:+1	glutamine-fructose-6-phosphate transaminase 2	Cluster002
GLO1	3	3:29584916-29591834:+1	glyoxalase I	Cluster002
GNAO1	11	11:2264902-2382477:+1	guanine nucleotide binding protein (G protein), alpha activating activity polypeptide O	Cluster002
GPAM	6	6:26635203-26660787:-1	glycerol-3-phosphate acyltransferase, mitochondrial	Cluster002
GPATCH11	3	3:32082835-32097371:-1	G-patch domain containing 11	Cluster002
GPC1	9	9:2684716-2847256:-1	glypican 1	Cluster002
GPER1	14	14:2354794-2358320:+1	G protein-coupled estrogen receptor 1	Cluster002
GPHN	5	5:29066545-29333320:-1	gephyrin	Cluster002
GPT2	11	11:7859581-7880632:-1	glutamic--pyruvic transaminase 2	Cluster002
GPX3	13	13:13057890-13059882:-1	glutathione peroxidase 3 precursor	Cluster002
GRB14	7	7:20231963-20298979:+1	growth factor receptor-bound protein 14	Cluster002
GREM1	5	5:30579487-30580185:-1	gremlin 1, DAN family BMP antagonist	Cluster002
GRIN3A	Z	Z:65006350-65073206:+1	glutamate ionotropic receptor NMDA type subunit 3A	Cluster002
GSAP	1	1:12676726-12723229:+1	gamma-secretase activating protein	Cluster002
GSC	5	5:45795960-45797259:-1	goosecoid homeobox	Cluster002
GYG1	9	9:24044046-24059098:-1	glycogenin 1	Cluster002
H2AFY2	6	6:11993572-12006063:-1	H2A histone family member Y2	Cluster002
HAPLN1	.	.	hyaluronan and proteoglycan link protein 1	Cluster002
HAS2	2	2:137467301-137485205:-1	hyaluronan synthase 2	Cluster002
HDLBP	9	9:4941057-4961123:-1	high density lipoprotein binding protein	Cluster002
HIBADH	2	2:32894746-32976993:-1	3-hydroxyisobutyrate dehydrogenase	Cluster002
HID1	18	18:10666166-10688098:-1	HID1 domain containing	Cluster002
HMG14	1	1:107997368-108003836:-1	Non-histone chromosomal protein HMG-14B	Cluster002
HMOX2	14	14:12472593-12480408:-1	heme oxygenase 2	Cluster002
HPCAL1	3	3:97148118-97200586:+1	hippocalcin like 1	Cluster002
HRASLS	.	.	HRAS-like suppressor	Cluster002
HS6ST2	4	4:3612123-3713509:-1	Heparan-sulfate 6-O-sulfotransferase 2	Cluster002
HSP90AB1	3	3:30356759-30362595:-1	heat shock protein 90 alpha family class B member 1	Cluster002
HSPB11	8	8:25189263-25192699:-1	heat shock protein family B (small) member 11	Cluster002
HUNK	1	1:104732138-104786820:+1	hormonally up-regulated Neu-associated kinase	Cluster002
Id3	23	23:2211792-2213069:-1	inhibitor of DNA binding 3, HLH protein	Cluster002
IDH1	7	7:13851496-13864094:-1	isocitrate dehydrogenase (NADP(+)) 1, cytosolic	Cluster002
IDH3B	AADN04000623.1	AADN04000623.1:80945-88777:-1	Gallus gallus isocitrate dehydrogenase 3 (NAD+) beta (IDH3B), mRNA.	Cluster002
IDS	.	.	Iduronate 2-sulfatase	Cluster002
IGFBP3	2	2:55103568-55119141:-1	insulin like growth factor binding protein 3	Cluster002
IMPA1	2	2:122015227-122026148:-1	inositol monophosphatase 1	Cluster002
IMPAD1	2	2:111943247-111959505:-1	inositol monophosphatase domain containing 1	Cluster002
INSC	5	5:10574171-10677542:+1	inscuteable homolog (Drosophila)	Cluster002
IRX5	.	.	iroquois homeobox 5	Cluster002
IRX6	11	11:3976048-3979385:-1	iroquois homeobox 6	Cluster002
KALRN	.	.	kalirin, RhoGEF kinase	Cluster002
KANK1	Z	Z:25816644-25934004:+1	KN motif and ankyrin repeat domains 1	Cluster002
KCNE2	1	1:105836791-105837168:+1	potassium voltage-gated channel subfamily E regulatory subunit 2	Cluster002
KCNK12	3	3:8694188-8701812:-1	potassium two pore domain channel subfamily K member 12	Cluster002
KCNK5	3	3:29274506-29304143:+1	potassium channel, two pore domain subfamily K, member 5	Cluster002
KCNMA1	.	.	potassium large conductance calcium-activated channel, subfamily M, alpha member 1	Cluster002
KIAA0895	2	2:46937614-46959954:+1	KIAA0895	Cluster002
KIAA1211	4	4:65222692-65243920:-1	KIAA1211	Cluster002
KIAA2022	4	4:12427663-12436332:-1	KIAA2022	Cluster002
KIF25	3	3:42197887-42223817:-1	kinesin family member 25	Cluster002
LAMC1	8	8:7492312-7541469:+1	laminin subunit gamma 1	Cluster002
LGALSL	3	3:9738594-9744732:+1	Galectin-related protein	Cluster002
LGR4	5	5:3605922-3668629:-1	leucine rich repeat containing G protein-coupled receptor 4	Cluster002
LIMCH1	.	.	LIM and calponin homology domains 1	Cluster002
LMBR1	2	2:8467685-8527389:-1	Limb region 1 protein homolog	Cluster002
LMF1	14	14:5793270-5946808:+1	lipase maturation factor 1	Cluster002
LOC100857445	.	.	F-box only protein 31-like	Cluster002
LOC100857927	.	.	uncharacterized LOC100857927	Cluster002
LOC100858014	.	.	EMILIN-1-like	Cluster002
LOC100859104	.	.	calreticulin-like	Cluster002
LOC100859367	.	.	exostosin-1b-like	Cluster002
LOC101750014	.	.	uncharacterized LOC101750014	Cluster002
LOC107050698	.	.	DNA-directed RNA polymerase II subunit rpb1-like	Cluster002
LOC107050993	.	.	procollagen C-endopeptidase enhancer 1-like	Cluster002
LOC107051179	.	.	collagen alpha-2(XI) chain-like	Cluster002
LOC107054452	.	.	atherin-like	Cluster002
LOC107055022	.	.	uncharacterized LOC107055022	Cluster002
LOC107055532	.	.	serine/arginine repetitive matrix protein 1-like	Cluster002
LOC107055769	.	.	sestrin-3-like	Cluster002
LOC107056348	.	.	ankyrin-2-like	Cluster002
LOC107056976	.	.	complexin-2-like	Cluster002
LOC107057233	.	.	outer dense fiber protein 3-like	Cluster002
LOC418892	.	.	complement C4-like	Cluster002
LOC420721	.	.	sushi domain-containing protein 5-like	Cluster002
LOC424109	.	.	alpha-aspartyl dipeptidase	Cluster002
LOC770392	.	.	cytosolic 5 -nucleotidase 1A-like	Cluster002
LOC771811	.	.	mucin-5B-like	Cluster002
LOXL4	6	6:22249905-22254300:+1	lysyl oxidase-like 4	Cluster002
LPAR4	4	4:1409332-1423642:+1	lysophosphatidic acid receptor 4	Cluster002
LPPR1	.	.	lipid phosphate phosphatase-related protein type 1	Cluster002
LRAT	4	4:20559675-20561135:+1	lecithin retinol acyltransferase (phosphatidylcholine--retinol O-acyltransferase)	Cluster002
LRP11	3	3:48405551-48422542:-1	LDL receptor related protein 11	Cluster002
LRRC42	8	8:25193186-25198474:+1	leucine rich repeat containing 42	Cluster002
MAN2A2	10	10:20112155-20120973:-1	mannosidase alpha class 2A member 2	Cluster002
MAN2C1	.	.	mannosidase, alpha, class 2C, member 1	Cluster002
MAP1LC3A	20	20:1421187-1434289:-1	microtubule associated protein 1 light chain 3 alpha	Cluster002
MAP3K4	3	3:45383834-45456638:-1	mitogen-activated protein kinase kinase kinase 4	Cluster002
MAP3K5	3	3:55132631-55230515:+1	mitogen-activated protein kinase kinase kinase 5	Cluster002
MAP4K5	5	5:57934324-57991948:-1	mitogen-activated protein kinase kinase kinase kinase 5	Cluster002
MAPK6	10	10:8912085-8940372:-1	mitogen-activated protein kinase 6	Cluster002
MAPKAPK3	12	12:1880037-1922149:+1	mitogen-activated protein kinase-activated protein kinase 3	Cluster002
MATN1	23	23:245720-262706:-1	matrilin 1, cartilage matrix protein	Cluster002
MATN4	20	20:5308806-5314214:+1	matrilin 4	Cluster002
MCFD2	.	.	multiple coagulation factor deficiency 2	Cluster002
MDFI	.	.	MyoD family inhibitor	Cluster002
MEF2A	10	10:17014586-17092303:+1	myocyte enhancer factor 2A	Cluster002
MEF2B	.	.	myocyte enhancer factor 2B	Cluster002
MEF2C	Z	Z:60313313-60436293:+1	myocyte enhancer factor 2C	Cluster002
MFN1	9	9:17559908-17627801:-1	mitofusin 1	Cluster002
MGAT4B	13	13:13471870-13507063:+1	mannosyl (alpha-1,3-)-glycoprotein beta-1,4-N-acetylglucosaminyltransferase, isozyme B	Cluster002
MGP	1	1:48052894-48058138:+1	matrix Gla protein	Cluster002
MICU3	4	4:63627699-63673835:-1	mitochondrial calcium uptake family, member 3	Cluster002
MINPP1	6	6:9679455-9696260:-1	multiple inositol-polyphosphate phosphatase 1	Cluster002
MOB2	5	5:14282983-14313742:+1	MOB kinase activator 2	Cluster002
MRGBP	20	20:8514542-8519635:+1	MRG domain binding protein	Cluster002
MST4	.	.	serine/threonine protein kinase MST4	Cluster002
MTHFD1L	3	3:48792857-48928383:+1	methylenetetrahydrofolate dehydrogenase (NADP+ dependent) 1-like	Cluster002
MYL1	7	7:2770680-2788461:-1	myosin light chain 1	Cluster002
MYL3	2	2:3458925-3493540:-1	myosin light chain 3	Cluster002
MYO18A	19	19:5930014-5955909:-1	myosin XVIIIA	Cluster002
NATD1	14	14:4544154-4550391:+1	N-acetyltransferase domain containing 1	Cluster002
NCAM1	24	24:5780707-5862536:-1	neural cell adhesion molecule 1	Cluster002
NCOA2	.	.	nuclear receptor coactivator 2	Cluster002
NEDD9	2	2:63303255-63323772:+1	neural precursor cell expressed, developmentally down-regulated 9	Cluster002
NEK3	1	1:170393901-170406389:-1	NIMA-related kinase 3	Cluster002
NEO1	10	10:1742727-1938673:+1	neogenin 1	Cluster002
NEXN	8	8:18971362-18998959:-1	nexilin (F actin binding protein)	Cluster002
NFE2L1	27	27:4179407-4245458:-1	Nuclear factor erythroid 2-related factor 1	Cluster002
NGEF	9	9:1052566-1088975:-1	neuronal guanine nucleotide exchange factor	Cluster002
NINJ2	1	1:60431752-60475878:-1	ninjurin 2	Cluster002
NIT2	1	1:84851126-84858913:+1	nitrilase family member 2	Cluster002
NKIRAS1	2	2:37318200-37327078:-1	NFKB inhibitor interacting Ras-like 1	Cluster002
NRBP2	2	2:149473719-149487419:-1	nuclear receptor binding protein 2	Cluster002
OAT	6	6:32058604-32070061:-1	ornithine aminotransferase	Cluster002
OLFM1	17	17:8076099-8103052:+1	olfactomedin 1	Cluster002
OSBPL10	.	.	oxysterol binding protein-like 10	Cluster002
OTOS	9	9:5214754-5217385:+1	otospiralin	Cluster002
OXSR1	2	2:4864672-4953723:+1	oxidative stress responsive 1	Cluster002
P2RY2	1	1:195388851-195390862:+1	purinergic receptor P2Y, G-protein coupled, 2	Cluster002
PALM2	Z	Z:65592725-65702020:+1	paralemmin 2	Cluster002
PANX3	24	24:304486-307744:-1	pannexin 3	Cluster002
PAPSS1	4	4:38320797-38356526:+1	3 -phosphoadenosine 5 -phosphosulfate synthase 1	Cluster002
PAPSS2	6	6:9643792-9663329:-1	3 -phosphoadenosine 5 -phosphosulfate synthase 2	Cluster002
PAQR3	4	4:45255766-45260347:-1	progestin and adipoQ receptor family member III	Cluster002
PAX3	9	9:7888137-7948484:-1	paired box 3	Cluster002
PCDH18	4	4:28880217-28890136:-1	protocadherin 18	Cluster002
PCOLCE2	9	9:10574023-10593642:-1	procollagen C-endopeptidase enhancer 2	Cluster002
PCP4	1	1:108164030-108196164:+1	Purkinje cell protein 4	Cluster002
PCYOX1	22	22:3577508-3582835:+1	prenylcysteine oxidase 1	Cluster002
PDE5A	.	.	phosphodiesterase 5A, cGMP-specific	Cluster002
PDE6H	1	1:47994367-48000190:-1	phosphodiesterase 6H	Cluster002
PDGFC	4	4:21350186-21465992:+1	platelet derived growth factor C	Cluster002
PDPN	.	.	podoplanin	Cluster002
PDZD11	4	4:1279956-1283267:-1	PDZ domain containing 11	Cluster002
PDZD2	.	.	PDZ domain containing 2	Cluster002
PEX3	3	3:52601025-52619236:-1	peroxisomal biogenesis factor 3	Cluster002
PGRMC1	4	4:16673785-16679247:-1	progesterone receptor membrane component 1	Cluster002
PIEZO2	2	2:98172895-98252307:+1	piezo type mechanosensitive ion channel component 2	Cluster002
PIGS	19	19:5732371-5736475:-1	phosphatidylinositol glycan anchor biosynthesis class S	Cluster002
PLAT	22	22:2738388-2750600:-1	plasminogen activator, tissue type	Cluster002
PLCL2	2	2:34592366-34683688:+1	phospholipase C-like 2	Cluster002
PLOD2	9	9:11508788-11558301:-1	procollagen-lysine,2-oxoglutarate 5-dioxygenase 2	Cluster002
PLPPR1	Z	Z:65137559-65264849:-1	phospholipid phosphatase related 1	Cluster002
PM20D2	3	3:76069472-76083842:-1	peptidase M20 domain containing 2	Cluster002
PNPLA3	.	.	patatin-like phospholipase domain containing 3	Cluster002
PPA1	6	6:11508772-11517038:-1	pyrophosphatase (inorganic) 1	Cluster002
PPP1R14C	3	3:48472735-48523004:+1	protein phosphatase 1, regulatory (inhibitor) subunit 14C	Cluster002
PPP3CA	4	4:60690568-60796629:-1	protein phosphatase 3, catalytic subunit, alpha isozyme	Cluster002
PRKAR1B	14	14:2034750-2121330:-1	protein kinase cAMP-dependent type I regulatory subunit beta	Cluster002
PRKCA	18	18:7389079-7502399:-1	protein kinase C alpha	Cluster002
PROK2	12	12:16338395-16342937:-1	prokineticin 2	Cluster002
PSD3	Z	Z:54574433-54695402:-1	pleckstrin and Sec7 domain containing 3	Cluster002
PTH1R	2	2:3598940-3705027:+1	parathyroid hormone 1 receptor	Cluster002
PXYLP1	9	9:6796763-6897692:+1	2-phosphoxylose phosphatase 1	Cluster002
RAF1	12	12:4945518-4973456:-1	Raf-1 proto-oncogene, serine/threonine kinase	Cluster002
RANBP10	11	11:853431-907120:-1	RAN binding protein 10	Cluster002
RAPH1	.	.	Ras association (RalGDS/AF-6) and pleckstrin homology domains 1	Cluster002
RBP4	6	6:20385382-20390788:+1	retinol binding protein 4	Cluster002
RBX1	1	1:49895082-49906115:-1	ring-box 1	Cluster002
RDH8	KQ759614.1	KQ759614.1:4351-7501:-1	retinol dehydrogenase 8 (all-trans)	Cluster002
REEP6	.	.	receptor accessory protein 6	Cluster002
RNF144A	AADN04013900.1	AADN04013900.1:2033-5590:+1	ring finger protein 144A	Cluster002
RNF149	1	1:133535934-133553586:-1	ring finger protein 149	Cluster002
RNF26	24	24:4201263-4202672:-1	ring finger protein 26	Cluster002
ROGDI	14	14:14377044-14389114:+1	rogdi homolog	Cluster002
RUNX2	3	3:109770191-109917314:+1	runt-related transcription factor 2	Cluster002
RXRG	8	8:5154111-5168109:+1	retinoid X receptor, gamma	Cluster002
SAP30L	13	13:12146904-12152729:-1	SAP30 like	Cluster002
SAPCD2	.	.	suppressor APC domain containing 2	Cluster002
SCD	6	6:17493789-17509405:-1	stearoyl-CoA desaturase	Cluster002
SCEL	.	.	sciellin	Cluster002
SCG3	10	10:9089657-9116974:-1	secretogranin-3 isoform 2 precursor	Cluster002
SEC31B	.	.	SEC31 homolog B (S. cerevisiae)	Cluster002
SEC61A2	1	1:6299537-6315134:+1	Sec61 alpha 2 subunit (S. cerevisiae)	Cluster002
SEMA3A	1	1:8824964-8995709:+1	sema domain, immunoglobulin domain (Ig), short basic domain, secreted, (semaphorin) 3A	Cluster002
SEMA5B	7	7:26700264-26882259:-1	sema domain, seven thrombospondin repeats (type 1 and type 1-like), transmembrane domain (TM) and short cytoplasmic domain, (semaphorin) 5B	Cluster002
SERPINF2	19	19:5397323-5403025:+1	serpin peptidase inhibitor, clade F (alpha-2 antiplasmin, pigment epithelium derived factor), member 2	Cluster002
SESN1	3	3:67233670-67306780:+1	sestrin 1	Cluster002
SESN3	.	.	sestrin 3	Cluster002
SFT2D2	1	1:84106232-84112786:-1	SFT2 domain containing 2	Cluster002
SFXN3	6	6:23071185-23073850:-1	sideroflexin 3	Cluster002
SH2D4A	4	4:34329676-34340802:+1	SH2 domain containing 4A	Cluster002
SH3BGR	1	1:108027675-108053510:+1	SH3 domain binding glutamate-rich protein	Cluster002
SH3BGRL	4	4:9382299-9413049:-1	SH3 domain binding glutamate rich protein like	Cluster002
SHISA4	26	26:1126658-1129254:-1	shisa family member 4	Cluster002
SIK3	24	24:5115506-5186106:-1	SIK family kinase 3	Cluster002
SIX2	3	3:25957358-25960417:-1	SIX homeobox 2	Cluster002
SLC13A5	19	19:9799046-9813490:+1	solute carrier family 13 (sodium-dependent citrate transporter), member 5	Cluster002
SLC16A1	26	26:3611038-3625981:-1	solute carrier family 16 member 1	Cluster002
SLC22A16	3	3:66681777-66712311:+1	solute carrier family 22 member 16	Cluster002
SLC26A2	13	13:8343628-8347969:-1	solute carrier family 26 member 2	Cluster002
SLC37A3	1	1:56807019-56827366:-1	solute carrier family 37 member 3	Cluster002
SLC37A4	24	24:5639319-5645750:-1	solute carrier family 37 member 4	Cluster002
SLC39A14	AADN04002725.1	AADN04002725.1:8179-17083:+1	solute carrier family 39 (zinc transporter), member 14	Cluster002
SLC39A8	4	4:61121025-61141216:-1	solute carrier family 39 (zinc transporter), member 8	Cluster002
SLC6A13	1	1:60262382-60287559:-1	solute carrier family 6 (neurotransmitter transporter), member 13	Cluster002
SLC6A2	11	11:3672299-3735390:-1	solute carrier family 6 (neurotransmitter transporter, noradrenalin), member 2	Cluster002
SMAD1	4	4:31390203-31414677:+1	SMAD family member 1	Cluster002
SMIM5	18	18:4846231-4857284:-1	small integral membrane protein 5	Cluster002
SMPD3	11	11:191662-296948:+1	sphingomyelin phosphodiesterase 3	Cluster002
SNCA	4	4:35648927-35715824:-1	synuclein alpha	Cluster002
SNTB1	2	2:137075115-137183065:-1	syntrophin, beta 1 (dystrophin-associated protein A1, 59kDa, basic component 1)	Cluster002
SNX11	27	27:4162427-4168358:-1	sorting nexin 11	Cluster002
SNX33	10	10:2630790-2634200:+1	sorting nexin 33	Cluster002
SNX7	8	8:12372307-12399758:-1	sorting nexin 7	Cluster002
SOD3	4	4:74158334-74159793:-1	superoxide dismutase 3	Cluster002
SORBS2	.	.	sorbin and SH3 domain containing 2	Cluster002
SOX5	1	1:65938356-66226982:+1	SRY (sex determining region Y)-box 5	Cluster002
SOX8	14	14:5774171-5777561:-1	SRY-box 8	Cluster002
SOX9	18	18:8866456-8869366:+1	SRY-box 9	Cluster002
SPPL2B	28	28:551866-586908:+1	signal peptide peptidase like 2B	Cluster002
ST3GAL3	8	8:20256269-20401765:+1	ST3 beta-galactoside alpha-2,3-sialyltransferase 3	Cluster002
STC2	13	13:9230034-9239581:-1	stanniocalcin 2	Cluster002
STEAP2	2	2:21695262-21701570:+1	STEAP2 metalloreductase	Cluster002
STK26	4	4:3445542-3472941:+1	serine/threonine kinase 26	Cluster002
STON1	.	.	stonin 1	Cluster002
STRN	3	3:32162895-32219628:+1	striatin, calmodulin binding protein	Cluster002
SUMF1	12	12:18410218-18436294:-1	sulfatase modifying factor 1	Cluster002
SUPT3H	3	3:109538307-109811858:-1	suppressor of Ty 3 homolog (S. cerevisiae)	Cluster002
SURF4	17	17:7351942-7365144:-1	surfeit 4	Cluster002
SUSD5	2	2:44661561-44704132:-1	sushi domain containing 5	Cluster002
TAL2	Z	Z:55084980-55085333:+1	TAL bHLH transcription factor 2	Cluster002
TBC1D4	1	1:155120417-155197498:+1	TBC1 domain family, member 4	Cluster002
TCF7L2	6	6:27067493-27239223:+1	transcription factor 7-like 2 (T-cell specific, HMG-box)	Cluster002
TDH	.	.	L-threonine dehydrogenase (pseudogene)	Cluster002
TFB1M	3	3:50738394-50765171:-1	transcription factor B1, mitochondrial	Cluster002
TIPRL	1	1:84114102-84122596:-1	TOR signaling pathway regulator	Cluster002
TMEM169	7	7:23678886-23682106:-1	transmembrane protein 169	Cluster002
TMEM200A	3	3:57945699-57947168:-1	transmembrane protein 200A	Cluster002
TMEM255B	1	1:137209990-137272589:-1	transmembrane protein 255B	Cluster002
TMEM47	1	1:113937248-113961367:+1	transmembrane protein 47	Cluster002
TMEM52	.	.	transmembrane protein 52	Cluster002
TMTC2	1	1:40829223-41086008:+1	transmembrane and tetratricopeptide repeat containing 2	Cluster002
TOB1	18	18:10170957-10172858:+1	transducer of ERBB2, 1	Cluster002
TOR2A	17	17:5461875-5464714:+1	torsin family 2, member A	Cluster002
TP53INP2	.	.	tumor protein p53 inducible nuclear protein 2	Cluster002
TRAF3IP1	7	7:5913126-5949660:+1	TNF receptor-associated factor 3 interacting protein 1	Cluster002
TRMT13	8	8:11915863-11922396:-1	tRNA methyltransferase 13 homolog	Cluster002
TRPC1	9	9:10547997-10568737:+1	transient receptor potential cation channel, subfamily C, member 1	Cluster002
TRPS1	2	2:134923027-135090061:-1	trichorhinophalangeal syndrome I	Cluster002
TRPV4	15	15:6894024-6899794:-1	transient receptor potential cation channel subfamily V member 4	Cluster002
TTC7B	5	5:44037410-44157611:-1	tetratricopeptide repeat domain 7B	Cluster002
TUT1	.	.	terminal uridylyl transferase 1, U6 snRNA-specific	Cluster002
UAP1L1	17	17:846117-861414:-1	UDP-N-acetylglucosamine pyrophosphorylase 1 like 1	Cluster002
UBE2Q2	.	.	ubiquitin-conjugating enzyme E2Q family member 2	Cluster002
UGP2	3	3:9554804-9577969:+1	UDP-glucose pyrophosphorylase 2	Cluster002
URB1	1	1:104901269-104945059:-1	URB1 ribosome biogenesis 1 homolog (S. cerevisiae)	Cluster002
USP40	7	7:5873857-5902664:+1	ubiquitin specific peptidase 40	Cluster002
USP6NL	1	1:6033346-6143773:-1	USP6 N-terminal like	Cluster002
UTRN	3	3:46068391-46415545:+1	utrophin	Cluster002
VIT	3	3:32232091-32274545:-1	vitrin	Cluster002
VTI1A	6	6:26754954-27004317:+1	vesicle transport through interaction with t-SNAREs 1A	Cluster002
WFIKKN2	18	18:10189967-10193843:-1	WAP, follistatin/kazal, immunoglobulin, kunitz and netrin domain containing 2	Cluster002
WNK4	27	27:5462100-5472837:+1	WNK lysine deficient protein kinase 4	Cluster002
WNT4	21	21:6322863-6334599:+1	Protein Wnt-4	Cluster002
WWP2	11	11:19283823-19315488:+1	WW domain containing E3 ubiquitin protein ligase 2	Cluster002
XYLT1	14	14:8053243-8199119:+1	xylosyltransferase I	Cluster002
YIPF4	3	3:31750564-31764070:-1	Yip1 domain family member 4	Cluster002
ZDHHC2	.	.	zinc finger, DHHC-type containing 2	Cluster002
ZDHHC8	15	15:1325922-1408363:+1	zinc finger, DHHC-type containing 8	Cluster002
ZNF346	13	13:10272905-10281839:-1	zinc finger protein 346	Cluster002
ZNF385B	7	7:14980081-15028066:+1	zinc finger protein 385B	Cluster002
ADAR	.	.	adenosine deaminase, RNA-specific	Cluster003
ADIPOR2	1	1:60997447-61037837:+1	adiponectin receptor 2	Cluster003
AKAP13	.	.	A kinase (PRKA) anchor protein 13	Cluster003
ALS2CL	2	2:3260213-3285172:-1	ALS2 C-terminal like	Cluster003
APAF1	1	1:46718811-46744193:+1	apoptotic peptidase activating factor 1	Cluster003
ARHGEF28	Z	Z:24570223-24702341:-1	Rho guanine nucleotide exchange factor 28	Cluster003
ARID5A	22	22:2802815-2806073:-1	AT-rich interaction domain 5A	Cluster003
ARMC8	9	9:557105-617279:-1	armadillo repeat containing 8	Cluster003
ASMTL	1	1:129164014-129190488:+1	acetylserotonin O-methyltransferase-like	Cluster003
ASS1	17	17:6346895-6367468:+1	argininosuccinate synthase 1	Cluster003
ATF3	3	3:21874342-21876244:-1	activating transcription factor 3	Cluster003
ATP8A1	4	4:68573329-68662442:+1	ATPase, aminophospholipid transporter (APLT), class I, type 8A, member 1	Cluster003
BEND3	3	3:68143484-68151654:+1	BEN domain containing 3	Cluster003
BEND6	3	3:87150129-87156007:-1	BEN domain containing 6	Cluster003
BFAR	14	14:832254-836956:+1	bifunctional apoptosis regulator	Cluster003
BHLHE40	12	12:18624949-18629296:+1	basic helix-loop-helix family member e40	Cluster003
BMP2K	4	4:45191555-45248570:+1	BMP2 inducible kinase	Cluster003
C10H15orf39	.	.	chromosome 10 open reading frame, human C15orf39	Cluster003
C15orf48	10	10:10666581-10670187:+1	chromosome 15 open reading frame 48	Cluster003
C1QL1	27	27:1479940-1484015:-1	complement C1q like 1	Cluster003
C6orf106	26	26:4312154-4343994:+1	chromosome 6 open reading frame 106	Cluster003
CALCOCO2	27	27:3710068-3718422:+1	calcium binding and coiled-coil domain 2	Cluster003
CASP1	.	.	caspase 1, apoptosis-related cysteine peptidase	Cluster003
CASP7	6	6:27520205-27538328:+1	caspase 7	Cluster003
CCDC147	.	.	coiled-coil domain containing 147	Cluster003
CCDC57	.	.	coiled-coil domain containing 57	Cluster003
CD274	Z	Z:27673716-27679160:+1	CD274 molecule	Cluster003
CEBPB	20	20:13926767-13928100:-1	CCAAT/enhancer binding protein beta	Cluster003
CFLAR	7	7:11453269-11472335:+1	CASP8 and FADD like apoptosis regulator	Cluster003
CHIR-A2	AADN04001512.1	AADN04001512.1:12541-23130:-1	Gallus gallus immunoglobulin-like receptor CHIR-A2 (CHIR-A2), mRNA.	Cluster003
CHKA	5	5:16188985-16208253:-1	choline kinase alpha	Cluster003
CHP1	5	5:24528083-24545033:+1	calcineurin-like EF-hand protein 1	Cluster003
CIDEA	2	2:97484738-97493933:-1	cell death-inducing DFFA-like effector a	Cluster003
CISD2	4	4:61334100-61340499:+1	CDGSH iron sulfur domain 2	Cluster003
CMIP	11	11:15750288-15870668:+1	c-Maf inducing protein	Cluster003
CMTM6	2	2:40582217-40590962:-1	CKLF like MARVEL transmembrane domain containing 6	Cluster003
COG7	14	14:6976888-6998527:+1	component of oligomeric golgi complex 7	Cluster003
COMMD8	4	4:67239245-67243039:+1	COMM domain containing 8	Cluster003
COPS4	4	4:46590239-46598724:-1	COP9 signalosome subunit 4	Cluster003
CPEB3	6	6:20843233-20919088:+1	cytoplasmic polyadenylation element binding protein 3	Cluster003
CPNE7	11	11:18986242-18989246:+1	copine 7	Cluster003
CREM	2	2:13001322-13032921:-1	cAMP responsive element modulator	Cluster003
CRTAM	24	24:3121834-3134300:-1	cytotoxic and regulatory T-cell molecule	Cluster003
CSF2RB	.	.	colony stimulating factor 2 receptor, beta, low-affinity (granulocyte-macrophage)	Cluster003
CSF3	27	27:4737417-4739289:+1	Myelomonocytic growth factor	Cluster003
CSNK1G1	10	10:1141801-1228631:+1	Casein kinase I isoform gamma-1	Cluster003
CSRNP1	2	2:5277138-5282741:+1	cysteine and serine rich nuclear protein 1	Cluster003
CTD-2116N17.1	.	.	Uncharacterized protein	Cluster003
CYSLTR2	.	.	cysteinyl leukotriene receptor 2	Cluster003
CYSTM1	13	13:1458573-1480966:+1	cysteine rich transmembrane module containing 1	Cluster003
CYTH4	1	1:51420095-51439366:-1	cytohesin 4	Cluster003
CYTIP	7	7:36407493-36416220:-1	cytohesin 1 interacting protein	Cluster003
DDA1	28	28:3417152-3424401:+1	DET1 and DDB1 associated 1	Cluster003
DENND4C	Z	Z:33679446-33728466:+1	DENN/MADD domain containing 4C	Cluster003
DENND5B	.	.	DENN/MADD domain containing 5B	Cluster003
DNM1L	1	1:58971662-59006582:-1	dynamin 1-like	Cluster003
DST	3	3:87201225-87461978:+1	dystonin	Cluster003
DTX3L	7	7:28404305-28412701:-1	deltex 3 like, E3 ubiquitin ligase	Cluster003
DUSP1	13	13:9052099-9054704:-1	dual specificity phosphatase 1	Cluster003
DYNLT1	3	3:52226126-52229720:-1	dynein light chain Tctex-type 1	Cluster003
EBP	11	11:10433513-10434487:-1	CCAAT/enhancer binding protein alpha	Cluster003
EGLN3	5	5:35742881-35767270:-1	egl-9 family hypoxia inducible factor 3	Cluster003
EIF2AK1	14	14:960221-976442:+1	eukaryotic translation initiation factor 2-alpha kinase 1	Cluster003
EIF2AK2	3	3:32072407-32090400:+1	eukaryotic translation initiation factor 2-alpha kinase 2	Cluster003
EIF4E3	12	12:16301904-16317594:-1	eukaryotic translation initiation factor 4E family member 3	Cluster003
ELMO3	11	11:1060300-1068759:+1	engulfment and cell motility 3	Cluster003
EMC2	2	2:132351058-132385978:+1	ER membrane protein complex subunit 2	Cluster003
ENDOV	.	.	endonuclease V	Cluster003
ENSGALG00000000720	23	23:1432743-1440630:+1	No Class	Cluster003
ENSGALG00000001049	19	19:657606-667042:+1	No Class	Cluster003
ENSGALG00000001894	21	21:2563200-2570115:-1	No Class	Cluster003
ENSGALG00000002053	19	19:4285696-4302064:-1	No Class	Cluster003
ENSGALG00000002329	19	19:4765354-4766571:+1	No Class	Cluster003
ENSGALG00000004646	21	21:5662601-5666431:-1	No Class	Cluster003
ENSGALG00000005753	4	4:2454470-2457397:-1	Nuclear cap-binding protein subunit 2	Cluster003
ENSGALG00000006318	14	14:7350388-7363147:+1	No Class	Cluster003
ENSGALG00000006375	9	9:4743415-4745533:+1	No Class	Cluster003
ENSGALG00000006840	10	10:13979803-14002167:-1	No Class	Cluster003
ENSGALG00000007736	10	10:18538217-18544102:+1	No Class	Cluster003
ENSGALG00000008153	1	1:1016112-1018737:+1	No Class	Cluster003
ENSGALG00000008174	Z	Z:78589195-78621668:+1	No Class	Cluster003
ENSGALG00000008759	9	9:16420968-16432613:+1	No Class	Cluster003
ENSGALG00000008881	17	17:1861276-1913128:-1	No Class	Cluster003
ENSGALG00000009479	2	2:22939327-22944066:-1	No Class	Cluster003
ENSGALG00000009879	1	1:34369405-34377556:-1	No Class	Cluster003
ENSGALG00000010903	4	4:45907175-45909884:+1	No Class	Cluster003
ENSGALG00000011544	1	1:71724526-71731735:+1	No Class	Cluster003
ENSGALG00000011859	1	1:49180327-49185207:-1	No Class	Cluster003
ENSGALG00000012072	7	7:28389233-28403654:-1	No Class	Cluster003
ENSGALG00000012480	7	7:35290009-35300342:-1	No Class	Cluster003
ENSGALG00000013725	4	4:65135045-65140920:+1	No Class	Cluster003
ENSGALG00000016471	3	3:101000672-101006614:-1	No Class	Cluster003
ENSGALG00000016556	3	3:105439100-105446401:-1	No Class	Cluster003
ENSGALG00000016852	1	1:140144843-140158209:-1	No Class	Cluster003
ENSGALG00000017019	1	1:170157889-170223517:+1	No Class	Cluster003
ENSGALG00000017186	1	1:182634266-182644438:-1	No Class	Cluster003
ENSGALG00000021611	19	19:5026322-5037395:+1	No Class	Cluster003
ENSGALG00000023709	17	17:6155900-6158531:+1	No Class	Cluster003
ENSGALG00000023818	27	27:5258118-5258992:+1	No Class	Cluster003
ENSGALG00000026152	12	12:2254875-2264684:-1	No Class	Cluster003
ENSGALG00000026299	1	1:88660356-88667176:+1	No Class	Cluster003
ENSGALG00000026422	7	7:28369889-28385093:-1	No Class	Cluster003
ENSGALG00000026906	20	20:13935328-13952953:+1	No Class	Cluster003
ENSGALG00000028016	1	1:49189519-49197004:-1	No Class	Cluster003
ENSGALG00000028843	25	25:986332-987425:+1	No Class	Cluster003
ENSGALG00000029368	AADN04005455.1	AADN04005455.1:4866-5745:+1	No Class	Cluster003
ENSGALG00000029446	1	1:4120319-4150431:+1	No Class	Cluster003
ENSGALG00000029569	2	2:458816-461126:-1	No Class	Cluster003
ENSGALG00000029577	AADN04002707.1	AADN04002707.1:3847-4646:+1	No Class	Cluster003
ENSGALG00000030981	AADN04008640.1	AADN04008640.1:1734-2131:-1	No Class	Cluster003
ENSGALG00000032403	25	25:1889768-1890103:+1	No Class	Cluster003
ENSGALG00000032792	7	7:6965787-6967477:-1	No Class	Cluster003
ENSGALG00000033025	12	12:16432433-16463366:-1	No Class	Cluster003
ENSGALG00000033068	11	11:391022-394724:+1	No Class	Cluster003
ENSGALG00000033485	AADN04010344.1	AADN04010344.1:2640-7120:-1	No Class	Cluster003
ENSGALG00000033661	AADN04008132.1	AADN04008132.1:53-7773:-1	No Class	Cluster003
ENSGALG00000033924	AADN04007052.1	AADN04007052.1:1274-8619:+1	No Class	Cluster003
ENSGALG00000034766	AADN04016514.1	AADN04016514.1:2150-4553:+1	No Class	Cluster003
[truncated: 5,535 more rows]
