# Supplementary material for: Analysis of the Progeny of Sibling Matings Reveals Regulatory Variation Impacting the Transcriptome of Immune Cells in Commercial Chickens
Source: Front Genet. 2019 Nov 14;10:1032. doi: 10.3389/fgene.2019.01032 (PMC6870463; doi:10.3389/fgene.2019.01032)
Supplement: Supplementary file 7 [file Table_6.xlsx]

## Sheet: IRF genes_overview
				Summary of SNPs detected in broiler and transgenic layers
				In filtered VCF		1146
Genes	full name	ensembl ID	Gene location (gal5)	No. of exonic snps	non-synonymous snps	total no. of snps within the genes + 1kb up/downstream
IRF1	interferon regulatory factor 1	ENSGALG00000006785	Chromosome 13: 16,977,371-16,983,282	5	0	107
IRF2	interferon regulatory factor 2	ENSGALG00000010642	Chromosome 4: 39,801,172-39,842,530	0	0	597
IRF6	interferon regulatory factor 6	ENSGALG00000001405	Chromosome 26: 3,166,485-3,173,112	4	0	105
IRF7 (also IRF3)	interferon regulatory factor 7	ENSGALG00000014297	Chromosome 5: 15,845,877-15,849,344	14	4	100
IRF8	interferon regulatory factor 8	ENSGALG00000005757	Chromosome 11: 17,821,801-17,827,332	10	1	148
IRF9 (also IRF10)	interferon regulatory factor 9	ENSGALG00000030291	Chromosome 20: 10,265,011-10,267,614	27	12	89

## Sheet: samples
Originally there were 27 samples but only 20 were bred; these 20 appear in VCF file
Sample names	sample names in VCF	sex	type	present in VCF
4	sample4	F	transgenic layer	yes
6	sample6	M	transgenic layer	yes
14	sample14	F	transgenic layer	yes
16	sample16	F	transgenic layer	yes
18	sample18	M	transgenic layer	yes
24	sample24	F	transgenic layer	yes
26	sample26	M	transgenic layer	yes
29	sample29	F	transgenic layer	yes
1662	sample1662	M	broiler	yes
1674	sample1674	F	broiler	yes
1678	sample1678	F	broiler	yes
1679	sample1679	F	broiler	yes
1684	sample1684	F	broiler	yes
1686	sample1686	F	broiler	yes
1687	sample1687	M	broiler	yes
1696	sample1696	M	broiler	yes
1697	sample1697	M	broiler	yes
1698	sample1698	M	broiler	yes
4937	sample4937	M	transgenic layer	yes
4946	sample4946	M	transgenic layer	yes
1673		F	broiler	no	not bred
1675		M	broiler	no	not bred
1685		F	broiler	no	not bred
1692		M	broiler	no	dead
2847		M	transgenic layer	no	not bred
4932		F	transgenic layer	no	not bred
4944		F	transgenic layer	no	not bred

## Sheet: IRF_SNPs
snpID	Alternative allele frequency (AAF) layer	AAF broiler	geneID	annotation	Ensembl gene and annotation details
chr13_16976393_C_T	0	0.2	IRF1	downstream	ENSGALG00000006785.5
chr13_16976409_A_G	0	0.7	IRF1	downstream	ENSGALG00000006785.5
chr13_16976631_G_C	0	0.9	IRF1	downstream	ENSGALG00000006785.5
chr13_16976874_T_C	1	1	IRF1	downstream	ENSGALG00000006785.5
chr13_16976929_G_A	0.4	0	IRF1	downstream	ENSGALG00000006785.5
chr13_16976931_G_A	0.4	0	IRF1	downstream	ENSGALG00000006785.5
chr13_16977014_T_C	0.7	1	IRF1	downstream	ENSGALG00000006785.5
chr13_16977040_T_C	1	1	IRF1	downstream	ENSGALG00000006785.5
chr13_16977068_C_T	1	1	IRF1	downstream	ENSGALG00000006785.5
chr13_16977190_T_C	0.7	0.9	IRF1	downstream	ENSGALG00000006785.5
chr13_16977228_A_G	0.4	0	IRF1	downstream	ENSGALG00000006785.5
chr13_16977349_C_G	0	0.9	IRF1	downstream	ENSGALG00000006785.5
chr13_16977531_A_G	0	0.9	IRF1	UTR3	ENSGALG00000006785.5
chr13_16978141_G_A	0.4	0	IRF1	UTR3	ENSGALG00000006785.5
chr13_16978223_A_G	0	0.7	IRF1	UTR3	ENSGALG00000006785.5
chr13_16978374_C_G	0.3	0	IRF1	intronic	ENSGALG00000006785.5
chr13_16978409_C_T	0	0.7	IRF1	intronic	ENSGALG00000006785.5
chr13_16978410_A_G	0	0.7	IRF1	intronic	ENSGALG00000006785.5
chr13_16978411_G_A	0.7	0.9	IRF1	intronic	ENSGALG00000006785.5
chr13_16978458_G_T	0	0.2	IRF1	intronic	ENSGALG00000006785.5
chr13_16978490_C_T	0.4	0	IRF1	intronic	ENSGALG00000006785.5
chr13_16978585_G_A	0	0.7	IRF1	intronic	ENSGALG00000006785.5
chr13_16978653_C_A	0.4	0	IRF1	intronic	ENSGALG00000006785.5
chr13_16978761_T_C	1	0.3	IRF1	exonic; synonymous SNV	ENSGALG00000006785.5:ENSGALT00000002244.5:exon9:c.A843G:p.S281S,
chr13_16978890_G_A	1	0.1	IRF1	exonic; synonymous SNV	ENSGALG00000006785.5:ENSGALT00000002244.5:exon9:c.C714T:p.L238L,
chr13_16978904_T_A	1	0.1	IRF1	intronic	ENSGALG00000006785.5
chr13_16978943_A_G	0.3	0.2	IRF1	intronic	ENSGALG00000006785.5
chr13_16979013_A_G	0	0.7	IRF1	intronic	ENSGALG00000006785.5
chr13_16979036_G_A	0	0.7	IRF1	intronic	ENSGALG00000006785.5
chr13_16979213_A_G	0.7	0.8	IRF1	intronic	ENSGALG00000006785.5
chr13_16979292_C_T	0	0.7	IRF1	intronic	ENSGALG00000006785.5
chr13_16979299_T_C	0.6	0.1	IRF1	intronic	ENSGALG00000006785.5
chr13_16979339_G_T	0.4	0.2	IRF1	intronic	ENSGALG00000006785.5
chr13_16979357_G_T	0.6	0.8	IRF1	intronic	ENSGALG00000006785.5
chr13_16979376_A_G	0	0.7	IRF1	intronic	ENSGALG00000006785.5
chr13_16979407_G_A	0.3	0	IRF1	intronic	ENSGALG00000006785.5
chr13_16979697_G_A	0.4	0	IRF1	intronic	ENSGALG00000006785.5
chr13_16979732_C_G	0.6	1	IRF1	intronic	ENSGALG00000006785.5
chr13_16979755_G_A	0.6	0.8	IRF1	intronic	ENSGALG00000006785.5
chr13_16979758_C_T	1	1	IRF1	intronic	ENSGALG00000006785.5
chr13_16979846_T_A	1	0.8	IRF1	intronic	ENSGALG00000006785.5
chr13_16979848_T_C	1	0.8	IRF1	intronic	ENSGALG00000006785.5
chr13_16979901_C_T	0	0.2	IRF1	intronic	ENSGALG00000006785.5
chr13_16980161_T_C	0.3	0.7	IRF1	intronic	ENSGALG00000006785.5
chr13_16980165_G_A	0.7	0.1	IRF1	intronic	ENSGALG00000006785.5
chr13_16980179_A_G	1	1	IRF1	intronic	ENSGALG00000006785.5
chr13_16980202_A_C	0.05	0.3	IRF1	intronic	ENSGALG00000006785.5
chr13_16980213_C_T	0.35	0.25	IRF1	intronic	ENSGALG00000006785.5
chr13_16980237_G_A	0.6	0.25	IRF1	intronic	ENSGALG00000006785.5
chr13_16980299_C_T	0.4	0.75	IRF1	intronic	ENSGALG00000006785.5
chr13_16980311_G_A	0.4	0.05	IRF1	intronic	ENSGALG00000006785.5
chr13_16980718_C_T	0	0.15	IRF1	intronic	ENSGALG00000006785.5
chr13_16980737_A_C	0.3	0.15	IRF1	intronic	ENSGALG00000006785.5
chr13_16980853_T_A	0.4	0.7	IRF1	intronic	ENSGALG00000006785.5
chr13_16980860_G_A	0	0.7	IRF1	intronic	ENSGALG00000006785.5
chr13_16980862_G_A	0.4	0	IRF1	intronic	ENSGALG00000006785.5
chr13_16980978_A_G	0.3	0.75	IRF1	exonic; synonymous SNV	ENSGALG00000006785.5:ENSGALT00000002244.5:exon4:c.T267C:p.P89P,
chr13_16981008_C_A	0.3	0.1	IRF1	exonic; synonymous SNV	ENSGALG00000006785.5:ENSGALT00000002244.5:exon4:c.G237T:p.A79A,
chr13_16981077_G_C	1	1	IRF1	intronic	ENSGALG00000006785.5
chr13_16981213_G_A	0.3	0.1	IRF1	intronic	ENSGALG00000006785.5
chr13_16981503_A_G	0	0.2	IRF1	intronic	ENSGALG00000006785.5
chr13_16981548_G_A	0.4	0	IRF1	intronic	ENSGALG00000006785.5
chr13_16981563_T_C	0.4	0	IRF1	intronic	ENSGALG00000006785.5
chr13_16981690_A_G	0	0.2	IRF1	intronic	ENSGALG00000006785.5
chr13_16981722_G_A	0.4	0	IRF1	intronic	ENSGALG00000006785.5
chr13_16981774_G_A	0	0.15	IRF1	intronic	ENSGALG00000006785.5
chr13_16981855_G_A	0.4	0	IRF1	intronic	ENSGALG00000006785.5
chr13_16981910_G_A	0	0.05	IRF1	intronic	ENSGALG00000006785.5
chr13_16981953_T_C	1	1	IRF1	intronic	ENSGALG00000006785.5
chr13_16981969_G_A	0	0.15	IRF1	intronic	ENSGALG00000006785.5
chr13_16982225_C_T	0	0.15	IRF1	exonic; synonymous SNV	ENSGALG00000006785.5:ENSGALT00000002244.5:exon2:c.G66A:p.P22P,
chr13_16982306_T_A	0.3	0	IRF1	intronic	ENSGALG00000006785.5
chr13_16982339_C_T	0	0.15	IRF1	intronic	ENSGALG00000006785.5
chr13_16982356_T_C	0.3	0.15	IRF1	intronic	ENSGALG00000006785.5
chr13_16982373_C_G	0.4	0	IRF1	intronic	ENSGALG00000006785.5
chr13_16982464_T_C	0.4	0	IRF1	intronic	ENSGALG00000006785.5
chr13_16982469_T_A	0.4	0	IRF1	intronic	ENSGALG00000006785.5
chr13_16982502_G_A	0.3	0.8	IRF1	intronic	ENSGALG00000006785.5
chr13_16982503_C_A	0.4	0	IRF1	intronic	ENSGALG00000006785.5
chr13_16982597_G_T	0	0.7	IRF1	intronic	ENSGALG00000006785.5
chr13_16982630_C_G	0	0.15	IRF1	intronic	ENSGALG00000006785.5
chr13_16982653_G_C	0.25	0.4	IRF1	intronic	ENSGALG00000006785.5
chr13_16982661_T_C	0.4	0.45	IRF1	intronic	ENSGALG00000006785.5
chr13_16982828_G_T	0.6	0.85	IRF1	intronic	ENSGALG00000006785.5
chr13_16982927_A_G	0.4	0.15	IRF1	intronic	ENSGALG00000006785.5
chr13_16982942_C_G	0.3	0.05	IRF1	intronic	ENSGALG00000006785.5
chr13_16983100_C_T	0	0.15	IRF1	intronic	ENSGALG00000006785.5
chr13_16983143_C_T	0	0.05	IRF1	intronic	ENSGALG00000006785.5
chr13_16983182_G_A	0	0.15	IRF1	intronic	ENSGALG00000006785.5
chr13_16983225_G_C	0	0.1	IRF1	UTR5	ENSGALG00000006785.5
chr13_16983231_C_T	0	0.05	IRF1	UTR5	ENSGALG00000006785.5
chr13_16983236_C_T	0.1	0	IRF1	UTR5	ENSGALG00000006785.5
chr13_16983312_T_C	0.05	0.2	IRF1	upstream	ENSGALG00000006785.5
chr13_16983349_G_A	0.4	0	IRF1	upstream	ENSGALG00000006785.5
chr13_16983432_C_T	0.4	0.05	IRF1	upstream	ENSGALG00000006785.5
chr13_16983437_G_A	1	1	IRF1	upstream	ENSGALG00000006785.5
chr13_16983714_T_C	0.4	0.15	IRF1	upstream	ENSGALG00000006785.5
chr13_16983811_G_A	0.3	0.8	IRF1	upstream	ENSGALG00000006785.5
chr13_16983861_A_T	0.4	0	IRF1	upstream	ENSGALG00000006785.5
chr13_16983913_A_C	0.7	1	IRF1	upstream	ENSGALG00000006785.5
chr13_16983937_G_A	0.7	1	IRF1	upstream	ENSGALG00000006785.5
chr13_16984013_C_T	0	0.15	IRF1	upstream	ENSGALG00000006785.5
chr13_16984112_G_A	0.3	0.8	IRF1	upstream	ENSGALG00000006785.5
chr13_16984115_T_C	0.7	0.05	IRF1	upstream	ENSGALG00000006785.5
chr13_16984128_C_T	0	0.15	IRF1	upstream	ENSGALG00000006785.5
chr13_16984213_G_A	0.7	1	IRF1	upstream	ENSGALG00000006785.5
chr13_16984261_A_G	0	0.15	IRF1	upstream	ENSGALG00000006785.5
chr4_39800198_T_C	0.25	0.3	IRF2	upstream	ENSGALG00000010642.6
chr4_39800284_C_A	0.2	0	IRF2	upstream	ENSGALG00000010642.6
chr4_39800294_G_A	0	0.6	IRF2	upstream	ENSGALG00000010642.6
chr4_39800465_G_T	0.25	1	IRF2	upstream	ENSGALG00000010642.6
chr4_39800523_T_C	0.45	1	IRF2	upstream	ENSGALG00000010642.6
chr4_39800527_T_C	0.45	1	IRF2	upstream	ENSGALG00000010642.6
chr4_39800696_G_A	0.2	0	IRF2	upstream	ENSGALG00000010642.6
chr4_39801993_G_T	0.55	0.25	IRF2	intronic	ENSGALG00000010642.6
chr4_39802117_A_G	0.55	1	IRF2	intronic	ENSGALG00000010642.6
chr4_39802135_C_T	0.55	0.25	IRF2	intronic	ENSGALG00000010642.6
chr4_39802153_G_C	0	0.7	IRF2	intronic	ENSGALG00000010642.6
chr4_39802244_C_T	0	0.05	IRF2	intronic	ENSGALG00000010642.6
chr4_39802419_G_T	0.55	0.25	IRF2	intronic	ENSGALG00000010642.6
chr4_39802433_C_A	0.55	0.45	IRF2	intronic	ENSGALG00000010642.6
chr4_39802441_G_C	0.55	0.9	IRF2	intronic	ENSGALG00000010642.6
chr4_39802473_T_C	0.55	1	IRF2	intronic	ENSGALG00000010642.6
chr4_39802497_G_A	0	0.45	IRF2	intronic	ENSGALG00000010642.6
chr4_39802498_T_C	0	0.05	IRF2	intronic	ENSGALG00000010642.6
chr4_39802507_A_G	0	0.05	IRF2	intronic	ENSGALG00000010642.6
chr4_39802519_T_A	0	0.05	IRF2	intronic	ENSGALG00000010642.6
chr4_39802540_G_A	0	0.2	IRF2	intronic	ENSGALG00000010642.6
chr4_39802586_C_T	0	0.2	IRF2	intronic	ENSGALG00000010642.6
chr4_39802618_C_T	0	0.5	IRF2	intronic	ENSGALG00000010642.6
chr4_39802627_G_A	0.55	0.25	IRF2	intronic	ENSGALG00000010642.6
chr4_39802671_C_G	0	0.1	IRF2	intronic	ENSGALG00000010642.6
chr4_39803014_A_G	0.55	0.75	IRF2	intronic	ENSGALG00000010642.6
chr4_39803129_T_C	0	0.2	IRF2	intronic	ENSGALG00000010642.6
chr4_39803488_A_G	0	0.05	IRF2	intronic	ENSGALG00000010642.6
chr4_39803494_G_A	0	0.05	IRF2	intronic	ENSGALG00000010642.6
chr4_39803495_T_A	0	0.05	IRF2	intronic	ENSGALG00000010642.6
chr4_39803496_G_A	0	0.05	IRF2	intronic	ENSGALG00000010642.6
chr4_39803499_A_T	0	0.45	IRF2	intronic	ENSGALG00000010642.6
chr4_39803624_A_G	0.3	0.55	IRF2	intronic	ENSGALG00000010642.6
chr4_39803637_T_C	0	0.2	IRF2	intronic	ENSGALG00000010642.6
chr4_39803651_G_A	0.3	0.55	IRF2	intronic	ENSGALG00000010642.6
chr4_39803659_T_C	0.3	0.55	IRF2	intronic	ENSGALG00000010642.6
chr4_39803691_C_T	0.3	0.6	IRF2	intronic	ENSGALG00000010642.6
chr4_39803698_T_C	0.3	0.6	IRF2	intronic	ENSGALG00000010642.6
chr4_39803746_G_A	0	0.2	IRF2	intronic	ENSGALG00000010642.6
chr4_39803810_G_A	0	0.2	IRF2	intronic	ENSGALG00000010642.6
chr4_39803846_A_G	0	0.25	IRF2	intronic	ENSGALG00000010642.6
chr4_39803865_C_T	0	0.2	IRF2	intronic	ENSGALG00000010642.6
chr4_39803898_G_A	0.3	0.15	IRF2	intronic	ENSGALG00000010642.6
chr4_39803907_C_T	0.3	0.15	IRF2	intronic	ENSGALG00000010642.6
chr4_39803908_A_G	0.3	0.2	IRF2	intronic	ENSGALG00000010642.6
chr4_39803942_T_G	0.3	0.35	IRF2	intronic	ENSGALG00000010642.6
chr4_39804008_A_G	0	0.3	IRF2	intronic	ENSGALG00000010642.6
chr4_39804037_C_T	0	0.35	IRF2	intronic	ENSGALG00000010642.6
chr4_39804167_T_C	0	0.05	IRF2	intronic	ENSGALG00000010642.6
chr4_39804168_G_A	0	0.05	IRF2	intronic	ENSGALG00000010642.6
chr4_39804191_G_C	0	0.25	IRF2	intronic	ENSGALG00000010642.6
chr4_39804259_C_G	0.3	0.45	IRF2	intronic	ENSGALG00000010642.6
chr4_39804286_A_G	0.3	0.15	IRF2	intronic	ENSGALG00000010642.6
chr4_39804368_A_G	1	0.95	IRF2	intronic	ENSGALG00000010642.6
chr4_39804446_C_A	0	0.15	IRF2	intronic	ENSGALG00000010642.6
chr4_39804581_A_G	1	0.2	IRF2	intronic	ENSGALG00000010642.6
chr4_39804927_T_C	0.7	0.45	IRF2	intronic	ENSGALG00000010642.6
chr4_39805009_T_C	0	0.3	IRF2	intronic	ENSGALG00000010642.6
chr4_39805089_T_C	1	0.95	IRF2	intronic	ENSGALG00000010642.6
chr4_39805145_G_A	1	0.2	IRF2	intronic	ENSGALG00000010642.6
chr4_39805180_T_C	0	0.2	IRF2	intronic	ENSGALG00000010642.6
chr4_39805185_G_A	1	0.95	IRF2	intronic	ENSGALG00000010642.6
chr4_39805266_C_T	0	0.3	IRF2	intronic	ENSGALG00000010642.6
chr4_39805279_C_A	0	0.45	IRF2	intronic	ENSGALG00000010642.6
chr4_39805323_G_T	0	0.2	IRF2	intronic	ENSGALG00000010642.6
chr4_39805356_A_G	0.3	0.45	IRF2	intronic	ENSGALG00000010642.6
chr4_39805374_C_T	0.7	0.05	IRF2	intronic	ENSGALG00000010642.6
chr4_39805502_T_C	1	0.85	IRF2	intronic	ENSGALG00000010642.6
chr4_39805653_T_C	0.3	0.45	IRF2	intronic	ENSGALG00000010642.6
chr4_39805660_G_A	0	0.45	IRF2	intronic	ENSGALG00000010642.6
chr4_39805665_C_T	0.25	0.05	IRF2	intronic	ENSGALG00000010642.6
chr4_39805807_C_T	0.55	0.65	IRF2	intronic	ENSGALG00000010642.6
chr4_39805823_C_T	0.3	0.6	IRF2	intronic	ENSGALG00000010642.6
chr4_39805824_A_G	1	1	IRF2	intronic	ENSGALG00000010642.6
chr4_39805913_G_T	0.2	0.05	IRF2	intronic	ENSGALG00000010642.6
chr4_39805986_T_C	0.25	0.05	IRF2	intronic	ENSGALG00000010642.6
chr4_39806028_G_A	0.5	0.5	IRF2	intronic	ENSGALG00000010642.6
chr4_39806047_C_T	0	0.2	IRF2	intronic	ENSGALG00000010642.6
chr4_39806099_C_T	0	0.1	IRF2	intronic	ENSGALG00000010642.6
chr4_39806100_G_C	0	0.35	IRF2	intronic	ENSGALG00000010642.6
chr4_39806115_C_A	0	0.35	IRF2	intronic	ENSGALG00000010642.6
chr4_39806182_G_A	0	0.1	IRF2	intronic	ENSGALG00000010642.6
chr4_39806227_C_T	0	0.1	IRF2	intronic	ENSGALG00000010642.6
chr4_39806310_C_T	0	0.1	IRF2	intronic	ENSGALG00000010642.6
chr4_39806331_G_A	0.5	0.4	IRF2	intronic	ENSGALG00000010642.6
chr4_39806547_G_A	0	0.2	IRF2	intronic	ENSGALG00000010642.6
chr4_39806576_A_G	0.3	0.3	IRF2	intronic	ENSGALG00000010642.6
chr4_39806725_T_C	0.75	0.55	IRF2	intronic	ENSGALG00000010642.6
chr4_39806730_T_C	0.75	0.25	IRF2	intronic	ENSGALG00000010642.6
chr4_39806804_G_A	0.25	0.05	IRF2	intronic	ENSGALG00000010642.6
chr4_39806833_A_G	0.75	0.55	IRF2	intronic	ENSGALG00000010642.6
chr4_39806853_C_T	0.5	0.2	IRF2	intronic	ENSGALG00000010642.6
chr4_39806876_G_A	0.25	0.25	IRF2	intronic	ENSGALG00000010642.6
chr4_39806900_T_C	0.25	0.35	IRF2	intronic	ENSGALG00000010642.6
chr4_39806913_T_C	0.2	0.15	IRF2	intronic	ENSGALG00000010642.6
chr4_39807073_T_C	0.25	0.25	IRF2	intronic	ENSGALG00000010642.6
chr4_39807084_A_G	0.25	0.15	IRF2	intronic	ENSGALG00000010642.6
chr4_39807094_T_C	0	0.3	IRF2	intronic	ENSGALG00000010642.6
chr4_39807107_A_C	0	0.3	IRF2	intronic	ENSGALG00000010642.6
chr4_39807218_G_A	0.25	0.05	IRF2	intronic	ENSGALG00000010642.6
chr4_39807224_T_C	0.45	0.55	IRF2	intronic	ENSGALG00000010642.6
chr4_39807235_T_C	0.45	0.55	IRF2	intronic	ENSGALG00000010642.6
chr4_39807349_C_T	0	0.3	IRF2	intronic	ENSGALG00000010642.6
chr4_39807359_A_G	0	0.1	IRF2	intronic	ENSGALG00000010642.6
chr4_39807370_G_C	0.25	0.05	IRF2	intronic	ENSGALG00000010642.6
chr4_39807386_T_C	0.45	0.45	IRF2	intronic	ENSGALG00000010642.6
chr4_39807387_G_A	0.25	0.05	IRF2	intronic	ENSGALG00000010642.6
chr4_39807406_C_G	0.25	0.05	IRF2	intronic	ENSGALG00000010642.6
chr4_39807422_T_C	0	0.1	IRF2	intronic	ENSGALG00000010642.6
chr4_39807466_T_G	0	0.1	IRF2	intronic	ENSGALG00000010642.6
chr4_39807534_T_C	0.45	0.45	IRF2	intronic	ENSGALG00000010642.6
chr4_39807537_C_T	0	0.1	IRF2	intronic	ENSGALG00000010642.6
chr4_39807651_T_C	0	0.3	IRF2	intronic	ENSGALG00000010642.6
chr4_39807866_G_A	0.25	0.25	IRF2	intronic	ENSGALG00000010642.6
chr4_39807931_T_A	0	0.1	IRF2	intronic	ENSGALG00000010642.6
chr4_39807935_A_G	0.25	0.25	IRF2	intronic	ENSGALG00000010642.6
chr4_39807980_G_A	0.55	0.45	IRF2	intronic	ENSGALG00000010642.6
chr4_39808023_G_A	0	0.1	IRF2	intronic	ENSGALG00000010642.6
chr4_39808036_A_G	0.25	0.05	IRF2	intronic	ENSGALG00000010642.6
chr4_39808057_G_A	0.3	0.3	IRF2	intronic	ENSGALG00000010642.6
chr4_39808089_T_C	0.7	0.2	IRF2	intronic	ENSGALG00000010642.6
chr4_39808125_G_C	1	0.5	IRF2	intronic	ENSGALG00000010642.6
chr4_39808179_T_C	0	0.3	IRF2	intronic	ENSGALG00000010642.6
chr4_39808429_G_A	0	0.2	IRF2	intronic	ENSGALG00000010642.6
chr4_39808455_G_A	0.25	0.45	IRF2	intronic	ENSGALG00000010642.6
chr4_39808623_A_G	0.3	0.1	IRF2	intronic	ENSGALG00000010642.6
chr4_39808667_C_T	0.3	0.1	IRF2	intronic	ENSGALG00000010642.6
chr4_39808695_A_G	0.55	0.15	IRF2	intronic	ENSGALG00000010642.6
chr4_39808755_G_C	1	0.9	IRF2	intronic	ENSGALG00000010642.6
chr4_39808775_A_G	0.7	0.4	IRF2	intronic	ENSGALG00000010642.6
chr4_39808805_T_C	1	0.9	IRF2	intronic	ENSGALG00000010642.6
chr4_39809047_G_C	1	0.9	IRF2	intronic	ENSGALG00000010642.6
chr4_39809084_A_T	0	0.1	IRF2	intronic	ENSGALG00000010642.6
chr4_39809136_C_T	0.3	0	IRF2	intronic	ENSGALG00000010642.6
chr4_39809143_C_T	0	0.4	IRF2	intronic	ENSGALG00000010642.6
chr4_39809202_C_G	0	0.1	IRF2	intronic	ENSGALG00000010642.6
chr4_39809212_C_T	0.3	0	IRF2	intronic	ENSGALG00000010642.6
chr4_39809235_C_G	0	0.1	IRF2	intronic	ENSGALG00000010642.6
chr4_39809408_C_T	0.25	0.35	IRF2	intronic	ENSGALG00000010642.6
chr4_39809410_T_A	0.25	0.35	IRF2	intronic	ENSGALG00000010642.6
chr4_39809480_G_A	0.2	0.45	IRF2	intronic	ENSGALG00000010642.6
chr4_39809494_A_G	0.2	0.45	IRF2	intronic	ENSGALG00000010642.6
chr4_39809569_A_G	0	0.1	IRF2	intronic	ENSGALG00000010642.6
chr4_39809631_G_C	0.2	0.15	IRF2	intronic	ENSGALG00000010642.6
chr4_39809659_T_C	0.45	0.3	IRF2	intronic	ENSGALG00000010642.6
chr4_39809706_G_A	0.45	0.65	IRF2	intronic	ENSGALG00000010642.6
chr4_39809712_C_T	0.25	0.05	IRF2	intronic	ENSGALG00000010642.6
chr4_39809713_G_A	0.3	0.2	IRF2	intronic	ENSGALG00000010642.6
chr4_39809752_T_C	0.55	0.25	IRF2	intronic	ENSGALG00000010642.6
chr4_39809762_G_A	0.55	0.25	IRF2	intronic	ENSGALG00000010642.6
chr4_39809840_G_A	0.25	0.05	IRF2	intronic	ENSGALG00000010642.6
chr4_39809887_G_A	0.3	0	IRF2	intronic	ENSGALG00000010642.6
chr4_39809998_G_A	0.3	0	IRF2	intronic	ENSGALG00000010642.6
chr4_39810048_G_A	0.25	0.05	IRF2	intronic	ENSGALG00000010642.6
chr4_39810052_G_A	0.25	0.05	IRF2	intronic	ENSGALG00000010642.6
chr4_39810060_G_A	0.25	0.05	IRF2	intronic	ENSGALG00000010642.6
chr4_39810075_G_A	0.25	0.25	IRF2	intronic	ENSGALG00000010642.6
chr4_39810085_A_G	0	0.2	IRF2	intronic	ENSGALG00000010642.6
chr4_39810168_C_T	0.25	0.25	IRF2	intronic	ENSGALG00000010642.6
chr4_39810190_T_C	0	0.2	IRF2	intronic	ENSGALG00000010642.6
chr4_39810445_A_G	0.5	0.55	IRF2	intronic	ENSGALG00000010642.6
chr4_39810449_C_T	0.5	0.55	IRF2	intronic	ENSGALG00000010642.6
chr4_39810528_G_A	0	0.2	IRF2	intronic	ENSGALG00000010642.6
chr4_39810536_T_A	0	0.2	IRF2	intronic	ENSGALG00000010642.6
chr4_39810562_G_A	0.25	0.05	IRF2	intronic	ENSGALG00000010642.6
chr4_39810703_C_T	0.25	0	IRF2	intronic	ENSGALG00000010642.6
chr4_39810730_G_A	0.25	0.25	IRF2	intronic	ENSGALG00000010642.6
chr4_39810901_A_G	0.45	0.65	IRF2	intronic	ENSGALG00000010642.6
chr4_39810989_C_G	0.2	0.15	IRF2	intronic	ENSGALG00000010642.6
chr4_39811105_G_A	0.55	0.05	IRF2	intronic	ENSGALG00000010642.6
chr4_39811213_T_C	0.1	0.5	IRF2	intronic	ENSGALG00000010642.6
chr4_39811216_A_T	0.3	0	IRF2	intronic	ENSGALG00000010642.6
chr4_39811224_C_T	0.75	0.4	IRF2	intronic	ENSGALG00000010642.6
chr4_39811397_G_A	0.25	0.05	IRF2	intronic	ENSGALG00000010642.6
chr4_39811429_C_T	1	0.9	IRF2	intronic	ENSGALG00000010642.6
chr4_39811458_C_T	0.25	0.5	IRF2	intronic	ENSGALG00000010642.6
chr4_39811561_C_T	0.25	0.05	IRF2	intronic	ENSGALG00000010642.6
chr4_39811580_C_T	0.3	0	IRF2	intronic	ENSGALG00000010642.6
chr4_39811633_C_T	0.25	0.5	IRF2	intronic	ENSGALG00000010642.6
chr4_39811697_C_T	0	0.2	IRF2	intronic	ENSGALG00000010642.6
chr4_39811698_A_G	0.25	0.7	IRF2	intronic	ENSGALG00000010642.6
chr4_39811716_A_G	0	0.2	IRF2	intronic	ENSGALG00000010642.6
chr4_39811726_G_A	0	0.2	IRF2	intronic	ENSGALG00000010642.6
chr4_39811727_G_A	0	0.2	IRF2	intronic	ENSGALG00000010642.6
chr4_39811730_C_T	0	0.2	IRF2	intronic	ENSGALG00000010642.6
chr4_39811736_A_C	0	0.2	IRF2	intronic	ENSGALG00000010642.6
chr4_39811738_G_A	0	0.2	IRF2	intronic	ENSGALG00000010642.6
chr4_39811775_A_G	0	0.2	IRF2	intronic	ENSGALG00000010642.6
chr4_39811822_C_T	0	0.2	IRF2	intronic	ENSGALG00000010642.6
chr4_39811837_A_G	0.75	0.2	IRF2	intronic	ENSGALG00000010642.6
chr4_39811900_A_G	0.25	0.5	IRF2	intronic	ENSGALG00000010642.6
chr4_39811922_A_G	0.45	0.2	IRF2	intronic	ENSGALG00000010642.6
chr4_39811962_A_G	0	0.2	IRF2	intronic	ENSGALG00000010642.6
chr4_39811977_T_C	0.25	0.25	IRF2	intronic	ENSGALG00000010642.6
chr4_39811990_C_T	0.45	0.2	IRF2	intronic	ENSGALG00000010642.6
chr4_39812039_G_A	0	0.2	IRF2	intronic	ENSGALG00000010642.6
chr4_39812050_C_T	0.3	0	IRF2	intronic	ENSGALG00000010642.6
chr4_39812116_T_C	0.2	0.35	IRF2	intronic	ENSGALG00000010642.6
chr4_39812118_G_C	0.2	0.35	IRF2	intronic	ENSGALG00000010642.6
chr4_39812133_T_C	0	0.2	IRF2	intronic	ENSGALG00000010642.6
chr4_39812156_G_A	0	0.2	IRF2	intronic	ENSGALG00000010642.6
chr4_39812242_T_C	0.25	0.5	IRF2	intronic	ENSGALG00000010642.6
chr4_39812270_A_G	0.25	0.5	IRF2	intronic	ENSGALG00000010642.6
chr4_39812299_A_G	0.55	0.05	IRF2	intronic	ENSGALG00000010642.6
chr4_39812340_T_G	0.2	0.85	IRF2	intronic	ENSGALG00000010642.6
chr4_39812349_C_G	0.55	0.05	IRF2	intronic	ENSGALG00000010642.6
chr4_39812379_C_T	0.55	0.05	IRF2	intronic	ENSGALG00000010642.6
chr4_39812394_T_C	0.55	0.25	IRF2	intronic	ENSGALG00000010642.6
chr4_39812395_G_T	0.55	0.05	IRF2	intronic	ENSGALG00000010642.6
chr4_39812397_T_C	0.55	0.05	IRF2	intronic	ENSGALG00000010642.6
chr4_39812451_A_G	0.55	0.05	IRF2	intronic	ENSGALG00000010642.6
chr4_39812462_G_T	0.2	0.15	IRF2	intronic	ENSGALG00000010642.6
chr4_39812513_G_T	0	0.5	IRF2	intronic	ENSGALG00000010642.6
chr4_39812514_T_C	0	0.5	IRF2	intronic	ENSGALG00000010642.6
chr4_39812515_G_C	0	0.5	IRF2	intronic	ENSGALG00000010642.6
chr4_39812558_G_C	0.75	0.9	IRF2	intronic	ENSGALG00000010642.6
chr4_39812696_G_C	0	0.5	IRF2	intronic	ENSGALG00000010642.6
chr4_39812728_G_A	0.45	0.2	IRF2	intronic	ENSGALG00000010642.6
chr4_39812797_A_G	0.75	0.9	IRF2	intronic	ENSGALG00000010642.6
chr4_39812827_G_T	0	0.2	IRF2	intronic	ENSGALG00000010642.6
chr4_39812912_T_G	0.75	0.9	IRF2	intronic	ENSGALG00000010642.6
chr4_39812938_G_A	0.75	0.9	IRF2	intronic	ENSGALG00000010642.6
chr4_39813109_C_T	0.75	0.9	IRF2	intronic	ENSGALG00000010642.6
chr4_39813130_G_A	0.5	0.85	IRF2	intronic	ENSGALG00000010642.6
chr4_39813142_A_G	0.45	0.9	IRF2	intronic	ENSGALG00000010642.6
chr4_39813237_T_C	0.25	0.05	IRF2	intronic	ENSGALG00000010642.6
chr4_39813281_G_A	0.3	0	IRF2	intronic	ENSGALG00000010642.6
chr4_39813355_T_C	0.45	0.7	IRF2	intronic	ENSGALG00000010642.6
chr4_39813557_T_A	0.25	0.05	IRF2	intronic	ENSGALG00000010642.6
chr4_39813578_G_A	0	0.5	IRF2	intronic	ENSGALG00000010642.6
chr4_39813624_C_T	0.45	0.2	IRF2	intronic	ENSGALG00000010642.6
chr4_39813731_T_C	0.75	0.7	IRF2	intronic	ENSGALG00000010642.6
chr4_39813836_G_A	0.3	0	IRF2	intronic	ENSGALG00000010642.6
chr4_39813838_T_C	0.2	0.15	IRF2	intronic	ENSGALG00000010642.6
chr4_39813966_G_A	0.3	0	IRF2	intronic	ENSGALG00000010642.6
chr4_39814022_T_C	0.55	0.55	IRF2	intronic	ENSGALG00000010642.6
chr4_39814309_G_A	0.75	0.9	IRF2	intronic	ENSGALG00000010642.6
chr4_39814373_C_A	0	0.35	IRF2	intronic	ENSGALG00000010642.6
chr4_39814415_A_G	0.75	0.7	IRF2	intronic	ENSGALG00000010642.6
chr4_39814525_G_A	0.45	0.7	IRF2	intronic	ENSGALG00000010642.6
chr4_39814547_T_C	0.45	0.7	IRF2	intronic	ENSGALG00000010642.6
chr4_39814668_A_G	0.45	0.8	IRF2	intronic	ENSGALG00000010642.6
chr4_39814708_A_G	0.25	0.05	IRF2	intronic	ENSGALG00000010642.6
chr4_39814840_C_G	0	0.4	IRF2	intronic	ENSGALG00000010642.6
chr4_39814842_C_T	0.2	0.15	IRF2	intronic	ENSGALG00000010642.6
chr4_39814898_A_C	0.75	0.9	IRF2	intronic	ENSGALG00000010642.6
chr4_39815013_A_C	0	0.1	IRF2	intronic	ENSGALG00000010642.6
chr4_39815022_G_A	0.3	0.1	IRF2	intronic	ENSGALG00000010642.6
chr4_39815099_G_A	0.2	0.15	IRF2	intronic	ENSGALG00000010642.6
chr4_39815253_A_C	0.3	0	IRF2	intronic	ENSGALG00000010642.6
chr4_39815254_A_G	0.2	0.55	IRF2	intronic	ENSGALG00000010642.6
chr4_39815290_T_A	0.2	0.55	IRF2	intronic	ENSGALG00000010642.6
chr4_39815330_T_C	0	0.6	IRF2	intronic	ENSGALG00000010642.6
chr4_39815445_C_T	0.75	0.9	IRF2	intronic	ENSGALG00000010642.6
chr4_39815522_A_G	0.75	0.9	IRF2	intronic	ENSGALG00000010642.6
chr4_39815546_A_G	0	0.3	IRF2	intronic	ENSGALG00000010642.6
chr4_39815567_A_G	0.75	0.9	IRF2	intronic	ENSGALG00000010642.6
chr4_39815577_T_C	0.5	0.65	IRF2	intronic	ENSGALG00000010642.6
chr4_39815687_G_C	0.25	0.25	IRF2	intronic	ENSGALG00000010642.6
chr4_39815741_C_T	0	0.2	IRF2	intronic	ENSGALG00000010642.6
chr4_39816070_C_T	0	0.6	IRF2	intronic	ENSGALG00000010642.6
chr4_39816083_G_A	0.55	0.75	IRF2	intronic	ENSGALG00000010642.6
chr4_39816114_C_G	0	0.05	IRF2	intronic	ENSGALG00000010642.6
chr4_39816137_T_G	0.2	0.15	IRF2	intronic	ENSGALG00000010642.6
chr4_39816155_T_C	0.55	0.75	IRF2	intronic	ENSGALG00000010642.6
chr4_39816162_A_G	0.55	0.35	IRF2	intronic	ENSGALG00000010642.6
chr4_39816165_G_A	0.55	0.15	IRF2	intronic	ENSGALG00000010642.6
chr4_39816180_G_T	0.55	0.35	IRF2	intronic	ENSGALG00000010642.6
chr4_39816304_C_T	0.55	0.45	IRF2	intronic	ENSGALG00000010642.6
chr4_39816337_G_A	0.55	0.15	IRF2	intronic	ENSGALG00000010642.6
chr4_39816346_G_A	0.75	0.7	IRF2	intronic	ENSGALG00000010642.6
chr4_39816364_A_G	0.75	0.9	IRF2	intronic	ENSGALG00000010642.6
chr4_39816445_A_G	0.2	0.55	IRF2	intronic	ENSGALG00000010642.6
chr4_39816446_C_T	0.2	0.55	IRF2	intronic	ENSGALG00000010642.6
chr4_39816627_C_G	0.75	0.4	IRF2	intronic	ENSGALG00000010642.6
chr4_39816757_C_G	0.45	0.8	IRF2	intronic	ENSGALG00000010642.6
chr4_39816796_T_C	0.75	0.2	IRF2	intronic	ENSGALG00000010642.6
chr4_39816852_T_C	0.45	0.8	IRF2	intronic	ENSGALG00000010642.6
chr4_39816922_C_T	0.3	0.2	IRF2	intronic	ENSGALG00000010642.6
chr4_39816991_T_C	0.75	0.65	IRF2	intronic	ENSGALG00000010642.6
chr4_39817009_T_C	0.25	0.25	IRF2	intronic	ENSGALG00000010642.6
chr4_39817115_T_C	0.3	0	IRF2	intronic	ENSGALG00000010642.6
chr4_39817204_T_C	0.3	0	IRF2	intronic	ENSGALG00000010642.6
chr4_39817255_A_T	0.05	0	IRF2	intronic	ENSGALG00000010642.6
chr4_39817396_G_C	0.2	0.15	IRF2	intronic	ENSGALG00000010642.6
chr4_39817695_T_C	0.5	0.35	IRF2	intronic	ENSGALG00000010642.6
chr4_39817755_C_T	0.2	0.15	IRF2	intronic	ENSGALG00000010642.6
chr4_39817756_G_A	0.3	0	IRF2	intronic	ENSGALG00000010642.6
chr4_39817779_A_G	1	0.7	IRF2	intronic	ENSGALG00000010642.6
chr4_39817864_C_T	0.5	0.15	IRF2	intronic	ENSGALG00000010642.6
chr4_39817865_G_A	0	0.25	IRF2	intronic	ENSGALG00000010642.6
chr4_39817986_C_T	0	0.05	IRF2	intronic	ENSGALG00000010642.6
chr4_39818053_C_T	0.3	0	IRF2	intronic	ENSGALG00000010642.6
chr4_39818099_G_A	0	0.2	IRF2	intronic	ENSGALG00000010642.6
chr4_39818107_T_A	1	0.55	IRF2	intronic	ENSGALG00000010642.6
chr4_39818114_C_G	1	0.55	IRF2	intronic	ENSGALG00000010642.6
chr4_39818190_G_C	0.8	0.6	IRF2	intronic	ENSGALG00000010642.6
chr4_39818592_A_G	1	0.7	IRF2	intronic	ENSGALG00000010642.6
chr4_39818974_A_G	0.3	0.2	IRF2	intronic	ENSGALG00000010642.6
chr4_39819182_A_G	0.5	0.5	IRF2	intronic	ENSGALG00000010642.6
chr4_39819253_T_A	0.2	0	IRF2	intronic	ENSGALG00000010642.6
chr4_39819257_C_T	0.7	0.5	IRF2	intronic	ENSGALG00000010642.6
chr4_39819263_C_T	0.7	0.5	IRF2	intronic	ENSGALG00000010642.6
chr4_39819278_A_G	0.5	0.5	IRF2	intronic	ENSGALG00000010642.6
chr4_39819536_C_T	1	0.5	IRF2	intronic	ENSGALG00000010642.6
chr4_39819542_G_A	0	0.2	IRF2	intronic	ENSGALG00000010642.6
chr4_39819738_T_C	0.2	0	IRF2	intronic	ENSGALG00000010642.6
chr4_39819970_A_G	0.2	0	IRF2	intronic	ENSGALG00000010642.6
chr4_39820054_G_A	0.2	0	IRF2	intronic	ENSGALG00000010642.6
chr4_39820185_G_C	0.75	0.65	IRF2	intronic	ENSGALG00000010642.6
chr4_39820248_T_C	0.75	0.65	IRF2	intronic	ENSGALG00000010642.6
chr4_39820323_T_C	0.75	0.65	IRF2	intronic	ENSGALG00000010642.6
chr4_39820424_T_C	0.75	0.65	IRF2	intronic	ENSGALG00000010642.6
chr4_39820425_G_A	0.45	0.45	IRF2	intronic	ENSGALG00000010642.6
chr4_39820466_G_C	0.75	0.65	IRF2	intronic	ENSGALG00000010642.6
chr4_39820567_G_A	0.25	0.45	IRF2	intronic	ENSGALG00000010642.6
chr4_39820570_G_A	0.75	0.65	IRF2	intronic	ENSGALG00000010642.6
chr4_39820619_T_A	0.75	0.65	IRF2	intronic	ENSGALG00000010642.6
chr4_39820657_A_G	0.45	0.65	IRF2	intronic	ENSGALG00000010642.6
chr4_39820673_A_G	0.5	0	IRF2	intronic	ENSGALG00000010642.6
chr4_39820676_T_A	0.5	0	IRF2	intronic	ENSGALG00000010642.6
chr4_39820984_C_T	0.25	0.65	IRF2	intronic	ENSGALG00000010642.6
chr4_39821090_T_G	0.25	0.45	IRF2	intronic	ENSGALG00000010642.6
chr4_39821094_T_C	0.75	0.65	IRF2	intronic	ENSGALG00000010642.6
chr4_39821143_G_T	0.25	0.45	IRF2	intronic	ENSGALG00000010642.6
chr4_39821145_A_G	0	0.2	IRF2	intronic	ENSGALG00000010642.6
chr4_39821294_C_T	0	0.2	IRF2	intronic	ENSGALG00000010642.6
chr4_39821386_A_C	0.25	0.65	IRF2	intronic	ENSGALG00000010642.6
chr4_39821392_G_T	0.55	0.65	IRF2	intronic	ENSGALG00000010642.6
chr4_39821393_G_C	0.55	0.65	IRF2	intronic	ENSGALG00000010642.6
chr4_39821394_C_A	0.55	0.65	IRF2	intronic	ENSGALG00000010642.6
chr4_39821395_C_A	0.55	0.65	IRF2	intronic	ENSGALG00000010642.6
chr4_39821397_T_A	0.55	0.65	IRF2	intronic	ENSGALG00000010642.6
chr4_39821466_A_G	0	0.2	IRF2	intronic	ENSGALG00000010642.6
chr4_39821972_G_A	0.45	0.5	IRF2	intronic	ENSGALG00000010642.6
chr4_39822037_G_A	0.45	0.65	IRF2	intronic	ENSGALG00000010642.6
chr4_39822155_C_A	0.45	0.45	IRF2	intronic	ENSGALG00000010642.6
chr4_39822156_A_G	0.45	0.65	IRF2	intronic	ENSGALG00000010642.6
chr4_39822193_T_A	0.45	0.65	IRF2	intronic	ENSGALG00000010642.6
chr4_39822236_C_A	0	0.2	IRF2	intronic	ENSGALG00000010642.6
chr4_39822253_C_A	0	0.2	IRF2	intronic	ENSGALG00000010642.6
chr4_39822254_T_C	0	0.2	IRF2	intronic	ENSGALG00000010642.6
chr4_39822318_C_T	0	0.2	IRF2	intronic	ENSGALG00000010642.6
chr4_39822323_T_C	0.25	0.45	IRF2	intronic	ENSGALG00000010642.6
chr4_39822342_A_G	0	0.2	IRF2	intronic	ENSGALG00000010642.6
chr4_39822346_G_A	0.45	0.45	IRF2	intronic	ENSGALG00000010642.6
chr4_39822354_T_C	0.2	0.5	IRF2	intronic	ENSGALG00000010642.6
chr4_39822388_C_T	0	0.2	IRF2	intronic	ENSGALG00000010642.6
chr4_39822421_T_A	0	0.2	IRF2	intronic	ENSGALG00000010642.6
chr4_39822429_G_A	0	0.2	IRF2	intronic	ENSGALG00000010642.6
chr4_39822481_C_A	0	0.2	IRF2	intronic	ENSGALG00000010642.6
chr4_39822542_A_T	0.2	0	IRF2	intronic	ENSGALG00000010642.6
chr4_39822723_C_T	0.2	0	IRF2	intronic	ENSGALG00000010642.6
chr4_39822724_G_A	0.25	0.5	IRF2	intronic	ENSGALG00000010642.6
chr4_39822782_T_C	0.45	0.7	IRF2	intronic	ENSGALG00000010642.6
chr4_39822933_C_A	0	0.2	IRF2	intronic	ENSGALG00000010642.6
chr4_39822971_C_T	0.25	0.55	IRF2	intronic	ENSGALG00000010642.6
chr4_39822993_A_G	0.25	0.5	IRF2	intronic	ENSGALG00000010642.6
chr4_39823036_G_A	0.45	0.7	IRF2	intronic	ENSGALG00000010642.6
chr4_39823240_C_T	0.45	0.7	IRF2	intronic	ENSGALG00000010642.6
chr4_39823376_A_G	0.2	0	IRF2	intronic	ENSGALG00000010642.6
chr4_39823406_C_T	0.2	0	IRF2	intronic	ENSGALG00000010642.6
chr4_39823407_G_T	0.45	0.7	IRF2	intronic	ENSGALG00000010642.6
chr4_39823449_G_A	0.45	0.7	IRF2	intronic	ENSGALG00000010642.6
chr4_39823465_C_T	0.25	0.5	IRF2	intronic	ENSGALG00000010642.6
chr4_39823580_G_A	0	0.2	IRF2	intronic	ENSGALG00000010642.6
chr4_39823697_C_T	0	0.2	IRF2	intronic	ENSGALG00000010642.6
chr4_39823839_C_T	0.25	0.5	IRF2	intronic	ENSGALG00000010642.6
chr4_39823887_C_G	0	0.2	IRF2	intronic	ENSGALG00000010642.6
chr4_39823967_G_C	0.45	0.7	IRF2	intronic	ENSGALG00000010642.6
chr4_39824000_C_G	0	0.2	IRF2	intronic	ENSGALG00000010642.6
chr4_39824559_A_C	0.45	0.35	IRF2	intronic	ENSGALG00000010642.6
chr4_39824585_T_G	0.45	0.35	IRF2	intronic	ENSGALG00000010642.6
chr4_39824667_T_C	0.45	0.35	IRF2	intronic	ENSGALG00000010642.6
chr4_39825360_G_A	0.45	0.5	IRF2	intronic	ENSGALG00000010642.6
chr4_39825369_A_G	0.45	0.5	IRF2	intronic	ENSGALG00000010642.6
chr4_39825389_T_C	0.45	0.7	IRF2	intronic	ENSGALG00000010642.6
chr4_39825396_G_C	0	0.2	IRF2	intronic	ENSGALG00000010642.6
chr4_39825416_T_C	0.45	0.5	IRF2	intronic	ENSGALG00000010642.6
chr4_39825603_T_G	0	0.2	IRF2	intronic	ENSGALG00000010642.6
chr4_39825818_T_A	0.45	0.7	IRF2	intronic	ENSGALG00000010642.6
chr4_39825819_C_T	0.45	0.7	IRF2	intronic	ENSGALG00000010642.6
chr4_39825849_A_C	0.45	0.7	IRF2	intronic	ENSGALG00000010642.6
chr4_39825913_G_A	0	0.2	IRF2	intronic	ENSGALG00000010642.6
chr4_39825914_T_G	0.25	0.5	IRF2	intronic	ENSGALG00000010642.6
chr4_39825941_A_G	0.45	0.5	IRF2	intronic	ENSGALG00000010642.6
chr4_39825973_G_A	0.45	0.5	IRF2	intronic	ENSGALG00000010642.6
chr4_39825997_G_A	0.45	0.5	IRF2	intronic	ENSGALG00000010642.6
chr4_39826132_C_A	0.25	0.7	IRF2	intronic	ENSGALG00000010642.6
chr4_39826268_A_G	0.45	0.5	IRF2	intronic	ENSGALG00000010642.6
chr4_39826300_G_A	0.2	0	IRF2	intronic	ENSGALG00000010642.6
chr4_39826319_C_T	0.2	0	IRF2	intronic	ENSGALG00000010642.6
chr4_39826380_A_G	0.2	0	IRF2	intronic	ENSGALG00000010642.6
chr4_39826446_A_G	0	0.2	IRF2	intronic	ENSGALG00000010642.6
chr4_39826456_T_C	0.45	0.7	IRF2	intronic	ENSGALG00000010642.6
chr4_39826517_C_T	0	0.2	IRF2	intronic	ENSGALG00000010642.6
chr4_39826654_C_A	0	0.2	IRF2	intronic	ENSGALG00000010642.6
chr4_39826696_G_A	0	0.2	IRF2	intronic	ENSGALG00000010642.6
chr4_39826736_G_T	0	0.2	IRF2	intronic	ENSGALG00000010642.6
chr4_39826754_C_T	0.2	0.2	IRF2	intronic	ENSGALG00000010642.6
chr4_39826777_C_T	0	0.2	IRF2	intronic	ENSGALG00000010642.6
chr4_39826831_A_G	0.25	0.5	IRF2	intronic	ENSGALG00000010642.6
chr4_39826863_G_C	0.25	0.5	IRF2	intronic	ENSGALG00000010642.6
chr4_39826962_T_G	0.25	0.05	IRF2	intronic	ENSGALG00000010642.6
chr4_39826993_T_C	0.45	0.7	IRF2	intronic	ENSGALG00000010642.6
chr4_39827044_A_G	0.25	0.7	IRF2	intronic	ENSGALG00000010642.6
chr4_39827331_T_C	0.2	0	IRF2	intronic	ENSGALG00000010642.6
chr4_39827336_G_A	0.2	0	IRF2	intronic	ENSGALG00000010642.6
chr4_39827409_T_A	0	0.2	IRF2	intronic	ENSGALG00000010642.6
chr4_39827611_T_C	0.45	0.25	IRF2	intronic	ENSGALG00000010642.6
chr4_39827730_C_T	0.25	0.35	IRF2	intronic	ENSGALG00000010642.6
chr4_39827883_G_A	0.45	0.25	IRF2	intronic	ENSGALG00000010642.6
chr4_39828047_C_T	0	0.2	IRF2	intronic	ENSGALG00000010642.6
chr4_39828048_A_G	0	0.2	IRF2	intronic	ENSGALG00000010642.6
chr4_39828161_C_T	0.25	0.6	IRF2	intronic	ENSGALG00000010642.6
chr4_39828220_A_G	0.45	0.6	IRF2	intronic	ENSGALG00000010642.6
chr4_39828248_A_T	0	0.2	IRF2	intronic	ENSGALG00000010642.6
chr4_39828402_G_C	0	0.2	IRF2	intronic	ENSGALG00000010642.6
chr4_39828866_C_T	0	0.55	IRF2	intronic	ENSGALG00000010642.6
chr4_39828867_A_G	0.45	0.6	IRF2	intronic	ENSGALG00000010642.6
chr4_39828880_A_G	0.25	0.05	IRF2	intronic	ENSGALG00000010642.6
chr4_39828950_T_C	0.45	0.6	IRF2	intronic	ENSGALG00000010642.6
chr4_39828977_T_G	0.25	0.25	IRF2	intronic	ENSGALG00000010642.6
chr4_39828981_A_C	0.25	0.25	IRF2	intronic	ENSGALG00000010642.6
chr4_39829078_T_G	0.45	0.6	IRF2	intronic	ENSGALG00000010642.6
chr4_39829110_G_A	0.45	0.05	IRF2	intronic	ENSGALG00000010642.6
chr4_39829193_C_G	0.55	0.25	IRF2	intronic	ENSGALG00000010642.6
chr4_39829208_T_C	0	0.05	IRF2	intronic	ENSGALG00000010642.6
chr4_39829254_C_T	0.2	0	IRF2	intronic	ENSGALG00000010642.6
chr4_39829255_G_A	0.3	0.2	IRF2	intronic	ENSGALG00000010642.6
chr4_39829290_T_G	0.3	0	IRF2	intronic	ENSGALG00000010642.6
chr4_39829450_G_A	0.25	0.25	IRF2	intronic	ENSGALG00000010642.6
chr4_39829534_C_A	0.55	0.25	IRF2	intronic	ENSGALG00000010642.6
chr4_39829622_A_G	0.2	0.35	IRF2	intronic	ENSGALG00000010642.6
chr4_39829634_T_C	0.2	0.35	IRF2	intronic	ENSGALG00000010642.6
chr4_39829642_A_G	0.2	0.35	IRF2	intronic	ENSGALG00000010642.6
chr4_39829721_A_G	0.25	0.05	IRF2	intronic	ENSGALG00000010642.6
chr4_39829748_T_C	0	0.35	IRF2	intronic	ENSGALG00000010642.6
chr4_39829762_A_G	0	0.35	IRF2	intronic	ENSGALG00000010642.6
chr4_39829892_T_C	0.25	0.4	IRF2	intronic	ENSGALG00000010642.6
chr4_39829901_C_T	0.25	0.4	IRF2	intronic	ENSGALG00000010642.6
chr4_39830009_C_G	0.65	0.6	IRF2	intronic	ENSGALG00000010642.6
chr4_39830044_G_A	0.25	0.4	IRF2	intronic	ENSGALG00000010642.6
chr4_39830124_C_T	0.65	0.25	IRF2	intronic	ENSGALG00000010642.6
chr4_39830128_T_C	0	0.35	IRF2	intronic	ENSGALG00000010642.6
chr4_39830217_T_C	0.65	0.25	IRF2	intronic	ENSGALG00000010642.6
chr4_39830267_G_A	0.4	0.2	IRF2	intronic	ENSGALG00000010642.6
chr4_39830302_C_T	0.4	0	IRF2	intronic	ENSGALG00000010642.6
chr4_39830403_C_A	0.3	0	IRF2	intronic	ENSGALG00000010642.6
chr4_39830419_C_T	0	0.35	IRF2	intronic	ENSGALG00000010642.6
chr4_39830435_A_G	0.55	0.25	IRF2	intronic	ENSGALG00000010642.6
chr4_39830510_C_T	0.65	0.6	IRF2	intronic	ENSGALG00000010642.6
chr4_39830637_A_T	0.65	0.25	IRF2	intronic	ENSGALG00000010642.6
chr4_39830706_C_G	0.25	0.6	IRF2	intronic	ENSGALG00000010642.6
chr4_39830709_A_G	0	0.55	IRF2	intronic	ENSGALG00000010642.6
chr4_39830851_T_A	0	0.2	IRF2	intronic	ENSGALG00000010642.6
chr4_39830917_T_C	0.65	0.05	IRF2	intronic	ENSGALG00000010642.6
chr4_39831008_G_A	0	0.2	IRF2	intronic	ENSGALG00000010642.6
chr4_39831024_A_G	0.55	0.05	IRF2	intronic	ENSGALG00000010642.6
chr4_39831081_G_A	0.75	0.6	IRF2	intronic	ENSGALG00000010642.6
chr4_39831125_C_T	0	0.35	IRF2	intronic	ENSGALG00000010642.6
chr4_39831597_T_C	0.2	0.35	IRF2	intronic	ENSGALG00000010642.6
chr4_39831625_A_G	0.75	0.6	IRF2	intronic	ENSGALG00000010642.6
chr4_39831644_G_A	0.25	0.05	IRF2	intronic	ENSGALG00000010642.6
chr4_39831703_A_G	0.3	0	IRF2	intronic	ENSGALG00000010642.6
chr4_39831770_C_T	0.3	0.2	IRF2	intronic	ENSGALG00000010642.6
chr4_39831792_G_A	0.2	0	IRF2	intronic	ENSGALG00000010642.6
chr4_39831816_G_A	0	0.55	IRF2	intronic	ENSGALG00000010642.6
chr4_39831973_C_A	0.75	0.4	IRF2	intronic	ENSGALG00000010642.6
chr4_39832004_A_G	0.25	0.05	IRF2	intronic	ENSGALG00000010642.6
chr4_39832094_T_C	0	0.35	IRF2	intronic	ENSGALG00000010642.6
chr4_39832154_T_C	0.25	0.4	IRF2	intronic	ENSGALG00000010642.6
chr4_39832157_A_G	0.25	0.4	IRF2	intronic	ENSGALG00000010642.6
chr4_39832213_C_T	0.25	0.05	IRF2	intronic	ENSGALG00000010642.6
chr4_39832293_G_C	0.25	0.4	IRF2	intronic	ENSGALG00000010642.6
chr4_39832322_C_T	0.5	0.2	IRF2	intronic	ENSGALG00000010642.6
chr4_39832326_A_G	0.25	0.05	IRF2	intronic	ENSGALG00000010642.6
chr4_39832363_A_G	0.75	0.6	IRF2	intronic	ENSGALG00000010642.6
chr4_39832393_G_T	0.25	0.05	IRF2	intronic	ENSGALG00000010642.6
chr4_39832587_A_G	0.3	0	IRF2	intronic	ENSGALG00000010642.6
chr4_39832611_C_T	0	0.35	IRF2	intronic	ENSGALG00000010642.6
chr4_39832764_A_C	0.45	0.4	IRF2	intronic	ENSGALG00000010642.6
chr4_39832774_G_A	0.45	0.6	IRF2	intronic	ENSGALG00000010642.6
chr4_39832947_A_G	0.45	0.4	IRF2	intronic	ENSGALG00000010642.6
chr4_39832963_G_A	0.45	0.05	IRF2	intronic	ENSGALG00000010642.6
chr4_39833189_C_T	0.3	0	IRF2	intronic	ENSGALG00000010642.6
chr4_39833472_A_T	0.2	0.05	IRF2	intronic	ENSGALG00000010642.6
chr4_39833594_T_C	0.2	0.4	IRF2	intronic	ENSGALG00000010642.6
chr4_39833630_A_G	0.3	0.55	IRF2	intronic	ENSGALG00000010642.6
chr4_39833821_C_T	0.2	0.6	IRF2	intronic	ENSGALG00000010642.6
chr4_39833829_G_A	0.2	0.6	IRF2	intronic	ENSGALG00000010642.6
chr4_39833995_C_T	0.3	0	IRF2	intronic	ENSGALG00000010642.6
chr4_39834001_A_G	0.2	0.4	IRF2	intronic	ENSGALG00000010642.6
chr4_39834008_T_G	0.2	0.4	IRF2	intronic	ENSGALG00000010642.6
chr4_39834009_G_T	0.2	0.4	IRF2	intronic	ENSGALG00000010642.6
chr4_39834013_A_G	0.2	0.4	IRF2	intronic	ENSGALG00000010642.6
chr4_39834025_G_C	0	0.2	IRF2	intronic	ENSGALG00000010642.6
chr4_39834094_T_G	0.2	0.05	IRF2	intronic	ENSGALG00000010642.6
chr4_39834113_T_C	0.3	0	IRF2	intronic	ENSGALG00000010642.6
chr4_39834119_T_C	0	0.2	IRF2	intronic	ENSGALG00000010642.6
chr4_39834159_G_A	0	0.35	IRF2	intronic	ENSGALG00000010642.6
chr4_39834182_G_A	0.5	0.4	IRF2	intronic	ENSGALG00000010642.6
chr4_39834187_A_T	0.5	0.4	IRF2	intronic	ENSGALG00000010642.6
chr4_39834239_T_C	0.5	0.6	IRF2	intronic	ENSGALG00000010642.6
chr4_39834423_G_A	0.2	0.25	IRF2	intronic	ENSGALG00000010642.6
chr4_39834612_G_A	0	0.35	IRF2	intronic	ENSGALG00000010642.6
chr4_39834668_A_G	0	0.35	IRF2	intronic	ENSGALG00000010642.6
chr4_39834720_C_T	0.2	0.05	IRF2	intronic	ENSGALG00000010642.6
chr4_39834752_G_A	0.2	0.25	IRF2	intronic	ENSGALG00000010642.6
chr4_39834886_G_A	0	0.2	IRF2	intronic	ENSGALG00000010642.6
chr4_39834893_C_T	0.5	0.4	IRF2	intronic	ENSGALG00000010642.6
chr4_39834939_C_G	0.5	0.6	IRF2	intronic	ENSGALG00000010642.6
chr4_39835097_A_G	0.2	0.05	IRF2	intronic	ENSGALG00000010642.6
chr4_39835104_C_T	0.2	0.05	IRF2	intronic	ENSGALG00000010642.6
chr4_39835222_A_G	0.2	0.05	IRF2	intronic	ENSGALG00000010642.6
chr4_39835744_C_T	0.5	0.6	IRF2	intronic	ENSGALG00000010642.6
chr4_39835834_A_G	0	0.2	IRF2	intronic	ENSGALG00000010642.6
chr4_39835879_A_G	0.5	0.6	IRF2	intronic	ENSGALG00000010642.6
chr4_39836040_C_T	0.3	0	IRF2	intronic	ENSGALG00000010642.6
chr4_39836216_T_A	0	0.3	IRF2	intronic	ENSGALG00000010642.6
chr4_39836252_C_T	0	0.5	IRF2	intronic	ENSGALG00000010642.6
chr4_39836297_T_C	0.5	0.05	IRF2	intronic	ENSGALG00000010642.6
chr4_39836597_T_C	0.2	0.05	IRF2	intronic	ENSGALG00000010642.6
chr4_39836808_G_A	0	0.25	IRF2	intronic	ENSGALG00000010642.6
chr4_39837099_T_C	0.2	0.3	IRF2	intronic	ENSGALG00000010642.6
chr4_39837101_C_G	0	0.25	IRF2	intronic	ENSGALG00000010642.6
chr4_39837105_T_C	0.5	0.5	IRF2	intronic	ENSGALG00000010642.6
chr4_39837164_A_G	0	0.25	IRF2	intronic	ENSGALG00000010642.6
chr4_39837374_C_G	0.2	0.3	IRF2	intronic	ENSGALG00000010642.6
chr4_39837438_T_C	0.5	0.3	IRF2	intronic	ENSGALG00000010642.6
chr4_39837499_T_G	0.5	0.3	IRF2	intronic	ENSGALG00000010642.6
chr4_39837509_A_G	0	0.2	IRF2	intronic	ENSGALG00000010642.6
chr4_39837591_T_A	0.5	0.3	IRF2	intronic	ENSGALG00000010642.6
chr4_39837755_G_C	0.2	0.05	IRF2	intronic	ENSGALG00000010642.6
chr4_39837982_C_A	0.3	0	IRF2	intronic	ENSGALG00000010642.6
chr4_39838058_C_T	0	0.25	IRF2	intronic	ENSGALG00000010642.6
chr4_39838060_C_T	0.3	0.2	IRF2	intronic	ENSGALG00000010642.6
chr4_39838064_G_C	0.5	0.5	IRF2	intronic	ENSGALG00000010642.6
chr4_39838258_T_C	0.5	0.3	IRF2	intronic	ENSGALG00000010642.6
chr4_39838721_G_A	0.5	0.5	IRF2	intronic	ENSGALG00000010642.6
chr4_39838738_T_C	0.5	0.3	IRF2	intronic	ENSGALG00000010642.6
chr4_39839035_G_A	0.2	0.05	IRF2	intronic	ENSGALG00000010642.6
chr4_39839152_G_A	0.2	0.5	IRF2	intronic	ENSGALG00000010642.6
chr4_39839328_C_T	0	0.25	IRF2	intronic	ENSGALG00000010642.6
chr4_39839379_G_A	0	0.2	IRF2	intronic	ENSGALG00000010642.6
chr4_39839456_A_G	0	0.05	IRF2	intronic	ENSGALG00000010642.6
chr4_39839478_A_G	0.25	0.15	IRF2	intronic	ENSGALG00000010642.6
chr4_39839648_A_C	0	0.2	IRF2	intronic	ENSGALG00000010642.6
chr4_39839660_A_T	0	0.25	IRF2	intronic	ENSGALG00000010642.6
chr4_39839753_C_T	0	0.2	IRF2	intronic	ENSGALG00000010642.6
chr4_39839779_C_T	0.2	0.5	IRF2	intronic	ENSGALG00000010642.6
chr4_39840372_A_G	0.5	0.45	IRF2	intronic	ENSGALG00000010642.6
chr4_39840416_A_C	0.5	0.65	IRF2	intronic	ENSGALG00000010642.6
chr4_39840425_T_C	0.5	0.65	IRF2	intronic	ENSGALG00000010642.6
chr4_39840471_C_T	0	0.6	IRF2	intronic	ENSGALG00000010642.6
chr4_39840537_T_C	0.3	0	IRF2	intronic	ENSGALG00000010642.6
chr4_39840613_A_G	0.5	0.25	IRF2	intronic	ENSGALG00000010642.6
chr4_39840639_A_G	0.3	0	IRF2	intronic	ENSGALG00000010642.6
chr4_39840654_G_C	0	0.2	IRF2	intronic	ENSGALG00000010642.6
chr4_39840656_G_A	0	0.2	IRF2	intronic	ENSGALG00000010642.6
chr4_39840752_A_G	0.5	0.05	IRF2	intronic	ENSGALG00000010642.6
chr4_39840783_A_G	0.5	0.05	IRF2	intronic	ENSGALG00000010642.6
chr4_39840800_C_T	0	0.4	IRF2	intronic	ENSGALG00000010642.6
chr4_39840812_G_C	0.2	0.05	IRF2	intronic	ENSGALG00000010642.6
chr4_39840897_A_T	0.5	0.05	IRF2	intronic	ENSGALG00000010642.6
chr4_39840947_G_A	0	0.2	IRF2	intronic	ENSGALG00000010642.6
chr4_39841071_C_T	0	0.2	IRF2	intronic	ENSGALG00000010642.6
chr4_39841073_T_C	0.5	0.4	IRF2	intronic	ENSGALG00000010642.6
chr4_39841079_C_T	0.2	0.2	IRF2	intronic	ENSGALG00000010642.6
chr4_39841689_G_A	0	0.2	IRF2	UTR3	ENSGALG00000010642.6
chr4_39842041_C_T	0	0.2	IRF2	UTR3	ENSGALG00000010642.6
chr4_39842586_C_T	0.2	0.05	IRF2	downstream	ENSGALG00000010642.6
chr4_39842612_G_C	0	0.2	IRF2	downstream	ENSGALG00000010642.6
chr4_39842669_C_T	0	0.2	IRF2	downstream	ENSGALG00000010642.6
chr4_39842740_C_T	0.2	0.05	IRF2	downstream	ENSGALG00000010642.6
chr4_39842804_C_T	0	0.2	IRF2	downstream	ENSGALG00000010642.6
chr4_39842871_G_A	0.2	0.45	IRF2	downstream	ENSGALG00000010642.6
chr4_39842875_A_G	0.2	0.45	IRF2	downstream	ENSGALG00000010642.6
chr4_39842899_A_G	0	0.25	IRF2	downstream	ENSGALG00000010642.6
chr4_39843035_C_T	0.2	0.45	IRF2	downstream	ENSGALG00000010642.6
chr4_39843107_C_T	0.2	0.2	IRF2	downstream	ENSGALG00000010642.6
chr4_39843108_C_G	0.2	0.2	IRF2	downstream	ENSGALG00000010642.6
chr4_39843142_C_T	0	0.05	IRF2	downstream	ENSGALG00000010642.6
chr4_39843155_A_G	0.2	0.45	IRF2	downstream	ENSGALG00000010642.6
chr4_39843381_C_G	1	0.8	IRF2	downstream	ENSGALG00000010642.6
chr26_3165586_C_T	0.25	0.15	IRF6	downstream	ENSGALG00000001405.5
chr26_3165680_A_G	0.55	0.8	IRF6	downstream	ENSGALG00000001405.5
chr26_3165695_G_A	0.15	0.05	IRF6	downstream	ENSGALG00000001405.5
chr26_3165703_G_A	0.55	0.8	IRF6	downstream	ENSGALG00000001405.5
chr26_3165721_G_A	0.25	0.15	IRF6	downstream	ENSGALG00000001405.5
chr26_3166051_C_T	0.95	1	IRF6	downstream	ENSGALG00000001405.5
chr26_3166155_A_G	0.8	0.95	IRF6	downstream	ENSGALG00000001405.5
chr26_3166156_T_A	0.8	0.85	IRF6	downstream	ENSGALG00000001405.5
chr26_3166159_G_T	0.8	0.95	IRF6	downstream	ENSGALG00000001405.5
chr26_3166163_T_A	0.8	0.95	IRF6	downstream	ENSGALG00000001405.5
chr26_3166168_C_T	0.8	0.95	IRF6	downstream	ENSGALG00000001405.5
chr26_3166476_C_T	0.25	0.15	IRF6	downstream	ENSGALG00000001405.5
chr26_3166491_T_G	0.6	1	IRF6	UTR3	ENSGALG00000001405.5
chr26_3166645_G_A	0.7	0.85	IRF6	exonic; synonymous SNV	ENSGALG00000001405.5:ENSGALT00000040280.3:exon8:c.C1288T:p.L430L,
chr26_3166655_G_A	0.95	1	IRF6	exonic; synonymous SNV	ENSGALG00000001405.5:ENSGALT00000040280.3:exon8:c.C1278T:p.I426I,
chr26_3166868_C_G	0.5	0.5	IRF6	intronic	ENSGALG00000001405.5
chr26_3166987_G_A	0.25	0.35	IRF6	intronic	ENSGALG00000001405.5
chr26_3167063_G_A	0.25	0.35	IRF6	intronic	ENSGALG00000001405.5
chr26_3167209_C_A	0.95	1	IRF6	intronic	ENSGALG00000001405.5
chr26_3167278_G_T	0.45	0.5	IRF6	intronic	ENSGALG00000001405.5
chr26_3167452_G_A	0.25	0.35	IRF6	intronic	ENSGALG00000001405.5
chr26_3168153_T_A	0.95	1	IRF6	intronic	ENSGALG00000001405.5
chr26_3168402_A_G	0.25	0.35	IRF6	intronic	ENSGALG00000001405.5
chr26_3168626_A_T	0.1	0.15	IRF6	intronic	ENSGALG00000001405.5
chr26_3168668_G_A	0.75	0.65	IRF6	intronic	ENSGALG00000001405.5
chr26_3168677_C_T	0.75	0.65	IRF6	intronic	ENSGALG00000001405.5
chr26_3168780_C_G	0.7	0.65	IRF6	intronic	ENSGALG00000001405.5
chr26_3168781_A_T	0.25	0.35	IRF6	intronic	ENSGALG00000001405.5
chr26_3168797_A_T	1	1	IRF6	intronic	ENSGALG00000001405.5
chr26_3168867_T_C	0.75	0.65	IRF6	intronic	ENSGALG00000001405.5
chr26_3168871_G_C	0.15	0.05	IRF6	intronic	ENSGALG00000001405.5
chr26_3169154_T_C	0.25	0.15	IRF6	exonic; synonymous SNV	ENSGALG00000001405.5:ENSGALT00000040280.3:exon3:c.A231G:p.A77A,
chr26_3169231_A_G	0.75	0.65	IRF6	intronic	ENSGALG00000001405.5
chr26_3169233_T_C	0.7	0.65	IRF6	intronic	ENSGALG00000001405.5
chr26_3169361_G_C	0.75	0.65	IRF6	intronic	ENSGALG00000001405.5
chr26_3169434_A_C	0.55	0.8	IRF6	intronic	ENSGALG00000001405.5
chr26_3169462_A_G	0.3	0.45	IRF6	intronic	ENSGALG00000001405.5
chr26_3169473_C_T	0.55	0.8	IRF6	intronic	ENSGALG00000001405.5
chr26_3169490_T_C	0.55	0.8	IRF6	intronic	ENSGALG00000001405.5
chr26_3169506_A_G	0.55	0.8	IRF6	intronic	ENSGALG00000001405.5
chr26_3169507_A_G	0.55	0.8	IRF6	intronic	ENSGALG00000001405.5
chr26_3169534_A_G	0.3	0.15	IRF6	intronic	ENSGALG00000001405.5
chr26_3169538_G_C	0.05	0	IRF6	intronic	ENSGALG00000001405.5
chr26_3169606_G_A	0.15	0.05	IRF6	intronic	ENSGALG00000001405.5
chr26_3169620_G_A	0.05	0	IRF6	intronic	ENSGALG00000001405.5
chr26_3169628_A_G	1	1	IRF6	intronic	ENSGALG00000001405.5
chr26_3169938_G_A	0.15	0.05	IRF6	exonic; synonymous SNV	ENSGALG00000001405.5:ENSGALT00000040280.3:exon2:c.C69T:p.Y23Y,
chr26_3170101_A_C	0.5	0.15	IRF6	intronic	ENSGALG00000001405.5
chr26_3170109_T_C	0.5	0.15	IRF6	intronic	ENSGALG00000001405.5
chr26_3170120_G_A	0.2	0.05	IRF6	intronic	ENSGALG00000001405.5
chr26_3170234_A_T	0.3	0.45	IRF6	intronic	ENSGALG00000001405.5
chr26_3170310_G_A	0.85	0.95	IRF6	intronic	ENSGALG00000001405.5
chr26_3170330_G_A	0.55	0.5	IRF6	intronic	ENSGALG00000001405.5
chr26_3170383_C_T	0.55	0.15	IRF6	intronic	ENSGALG00000001405.5
chr26_3170390_A_G	1	1	IRF6	intronic	ENSGALG00000001405.5
chr26_3170393_C_T	1	1	IRF6	intronic	ENSGALG00000001405.5
chr26_3170509_T_A	0.15	0.05	IRF6	intronic	ENSGALG00000001405.5
chr26_3170523_T_C	0.3	0.45	IRF6	intronic	ENSGALG00000001405.5
chr26_3170549_T_C	0.3	0.45	IRF6	intronic	ENSGALG00000001405.5
chr26_3170584_C_T	0	0.35	IRF6	intronic	ENSGALG00000001405.5
chr26_3170731_C_G	0.25	0.45	IRF6	intronic	ENSGALG00000001405.5
chr26_3170732_G_A	0.05	0	IRF6	intronic	ENSGALG00000001405.5
chr26_3170733_T_C	0.05	0	IRF6	intronic	ENSGALG00000001405.5
chr26_3170792_T_C	0.45	0.85	IRF6	intronic	ENSGALG00000001405.5
chr26_3170910_G_A	0.9	0.65	IRF6	intronic	ENSGALG00000001405.5
chr26_3170972_G_A	0.55	0.15	IRF6	intronic	ENSGALG00000001405.5
chr26_3170983_T_G	0.15	0.05	IRF6	intronic	ENSGALG00000001405.5
chr26_3171056_G_A	0	0.35	IRF6	intronic	ENSGALG00000001405.5
chr26_3171175_T_C	0.15	0.05	IRF6	intronic	ENSGALG00000001405.5
chr26_3171212_A_G	0.45	0.85	IRF6	intronic	ENSGALG00000001405.5
chr26_3171306_A_G	0.25	0.8	IRF6	intronic	ENSGALG00000001405.5
chr26_3171380_T_A	0.95	0.65	IRF6	intronic	ENSGALG00000001405.5
chr26_3171391_C_T	0.95	1	IRF6	intronic	ENSGALG00000001405.5
chr26_3171395_T_C	0.95	1	IRF6	intronic	ENSGALG00000001405.5
chr26_3171557_T_C	0.95	1	IRF6	intronic	ENSGALG00000001405.5
chr26_3171645_C_T	0.75	0.6	IRF6	intronic	ENSGALG00000001405.5
chr26_3171772_T_C	0.95	1	IRF6	intronic	ENSGALG00000001405.5
chr26_3171807_G_A	0.25	0.8	IRF6	intronic	ENSGALG00000001405.5
chr26_3171869_T_C	0.2	0.4	IRF6	intronic	ENSGALG00000001405.5
chr26_3172000_T_C	0.75	0.6	IRF6	intronic	ENSGALG00000001405.5
chr26_3172027_A_G	0.95	1	IRF6	intronic	ENSGALG00000001405.5
chr26_3172076_T_C	0	0.35	IRF6	intronic	ENSGALG00000001405.5
chr26_3172101_T_C	0.75	0.95	IRF6	intronic	ENSGALG00000001405.5
chr26_3172133_G_A	0.5	0.15	IRF6	intronic	ENSGALG00000001405.5
chr26_3172186_A_C	0.95	1	IRF6	intronic	ENSGALG00000001405.5
chr26_3172188_C_T	0.2	0.4	IRF6	intronic	ENSGALG00000001405.5
chr26_3172274_G_A	0.2	0.05	IRF6	intronic	ENSGALG00000001405.5
chr26_3172276_C_T	0.25	0.45	IRF6	intronic	ENSGALG00000001405.5
chr26_3172301_T_C	0.5	0.85	IRF6	intronic	ENSGALG00000001405.5
chr26_3172346_A_C	0.75	0.6	IRF6	intronic	ENSGALG00000001405.5
chr26_3172400_G_A	0.5	0.15	IRF6	intronic	ENSGALG00000001405.5
chr26_3172445_G_C	1	1	IRF6	intronic	ENSGALG00000001405.5
chr26_3172535_T_C	0.5	0.85	IRF6	intronic	ENSGALG00000001405.5
chr26_3172549_T_C	0.95	1	IRF6	intronic	ENSGALG00000001405.5
chr26_3172565_A_G	1	1	IRF6	intronic	ENSGALG00000001405.5
chr26_3172638_G_A	0	0.35	IRF6	intronic	ENSGALG00000001405.5
chr26_3172669_T_C	0.45	0.85	IRF6	intronic	ENSGALG00000001405.5
chr26_3172741_T_C	1	1	IRF6	intronic	ENSGALG00000001405.5
chr26_3172784_A_G	1	1	IRF6	intronic	ENSGALG00000001405.5
chr26_3172798_G_A	0.8	0.6	IRF6	intronic	ENSGALG00000001405.5
chr26_3172879_G_A	0.2	0.05	IRF6	intronic	ENSGALG00000001405.5
chr26_3172905_G_A	0.05	0	IRF6	intronic	ENSGALG00000001405.5
chr26_3172959_C_G	0.95	1	IRF6	intronic	ENSGALG00000001405.5
chr26_3173044_G_T	0.2	0.05	IRF6	intronic	ENSGALG00000001405.5
chr26_3173385_T_C	1	1	IRF6	upstream	ENSGALG00000001405.5
chr26_3173423_A_T	1	0.95	IRF6	upstream	ENSGALG00000001405.5
chr26_3173424_A_T	1	0.9	IRF6	upstream	ENSGALG00000001405.5
chr26_3173425_A_T	0.8	1	IRF6	upstream	ENSGALG00000001405.5
chr26_3173429_G_C	0.45	0.15	IRF6	upstream	ENSGALG00000001405.5
chr26_3173489_T_A	0.05	0	IRF6	upstream	ENSGALG00000001405.5
chr26_3173632_A_G	0.5	0.15	IRF6	upstream	ENSGALG00000001405.5
chr26_3173736_C_T	0.25	0.45	IRF6	upstream	ENSGALG00000001405.5
chr26_3173962_T_C	0.2	0.05	IRF6	upstream	ENSGALG00000001405.5
chr26_3174040_C_T	0.5	0.15	IRF6	upstream	ENSGALG00000001405.5
chr26_3174053_A_G	0.7	0.4	IRF6	upstream	ENSGALG00000001405.5
chr26_3174068_G_A	0.25	0.6	IRF6	upstream	ENSGALG00000001405.5
chr26_3174072_G_A	0.5	0.35	IRF6	upstream	ENSGALG00000001405.5
chr5_15844926_G_A	0.6	0.3	IRF7	upstream	ENSGALG00000014297.5
chr5_15844944_A_G	0.65	0.75	IRF7	upstream	ENSGALG00000014297.5
chr5_15844968_G_A	0.1	0	IRF7	upstream	ENSGALG00000014297.5
chr5_15844989_T_A	0.15	0.1	IRF7	upstream	ENSGALG00000014297.5
chr5_15845003_G_T	0.1	0	IRF7	upstream	ENSGALG00000014297.5
chr5_15845094_G_A	0	0.1	IRF7	upstream	ENSGALG00000014297.5
chr5_15845106_C_T	0.8	0.3	IRF7	upstream	ENSGALG00000014297.5
chr5_15845153_A_G	0.1	0.45	IRF7	upstream	ENSGALG00000014297.5
chr5_15845214_T_C	0.85	0.75	IRF7	upstream	ENSGALG00000014297.5
chr5_15845237_C_T	0.75	0.3	IRF7	upstream	ENSGALG00000014297.5
chr5_15845239_T_C	0.75	0.3	IRF7	upstream	ENSGALG00000014297.5
chr5_15845331_G_A	0.85	0.65	IRF7	upstream	ENSGALG00000014297.5
chr5_15845346_G_A	0.7	0.65	IRF7	upstream	ENSGALG00000014297.5
chr5_15845368_G_T	0.75	0.65	IRF7	upstream	ENSGALG00000014297.5
chr5_15845493_A_G	0.05	0.4	IRF7	upstream	ENSGALG00000014297.5
chr5_15845501_G_A	0.75	0.3	IRF7	upstream	ENSGALG00000014297.5
chr5_15845508_C_T	0.1	0.45	IRF7	upstream	ENSGALG00000014297.5
chr5_15845587_C_T	0.15	0	IRF7	upstream	ENSGALG00000014297.5
chr5_15845588_G_C	0.15	0	IRF7	upstream	ENSGALG00000014297.5
chr5_15845611_C_G	0.7	0.3	IRF7	upstream	ENSGALG00000014297.5
chr5_15845699_C_T	0.05	0	IRF7	upstream	ENSGALG00000014297.5
chr5_15845836_A_G	0.85	0.75	IRF7	upstream	ENSGALG00000014297.5
chr5_15845860_T_C	0.85	0.75	IRF7	upstream	ENSGALG00000014297.5
chr5_15845890_C_T	0.1	0	IRF7	UTR5	ENSGALG00000014297.5
chr5_15845898_A_C	0.85	0.75	IRF7	UTR5	ENSGALG00000014297.5
chr5_15845923_A_G	0	0.1	IRF7	exonic; synonymous SNV	ENSGALG00000014297.5:ENSGALT00000039023.3:exon1:c.A6G:p.A2A,
chr5_15845926_G_A	0	0.35	IRF7	exonic; synonymous SNV	ENSGALG00000014297.5:ENSGALT00000039023.3:exon1:c.G9A:p.A3A,
chr5_15846182_G_T	0.1	0	IRF7	intronic	ENSGALG00000014297.5
chr5_15846183_G_C	0.05	0.2	IRF7	intronic	ENSGALG00000014297.5
chr5_15846251_G_A	0.7	0	IRF7	intronic	ENSGALG00000014297.5
chr5_15846276_C_T	0	0.35	IRF7	intronic	ENSGALG00000014297.5
chr5_15846278_G_A	0	0.2	IRF7	intronic	ENSGALG00000014297.5
chr5_15846281_T_C	0.7	0.55	IRF7	intronic	ENSGALG00000014297.5
chr5_15846360_A_G	0.75	0.25	IRF7	intronic	ENSGALG00000014297.5
chr5_15846361_G_T	0.75	0.25	IRF7	intronic	ENSGALG00000014297.5
chr5_15846407_A_G	0.7	0.35	IRF7	intronic	ENSGALG00000014297.5
chr5_15846459_C_T	0.7	0	IRF7	intronic	ENSGALG00000014297.5
chr5_15846467_G_A	0	0.35	IRF7	intronic	ENSGALG00000014297.5
chr5_15846537_A_C	0.85	0.6	IRF7	intronic	ENSGALG00000014297.5
chr5_15846620_A_G	0.7	0.05	IRF7	intronic	ENSGALG00000014297.5
chr5_15846636_T_C	0.75	0.05	IRF7	intronic	ENSGALG00000014297.5
chr5_15846709_A_G	0.05	0.35	IRF7	intronic	ENSGALG00000014297.5
chr5_15846715_T_A	0.05	0.35	IRF7	intronic	ENSGALG00000014297.5
chr5_15846742_C_T	0	0.35	IRF7	intronic	ENSGALG00000014297.5
chr5_15846828_C_T	0.7	0	IRF7	exonic; synonymous SNV	ENSGALG00000014297.5:ENSGALT00000039023.3:exon3:c.C261T:p.C87C,
chr5_15846906_G_A	0	0.35	IRF7	exonic; synonymous SNV	ENSGALG00000014297.5:ENSGALT00000039023.3:exon3:c.G339A:p.A113A,
chr5_15847035_G_A	0	0.05	IRF7	exonic; nonsynonymous SNV	ENSGALG00000014297.5:ENSGALT00000039023.3:exon4:c.G391A:p.A131T,
chr5_15847120_G_A	0.7	0	IRF7	intronic	ENSGALG00000014297.5
chr5_15847122_A_G	0.75	0.35	IRF7	intronic	ENSGALG00000014297.5
chr5_15847277_G_A	0	0.55	IRF7	intronic	ENSGALG00000014297.5
chr5_15847286_G_A	0.05	0	IRF7	intronic	ENSGALG00000014297.5
chr5_15847308_G_A	0.7	0	IRF7	intronic	ENSGALG00000014297.5
chr5_15847364_G_A	0.7	0	IRF7	intronic	ENSGALG00000014297.5
chr5_15847449_T_C	0.85	0.6	IRF7	exonic; synonymous SNV	ENSGALG00000014297.5:ENSGALT00000039023.3:exon6:c.T534C:p.C178C,
chr5_15847517_T_C	0	0.05	IRF7	intronic	ENSGALG00000014297.5
chr5_15847651_A_G	0.15	0.55	IRF7	exonic; synonymous SNV	ENSGALG00000014297.5:ENSGALT00000039023.3:exon7:c.A660G:p.R220R,
chr5_15847714_C_T	0.1	0	IRF7	exonic; synonymous SNV	ENSGALG00000014297.5:ENSGALT00000039023.3:exon7:c.C723T:p.D241D,
chr5_15847720_C_T	0.3	0	IRF7	exonic; synonymous SNV	ENSGALG00000014297.5:ENSGALT00000039023.3:exon7:c.C729T:p.A243A,
chr5_15847751_A_G	0.15	0.6	IRF7	exonic; nonsynonymous SNV	ENSGALG00000014297.5:ENSGALT00000039023.3:exon7:c.A760G:p.I254V,
chr5_15847840_C_T	0.05	0	IRF7	intronic	ENSGALG00000014297.5
chr5_15847841_T_G	0.05	0	IRF7	intronic	ENSGALG00000014297.5
chr5_15847861_A_G	0.05	0.6	IRF7	intronic	ENSGALG00000014297.5
chr5_15847892_A_G	0.05	0.55	IRF7	intronic	ENSGALG00000014297.5
chr5_15847894_T_C	0.05	0.6	IRF7	intronic	ENSGALG00000014297.5
chr5_15847895_G_A	0.05	0	IRF7	intronic	ENSGALG00000014297.5
chr5_15847914_C_T	0	0.05	IRF7	intronic	ENSGALG00000014297.5
chr5_15847936_C_A	0.05	0.6	IRF7	exonic; nonsynonymous SNV	ENSGALG00000014297.5:ENSGALT00000039023.3:exon8:c.C853A:p.L285I,
chr5_15848110_A_G	0.55	0.6	IRF7	exonic; nonsynonymous SNV	ENSGALG00000014297.5:ENSGALT00000039023.3:exon8:c.A1027G:p.N343D,
chr5_15848271_C_T	0.05	0.05	IRF7	exonic; synonymous SNV	ENSGALG00000014297.5:ENSGALT00000039023.3:exon8:c.C1188T:p.F396F,
chr5_15848315_C_A	0	0.2	IRF7	intronic	ENSGALG00000014297.5
chr5_15848349_T_C	0.55	0.55	IRF7	intronic	ENSGALG00000014297.5
chr5_15848355_C_A	0.55	0.05	IRF7	intronic	ENSGALG00000014297.5
chr5_15848397_C_T	0.3	0	IRF7	intronic	ENSGALG00000014297.5
chr5_15848525_A_G	0.85	0.8	IRF7	exonic; synonymous SNV	ENSGALG00000014297.5:ENSGALT00000039023.3:exon9:c.A1326G:p.V442V,
chr5_15848558_G_A	0	0.2	IRF7	intronic	ENSGALG00000014297.5
chr5_15848709_G_A	0	0.2	IRF7	intronic	ENSGALG00000014297.5
chr5_15848876_T_C	0.55	0.75	IRF7	UTR3	ENSGALG00000014297.5
chr5_15848951_G_A	0.05	0	IRF7	UTR3	ENSGALG00000014297.5
chr5_15848987_C_G	0	0.2	IRF7	UTR3	ENSGALG00000014297.5
chr5_15848990_T_C	0	0.2	IRF7	UTR3	ENSGALG00000014297.5
chr5_15848997_A_G	0.5	0	IRF7	UTR3	ENSGALG00000014297.5
chr5_15849028_G_A	0	0.05	IRF7	UTR3	ENSGALG00000014297.5
chr5_15849361_T_G	0.15	0.4	IRF7	downstream	ENSGALG00000014297.5
chr5_15849364_T_C	0	0.05	IRF7	downstream	ENSGALG00000014297.5
chr5_15849515_C_T	0.15	0.6	IRF7	downstream	ENSGALG00000014297.5
chr5_15849568_G_A	0	0.2	IRF7	downstream	ENSGALG00000014297.5
chr5_15849584_C_G	0.05	0.75	IRF7	downstream	ENSGALG00000014297.5
chr5_15849606_T_C	0.15	1	IRF7	downstream	ENSGALG00000014297.5
chr5_15849633_T_G	0.2	0	IRF7	downstream	ENSGALG00000014297.5
chr5_15849752_T_C	0.05	0.75	IRF7	downstream	ENSGALG00000014297.5
chr5_15849774_G_A	0	0.2	IRF7	downstream	ENSGALG00000014297.5
chr5_15849825_T_C	0.55	0.4	IRF7	downstream	ENSGALG00000014297.5
chr5_15849941_C_T	0.5	0	IRF7	downstream	ENSGALG00000014297.5
chr5_15850021_T_C	0.5	0.75	IRF7	downstream	ENSGALG00000014297.5
chr5_15850065_G_A	0.5	0.2	IRF7	downstream	ENSGALG00000014297.5
chr5_15850111_C_A	0.05	0.75	IRF7	downstream	ENSGALG00000014297.5
chr5_15850268_A_G	0	0.2	IRF7	downstream	ENSGALG00000014297.5
chr5_15850274_G_A	0	0.25	IRF7	downstream	ENSGALG00000014297.5
chr5_15850289_G_A	0	0.2	IRF7	downstream	ENSGALG00000014297.5
chr5_15850298_G_A	0.05	0	IRF7	downstream	ENSGALG00000014297.5
chr11_17820803_G_A	0.35	0.75	IRF8	downstream	ENSGALG00000005757.5
chr11_17820847_C_G	0.1	0.05	IRF8	downstream	ENSGALG00000005757.5
chr11_17820858_G_A	0.1	0.05	IRF8	downstream	ENSGALG00000005757.5
chr11_17820865_A_G	0.35	0.75	IRF8	downstream	ENSGALG00000005757.5
chr11_17820872_C_G	0	0.05	IRF8	downstream	ENSGALG00000005757.5
chr11_17820943_G_A	0.1	0	IRF8	downstream	ENSGALG00000005757.5
chr11_17821003_T_C	0	0.45	IRF8	downstream	ENSGALG00000005757.5
chr11_17821005_G_A	0	0.45	IRF8	downstream	ENSGALG00000005757.5
chr11_17821022_A_G	0	0.45	IRF8	downstream	ENSGALG00000005757.5
chr11_17821069_T_C	0	0.05	IRF8	downstream	ENSGALG00000005757.5
chr11_17821070_G_A	0.35	0.3	IRF8	downstream	ENSGALG00000005757.5
chr11_17821099_G_C	0	0.4	IRF8	downstream	ENSGALG00000005757.5
chr11_17821113_T_C	0.35	0.35	IRF8	downstream	ENSGALG00000005757.5
chr11_17821155_G_T	0	0.4	IRF8	downstream	ENSGALG00000005757.5
chr11_17821189_G_A	0.25	0.35	IRF8	downstream	ENSGALG00000005757.5
chr11_17821201_G_A	0.35	0.7	IRF8	downstream	ENSGALG00000005757.5
chr11_17821204_T_C	0.35	0.7	IRF8	downstream	ENSGALG00000005757.5
chr11_17821207_G_A	0	0.05	IRF8	downstream	ENSGALG00000005757.5
chr11_17821243_G_A	0.2	0.15	IRF8	downstream	ENSGALG00000005757.5
chr11_17821273_G_A	0.25	0.3	IRF8	downstream	ENSGALG00000005757.5
chr11_17821406_C_T	0	0.05	IRF8	downstream	ENSGALG00000005757.5
chr11_17821466_G_A	0.1	0	IRF8	downstream	ENSGALG00000005757.5
chr11_17821479_G_A	0.1	0.05	IRF8	downstream	ENSGALG00000005757.5
chr11_17821489_A_C	1	0.75	IRF8	downstream	ENSGALG00000005757.5
chr11_17821656_A_G	0	0.35	IRF8	downstream	ENSGALG00000005757.5
chr11_17821675_T_C	0.3	0.2	IRF8	downstream	ENSGALG00000005757.5
chr11_17821701_A_G	0.3	0.25	IRF8	downstream	ENSGALG00000005757.5
chr11_17821903_T_C	0	0.35	IRF8	UTR3	ENSGALG00000005757.5
chr11_17821943_G_A	0.2	0.1	IRF8	UTR3	ENSGALG00000005757.5
chr11_17821989_A_G	0.25	0.75	IRF8	UTR3	ENSGALG00000005757.5
chr11_17822021_A_T	0.05	0.45	IRF8	UTR3	ENSGALG00000005757.5
chr11_17822229_G_A	0.1	0.05	IRF8	exonic; synonymous SNV	ENSGALG00000005757.5:ENSGALT00000009243.4:exon8:c.C1164T:p.S388S,
chr11_17822492_C_T	0	0.1	IRF8	intronic	ENSGALG00000005757.5
chr11_17822589_T_C	0	0.05	IRF8	intronic	ENSGALG00000005757.5
chr11_17822612_C_T	0.25	0.2	IRF8	intronic	ENSGALG00000005757.5
chr11_17822725_A_G	0.1	0	IRF8	intronic	ENSGALG00000005757.5
chr11_17822765_C_A	0.35	0.7	IRF8	intronic	ENSGALG00000005757.5
chr11_17822877_A_G	0.35	0.3	IRF8	intronic	ENSGALG00000005757.5
chr11_17822899_T_G	0.35	0.7	IRF8	intronic	ENSGALG00000005757.5
chr11_17822901_A_G	0.35	0.7	IRF8	intronic	ENSGALG00000005757.5
chr11_17822907_T_C	0.1	0	IRF8	intronic	ENSGALG00000005757.5
chr11_17822942_C_T	0.1	0.45	IRF8	intronic	ENSGALG00000005757.5
chr11_17822944_C_G	0.1	0.45	IRF8	intronic	ENSGALG00000005757.5
chr11_17822945_A_G	0.1	0.45	IRF8	intronic	ENSGALG00000005757.5
chr11_17822966_G_A	0.1	0.35	IRF8	intronic	ENSGALG00000005757.5
chr11_17822975_G_A	0.2	0.15	IRF8	intronic	ENSGALG00000005757.5
chr11_17822988_C_T	0.35	0.7	IRF8	intronic	ENSGALG00000005757.5
chr11_17823004_T_C	0	0.05	IRF8	intronic	ENSGALG00000005757.5
chr11_17823067_T_C	0.35	0.7	IRF8	intronic	ENSGALG00000005757.5
chr11_17823074_G_C	0.1	0.1	IRF8	intronic	ENSGALG00000005757.5
chr11_17823184_C_T	0	0.05	IRF8	exonic; synonymous SNV	ENSGALG00000005757.5:ENSGALT00000009243.4:exon7:c.G1020A:p.Q340Q,
chr11_17823311_G_C	0.25	0.5	IRF8	intronic	ENSGALG00000005757.5
chr11_17823366_T_C	0	0.05	IRF8	intronic	ENSGALG00000005757.5
chr11_17823398_T_A	0.1	0.2	IRF8	intronic	ENSGALG00000005757.5
chr11_17823435_T_C	0.1	0	IRF8	intronic	ENSGALG00000005757.5
chr11_17823471_C_T	0.2	0.15	IRF8	intronic	ENSGALG00000005757.5
chr11_17823532_C_T	0	0.1	IRF8	exonic; synonymous SNV	ENSGALG00000005757.5:ENSGALT00000009243.4:exon6:c.G984A:p.L328L,
chr11_17823724_A_G	0	0.05	IRF8	exonic; synonymous SNV	ENSGALG00000005757.5:ENSGALT00000009243.4:exon6:c.T792C:p.R264R,
chr11_17823763_G_A	0	0.05	IRF8	exonic; synonymous SNV	ENSGALG00000005757.5:ENSGALT00000009243.4:exon6:c.C753T:p.H251H,
chr11_17823782_G_A	0.35	0.15	IRF8	exonic; nonsynonymous SNV	ENSGALG00000005757.5:ENSGALT00000009243.4:exon6:c.C734T:p.T245I,
chr11_17823799_G_A	0	0.05	IRF8	exonic; synonymous SNV	ENSGALG00000005757.5:ENSGALT00000009243.4:exon6:c.C717T:p.H239H,
chr11_17823939_G_A	0	0.05	IRF8	intronic	ENSGALG00000005757.5
chr11_17823982_T_C	0.3	0.65	IRF8	intronic	ENSGALG00000005757.5
chr11_17824095_G_T	0	0.15	IRF8	intronic	ENSGALG00000005757.5
chr11_17824126_T_C	0.2	0.15	IRF8	intronic	ENSGALG00000005757.5
chr11_17824130_C_A	0.2	0.15	IRF8	intronic	ENSGALG00000005757.5
chr11_17824136_C_T	0.2	0.15	IRF8	intronic	ENSGALG00000005757.5
chr11_17824145_A_C	0.1	0	IRF8	intronic	ENSGALG00000005757.5
chr11_17824177_C_G	0.1	0.4	IRF8	intronic	ENSGALG00000005757.5
chr11_17824188_T_C	0.1	0.4	IRF8	intronic	ENSGALG00000005757.5
chr11_17824189_A_C	0.1	0.4	IRF8	intronic	ENSGALG00000005757.5
chr11_17824193_C_T	0.1	0.4	IRF8	intronic	ENSGALG00000005757.5
chr11_17824271_C_T	0.05	0.15	IRF8	intronic	ENSGALG00000005757.5
chr11_17824278_C_A	0.05	0.05	IRF8	intronic	ENSGALG00000005757.5
chr11_17824356_T_G	0	0.05	IRF8	intronic	ENSGALG00000005757.5
chr11_17824377_G_C	0.2	0.25	IRF8	intronic	ENSGALG00000005757.5
chr11_17824381_A_G	0.25	0.65	IRF8	intronic	ENSGALG00000005757.5
chr11_17824384_G_A	0.25	0.65	IRF8	intronic	ENSGALG00000005757.5
chr11_17824412_C_T	0.05	0	IRF8	intronic	ENSGALG00000005757.5
chr11_17824464_G_A	0	0.05	IRF8	exonic; synonymous SNV	ENSGALG00000005757.5:ENSGALT00000009243.4:exon4:c.C519T:p.N173N,
chr11_17824482_T_C	0.3	0.15	IRF8	exonic; synonymous SNV	ENSGALG00000005757.5:ENSGALT00000009243.4:exon4:c.A501G:p.P167P,
chr11_17824604_C_T	0.3	0.7	IRF8	intronic	ENSGALG00000005757.5
chr11_17824691_T_G	0.3	0.7	IRF8	intronic	ENSGALG00000005757.5
chr11_17824920_G_A	0	0.1	IRF8	intronic	ENSGALG00000005757.5
chr11_17824969_C_T	0.1	0	IRF8	intronic	ENSGALG00000005757.5
chr11_17825371_C_T	0.1	0	IRF8	intronic	ENSGALG00000005757.5
chr11_17825401_A_G	0.35	0.65	IRF8	intronic	ENSGALG00000005757.5
chr11_17825487_T_C	0.1	0.1	IRF8	intronic	ENSGALG00000005757.5
chr11_17825498_A_G	0.05	0.35	IRF8	intronic	ENSGALG00000005757.5
chr11_17825512_G_A	0.05	0	IRF8	intronic	ENSGALG00000005757.5
chr11_17825531_G_A	0.15	0.5	IRF8	intronic	ENSGALG00000005757.5
chr11_17825549_C_T	0	0.05	IRF8	intronic	ENSGALG00000005757.5
chr11_17825598_G_T	0.05	0.4	IRF8	intronic	ENSGALG00000005757.5
chr11_17825622_C_A	0.05	0	IRF8	intronic	ENSGALG00000005757.5
chr11_17825665_C_A	0	0.05	IRF8	intronic	ENSGALG00000005757.5
chr11_17825753_C_T	0	0.05	IRF8	intronic	ENSGALG00000005757.5
chr11_17825789_T_C	0	0.05	IRF8	intronic	ENSGALG00000005757.5
chr11_17825826_T_C	0.15	0.2	IRF8	intronic	ENSGALG00000005757.5
chr11_17825851_C_T	0.1	0.2	IRF8	intronic	ENSGALG00000005757.5
chr11_17825864_C_A	0.1	0.2	IRF8	intronic	ENSGALG00000005757.5
chr11_17825936_T_C	0.15	0.2	IRF8	intronic	ENSGALG00000005757.5
chr11_17825940_T_C	0.1	0.15	IRF8	intronic	ENSGALG00000005757.5
chr11_17826157_A_T	0.35	0.7	IRF8	intronic	ENSGALG00000005757.5
chr11_17826204_G_A	0.05	0	IRF8	intronic	ENSGALG00000005757.5
chr11_17826219_G_A	0	0.35	IRF8	intronic	ENSGALG00000005757.5
chr11_17826229_A_C	0.3	0.7	IRF8	intronic	ENSGALG00000005757.5
chr11_17826362_C_A	0.3	0.7	IRF8	intronic	ENSGALG00000005757.5
chr11_17826377_G_C	0.05	0.35	IRF8	intronic	ENSGALG00000005757.5
chr11_17826381_G_A	0.15	0.55	IRF8	intronic	ENSGALG00000005757.5
chr11_17826384_C_G	0.05	0.35	IRF8	intronic	ENSGALG00000005757.5
chr11_17826405_G_T	0.35	0.6	IRF8	intronic	ENSGALG00000005757.5
chr11_17826407_G_A	0.15	0.45	IRF8	intronic	ENSGALG00000005757.5
chr11_17826415_C_T	0.15	0.45	IRF8	intronic	ENSGALG00000005757.5
chr11_17826494_C_A	0	0.35	IRF8	intronic	ENSGALG00000005757.5
chr11_17826533_T_C	0.1	0.1	IRF8	intronic	ENSGALG00000005757.5
chr11_17826538_G_A	0.1	0.1	IRF8	intronic	ENSGALG00000005757.5
chr11_17826575_A_G	0.35	0.35	IRF8	intronic	ENSGALG00000005757.5
chr11_17826656_A_G	0.35	0.65	IRF8	intronic	ENSGALG00000005757.5
chr11_17826732_C_G	0.35	0.7	IRF8	intronic	ENSGALG00000005757.5
chr11_17826759_C_G	0	0.05	IRF8	intronic	ENSGALG00000005757.5
chr11_17826776_G_A	0.2	0.55	IRF8	intronic	ENSGALG00000005757.5
chr11_17826777_T_G	0.2	0.55	IRF8	intronic	ENSGALG00000005757.5
chr11_17826814_T_C	0.2	0.15	IRF8	intronic	ENSGALG00000005757.5
chr11_17826843_G_A	0.35	0.6	IRF8	intronic	ENSGALG00000005757.5
chr11_17826954_G_C	0.35	0.7	IRF8	intronic	ENSGALG00000005757.5
chr11_17826985_G_T	0.1	0.45	IRF8	intronic	ENSGALG00000005757.5
chr11_17827049_G_A	0.1	0.1	IRF8	intronic	ENSGALG00000005757.5
chr11_17827051_G_A	0.1	0.1	IRF8	intronic	ENSGALG00000005757.5
chr11_17827260_T_C	0.35	0.7	IRF8	exonic; synonymous SNV	ENSGALG00000005757.5:ENSGALT00000009243.4:exon1:c.A24G:p.R8R,
chr11_17827363_C_G	0.2	0.15	IRF8	upstream	ENSGALG00000005757.5
chr11_17827414_A_C	0.05	0.05	IRF8	upstream	ENSGALG00000005757.5
chr11_17827518_G_C	0.1	0.5	IRF8	upstream	ENSGALG00000005757.5
chr11_17827524_C_T	0.05	0.05	IRF8	upstream	ENSGALG00000005757.5
chr11_17827778_C_A	0	0.05	IRF8	upstream	ENSGALG00000005757.5
chr11_17827813_T_C	0	0.45	IRF8	upstream	ENSGALG00000005757.5
chr11_17827854_A_G	0.2	0.15	IRF8	upstream	ENSGALG00000005757.5
chr11_17827859_G_A	0.2	0.15	IRF8	upstream	ENSGALG00000005757.5
chr11_17827882_A_G	0.1	0.1	IRF8	upstream	ENSGALG00000005757.5
chr11_17827907_A_G	0.05	0.05	IRF8	upstream	ENSGALG00000005757.5
chr11_17827926_G_A	0.1	0.1	IRF8	upstream	ENSGALG00000005757.5
chr11_17828075_C_G	0.05	0	IRF8	upstream	ENSGALG00000005757.5
chr11_17828087_T_A	0.15	0.1	IRF8	upstream	ENSGALG00000005757.5
chr11_17828149_T_C	0.35	0.7	IRF8	upstream	ENSGALG00000005757.5
chr11_17828156_G_C	0.05	0	IRF8	upstream	ENSGALG00000005757.5
chr11_17828182_A_G	0.35	0.3	IRF8	upstream	ENSGALG00000005757.5
chr11_17828245_G_A	0.3	0.3	IRF8	upstream	ENSGALG00000005757.5
chr11_17828249_C_T	0.3	0.3	IRF8	upstream	ENSGALG00000005757.5
chr11_17828289_G_A	0.05	0.4	IRF8	upstream	ENSGALG00000005757.5
chr20_10264188_C_T	0.15	0.65	IRF9	downstream	ENSGALG00000030291.1
chr20_10264245_G_C	0.15	0.65	IRF9	downstream	ENSGALG00000030291.1
chr20_10264351_C_T	0.65	0.25	IRF9	downstream	ENSGALG00000030291.1
chr20_10264448_G_A	0.65	0.35	IRF9	downstream	ENSGALG00000030291.1
chr20_10264456_G_C	0	0.1	IRF9	downstream	ENSGALG00000030291.1
chr20_10264513_G_A	0	0.05	IRF9	downstream	ENSGALG00000030291.1
chr20_10264674_G_C	0.8	0.95	IRF9	downstream	ENSGALG00000030291.1
chr20_10264684_C_T	0	0.05	IRF9	downstream	ENSGALG00000030291.1
chr20_10264725_G_A	0	0.1	IRF9	downstream	ENSGALG00000030291.1
chr20_10264780_G_A	0	0.1	IRF9	downstream	ENSGALG00000030291.1
chr20_10264899_G_T	0	0.1	IRF9	downstream	ENSGALG00000030291.1
chr20_10264908_T_C	0.15	0.7	IRF9	downstream	ENSGALG00000030291.1
chr20_10264909_C_T	0.15	0.7	IRF9	downstream	ENSGALG00000030291.1
chr20_10264919_A_G	0.8	0.95	IRF9	downstream	ENSGALG00000030291.1
chr20_10265130_C_T	0	0.05	IRF9	exonic; synonymous SNV	ENSGALG00000030291.1:ENSGALT00000059272.1:exon9:c.G1170A:p.R390R,
chr20_10265139_C_T	0.15	0.55	IRF9	exonic; synonymous SNV	ENSGALG00000030291.1:ENSGALT00000059272.1:exon9:c.G1161A:p.A387A,
chr20_10265213_G_A	0.45	0.05	IRF9	intronic	ENSGALG00000030291.1
chr20_10265246_T_G	0.6	0.85	IRF9	intronic	ENSGALG00000030291.1
chr20_10265267_T_C	0.8	1	IRF9	intronic	ENSGALG00000030291.1
chr20_10265335_G_A	0	0.05	IRF9	exonic; synonymous SNV	ENSGALG00000030291.1:ENSGALT00000059272.1:exon8:c.C1071T:p.T357T,
chr20_10265461_A_G	0.45	0.05	IRF9	intronic	ENSGALG00000030291.1
chr20_10265488_A_G	0.8	0.95	IRF9	intronic	ENSGALG00000030291.1
chr20_10265489_C_T	0.8	0.95	IRF9	intronic	ENSGALG00000030291.1
chr20_10265507_G_A	0	0.05	IRF9	intronic	ENSGALG00000030291.1
chr20_10265515_C_T	0.35	0.7	IRF9	intronic	ENSGALG00000030291.1
chr20_10265653_C_A	0.45	0.1	IRF9	exonic; synonymous SNV	ENSGALG00000030291.1:ENSGALT00000059272.1:exon7:c.G870T:p.R290R,
chr20_10265812_G_A	0.2	0.25	IRF9	exonic; synonymous SNV	ENSGALG00000030291.1:ENSGALT00000059272.1:exon7:c.C711T:p.Y237Y,
chr20_10265830_T_C	0.8	1	IRF9	exonic; synonymous SNV	ENSGALG00000030291.1:ENSGALT00000059272.1:exon7:c.A693G:p.S231S,
chr20_10265957_C_T	0.15	0.65	IRF9	intronic	ENSGALG00000030291.1
chr20_10266010_G_A	0.35	0.75	IRF9	exonic; synonymous SNV	ENSGALG00000030291.1:ENSGALT00000059272.1:exon6:c.C585T:p.A195A,
chr20_10266019_G_A	0.35	0.85	IRF9	exonic; synonymous SNV	ENSGALG00000030291.1:ENSGALT00000059272.1:exon6:c.C576T:p.F192F,
chr20_10266151_G_A	0	0.05	IRF9	intronic	ENSGALG00000030291.1
chr20_10266160_C_A	0.45	0.05	IRF9	intronic	ENSGALG00000030291.1
chr20_10266162_C_T	0.45	0.05	IRF9	intronic	ENSGALG00000030291.1
chr20_10266231_A_T	0.6	0.6	IRF9	exonic; synonymous SNV	ENSGALG00000030291.1:ENSGALT00000059272.1:exon5:c.T483A:p.T161T,
chr20_10266267_C_T	0.35	0.9	IRF9	exonic; synonymous SNV	ENSGALG00000030291.1:ENSGALT00000059272.1:exon5:c.G447A:p.A149A,
chr20_10266288_C_T	0	0.15	IRF9	exonic; synonymous SNV	ENSGALG00000030291.1:ENSGALT00000059272.1:exon5:c.G426A:p.E142E,
chr20_10266307_A_G	0.8	0.95	IRF9	intronic	ENSGALG00000030291.1
chr20_10266315_G_C	0	0.05	IRF9	intronic	ENSGALG00000030291.1
chr20_10266317_A_G	0	0.05	IRF9	intronic	ENSGALG00000030291.1
chr20_10266339_A_G	0.45	0.05	IRF9	intronic	ENSGALG00000030291.1
chr20_10266374_G_A	0	0.15	IRF9	intronic	ENSGALG00000030291.1
chr20_10266398_T_C	0.8	1	IRF9	intronic	ENSGALG00000030291.1
chr20_10266399_G_A	0	0.05	IRF9	intronic	ENSGALG00000030291.1
chr20_10266405_T_C	0.35	0.95	IRF9	intronic	ENSGALG00000030291.1
chr20_10266458_G_A	0.8	0.95	IRF9	intronic	ENSGALG00000030291.1
chr20_10266576_C_A	0	0.05	IRF9	intronic	ENSGALG00000030291.1
chr20_10266578_G_A	0	0.15	IRF9	intronic	ENSGALG00000030291.1
chr20_10266661_G_A	0	0.05	IRF9	intronic	ENSGALG00000030291.1
chr20_10266762_C_T	0	0.05	IRF9	exonic; nonsynonymous SNV	ENSGALG00000030291.1:ENSGALT00000059272.1:exon3:c.G334A:p.V112M,
chr20_10266856_T_C	0.15	0.65	IRF9	exonic; synonymous SNV	ENSGALG00000030291.1:ENSGALT00000059272.1:exon3:c.A240G:p.R80R,
chr20_10266880_T_C	0.15	0.8	IRF9	exonic; synonymous SNV	ENSGALG00000030291.1:ENSGALT00000059272.1:exon3:c.A216G:p.A72A,
chr20_10266943_G_A	0	0.05	IRF9	intronic	ENSGALG00000030291.1
chr20_10267022_A_T	0.15	0.65	IRF9	intronic	ENSGALG00000030291.1
chr20_10267075_G_C	0.2	0.15	IRF9	intronic	ENSGALG00000030291.1
chr20_10267088_A_G	0.15	0.6	IRF9	intronic	ENSGALG00000030291.1
chr20_10267091_C_A	0.15	0.55	IRF9	intronic	ENSGALG00000030291.1
chr20_10267106_A_G	0.15	0.6	IRF9	intronic	ENSGALG00000030291.1
chr20_10267234_G_A	0.15	0.5	IRF9	intronic	ENSGALG00000030291.1
chr20_10267279_C_G	0.8	1	IRF9	intronic	ENSGALG00000030291.1
chr20_10267301_A_G	0.15	0.6	IRF9	intronic	ENSGALG00000030291.1
chr20_10267328_G_A	0.2	0.15	IRF9	intronic	ENSGALG00000030291.1
chr20_10267334_G_A	0.45	0.05	IRF9	intronic	ENSGALG00000030291.1
chr20_10267383_T_G	0.05	0.05	IRF9	intronic	ENSGALG00000030291.1
chr20_10267445_C_G	1	1	IRF9	exonic; nonsynonymous SNV	ENSGALG00000030291.1:ENSGALT00000059272.1:exon2:c.G125C:p.G42A,
chr20_10267473_T_G	1	1	IRF9	exonic; nonsynonymous SNV	ENSGALG00000030291.1:ENSGALT00000059272.1:exon2:c.A97C:p.I33L,
chr20_10267474_G_C	1	1	IRF9	exonic; nonsynonymous SNV	ENSGALG00000030291.1:ENSGALT00000059272.1:exon2:c.C96G:p.S32R,
chr20_10267475_C_G	1	1	IRF9	exonic; nonsynonymous SNV	ENSGALG00000030291.1:ENSGALT00000059272.1:exon2:c.G95C:p.S32T,
chr20_10267478_T_C	1	1	IRF9	exonic; nonsynonymous SNV	ENSGALG00000030291.1:ENSGALT00000059272.1:exon2:c.A92G:p.K31R,
chr20_10267479_T_G	1	1	IRF9	exonic; nonsynonymous SNV	ENSGALG00000030291.1:ENSGALT00000059272.1:exon2:c.A91C:p.K31Q,
chr20_10267484_T_C	1	1	IRF9	exonic; nonsynonymous SNV	ENSGALG00000030291.1:ENSGALT00000059272.1:exon2:c.A86G:p.D29G,
chr20_10267485_C_G	1	1	IRF9	exonic; nonsynonymous SNV	ENSGALG00000030291.1:ENSGALT00000059272.1:exon2:c.G85C:p.D29H,
chr20_10267486_A_G	1	1	IRF9	exonic; synonymous SNV	ENSGALG00000030291.1:ENSGALT00000059272.1:exon2:c.T84C:p.N28N,
chr20_10267496_A_C	1	1	IRF9	splicing	ENSGALG00000030291.1
chr20_10267497_C_G	1	1	IRF9	exonic; nonsynonymous SNV	ENSGALG00000030291.1:ENSGALT00000059272.1:exon1:c.G78C:p.W26C,
chr20_10267511_T_G	1	1	IRF9	exonic; nonsynonymous SNV	ENSGALG00000030291.1:ENSGALT00000059272.1:exon1:c.A64C:p.S22R,
chr20_10267521_A_G	1	1	IRF9	exonic; synonymous SNV	ENSGALG00000030291.1:ENSGALT00000059272.1:exon1:c.T54C:p.I18I,
chr20_10267528_T_G	1	1	IRF9	exonic; nonsynonymous SNV	ENSGALG00000030291.1:ENSGALT00000059272.1:exon1:c.A47C:p.E16A,
chr20_10267582_C_A	0	0.15	IRF9	UTR5	ENSGALG00000030291.1
chr20_10267862_G_A	0.2	0.15	IRF9	upstream	ENSGALG00000030291.1
chr20_10267950_C_T	0.8	0.85	IRF9	upstream	ENSGALG00000030291.1
chr20_10268053_C_A	0.65	0.35	IRF9	upstream	ENSGALG00000030291.1
chr20_10268094_C_T	0.65	0.2	IRF9	upstream	ENSGALG00000030291.1
chr20_10268117_T_G	0.05	0	IRF9	upstream	ENSGALG00000030291.1
chr20_10268121_G_C	0	0.05	IRF9	upstream	ENSGALG00000030291.1
chr20_10268332_C_T	0.45	0.2	IRF9	upstream	ENSGALG00000030291.1
chr20_10268484_G_C	0.65	0.3	IRF9	upstream	ENSGALG00000030291.1
chr20_10268496_G_A	0.2	0.15	IRF9	upstream	ENSGALG00000030291.1
chr20_10268558_T_C	0.2	0.4	IRF9	upstream	ENSGALG00000030291.1

## Sheet: nonsyn_SIFT score
Annotation of 17 nonysynonymous SNPs for SIFT analysis with VEP
SNP_ID (chr_pos_ref_alt)	ensembl gene ID	Transcript ID	annotation category	position in cDNA	position in CDS	position in protein	amino-acid change	codon change	Extra Annotation result (impact, SIFT score)
chr5_15847035_G_A	ENSGALG00000014297	ENSGALT00000039023	missense_variant	432	391	131	A/T	Gcc/Acc	IMPACT=MODERATE;STRAND=1;SIFT=tolerated(0.57)
chr5_15847751_A_G	ENSGALG00000014297	ENSGALT00000039023	missense_variant	801	760	254	I/V	Atc/Gtc	IMPACT=MODERATE;STRAND=1;SIFT=tolerated(0.71)
chr5_15847936_C_A	ENSGALG00000014297	ENSGALT00000039023	missense_variant	894	853	285	L/I	Ctc/Atc	IMPACT=MODERATE;STRAND=1;SIFT=tolerated(0.45)
chr5_15848110_A_G	ENSGALG00000014297	ENSGALT00000039023	missense_variant	1068	1027	343	N/D	Aac/Gac	IMPACT=MODERATE;STRAND=1;SIFT=tolerated(0.16)
chr11_17823782_G_A	ENSGALG00000005757	ENSGALT00000009243	missense_variant	783	734	245	T/I	aCc/aTc	IMPACT=MODERATE;STRAND=-1;SIFT=deleterious(0.02)
chr20_10266762_C_T	ENSGALG00000030291	ENSGALT00000059272	missense_variant	374	334	112	V/M	Gtg/Atg	IMPACT=MODERATE;STRAND=-1;SIFT=deleterious(0)
chr20_10267445_C_G	ENSGALG00000030291	ENSGALT00000059272	missense_variant	165	125	42	G/A	gGc/gCc	IMPACT=MODERATE;STRAND=-1;SIFT=tolerated(1)
chr20_10267473_T_G	ENSGALG00000030291	ENSGALT00000059272	missense_variant	137	97	33	I/L	Atc/Ctc	IMPACT=MODERATE;STRAND=-1;SIFT=tolerated(0.83)
chr20_10267474_G_C	ENSGALG00000030291	ENSGALT00000059272	missense_variant	136	96	32	S/R	agC/agG	IMPACT=MODERATE;STRAND=-1;SIFT=deleterious(0)
chr20_10267475_C_G	ENSGALG00000030291	ENSGALT00000059272	missense_variant	135	95	32	S/T	aGc/aCc	IMPACT=MODERATE;STRAND=-1;SIFT=tolerated(1)
chr20_10267478_T_C	ENSGALG00000030291	ENSGALT00000059272	missense_variant	132	92	31	K/R	aAg/aGg	IMPACT=MODERATE;STRAND=-1;SIFT=tolerated(0.1)
chr20_10267479_T_G	ENSGALG00000030291	ENSGALT00000059272	missense_variant	131	91	31	K/Q	Aag/Cag	IMPACT=MODERATE;STRAND=-1;SIFT=deleterious(0)
chr20_10267484_T_C	ENSGALG00000030291	ENSGALT00000059272	missense_variant	126	86	29	D/G	gAc/gGc	IMPACT=MODERATE;STRAND=-1;SIFT=tolerated(0.31)
chr20_10267485_C_G	ENSGALG00000030291	ENSGALT00000059272	missense_variant	125	85	29	D/H	Gac/Cac	IMPACT=MODERATE;STRAND=-1;SIFT=tolerated(0.1)
chr20_10267497_C_G	ENSGALG00000030291	ENSGALT00000059272	missense_variant,splice_region_variant	118	78	26	W/C	tgG/tgC	IMPACT=MODERATE;STRAND=-1;SIFT=deleterious(0)
chr20_10267511_T_G	ENSGALG00000030291	ENSGALT00000059272	missense_variant	104	64	22	S/R	Agt/Cgt	IMPACT=MODERATE;STRAND=-1;SIFT=tolerated(0.98)
chr20_10267528_T_G	ENSGALG00000030291	ENSGALT00000059272	missense_variant	87	47	16	E/A	gAg/gCg	IMPACT=MODERATE;STRAND=-1;SIFT=tolerated(0.3)
